# Supplementary material for: Quantitative proteomics and in-cell cross-linking reveal cellular reorganisation during early neuronal differentiation of SH-SY5Y cells
Source: Commun Biol. 2022 Jun 7;5:551. doi: 10.1038/s42003-022-03478-7 (PMC9174471; doi:10.1038/s42003-022-03478-7)
Supplement: Supplementary file 4 — Supplementary Data 1 [file 42003_2022_3478_MOESM4_ESM.xlsx]

## Sheet: Content
Supplementary Data 1: Relative quantification of proteins with a specific subcellular localisation. Data is plotted in Figure 1.
Data is plotted in Figure 2.
Tab	Description
relative iBAQ	relative iBAQ values for each Experiment
organell markers	organell marker proteins
subcellular localisation	quantification of proteins with a specific subcellular localisation
t-test	significant differences of relative proteins abundance with a specific subcellular localisation between different culture conditions

## Sheet: relative iBAQ
Supplementary Data 1. relative iBAQ values
The reported iBAQ (i.e., intensity-based absolute quantification) from Max Quant was used to calculate the relative iBAQ value for each experiment. The mean and standard deviation of the obatined relative iBAQ was calculated for each condition.
Protein IDs	Majority protein IDs	Protein names	Gene names	relative iBAQ RA/PMA_R1	relative iBAQ RA/PMA_R2	relative iBAQ RA/PMA_R3	relative iBAQ RA/PMA_R4	relative iBAQ RA/PMA_R5	relative iBAQ RA/PMA_R6	relative iBAQ RA_R1	relative iBAQ RA_R2	relative iBAQ RA_R3	relative iBAQ RA_R4	relative iBAQ RA_R5	relative iBAQ RA_R6	relative iBAQ undiff_R1	relative iBAQ undiff_R2	relative iBAQ undiff_R3	relative iBAQ undiff_R4	relative iBAQ undiff_R5	relative iBAQ undiff_R6	undiff mean relative iBAQ	undiff standard deviation relative iBAQ	RA mean relative iBAQ	RA standard deviation relative iBAQ	RA/PMA mean relative iBAQ	RA/PMA standard deviation relative iBAQ
P68431	P68431	Histone H3.1	HIST1H3A	0.0642457	0.0618557	0.049772	0.0425527	0.0486463	0.0475038	0.0253148	0.0625652	0.0777927	0.0396931	0.0451531	0.052464	0.0657472	0.0547855	0.062888	0.0687525	0.0904115	0.0836987	0.0683925	0.0122434	0.0504971	0.0167032	0.0524294	0.00787046
P62805	P62805	Histone H4	HIST1H4A	0.0627342	0.0570257	0.0490379	0.0480931	0.0504594	0.052032	0.0260959	0.0605583	0.0545113	0.0308778	0.0434519	0.0580438	0.0472865	0.0497075	0.0539483	0.0714293	0.0722498	0.0766536	0.0613313	0.0118394	0.0455898	0.0132902	0.0532304	0.00512849
P63261;I3L3I0;I3L1U9;I3L4N8;I3L3R2;K7EM38;J3KT65	P63261;I3L3I0;I3L1U9	Actin, cytoplasmic 2;Actin, cytoplasmic 2, N-terminally processed	ACTG1	0.0515175	0.0559419	0.0510864	0.058436	0.0575891	0.0636056	0.0485999	0.0499369	0.0542077	0.0612506	0.0708432	0.0659185	0.0519995	0.0495597	0.0525108	0.0442976	0.0426484	0.0471917	0.0505895	0.00369163	0.0584595	0.00821287	0.0563627	0.00427698
Q99880;Q93079;Q99877;P62807;P58876;O60814;Q5QNW6;Q99879;P57053;U3KQK0;Q96A08;A0A2R8Y619	Q99880;Q93079;Q99877;P62807;P58876;O60814;Q5QNW6;Q99879;P57053;U3KQK0	Histone H2B type 1-L;Histone H2B type 1-H;Histone H2B type 1-N;Histone H2B type 1-C/E/F/G/I;Histone H2B type 1-D;Histone H2B type 1-K;Histone H2B type 2-F;Histone H2B type 1-M;Histone H2B type F-S;Histone H2B	HIST1H2BL;HIST1H2BH;HIST1H2BN;HIST1H2BC;HIST1H2BD;HIST1H2BK;HIST2H2BF;HIST1H2BM;H2BFS	0.0394668	0.0330621	0.026409	0.0300698	0.0327727	0.0341795	0.0262564	0.0201382	0.0349276	0.0235609	0.0341255	0.0378959	0.0328139	0.0305789	0.034399	0.0501199	0.0564411	0.0485614	0.0415443	0.00991626	0.0294841	0.00651639	0.03266	0.00397072
P0C0S8;Q99878;Q9BTM1;Q96KK5;P20671;A0A0U1RR32;A0A0U1RRH7;H0YFX9	P0C0S8;Q99878;Q9BTM1;Q96KK5;P20671;A0A0U1RR32;A0A0U1RRH7;H0YFX9	Histone H2A type 1;Histone H2A type 1-J;Histone H2A.J;Histone H2A type 1-H;Histone H2A type 1-D;Histone H2A	HIST1H2AG;HIST1H2AJ;H2AFJ;HIST1H2AH;HIST1H2AD	0.0381889	0.034246	0.0326327	0.0291638	0.0321494	0.0308921	0.0436078	0.0368268	0.0397891	0.0405566	0.0410712	0.0336528	0.0390668	0.0339727	0.034281	0.0541453	0.0613173	0.0571394	0.0447965	0.0111993	0.0392507	0.00320172	0.0328788	0.00284041
P08670;B0YJC4;B0YJC5;A0A1B0GTT5;A0A1B0GVG8;P17661;P41219;H7C5W5;P14136;A0A1W2PR46;A0A1X7SBR3;K7EMP8;Q8N1N4;CON__Q8N1N4-2;A0A087X106;CON__Q61726;U3KPR1;A0A1W2PRT3;CON__Q7RTT2;A0A1X7SCE1;K7EKH9;Q14533;F8W835;K7ELP4;B4DIR1;K7EJU1	P08670;B0YJC4	Vimentin	VIM	0.0151188	0.0138911	0.0141304	0.0209027	0.0186971	0.0193613	0.0151684	0.00976905	0.00721672	0.0139631	0.0151183	0.0146832	0.0131047	0.0135819	0.0129002	0.00858142	0.00844718	0.00753187	0.0112615	0.00253406	0.0126531	0.00305814	0.0170169	0.00274238
P63313;CON__P21752	P63313	Thymosin beta-10	TMSB10	0.0109765	0.0109781	0.010069	0.0142261	0.0139323	0.0140785	0.0111663	0.0111873	0.00121671	0.0153156	0.0104739	0.0104378	0.0101209	0.00955587	0.00942806	0.0102175	0.00832165	0.00864408	0.00953227	0.000700627	0.00996627	0.00425405	0.0123768	0.00173102
P04406;E7EUT5;O14556	P04406;E7EUT5	Glyceraldehyde-3-phosphate dehydrogenase	GAPDH	0.0109336	0.0100115	0.0119745	0.0139933	0.0140268	0.0151451	0.0126943	0.0111211	0.00508337	0.013453	0.0139034	0.0132077	0.0118179	0.010595	0.0112913	0.012608	0.0137365	0.0126915	0.0122783	0.00102319	0.0115772	0.00303354	0.0126808	0.00183865
Q71U36;P0DPH8;P0DPH7;F8VQQ4;Q6PEY2;A0A1W2PQM2	Q71U36;P0DPH8;P0DPH7;F8VQQ4	Tubulin alpha-1A chain	TUBA1A	0.0108039	0.0103296	0.01044	0.0110697	0.0121184	0.0125029	0.0101146	0.00927999	0.00953046	0.0110732	0.0114988	0.0121331	0.0108285	0.011525	0.011849	0.0132344	0.0123191	0.0126058	0.0120707	0.00077368	0.010605	0.00104114	0.0112108	0.000821512
P62937;F8WE65;C9J5S7;F5H284;Q9Y536;E5RIZ5;P0DN26;A0A0H2UH34;A0A0B4J2A2;A0A075B767;A0A075B759;P0DN37	P62937;F8WE65;C9J5S7	Peptidyl-prolyl cis-trans isomerase A;Peptidyl-prolyl cis-trans isomerase A, N-terminally processed;Peptidyl-prolyl cis-trans isomerase	PPIA	0.0103871	0.00982026	0.0103726	0.01432	0.0119797	0.0136359	0.0117521	0.00952085	0.00859557	0.0138802	0.0125795	0.0116706	0.0104372	0.011606	0.0114493	0.0151227	0.0129077	0.0133479	0.0123631	0.00152313	0.0113331	0.00178461	0.0117526	0.00171722
P68104;A0A087WVQ9;Q5VTE0;A0A087WV01;Q5JR01;A6PW80	P68104;A0A087WVQ9;Q5VTE0;A0A087WV01	Elongation factor 1-alpha 1;Putative elongation factor 1-alpha-like 3;Elongation factor 1-alpha	EEF1A1;EEF1A1P5	0.00970209	0.00732667	0.00999122	0.0109633	0.0103626	0.0105733	0.0100025	0.0100132	0.00756448	0.0103845	0.0113188	0.0119952	0.0113777	0.0103741	0.0103321	0.00952493	0.00843416	0.00948676	0.0102178	0.000917628	0.0102131	0.00138609	0.00981986	0.00118525
P23528;G3V1A4;E9PP50;E9PK25;E9PQB7;E9PLJ3;E9PS23	P23528;G3V1A4;E9PP50;E9PK25;E9PQB7	Cofilin-1	CFL1	0.00936901	0.0100961	0.00977111	0.01375	0.0131989	0.0127628	0.00840388	0.00918691	0.00753156	0.00957889	0.0107538	0.0110931	0.00966417	0.0106034	0.0119904	0.0105759	0.0124629	0.0124396	0.0112613	0.00106556	0.00942469	0.00124207	0.0114913	0.00178157
P68371	P68371	Tubulin beta-4B chain	TUBB4B	0.00908074	0.00833448	0.00970536	0.00857957	0.00855443	0.0101032	0.00871457	0.00956494	0.00674084	0.0085107	0.00984526	0.0104837	0.00840666	0.0104331	0.009602	0.0113846	0.0104474	0.0118912	0.0103784	0.00114	0.00897667	0.00120115	0.00905963	0.000647801
P62979;P0CG48;P0CG47;Q96C32;Q5PY61;J3QKN0;F5GXK7;F5H747;F5H388;B4DV12;F5H265;F5H2Z3;F5GYU3;F5H6Q2;J3QTR3;J3QS39;P62987;A0A2R8Y422;M0R1M6;M0R2S1;Q49A90;M0R1V7;F5GZ39;J3QSA3	P62979;P0CG48;P0CG47;Q96C32;Q5PY61;J3QKN0;F5GXK7;F5H747;F5H388;B4DV12;F5H265;F5H2Z3;F5GYU3;F5H6Q2;J3QTR3;J3QS39;P62987;A0A2R8Y422;M0R1M6;M0R2S1	Ubiquitin-40S ribosomal protein S27a;Ubiquitin;40S ribosomal protein S27a;Polyubiquitin-C;Ubiquitin;Polyubiquitin-B;Ubiquitin;Ubiquitin-60S ribosomal protein L40;Ubiquitin;60S ribosomal protein L40	RPS27A;UBC;UBB;UBA52	0.00882624	0.00750519	0.00695258	0.00703012	0.00699636	0.00706566	0.0101235	0.00811546	0.0056173	0.00923251	0.00803342	0.00722609	0.00845549	0.00709104	0.00728872	0.007811	0.0070083	0.00612592	0.00728665	0.000719209	0.00805804	0.00143171	0.00739603	0.000665437
P62328	P62328	Thymosin beta-4;Hematopoietic system regulatory peptide	TMSB4X	0.00836891	0.00285275	0.0139818	0.0145039	0.0146088	0.0224924	0.0154268	0.00489065	0.00176238	0.0398997	0.0252713	0.0247176	0.00926754	0.0100667	0.00909941	0.00713303	0.00682685	0.00685772	0.010567	0.00130757	0.0186614	0.0130199	0.0128014	0.00605663
P09382;F8WEI7	P09382	Galectin-1	LGALS1	0.00764776	0.00823115	0.00872374	0.00855497	0.00969025	0.0102617	0.00901316	0.00531709	0.00664289	0.00714124	0.00681735	0.00757817	0.00521054	0.00576758	0.00510917	0.00339648	0.00296918	0.00324166	0.00475325	0.00110629	0.00708498	0.00110731	0.00885159	0.000878459
P09936;D6R956;D6RE83;D6R974;D6RF53	P09936;D6R956;D6RE83;D6R974	Ubiquitin carboxyl-terminal hydrolase isozyme L1;Ubiquitin carboxyl-terminal hydrolase	UCHL1	0.0071364	0.00849234	0.00779699	0.0094607	0.0088453	0.00863287	0.00793848	0.00754058	0.00459217	0.00785746	0.00779372	0.0083396	0.00580241	0.00600642	0.00581773	0.00643194	0.00559381	0.00622129	0.00631617	0.000279933	0.00734367	0.00125311	0.0083941	0.000746797
Q562R1	Q562R1	Beta-actin-like protein 2	ACTBL2	0.0070903	0.00690819	0.00608243	0	0	8.57818e-06	0.00765262	0	0.00781054	0	0	7.33429e-06	0.00671699	0.00613286	0.00716554	0	0	0	0.00286039	0.00334927	0.00257842	0.00364412	0.00334825	0.00335973
P09429;Q5T7C4;B2RPK0	P09429;Q5T7C4;B2RPK0	High mobility group protein B1;Putative high mobility group protein B1-like 1	HMGB1;HMGB1P1	0.00665795	0.00789014	0.00807827	0.0085719	0.00769603	0.00762546	0.00723052	0.00887992	0.0086849	0.00832213	0.00753821	0.00758507	0.00967093	0.00848081	0.0106733	0.0104515	0.0109098	0.00996843	0.00967712	0.000806038	0.00804012	0.000621151	0.00775329	0.000579346
P0DP25;P0DP24;P0DP23;H0Y7A7;E7ETZ0;E7EMB3;Q96HY3;G3V361;M0QZ52;F8WBR5;G3V226;G3V479;P02585;C9J7T9	P0DP25;P0DP24;P0DP23;H0Y7A7;E7ETZ0;E7EMB3;Q96HY3;G3V361		CALM2;CALM1	0.0061481	0.00518133	0.00545315	0.00748101	0.00765687	0.00602346	0.00520416	0.00698138	0.00372378	0.0065504	0.00690907	0.006993	0.00562971	0.00525977	0.00567381	0.00780199	0.00810977	0.00792766	0.00677082	0.00122304	0.0060603	0.00121595	0.00632398	0.000939907
P07737;K7EJ44;CON__P02584;I3L3D5	P07737;K7EJ44	Profilin-1	PFN1	0.00602117	0.00620208	0.00667587	0.00793374	0.00621449	0.00735216	0.00602628	0.00644611	0.00449936	0.00573945	0.00667711	0.00721789	0.00527026	0.00560191	0.00567699	0.00486227	0.00463433	0.00452977	0.00539906	0.000449489	0.00610103	0.000856346	0.00673325	0.000693522
P14174	P14174	Macrophage migration inhibitory factor	MIF	0.00579893	0.00515049	0.00564313	0.00835605	0.00812067	0.00623238	0.00495027	0.00541205	0.00547488	0.00579675	0.00679576	0.00759587	0.00592944	0.00617838	0.00543096	0.00990957	0.00830945	0.00938216	0.00753369	0.00175569	0.00600426	0.0009078	0.00655028	0.00123659
P08238;Q58FF7	P08238	Heat shock protein HSP 90-beta	HSP90AB1	0.00566257	0.00532966	0.00581144	0.00553107	0.00611674	0.00603369	0.00621378	0.00617112	0.00468645	0.00607335	0.00566998	0.00600869	0.00664097	0.0060008	0.0057709	0.00600159	0.00564205	0.0058382	0.00598617	0.00032036	0.0058039	0.000529782	0.00574753	0.000274158
P05387;H0YDD8	P05387	60S acidic ribosomal protein P2	RPLP2	0.00546393	0.00492331	0.00351562	0.00619277	0.00599223	0.00584114	0.00723497	0.00400666	0.00470727	0.00900152	0.00675999	0.0062779	0.00617102	0.00665887	0.00648399	0.00601213	0.00509317	0.00525087	0.00599256	0.000586395	0.00633139	0.00164189	0.0053215	0.000905451
P68032;P68133;A6NL76	P68032;P68133;A6NL76	Actin, alpha cardiac muscle 1;Actin, alpha skeletal muscle	ACTC1;ACTA1	0.00520867	0.00570778	0.005318	0.00672592	0.00594843	0.00707775	0.00455057	0.00442412	0.00595599	0.00710401	0.0069998	0.00663962	0.00499014	0.00559471	0.00509721	0.00505136	0.00458513	0.00474485	0.00524329	0.000316864	0.00594569	0.00109514	0.00599776	0.000691359
P06733;A0A2R8Y6G6;K7EM90;A0A2R8YEM5;A0A2R8Y879;K7ERS8;A0A2R8Y798;A0A2R8YEG5;A0A2R8Y6I8	P06733;A0A2R8Y6G6	Alpha-enolase	ENO1	0.00514435	0.00546481	0.00532686	0.00657342	0.00654766	0.00548282	0.00558234	0.005237	0.00491041	0.00620032	0.00551556	0.00584481	0.00500283	0.00630876	0.00635888	0.0058233	0.00548678	0.00556801	0.00577048	0.000474095	0.00554841	0.000412129	0.00575665	0.000579165
P62942;Q5W0X3;A0A087WZM5;Q1JUQ5;Q5VVH2;Q1JUQ3;A0A087WTS4;A0A087WV48	P62942;Q5W0X3;A0A087WZM5	Peptidyl-prolyl cis-trans isomerase FKBP1A;Peptidyl-prolyl cis-trans isomerase	FKBP1A	0.00501046	0.00618361	0.00548002	0.00565989	0.00347995	0.00575723	0.00313	0.00373388	0.00518517	0.00266644	0.00231556	0.00332873	0.00310095	0.00210905	0.00329096	0.00196904	0.00133261	0.00238694	0.00250261	0.00066928	0.0033933	0.000921062	0.00526186	0.000869814
P11142;E9PKE3;E9PNE6;E9PN89;E9PLF4;E9PQQ4;E9PQK7;E9PPY6;E9PN25;E9PI65	P11142;E9PKE3;E9PNE6	Heat shock cognate 71 kDa protein	HSPA8	0.00493091	0.00409157	0.00524127	0.00447099	0.00593483	0.00517232	0.00659259	0.00475169	0.00369626	0.00541064	0.00542745	0.00552884	0.00535702	0.00546063	0.00532952	0.00526812	0.00506782	0.0048013	0.00525904	0.000219562	0.00523458	0.000875459	0.00497365	0.000587016
P07355;H0YN42;H0YMU9;H0YMD0;A6NMY6;H0YM50;H0YKS4;H0YNP5;H0YN28;H0YL33;H0YMM1;H0YKX9;H0YMT9;H0YLV6;H0YKZ7;H0YMW4;H0YKL9;H0YNA0;H0YKV8;H0YN52;H0YMD9;H0YNB8;H0YKN4;H0YLE2	P07355;H0YN42;H0YMU9;H0YMD0;A6NMY6;H0YM50;H0YKS4;H0YNP5	Annexin A2;Annexin;Putative annexin A2-like protein	ANXA2;ANXA2P2	0.00454798	0.00441493	0.00457597	0.00492147	0.00521454	0.00577435	0.00420448	0.00354837	0.00193911	0.00637451	0.00586956	0.00584927	0.00272745	0.00289458	0.00253606	0.00142897	0.00117269	0.00140086	0.00257284	0.000704982	0.00463088	0.00156303	0.00490821	0.000470405
Q71DI3	Q71DI3	Histone H3.2	HIST2H3A	0.00438085	0.00426814	0.0023395	0.00470694	0.00544248	0.00483521	0.000358062	0.00155121	0.00361382	0.000675583	0.00404223	0.00413894	0.00473278	0.00423523	0.00631824	0.0126833	0.0125382	0.0128662	0.00821613	0.00385297	0.00239664	0.00158418	0.00432885	0.000966388
P52565;J3QQX2;J3KTF8;J3KRE2;J3KRY1;J3KS60	P52565;J3QQX2;J3KTF8;J3KRE2;J3KRY1	Rho GDP-dissociation inhibitor 1	ARHGDIA	0.00434687	0.0043731	0.00466493	0.00480892	0.00505042	0.00478461	0.00460781	0.00475593	0.00362491	0.00374541	0.00416165	0.00410728	0.00446941	0.00449813	0.00432057	0.00465846	0.00402213	0.00404556	0.00430308	0.000234937	0.00416716	0.000411571	0.00467148	0.000248236
P14618;B4DNK4	P14618;B4DNK4	Pyruvate kinase PKM;Pyruvate kinase	PKM	0.00434087	0.00475049	0.00543011	0.00533677	0.00565966	0.00558068	0.0040068	0.00432916	0.00415389	0.00476898	0.00508305	0.00452353	0.00350907	0.0040178	0.00367505	0.00290187	0.00287242	0.00303179	0.00350451	0.000429277	0.00447757	0.000365617	0.0051831	0.0004772
A0A087WWU8;D6R904;D6RFM2	A0A087WWU8;D6R904		TPM3	0.00419389	0.00435113	0.004337	0.00584109	0.00522978	0.00457568	0.00478047	0.00364398	0.00316398	0.00718027	0.00503659	0.00421505	0.00399405	0.00391311	0.00367204	0.00299444	0.0029256	0.00229037	0.00342924	0.000612224	0.00467006	0.00128944	0.00475476	0.000590175
P16401	P16401	Histone H1.5	HIST1H1B	0.00397659	0.00375568	0.00377232	0.00287114	0.00268298	0.00291675	0.00502565	0.00412888	0.00180833	0.00409548	0.00306848	0.00328096	0.00530181	0.00472865	0.0051371	0.00494977	0.00524858	0.00525073	0.00484251	0.000203029	0.00356796	0.00101209	0.00332924	0.000515573
P10412;Q02539	P10412	Histone H1.4	HIST1H1E	0.00390702	0.00451314	0.00442115	0.00259287	0.00275726	0.00254653	0.00579562	0.0049994	0.00279769	0.00439066	0.00317917	0.00304715	0.0060346	0.00553104	0.00499083	0.00629023	0.0058209	0.00539385	0.00530123	0.000427577	0.00403495	0.00111022	0.00345633	0.000847825
P22626;A0A087WUI2	P22626;A0A087WUI2	Heterogeneous nuclear ribonucleoproteins A2/B1	HNRNPA2B1	0.00380732	0.00382444	0.00376506	0.00474398	0.00425151	0.00435243	0.00571349	0.00497319	0.00454311	0.00454289	0.00386458	0.00390843	0.00443019	0.0043836	0.00491691	0.00535904	0.00488485	0.00530116	0.0047406	0.000377929	0.00459095	0.000633015	0.00412412	0.000358625
P26583;D6R9A6	P26583;D6R9A6	High mobility group protein B2	HMGB2	0.0037326	0.00313241	0.00316213	0.0030571	0.00277355	0.00249332	0.0033203	0.00354666	0.00444214	0.00248766	0.00272692	0.00228169	0.00372114	0.00393547	0.00409335	0.00491294	0.00516635	0.00485788	0.00413841	0.000550302	0.00313423	0.000733271	0.00305852	0.000381057
P37802;X6RJP6	P37802;X6RJP6	Transgelin-2	TAGLN2	0.00362861	0.00337985	0.0035505	0.0050003	0.00392267	0.00402463	0.00369669	0.0034691	0.00327073	0.00332197	0.00346468	0.00390613	0.00277297	0.00292931	0.00276227	0.00148408	0.00206534	0.00192707	0.0025496	0.00053072	0.00352155	0.000218825	0.00391776	0.000530907
P23284	P23284	Peptidyl-prolyl cis-trans isomerase B	PPIB	0.00357211	0.0034866	0.00348355	0.00386232	0.00433192	0.00398928	0.0037056	0.00289283	0.0029636	0.00265246	0.0028194	0.00266586	0.00205543	0.00197035	0.00164159	0.00195456	0.00145218	0.0017889	0.0019327	0.000209638	0.00294996	0.000356068	0.00378763	0.000308768
Q06830;A0A0A0MSI0;A0A0A0MRQ5	Q06830;A0A0A0MSI0	Peroxiredoxin-1	PRDX1	0.0034975	0.00400825	0.0035868	0.00531945	0.00374795	0.00454759	0.00430361	0.00412194	0.00399138	0.00480132	0.00476875	0.00476986	0.00397737	0.00412003	0.00396231	0.00361236	0.00326466	0.00344591	0.00387893	0.000310476	0.00445948	0.000333212	0.00411792	0.000638253
P27797;K7EJB9;K7EL50	P27797;K7EJB9	Calreticulin	CALR	0.00327259	0.0030905	0.00367324	0.00318871	0.00361581	0.00359692	0.00376093	0.00262087	0.00112262	0.00256063	0.00282256	0.00341305	0.00215504	0.00233625	0.00182875	0.00203228	0.001726	0.0017362	0.00217537	0.000225981	0.00271677	0.000832782	0.0034063	0.000229653
P63241;I3L397;I3L504;Q6IS14;Q9GZV4;F8WCJ1;C9J7B5;C9J4W5	P63241;I3L397;I3L504;Q6IS14	Eukaryotic translation initiation factor 5A-1;Eukaryotic translation initiation factor 5A;Eukaryotic translation initiation factor 5A-1-like	EIF5A;EIF5AL1	0.00325887	0.00336838	0.00392937	0.00537262	0.00534667	0.00525176	0.00381631	0.00360977	0.00432236	0.0048147	0.00424954	0.00498885	0.00443372	0.00361627	0.00422423	0.00518228	0.00419385	0.0048318	0.00449586	0.000497668	0.00430026	0.000492078	0.00442128	0.000926721
P07437;Q5JP53;Q5ST81;A6NNZ2	P07437;Q5JP53;Q5ST81	Tubulin beta chain	TUBB	0.00324193	0.00234168	0.00264805	0.0033699	0.00347785	0.00364566	0.0045556	0.0035487	0.000703229	0.00363121	0.00379817	0.00394858	0.00420003	0.00478754	0.00411167	0.0044064	0.00392332	0.0043623	0.00424855	0.000270876	0.00336425	0.00123392	0.00312085	0.0004673
P06748;E5RI98;E5RGW4	P06748	Nucleophosmin	NPM1	0.00324139	0.00337456	0.00358869	0.00374672	0.00354467	0.00373961	0.00417545	0.00310495	0.00248295	0.00345683	0.00274829	0.00322413	0.00340255	0.00351337	0.00361835	0.00297184	0.00295986	0.00286928	0.00322277	0.000297295	0.00319877	0.000539333	0.00353927	0.00018326
P60174;U3KPZ0;U3KQF3;U3KPS5	P60174	Triosephosphate isomerase	TPI1	0.00323539	0.00301784	0.0035342	0.0033416	0.00274799	0.00313033	0.00303202	0.00363394	0.00267939	0.00280699	0.00272376	0.0027637	0.00304814	0.00332848	0.00292233	0.00353388	0.00289037	0.00336044	0.00312105	0.000240658	0.00293996	0.000330019	0.00316789	0.000248043
P29373;Q5SYZ4	P29373;Q5SYZ4	Cellular retinoic acid-binding protein 2	CRABP2	0.00320977	0.0031512	0.00378667	0.00203591	0.00294784	0.00222933	0.00360717	0.00628747	0.00442838	0.00629306	0.00498076	0.00602884	0.000356759	0.000388096	0.00030282	0.000274466	0.000321628	0.000341836	0.00114492	3.67852e-05	0.00527095	0.00101773	0.00289345	0.000597735
P62263;A0A2R8Y811;E5RH77	P62263;A0A2R8Y811;E5RH77	40S ribosomal protein S14	RPS14	0.00309495	0.00294917	0.00397899	0.00312615	0.0032819	0.00365534	0.004028	0.00399596	0.00489124	0.00362183	0.0033554	0.00302873	0.00281226	0.00358295	0.00299341	0.00316346	0.00312953	0.00275598	0.00306662	0.000272715	0.0038202	0.000592031	0.00334775	0.000358073
P09211;A8MX94;A0A087X2E9;A0A2R8Y5E5;A0A087X243	P09211;A8MX94	Glutathione S-transferase P	GSTP1	0.00309452	0.00336463	0.00344427	0.00360798	0.00367336	0.00353423	0.00318144	0.00324024	0.00278091	0.00342618	0.0035143	0.00356499	0.00307158	0.0033246	0.0031993	0.00341312	0.00285447	0.00318455	0.00323037	0.000179443	0.00328468	0.000263861	0.00345316	0.000189545
P61604;B8ZZL8;B8ZZ54	P61604;B8ZZL8	10 kDa heat shock protein, mitochondrial	HSPE1	0.00298721	0.00306902	0.00289143	0.00311861	0.00306681	0.00283508	0.00370172	0.00288761	0.00330888	0.00362163	0.00288636	0.0030224	0.00278169	0.00271272	0.00275491	0.00277527	0.0024784	0.00231351	0.00269127	0.00017771	0.0032381	0.000331698	0.00299469	0.000101879
P09455;A0A0A0MTB9;H0YAK8	P09455;A0A0A0MTB9;H0YAK8	Retinol-binding protein 1	RBP1	0.00295838	0.00288513	0.00372653	0.00218457	0.00216462	0.00185625	0.00273858	0.00475928	0.00418526	0.00250203	0.00245166	0.00244543	0.00114888	0.00117757	0.00109835	0.000948886	0.00098873	0.000950335	0.00125117	9.33394e-05	0.00318037	0.000933562	0.00262924	0.000631001
P04075;J3KPS3;H3BQN4;H3BPS8;H3BUH7;H3BR04;H3BMQ8;H3BR68;H3BU78;P05062;A0A087WXX2;A0A3B3IS80	P04075;J3KPS3;H3BQN4;H3BPS8;H3BUH7	Fructose-bisphosphate aldolase A;Fructose-bisphosphate aldolase	ALDOA	0.00288419	0.00261044	0.00290612	0.00342995	0.00345499	0.00332121	0.00275297	0.00293096	0.00264023	0.00298008	0.00290326	0.00290111	0.00214272	0.00239093	0.00251089	0.00207697	0.00194542	0.00190928	0.00226819	0.000220796	0.00285143	0.00011714	0.00310115	0.000318236
P27348;E9PG15	P27348;E9PG15	14-3-3 protein theta	YWHAQ	0.00281011	0.00252712	0.00314864	0.00371842	0.00329401	0.00288941	0.0024051	0.00257629	0.00274569	0.00283853	0.00288865	0.00341981	0.00295199	0.00310397	0.00324906	0.00319978	0.0031753	0.00265994	0.00310855	0.000200896	0.00281234	0.000316632	0.00306462	0.000381119
P42766;F2Z388	P42766;F2Z388	60S ribosomal protein L35	RPL35	0.00263859	0.00262508	0.00272746	0.00204914	0.00232649	0.00123066	0.00301967	0.00308046	0.000476936	0.00303168	0.00262201	0.00263147	0.00314955	0.00320176	0.00319796	0.00229348	0.00221266	0.00204411	0.00267586	0.000505483	0.00247704	0.000913917	0.00226624	0.000516933
P62424;Q5T8U2;Q5T8U3	P62424;Q5T8U2	60S ribosomal protein L7a	RPL7A	0.00263462	0.00239888	0.00229925	0.00203445	0.00201365	0.00201464	0.00292512	0.0028338	0.00257878	0.00260295	0.00209156	0.00188084	0.00263408	0.00254199	0.00274228	0.00211494	0.00193445	0.00180214	0.00223582	0.00036087	0.00248551	0.000378127	0.00223258	0.000233958
P09651;F8W6I7;F8VZ49;Q32P51;F8VTQ5;F8W646;F8VYN5	P09651;F8W6I7;F8VZ49;Q32P51;F8VTQ5;F8W646	Heterogeneous nuclear ribonucleoprotein A1;Heterogeneous nuclear ribonucleoprotein A1, N-terminally processed;Heterogeneous nuclear ribonucleoprotein A1-like 2	HNRNPA1;HNRNPA1L2	0.00261404	0.00210913	0.00223476	0.0033133	0.00287041	0.00296643	0.00301884	0.00246819	0.00277183	0.00311703	0.0028543	0.00280759	0.00276073	0.00275043	0.00264636	0.00370328	0.00239028	0.00318642	0.00289216	0.000426804	0.00283963	0.000205295	0.00268468	0.000417874
P06454;B8ZZQ6;B8ZZA1;B8ZZW7;H7C2N1	P06454;B8ZZQ6	Prothymosin alpha;Prothymosin alpha, N-terminally processed;Thymosin alpha-1	PTMA	0.00255979	0.00208171	0.00160256	0.00250478	0.00238239	0.00289331	0.00182943	0.00249072	0.00305044	0.0024059	0.00177738	0.00217105	0.00377905	0.00285457	0.00360589	0.00470265	0.00477371	0.00456093	0.00377827	0.000696464	0.00228749	0.000432244	0.00233743	0.000407002
P63104;E7EX29;B0AZS6;B7Z2E6;H0YB80;E7ESK7;E9PD24;E7EVZ2;E5RIR4;E5RGE1	P63104;E7EX29;B0AZS6;B7Z2E6;H0YB80	14-3-3 protein zeta/delta	YWHAZ	0.00255572	0.00228855	0.00299371	0.00249909	0.00275681	0.00336976	0.00253943	0.00280375	0.00246809	0.00306293	0.00269344	0.00269119	0.00217645	0.00282742	0.00311325	0.00169361	0.0020737	0.00234267	0.0024169	0.000473491	0.00270981	0.000192176	0.00274394	0.000355192
P25398	P25398	40S ribosomal protein S12	RPS12	0.00250941	0.00267854	0.00253674	0.00281321	0.00299522	0.00301108	0.00321073	0.00278498	0.00275789	0.00312691	0.00301668	0.00254443	0.00302327	0.00301125	0.00304744	0.0029053	0.00264273	0.00202311	0.0027425	0.000363199	0.00290694	0.000231382	0.00275737	0.000200181
P61978;S4R457;S4R359	P61978	Heterogeneous nuclear ribonucleoprotein K	HNRNPK	0.0024988	0.00263297	0.0025767	0.00248904	0.00210393	0.00231398	0.00300922	0.00295978	0.00276422	0.00243775	0.00221436	0.00231062	0.00295371	0.00282506	0.00312797	0.00267787	0.00260517	0.00266703	0.0027382	0.00018341	0.00261599	0.000311215	0.0024359	0.00017819
P06703;R4GN98	P06703;R4GN98	Protein S100-A6;Protein S100	S100A6	0.00247446	0.0029617	0.00212728	0.00407645	0.00289447	0.00416025	0.00116037	0.00252338	0.00128614	0.000871613	0.0013971	0.0012125	0.00114077	0.00104438	0.00156122	0.000264028	0.000327165	0.000378165	0.00084689	0.000490392	0.00140852	0.000523815	0.00311577	0.000761025
P60866;E5RJX2;G3XAN0	P60866;E5RJX2;G3XAN0	40S ribosomal protein S20	RPS20	0.00243705	0.00267903	0.00195399	0.0023577	0.00248986	0.00221984	0.00268523	0.0024806	0.00317352	0.00323931	0.00264622	0.00255363	0.00273564	0.00285316	0.00215489	0.00210631	0.00215305	0.00203341	0.00237001	0.000326008	0.00279642	0.000297762	0.00235625	0.000226931
P61956;P55854;Q6EEV6;A8MUA9;A8MU27	P61956;P55854;Q6EEV6;A8MUA9;A8MU27	Small ubiquitin-related modifier 2;Small ubiquitin-related modifier 3;Small ubiquitin-related modifier 4	SUMO2;SUMO3;SUMO4	0.00241003	0.00282988	0.00252302	0.00195232	0	0.00176174	0.00383153	0.00294157	7.7855e-05	0.00233393	0.00182231	0.00185494	0.00336184	0.00361835	0.00299283	0.00239164	0.00216004	0.0021855	0.00265216	0.000573748	0.00214369	0.00115296	0.00191283	0.000925908
Q32Q12;P22392;J3KPD9;E7ERL0;E5RHP0;F6XY72;C9K028	Q32Q12;P22392;J3KPD9;E7ERL0	Nucleoside diphosphate kinase;Nucleoside diphosphate kinase B	NME1-NME2;NME2;NME1	0.00238763	0.00281231	0.00285867	0.00288635	0.00192935	0.00247546	0.00197287	0.00256249	0.00187033	0.00301382	0.00270816	0.00280586	0.00277155	0.00295561	0.00257478	0.00208586	0.00215044	0.00232608	0.00252431	0.000318274	0.00248892	0.000423952	0.0025583	0.000340081
P62241;Q5JR95	P62241;Q5JR95	40S ribosomal protein S8	RPS8	0.0023396	0.00219131	0.00225906	0.00236934	0.00250496	0.00246821	0.00285165	0.00223288	0.00276844	0.00281457	0.00267054	0.00239982	0.00244808	0.00258673	0.00236906	0.00240942	0.00211426	0.00221399	0.00236305	0.000154563	0.00262298	0.000228909	0.00235541	0.00010935
P60660;F8W1R7;J3KND3;G3V1V0;G3V1Y7;G8JLA2;B7Z6Z4;F8VPF3;F8VZU9;F8W180;H0YI43;F8VXL3	P60660;F8W1R7;J3KND3;G3V1V0;G3V1Y7;G8JLA2;B7Z6Z4;F8VPF3	Myosin light polypeptide 6	MYL6	0.00229222	0.00228057	0.00221412	0.00266587	0.00260869	0.0022204	0.0025868	0.00202835	0.00197891	0.00383026	0.00326445	0.00325103	0.00220101	0.00233328	0.00221594	0.00139049	0.00134033	0.00133242	0.00200921	0.000450147	0.0028233	0.000682202	0.00238031	0.000184662
E9PPX6	E9PPX6		ATPAF1	0.00228954	0.00234859	0.00175167	0.000473604	0.00030858	0.000611629	0.000112001	0.00126153	0.00210474	0	0	0	0.000456015	0	0.00182239	0	0.000185716	0	0.000352017	0.00065212	0.00057971	0.000818283	0.00129727	0.000858525
P62851	P62851	40S ribosomal protein S25	RPS25	0.00226177	0.00135884	0.00218771	0.00157286	0.00198391	0.00152591	0.00265843	0.00242761	0.00219443	0.00292418	0.00196702	0.00184947	0.00192217	0.00238734	0.00183719	0.00196777	0.00175985	0.00195182	0.00195366	0.000199411	0.00233686	0.000376651	0.00181517	0.000345768
P11021	P11021	78 kDa glucose-regulated protein	HSPA5	0.00219552	0.00178569	0.00225769	0.00203988	0.00244412	0.00205427	0.00337817	0.00183412	0.00206521	0.00214716	0.00207335	0.00210371	0.00119035	0.00127468	0.00106532	0.00133525	0.00111725	0.00132764	0.00134489	0.000102638	0.00226695	0.000506841	0.00212953	0.000204806
P42677	P42677	40S ribosomal protein S27	RPS27	0.0021863	0.00220091	0.00206976	0.00198552	0.00216566	0.0020885	0.00295339	0.00242655	0.00282649	0.00233663	0.00211316	0.00203076	0.0024785	0.0023376	0.00255722	0.00189767	0.00200654	0.0018927	0.00217157	0.000273014	0.00244783	0.000341014	0.00211611	7.58705e-05
P62750;H7BY10;K7EJV9;K7ERT8;A8MUS3;K7EMA7	P62750;H7BY10;K7EJV9;K7ERT8;A8MUS3;K7EMA7	60S ribosomal protein L23a	RPL23A	0.00217311	0.00211157	0.00217805	0.00198446	0.00194161	0.00199697	0.00251193	0.00235984	0.00250239	0.00242098	0.00196942	0.00205321	0.00259479	0.00250187	0.0025338	0.00191304	0.00203683	0.00205522	0.00224125	0.000275901	0.00230296	0.000213786	0.00206429	9.39636e-05
P40926;G3XAL0	P40926;G3XAL0	Malate dehydrogenase, mitochondrial;Malate dehydrogenase	MDH2	0.0021729	0.00218911	0.00231875	0.00214384	0.00210886	0.00158338	0.00226039	0.00195185	0.00180439	0.00165444	0.00208415	0.00183264	0.00173805	0.00199643	0.00175658	0.0016837	0.00168927	0.00160471	0.00175734	0.000122434	0.00193131	0.000197726	0.00208614	0.000234112
P62826;B5MDF5;J3KQE5;F5H018;B4DV51;H0YFC6;A0A087X0W0	P62826;B5MDF5;J3KQE5;F5H018	GTP-binding nuclear protein Ran	RAN	0.0021685	0.00215893	0.00198178	0.00254922	0.00227657	0.00240682	0.0014519	0.00222537	0.00233924	0.00198545	0.00223192	0.00233349	0.00238062	0.00254666	0.00235969	0.00282149	0.00241193	0.0028044	0.00252261	0.000192486	0.00209456	0.000310337	0.00225697	0.000183219
P30086	P30086	Phosphatidylethanolamine-binding protein 1;Hippocampal cholinergic neurostimulating peptide	PEBP1	0.00212434	0.00214843	0.00211773	0.00245664	0.00212426	0.00188497	0.00240981	0.00237437	0.00208667	0.00234182	0.00224784	0.00211465	0.0024613	0.00247967	0.002045	0.00244587	0.00237781	0.00243536	0.00233709	0.000150538	0.00226253	0.000124833	0.00214273	0.00016649
P33778;Q16778;P23527;P06899;Q8N257;Q6DRA6;Q6DN03	P33778;Q16778;P23527;P06899;Q8N257	Histone H2B type 1-B;Histone H2B type 2-E;Histone H2B type 1-O;Histone H2B type 1-J;Histone H2B type 3-B	HIST1H2BB;HIST2H2BE;HIST1H2BO;HIST1H2BJ;HIST3H2BB	0.0020732	0.00223029	0.00196148	0.00151533	0.00185222	0.0016718	0.00192124	0.00238654	0.00181007	0.00115184	0.00188501	0.00200328	0.00237304	0.00223212	0.00237441	0.00210707	0.00221856	0.00240473	0.00224474	0.000107199	0.00185967	0.000366544	0.00188405	0.000239329
P00441;H7BYH4	P00441;H7BYH4	Superoxide dismutase [Cu-Zn]	SOD1	0.0020598	0.00223981	0.00277531	0.00246827	0.00211903	0.00215696	0.00243088	0.00240671	0.00248129	0.00267332	0.0022931	0.00200515	0.00233735	0.00297039	0.00230759	0.00263012	0.00147945	0.00198138	0.00224449	0.000471384	0.00238174	0.000203161	0.0023032	0.000247894
P63173;J3KT73;J3QL01;J3KSP2	P63173;J3KT73;J3QL01	60S ribosomal protein L38	RPL38	0.00204072	0.00210815	0.00194176	0.0026631	0.00263739	0.00222133	0.00189138	0.00184808	0.00258318	0.00251611	0.00233356	0.00214716	0.00216894	0.00238206	0.00262663	0.00254593	0.00231079	0.00241316	0.00237067	0.000149512	0.00221991	0.000284047	0.00226874	0.00028236
P36578;H3BM89;H3BTP7;H3BU31	P36578;H3BM89	60S ribosomal protein L4	RPL4	0.00202453	0.00200669	0.00200682	0.00194174	0.00211544	0.00188981	0.00296504	0.00222284	0.00210198	0.00227174	0.00199309	0.00187609	0.00229311	0.00220009	0.0021916	0.00176967	0.00180426	0.0017774	0.00198746	0.000224856	0.00223846	0.00035105	0.0019975	7.01414e-05
G3V4W0;B4DY08;B2R5W2;G3V4C1;G3V251;G3V5X6;G3V3K6;G3V2D6;O60812;A0A0G2JNQ3;B7ZW38;P0DMR1;B4DSU6;B2RXH8;A0A0G2JPF8;G3V5V7;G3V4M8;G3V2H6	G3V4W0;B4DY08;B2R5W2;G3V4C1;G3V251;G3V5X6;G3V3K6;G3V2D6		HNRNPC	0.00199848	0.00208561	0.00191157	0.00221222	0.00204908	0.00169242	0.00256751	0.00234172	0.00222882	0.00238564	0.00211218	0.00215177	0.00243734	0.00227123	0.00241539	0.00256104	0.00235122	0.00241088	0.00237127	8.78206e-05	0.00229794	0.000154342	0.00199156	0.000161645
P10809;E7ESH4;E7EXB4;C9JL25;C9JL19;C9JCQ4;C9J0S9	P10809	60 kDa heat shock protein, mitochondrial	HSPD1	0.00192172	0.00188122	0.00196337	0.00227385	0.00215251	0.00210078	0.00220774	0.00199529	0.00183062	0.00207439	0.00198709	0.00219177	0.00182661	0.00168633	0.00183794	0.00214885	0.00193171	0.0019882	0.00194449	0.000144648	0.00204782	0.000129503	0.00204891	0.000138825
P30101	P30101	Protein disulfide-isomerase A3	PDIA3	0.00189256	0.00187202	0.00188476	0.00179136	0.0018884	0.00173098	0.00264372	0.00170569	0.00170818	0.00196968	0.00161979	0.00159048	0.00126006	0.00126602	0.00126711	0.00114171	0.00108619	0.00109819	0.00124425	7.96869e-05	0.00187292	0.000365706	0.00184335	6.09884e-05
Q9Y3U8;J3QSB5;J3KTD3	Q9Y3U8;J3QSB5	60S ribosomal protein L36	RPL36	0.00188141	0.00173305	0.00198361	0.00125273	0.00152758	0.00125237	0.00196804	0.00236694	0.00258493	0.00204525	0.00201555	0.0018922	0.0025238	0.00264821	0.00254952	0.00180853	0.00111606	0.00128345	0.00197454	0.000622782	0.00214548	0.00024655	0.00160513	0.000285942
Q9BPU6;E7EWB4;E9PHT0;E7ESV0	Q9BPU6	Dihydropyrimidinase-related protein 5	DPYSL5	0.0018693	0.00225014	0.00124896	0.000961095	0.00117124	0.000994111	0.00147036	0.00168438	0.00208052	0.00097994	0.00100409	0.00112783	0.00204168	0.00184795	0.00171543	0.00169234	0.00186182	0.00181579	0.00172898	0.000114324	0.00139119	0.000399112	0.00141581	0.000478541
P26373;J3QSB4;H3BTH3;H3BUK8;J3KS98	P26373;J3QSB4	60S ribosomal protein L13	RPL13	0.00183585	0.00191214	0.00130985	0.00134868	0.00151846	0.00183165	0.00142166	0.00207114	0.00235464	0.0014554	0.00176287	0.00132496	0.00199098	0.00190488	0.00205303	0.00157779	0.00169284	0.00164096	0.00174078	0.000181218	0.00173178	0.000374645	0.0016261	0.0002438
Q02878;F8VZ45;U3KQR5;F8VR69;F8VZA3;F8VWR1;F8VU16	Q02878	60S ribosomal protein L6	RPL6	0.00181538	0.00161279	0.00163887	0.00134563	0.00137981	0.00127622	0.00209632	0.00200533	0.00212225	0.00174199	0.00148958	0.00127526	0.0015359	0.00152515	0.0016875	0.00148497	0.00139146	0.00158291	0.00149759	9.01433e-05	0.00178846	0.000318352	0.00151145	0.000191063
P67936;A0A2R8YE05;K7ENT6;K7EPB9	P67936;A0A2R8YE05;K7ENT6	Tropomyosin alpha-4 chain	TPM4	0.00180015	0.00147804	0.00173166	0.00181318	0.00169588	0.0017836	0.0015649	0.00127679	0.0011737	0.0020708	0.00161303	0.00198731	0.00150736	0.00150048	0.00165898	0.0016931	0.00132557	0.0015706	0.0016062	0.000120483	0.00161442	0.000331162	0.00171708	0.000114282
P14625;Q96GW1;A0A1W2PRR1;H0YIV0;Q58FF3;F8W026	P14625	Endoplasmin	HSP90B1	0.00176253	0.00180075	0.00163212	0.0014648	0.0018591	0.00165112	0.00183879	0.00169262	0.00171497	0.00153206	0.00143745	0.00147581	0.00115519	0.00110901	0.00101406	0.00107693	0.00102621	0.00105757	0.00113068	4.82511e-05	0.00161528	0.000143688	0.00169507	0.000130091
Q14103;H0YA96;H0Y8G5;D6RAF8;D6RF44;D6RBQ9;D6RD83	Q14103;H0YA96;H0Y8G5;D6RAF8;D6RF44	Heterogeneous nuclear ribonucleoprotein D0	HNRNPD	0.00176124	0.00180327	0.001919	0.00193513	0.00180185	0.00192869	0.0024242	0.00207669	0.00229412	0.00193714	0.00171009	0.00163163	0.00195522	0.00206656	0.00205052	0.00220917	0.0020604	0.00222656	0.00202858	9.47493e-05	0.00201231	0.000287262	0.0018582	7.09194e-05
P16949;A2A2D0	P16949;A2A2D0	Stathmin	STMN1	0.00176113	0.00162703	0.00148245	0.00239117	0.00223038	0.00184704	0.00175087	0.00152753	0.00223139	0.00139151	0.00159078	0.00168127	0.0026449	0.00248602	0.00217931	0.00324448	0.00289462	0.00310322	0.00260483	0.000364269	0.00169556	0.000265213	0.00188986	0.000321645
P62258;B4DJF2;I3L3T1;K7EM20;K7EIT4;I3L0W5	P62258	14-3-3 protein epsilon	YWHAE	0.00175545	0.00185006	0.00191472	0.00172893	0.00136634	0.00160872	0.00148685	0.00184702	0.00181594	0.00165235	0.00147693	0.00187062	0.00212664	0.00218851	0.00201206	0.0019891	0.0018144	0.00207595	0.00201104	0.00011898	0.00169162	0.000163916	0.00170404	0.000178928
P18621;A0A087WXM6;J3QQT2;J3KRX5;A0A0A6YYL6;J3QLC8;A0A0A0MRF8;J3KRB3;A0A087WWH0;J3QS96;A0A087WY81;J3KSJ0	P18621;A0A087WXM6;J3QQT2;J3KRX5;A0A0A6YYL6;J3QLC8;A0A0A0MRF8;J3KRB3;A0A087WWH0;J3QS96;A0A087WY81	60S ribosomal protein L17	RPL17;RPL17-C18orf32	0.00175502	0.00168057	0.00160062	0.00185471	0.00205132	0.00177374	0.00232348	0.00180676	0.00221268	0.00191718	0.00180224	0.00178688	0.00191413	0.00183075	0.00194373	0.001823	0.00170037	0.00169942	0.00181404	9.41043e-05	0.00197487	0.000214013	0.001786	0.000142424
P07195;A0A3B3IS95;A8MW50;C9J7H8;F5H793;P07864;Q6ZMR3;F5H5G7;F5H155;A0A087WUM2;G3XAP5;F5H245	P07195;A0A3B3IS95;A8MW50;C9J7H8	L-lactate dehydrogenase B chain;L-lactate dehydrogenase	LDHB	0.00172436	0.00261092	0.00277686	0.00173515	0.00212381	0.00292159	0.00167148	0.00243357	0.0025277	0.00269948	0.00257304	0.00247464	0.00373969	0.00318495	0.00346398	0.00250568	0.00340746	0.00304798	0.00311777	0.000388518	0.00239665	0.00033499	0.00231545	0.0004814
P61353;K7ELC7;K7EQQ9;K7ERY7	P61353;K7ELC7	60S ribosomal protein L27	RPL27	0.00170571	0.00132727	0.00161994	0.00194544	0.00250421	0.00198153	0.00186171	0.00197087	0.0017478	0.00211892	0.00211348	0.00217752	0.00227313	0.00226859	0.00223283	0.00183875	0.0017249	0.001819	0.00204782	0.000234972	0.00199839	0.000153891	0.00184735	0.000365457
P49773;D6REP8;D6RE99;D6RD60;D6RC06	P49773	Histidine triad nucleotide-binding protein 1	HINT1	0.00168856	0.00154859	0.00155797	0.00193923	0.00167436	0.00137395	0.00202801	0.0017261	0.00187253	0.00183892	0.00168686	0.00124719	0.00160854	0.00163344	0.00161909	0.00203126	0.00168585	0.00183598	0.00166591	0.000152818	0.00173327	0.000243551	0.00163044	0.00017243
Q9BVA1;Q13885	Q9BVA1;Q13885	Tubulin beta-2B chain;Tubulin beta-2A chain	TUBB2B;TUBB2A	0.00167773	0.00153085	0.00225957	0.000929128	0.000858717	0.000824405	0.00127249	0.000840065	0.000915968	0.00199873	0.00184401	0.00218616	0.00186906	0.00210877	0.00188452	0.00231418	0.00226392	0.00261674	0.00217762	0.000259733	0.00150957	0.000526894	0.00134673	0.000526326
P62701;Q8TD47	P62701;Q8TD47	40S ribosomal protein S4, X isoform;40S ribosomal protein S4, Y isoform 2	RPS4X;RPS4Y2	0.00167548	0.00165819	0.00167037	0.00178646	0.00180544	0.00167608	0.00199828	0.0017875	0.00174202	0.00170036	0.00165698	0.00159134	0.00176517	0.00183283	0.00187725	0.00142071	0.00151316	0.00141344	0.00163056	0.000193474	0.00174608	0.000128651	0.001712	5.99009e-05
P31943;G8JLB6;E9PCY7;D6RBM0;D6RIU0;D6RFM3;H0YB39;D6RIT2;E5RGV0;D6R9T0;D6RAM1;D6RDU3;D6RJ04;D6RIH9;E7EQJ0;H0YBD7;E7EN40;H0YBG7;E5RGH4;D6RDL0;H0YAQ2;D6R9D3;D6RF17;E5RJ94	P31943;G8JLB6;E9PCY7;D6RBM0;D6RIU0;D6RFM3;H0YB39;D6RIT2	Heterogeneous nuclear ribonucleoprotein H;Heterogeneous nuclear ribonucleoprotein H, N-terminally processed	HNRNPH1	0.00167515	0.00156218	0.00161869	0.00163555	0.00159095	0.00141998	0.00247208	0.00178823	0.00186886	0.00138193	0.00151096	0.00155163	0.00191541	0.00207241	0.00198337	0.00174503	0.00183331	0.0017778	0.00183985	0.000115055	0.00176228	0.000357781	0.00158375	8.12376e-05
P46777;A0A2R8Y6J3;Q5T7N0;A0A2R8Y4A2	P46777;A0A2R8Y6J3	60S ribosomal protein L5	RPL5	0.00165982	0.00159798	0.0016264	0.00136838	0.00157317	0.00178183	0.00221939	0.00174553	0.00176431	0.00171124	0.00155709	0.00140161	0.00181144	0.00171549	0.00181503	0.0014263	0.00129275	0.00141558	0.00155403	0.0002083	0.00173319	0.000251313	0.00160126	0.000123625
P46778;G3V1B3;M0R181;M0R3I5	P46778;G3V1B3;M0R181	60S ribosomal protein L21	RPL21	0.00165822	0.00128683	0.00174297	0.00160302	0.00197643	0.0016564	0.00133399	0.00186653	0.00188142	0.001845	0.0017403	0.00155451	0.00195545	0.00192713	0.00189004	0.00142224	0.00153194	0.00137866	0.00166571	0.000244992	0.00170363	0.000199311	0.00165398	0.000203845
P62269;A0A0G2JQH2;Q5GGW2;J3JS69	P62269	40S ribosomal protein S18	RPS18	0.00165296	0.00162963	0.00177962	0.00116179	0.0018038	0.00196069	0.00163309	0.00202329	0.00163821	0.00164097	0.00154956	0.00154314	0.0011893	0.00113997	0.00144557	0.000962118	0.00149562	0.00161528	0.00134157	0.000227489	0.00167138	0.000162592	0.00166475	0.000249817
P62891;Q59GN2	P62891;Q59GN2	60S ribosomal protein L39;Putative 60S ribosomal protein L39-like 5	RPL39;RPL39P5	0.00164728	0.00209977	0.00197166	0.00328922	0.00310538	0.00255639	0.00276061	0.00220749	0.000497387	0.00186307	0.00316554	0.00317751	0.00239392	0.0026889	0.00246573	0.00340702	0.00287502	0.00284453	0.00283609	0.000332282	0.0022786	0.000928931	0.00244495	0.000597328
P62273;A0A2R8Y851;A0A2R8Y6P7;A0A087WTT6	P62273;A0A2R8Y851;A0A2R8Y6P7;A0A087WTT6	40S ribosomal protein S29	RPS29	0.00164696	0.00233452	0.00258716	0.00262871	0.00271526	0.00215119	0.00206283	0.00167099	0.00169855	0.00136796	0.00276989	0.00225479	0.00163656	0.00200722	0.00242534	0.0011579	0.00198818	0.00102299	0.00178471	0.000493209	0.00197083	0.000457363	0.00234397	0.000365411
P13639;M0R0I6	P13639	Elongation factor 2	EEF2	0.00162177	0.00167056	0.00177888	0.00159244	0.00176867	0.00195622	0.00203176	0.00194605	0.00217819	0.0016806	0.00189865	0.00175595	0.00211237	0.00227337	0.00219018	0.00159672	0.00155003	0.00177405	0.00189324	0.000287945	0.0019152	0.000165519	0.00173142	0.000121943
O75369	O75369	Filamin-B	FLNB	0.00160322	0.00162361	0.00168506	0.00174004	0.00198062	0.00192069	0.00199879	0.00120421	0.00124312	0.00209416	0.00203115	0.00196055	0.000251231	0.000272778	0.000236747	0.000121347	0.000115409	0.000116588	0.000439236	6.87281e-05	0.00175533	0.000378232	0.00175887	0.000143575
P62857	P62857	40S ribosomal protein S28	RPS28	0.00159904	0.00164322	0.00153762	0.00189915	0.00208196	0.0010476	0.00142242	0.00162592	0.00202302	0.00108446	0.00165883	0.00174501	0.00177508	0.00179985	0.00175725	0.00160078	0.00152563	0.00153877	0.00167748	0.000114224	0.00159328	0.000289007	0.00163476	0.00032286
P62910;D3YTB1;F8W727;D3YTI8	P62910;D3YTB1;F8W727	60S ribosomal protein L32	RPL32	0.00159679	0.00174525	0.00184051	0.00136137	0.00208555	0.00141881	0.00158929	0.00171793	0.00167232	0.00176046	0.00165829	0.00151466	0.00176411	0.0020846	0.00166743	0.00103654	0.00130292	0.00146654	0.00154811	0.000335908	0.00165216	8.09924e-05	0.00167471	0.00024866
P17096	P17096	High mobility group protein HMG-I/HMG-Y	HMGA1	0.00156088	0.00158748	0.00127131	0.00197018	0.00254158	0.00286299	0.00140771	0.00117041	0.000972305	0.000728788	0.00125108	0.000842204	0.000307759	0.000331314	0.000322255	0.000301832	0.000322656	0.000289268	0.000388184	1.43077e-05	0.00106208	0.000236081	0.00196574	0.000566552
P07900;G3V2J8;Q14568;Q58FG0;Q58FG1	P07900	Heat shock protein HSP 90-alpha	HSP90AA1	0.00155294	0.00155599	0.00163841	0.0015066	0.00168004	0.00158059	0.00147889	0.0015953	0.0012379	0.00153186	0.00155152	0.00168329	0.00186725	0.0017106	0.00168976	0.0018898	0.00184167	0.00177459	0.00177957	7.63744e-05	0.00151313	0.000138116	0.00158576	5.76143e-05
P58546;C9JL85	P58546;C9JL85	Myotrophin	MTPN	0.00154179	0.00134086	0.00134849	0.00168145	0.00163056	0.00165313	0.00136493	0.00169866	0.00124404	0.00161701	0.00123897	0.00133687	0.00135697	0.00164435	0.0016053	0.0013736	0.00140489	0.00142053	0.00144893	0.000113595	0.00141675	0.000177988	0.00153271	0.000139656
P02545;H0YAB0;A0A0C4DGC5;REV__Q5VX52	P02545	Prelamin-A/C;Lamin-A/C	LMNA	0.00153504	0.00145404	0.00135455	0.001835	0.00150426	0.00136385	0.00141007	0.0011731	0.00104118	0.0012877	0.00136962	0.00120702	0.00129642	0.00141815	0.00133669	0.00067428	0.00067416	0.000632201	0.00103413	0.000347238	0.00124812	0.000124297	0.00150779	0.000160682
Q16658;C9JFC0;A0A0A0MSB2;C9JPH9	Q16658	Fascin	FSCN1	0.00153236	0.00155209	0.00155397	0.0012262	0.00144772	0.00146493	0.00147176	0.00159799	0.00147322	0.00123539	0.00127943	0.0011567	0.00170177	0.00164395	0.00168482	0.00200066	0.00174341	0.00196065	0.00169885	0.000138949	0.00136908	0.000155351	0.00146288	0.000113529
P00558;P07205	P00558	Phosphoglycerate kinase 1	PGK1	0.00153075	0.00171734	0.00187533	0.00151652	0.00159663	0.00152213	0.00176933	0.00214486	0.0019403	0.00158946	0.00158424	0.00148185	0.0015806	0.00171566	0.00159911	0.0013656	0.0013242	0.00139257	0.00149423	0.000143327	0.00175168	0.000230088	0.00162645	0.000131159
Q15084	Q15084	Protein disulfide-isomerase A6	PDIA6	0.00152732	0.00161385	0.00153642	0.00162061	0.00194878	0.00173738	0.00196441	0.00140669	0.00146469	0.00161801	0.00167759	0.0015207	0.00112477	0.00111553	0.00106381	0.0010734	0.00101225	0.00100366	0.00113059	4.60797e-05	0.00160868	0.00018287	0.00166406	0.000144823
P61247;D6RG13;D6RAT0;H0Y9Y4;E9PFI5;D6RB09;H0Y8L7;D6R9B6;D6RAS7;D6RI02;D6RED7;D6RGE0	P61247;D6RG13;D6RAT0;H0Y9Y4;E9PFI5;D6RB09;H0Y8L7;D6R9B6	40S ribosomal protein S3a	RPS3A	0.00152614	0.00146755	0.00151338	0.00161836	0.00167705	0.00161322	0.00180715	0.00140392	0.00172937	0.00154704	0.00179864	0.00189422	0.00157421	0.0016643	0.00145109	0.00152802	0.00162472	0.0019129	0.00166421	0.00014529	0.00169672	0.000168717	0.00156928	7.22136e-05
P10599	P10599	Thioredoxin	TXN	0.00150009	0.00156917	0.0017575	0.0015964	0.00134884	0.000812126	0.00141497	0.00130006	0.00202706	0.00126714	0.00125075	0.00122957	0.00126276	0.0010967	0.00103998	0.000983655	0.000850474	0.000754792	0.00103113	0.000164684	0.00141492	0.000280194	0.00143069	0.000302098
P63220;Q8WVC2;Q9BYK1;Q9BYK2	P63220;Q8WVC2;Q9BYK1	40S ribosomal protein S21	RPS21	0.00148873	0.0015101	0.00139503	0.00176477	0.00177614	0.00168124	0.00156248	0.00143478	0.00113252	0.00198995	0.00172579	0.00170717	0.00128493	0.00149722	0.00150068	0.00150579	0.0013617	0.00143725	0.00147068	8.2678e-05	0.00159212	0.000266532	0.00160267	0.000145607
Q5TEC6	Q5TEC6	Histone H3	HIST2H3PS2	0.00148176	0.00266886	0.00245881	0.00168079	0.00175671	0.00153932	0.00235213	0.00291365	0.00203806	0.0017927	0.00165818	0.00185551	0.00237191	0.00250041	0.00218985	0.00173195	0.001962	0.00207635	0.00209828	0.000254423	0.00210171	0.000424034	0.00193104	0.000460295
P08708;H3BNC9;H0YN88;A0A075B716;H0YN73	P08708;H3BNC9;H0YN88;A0A075B716	40S ribosomal protein S17	RPS17	0.00147887	0.00133183	0.00161737	0.00108686	0.00170081	0.00110657	0.00187941	0.00160469	0.000875506	0.00158836	0.00141608	0.00126521	0.00148166	0.00154285	0.00151339	0.00131455	0.000993006	0.00118825	0.00132842	0.000198055	0.00143821	0.000314106	0.00138705	0.000235143
P30050	P30050	60S ribosomal protein L12	RPL12	0.00146171	0.00219717	0.00211705	0.00212347	0.00233621	0.00210766	0.00299044	0.00219989	0.00119039	0.00250902	0.00231709	0.00215594	0.00245018	0.00254964	0.00244967	0.00209475	0.00188717	0.00202927	0.00223095	0.000249646	0.00222713	0.000540191	0.00205721	0.000277657
Q13151	Q13151	Heterogeneous nuclear ribonucleoprotein A0	HNRNPA0	0.00146171	0.00184094	0.00169158	0.00144033	0.00151263	0.0014367	0.00231272	0.0018453	0.00120011	0.00130177	0.00131313	0.00132089	0.00201179	0.00201059	0.00196104	0.00185856	0.00169818	0.0017568	0.00180255	0.000122227	0.00154899	0.000400329	0.00156398	0.000151422
P23396;E9PL09;E9PPU1;F2Z2S8;H0YCJ7;H0YEU2;H0YF32;E9PQ96;E9PJH4;E9PK82;E9PSF4;E9PQX2;H0YES8;E9PJN9	P23396;E9PL09;E9PPU1;F2Z2S8;H0YCJ7;H0YEU2	40S ribosomal protein S3	RPS3	0.00144638	0.00143272	0.00149268	0.00116609	0.00118842	0.00155287	0.00131941	0.00157146	0.00161115	0.00130836	0.00120146	0.00119849	0.00175525	0.00142113	0.00154793	0.0013689	0.00111453	0.00125156	0.00137968	0.000205118	0.00136839	0.000164776	0.00137986	0.000148452
P51991;H7C1J8	P51991	Heterogeneous nuclear ribonucleoprotein A3	HNRNPA3	0.00144231	0.00123044	0.00107733	0.00141467	0.00136675	0.00109487	0.00178366	0.00127034	0.00129659	0.00124128	0.00120113	0.0012129	0.00122633	0.00118043	0.0014648	0.00147684	0.00166803	0.00145223	0.00138308	0.000164446	0.00133432	0.000203535	0.00127106	0.000146817
P13987;E9PNW4;A0A2U3TZL5;H0YET2	P13987;E9PNW4;A0A2U3TZL5;H0YET2	CD59 glycoprotein	CD59	0.00143674	0.00134981	0.00128503	0.00113482	0.0013977	0.00118082	0.00149334	0.000875418	0.000996425	0.000700599	0.000847411	0.000801269	0.000428213	0.000466947	0.000464303	8.27818e-05	7.92968e-05	7.33939e-05	0.000342315	0.000187768	0.000952411	0.000257472	0.00129749	0.000109846
P46776;E9PLL6;E9PJD9;E9PLX7	P46776;E9PLL6;E9PJD9	60S ribosomal protein L27a	RPL27A	0.00143641	0.00154566	0.00150863	0.00134524	0.00142654	0.00143533	0.00168536	0.00152582	0.0018961	0.00154294	0.00143887	0.00139135	0.00166924	0.00176422	0.00160028	0.00127138	0.00126051	0.00134254	0.00147136	0.000200631	0.00158007	0.000168737	0.00144963	6.39181e-05
P04792;F8WE04;C9J3N8	P04792;F8WE04	Heat shock protein beta-1	HSPB1	0.0014318	0.00104647	0.00139132	0.00169758	0.0020011	0.00173601	0.00143343	0.000937715	0.00120396	0.00237596	0.00193169	0.00214601	0.00154987	0.00131964	0.00133209	0.00145094	0.0013219	0.00112774	0.00146403	0.000130108	0.00167146	0.000516854	0.00155071	0.000303468
P35637;H3BPE7	P35637;H3BPE7	RNA-binding protein FUS	FUS	0.0014228	0.00119383	0.00119745	0.00155196	0.00131564	0.00186841	0.00170363	0.00135901	0.0015985	0.000944453	0.00101489	0.00114967	0.00120214	0.00111598	0.00135132	0.00155913	0.00171517	0.00143404	0.00136106	0.000203273	0.00129502	0.000284504	0.00142502	0.000234492
P13693;J3KPG2;Q5W0H4;A0A0B4J2C3;E9PJF7;H0YCX0;Q56UQ5	P13693;J3KPG2;Q5W0H4;A0A0B4J2C3;E9PJF7	Translationally-controlled tumor protein	TPT1	0.00141154	0.00150131	0.00135124	0.0014738	0.00148344	0.00137176	0.00119475	0.00151349	0.00194259	0.00170935	0.00157879	0.00125076	0.00147618	0.0015165	0.00145652	0.000934499	0.000774837	0.000911799	0.00118873	0.000309236	0.00153162	0.000256711	0.00143218	5.73981e-05
P62906	P62906	60S ribosomal protein L10a	RPL10A	0.00140672	0.00143183	0.00140401	0.00133783	0.00155912	0.00134045	0.00207468	0.00179672	0.00134006	0.0015678	0.00141542	0.00134775	0.0017412	0.00164536	0.00180056	0.00140255	0.00125699	0.00130989	0.00150062	0.000212231	0.00159041	0.000267634	0.00141332	7.38674e-05
P62917;E9PKU4;E9PKZ0;G3V1A1;E9PP36	P62917;E9PKU4;E9PKZ0;G3V1A1	60S ribosomal protein L8	RPL8	0.00140436	0.00148952	0.00181987	0.00204834	0.00214623	0.00197818	0.00228853	0.00115367	0.00117131	0.0018484	0.00158424	0.0018312	0.00150322	0.00206386	0.0017335	0.0016418	0.00189882	0.00176991	0.00177747	0.000178828	0.00164623	0.000399924	0.00181442	0.000278501
Q9H3K6;A0A087WZT3;H3BV85;H3BTW0;A0A0B4J295;H3BVE0	Q9H3K6;A0A087WZT3;H3BV85;H3BTW0;A0A0B4J295;H3BVE0	BolA-like protein 2	BOLA2;BOLA2B	0.00140061	0.00135266	0.00146347	0.00138095	0.0013717	0.00160146	0.000747054	0.001307	0.00140683	0.00163029	0.00103783	0.00103706	0.00107474	0.00121011	0.00113933	0.00136357	0.00123286	0.00119042	0.0011783	8.88627e-05	0.00119434	0.000287862	0.00142847	8.48102e-05
P18669;P15259;Q8N0Y7	P18669	Phosphoglycerate mutase 1	PGAM1	0.00139943	0.00158	0.00185	0.00202295	0.00184804	0.00201799	0.0017792	0.00159938	0.00190894	0.00162639	0.00169068	0.00174659	0.00157511	0.00165654	0.00162905	0.00147481	0.00148767	0.00135833	0.00156116	0.000101789	0.0017252	0.000103213	0.0017864	0.000227223
P61586;C9JX21;C9JNR4;C9JRM1	P61586;C9JX21;C9JNR4	Transforming protein RhoA	RHOA	0.00138367	0.00141848	0.00141356	0.00121407	0.00128989	0.00124785	0.00128178	0.0013751	0.00174762	0.00126903	0.00132436	0.00121253	0.00129214	0.0013483	0.00117997	0.00105939	0.00094349	0.000918808	0.00113637	0.000163592	0.0013684	0.000176759	0.00132792	8.10976e-05
P47914;A0A3B3ITT5	P47914;A0A3B3ITT5	60S ribosomal protein L29	RPL29	0.00136984	0.00129716	0.00148702	0.00139788	0.00197046	0.00139109	0.00161966	0.00131027	7.67829e-05	0.00148215	0.00126929	0.00126967	0.00196694	0.0019087	0.00140593	0.00103304	0.00114435	0.00107384	0.00140035	0.000383774	0.0011713	0.00050567	0.00148557	0.000223839
P62316;K7ERG4;K7EJB5	P62316;K7ERG4	Small nuclear ribonucleoprotein Sm D2	SNRPD2	0.0013692	0.0013101	0.00124702	0.00121291	0.00139603	0.00121379	0.00209441	0.0019205	0.00124826	0.0014556	0.00126166	0.00117611	0.00197197	0.00201345	0.0018882	0.00164827	0.00171805	0.00169647	0.00173036	0.00014158	0.00152609	0.000354287	0.00129151	7.2461e-05
Q99497;K7ELW0;K7EN27	Q99497;K7ELW0;K7EN27	Protein deglycase DJ-1	PARK7	0.00136169	0.00120554	0.0014689	0.00163939	0.00162443	0.00145689	0.00139129	0.00135248	0.00136537	0.00152308	0.00138151	0.00146847	0.00148595	0.00168065	0.0014699	0.00176523	0.00165282	0.00172322	0.00160661	0.000112875	0.0014137	6.13534e-05	0.00145947	0.000149286
P35268;K7ERI7;K7EMH1;K7ELC4;K7EP65;K7EKS7;K7EJT5	P35268;K7ERI7;K7EMH1;K7ELC4	60S ribosomal protein L22	RPL22	0.00135719	0.00155811	0.00145821	0.00138849	0.00146534	0.00152474	0.00129744	0.00160526	0.000921131	0.00176315	0.00147072	0.00150271	0.00163641	0.00170431	0.00155997	0.00124372	0.00118107	0.0013149	0.00144901	0.000201682	0.00142674	0.000266178	0.00145868	7.01444e-05
P62280;M0QZC5;M0R1H5	P62280;M0QZC5	40S ribosomal protein S11	RPS11	0.00135708	0.00161173	0.00132271	0.00139735	0.00156375	0.00155709	0.00191405	0.00202876	0.00139151	0.00146428	0.00152535	0.00140007	0.002144	0.00182918	0.00183435	0.00126928	0.00131751	0.00128217	0.00158236	0.000339753	0.00162067	0.000254077	0.00146829	0.000112669
P00338;F5GXY2;F5GYU2;F5GXH2;F5H5J4;F5H6W8;F5GZQ4;F5H8H6;F5GXC7;F5GWW2;F5GXU1	P00338;F5GXY2	L-lactate dehydrogenase A chain	LDHA	0.00135483	0.00143541	0.00161891	0.00147022	0.00136327	0.00141557	0.00116266	0.00179762	0.00169342	0.00114735	0.00128314	0.00118082	0.00192735	0.00194388	0.00185367	0.00162656	0.00156716	0.00139097	0.00164149	0.000204663	0.0013775	0.000265523	0.00144304	8.81552e-05
P07237;H7BZ94;H0Y3Z3;I3L398;I3L312;I3L4M2;I3NI03;I3L3U6;I3L0S0;I3L3P5;I3L514;I3L1Y5	P07237;H7BZ94;H0Y3Z3	Protein disulfide-isomerase	P4HB	0.00135237	0.00153598	0.00146855	0.00138994	0.00148891	0.00147845	0.00150627	0.00105014	0.00105136	0.00111231	0.00113548	0.00129995	0.000790937	0.000916136	0.000832528	0.000671931	0.000582433	0.000605958	0.000814268	0.000122025	0.00119259	0.00016323	0.00145237	6.2136e-05
P62854;Q5JNZ5	P62854;Q5JNZ5	40S ribosomal protein S26;Putative 40S ribosomal protein S26-like 1	RPS26;RPS26P11	0.00134122	0.00136803	0.00136233	0.00123173	0.00139624	0.00137421	0.000767236	0.0012185	0.00164646	0.00132014	0.00139383	0.00118381	0.00132113	0.00115155	0.00129354	0.00107497	0.00131986	0.00117625	0.0012173	9.41536e-05	0.001255	0.000264913	0.00134563	5.3466e-05
P60842;J3KT12;J3QS69;J3QL43;J3KTB5;J3QR64;J3KSZ0;J3QLN6;J3KS25;J3QKZ9;J3KTN0;J3QL52;J3KT04;J3KS93;J3QQP0	P60842;J3KT12;J3QS69;J3QL43;J3KTB5	Eukaryotic initiation factor 4A-I	EIF4A1	0.00133907	0.00146071	0.0013956	0.00153173	0.00161113	0.00147998	0.00155281	0.00164976	0.00120662	0.0012343	0.00141422	0.0013653	0.00165572	0.00164339	0.00172421	0.00125438	0.00122783	0.00137545	0.00146375	0.000201098	0.00140384	0.000159112	0.0014697	8.81192e-05
P05386	P05386	60S acidic ribosomal protein P1	RPLP1	0.00130187	0.000964776	0.000523784	0.00277089	0.00278985	0.0029655	0.000238778	0.000327355	0.000967995	0.000397849	0.00134552	0.00272097	0.000847803	0.00100431	0.000916045	0.00349172	0.0042965	0.00388692	0.00245204	0.00150325	0.000999744	0.000863775	0.00188611	0.000984105
P84090;G3V279	P84090	Enhancer of rudimentary homolog	ERH	0.00130091	0.00129936	0.00134981	0.00105125	0.000899881	0.00112014	0.00169688	0.00137951	0.00157548	0.00119437	0.00112381	0.00112809	0.0013505	0.00140534	0.00151582	0.0011905	0.00123839	0.00128356	0.00130174	0.000108497	0.00134969	0.000222361	0.00117022	0.000161119
P84098;J3QR09;J3KTE4	P84098;J3QR09;J3KTE4	60S ribosomal protein L19;Ribosomal protein L19	RPL19	0.00129909	0.00138309	0.001329	0.000958106	0.00158139	0.00126595	0.00165206	0.00142384	0.00142636	0.00125166	0.00148686	0.00153077	0.00154401	0.00154257	0.00156164	0.00109867	0.00134028	0.00118036	0.00139976	0.000185688	0.00146193	0.000121407	0.00130277	0.00018481
P05204;Q15651;A0A087WZE9	P05204;Q15651;A0A087WZE9	Non-histone chromosomal protein HMG-17;High mobility group nucleosome-binding domain-containing protein 3	HMGN2;HMGN3	0.00129898	0	0.00127743	0.000953001	0.000876952	0	0.000111886	0.000839983	0.000677697	0.000319629	0.00114464	0.00141332	0.000591697	0.000110075	0.000737469	0.00217513	0.0029515	0.00200894	0.00142688	0.00101077	0.000751193	0.000447485	0.000734394	0.000541668
O95433;H0YJU2;H0YJG7;G3V438;G3V3W9;H0YJ63	O95433;H0YJU2;H0YJG7	Activator of 90 kDa heat shock protein ATPase homolog 1	AHSA1	0.00129072	0.000186568	0.000189145	0.000155038	0.000166105	0.00150373	0.00102043	0.000844882	0.000171653	0.000179979	0.000961788	0.00014643	0.000820534	0.000792838	0.00101673	0.000196929	0.000689044	0.000157047	0.000545651	0.0003228	0.000554194	0.000391718	0.000581886	0.000579921
Q71UI9;P0C0S5;C9J0D1;C9J386	Q71UI9;P0C0S5;C9J0D1	Histone H2A.V;Histone H2A.Z;Histone H2A	H2AFV;H2AFZ	0.00128729	0.00217162	0.00236442	0.002757	0.00209541	0.0022991	0.00230069	0.00268512	0.00157933	0.00139171	0.00218786	0.002866	0.00226907	0.00215193	0.00235618	0.0022479	0.00285501	0.00216115	0.00241532	0.000240269	0.00216845	0.000535689	0.00216248	0.000444116
Q07020;J3QQ67;G3V203;H0YHA7;F8VYV2;A0A075B7A0;F8VUA6;F8VXR6	Q07020;J3QQ67;G3V203;H0YHA7;F8VYV2;A0A075B7A0;F8VUA6	60S ribosomal protein L18	RPL18	0.00126167	0.00123573	0.001797	0.00124784	0.00133283	0.001002	0.00185172	0.00198508	0.00112647	0.00109305	0.0014669	0.00108698	0.00167893	0.00200508	0.00142165	0.00115473	0.00122393	0.00123053	0.00140026	0.000302144	0.00143503	0.000367538	0.00131285	0.000239521
P18124;A8MUD9;C9JIJ5;C9JZ88	P18124;A8MUD9	60S ribosomal protein L7	RPL7	0.00126082	0.00100115	0.00121631	0.00116216	0.00120734	0.00127595	0.00143483	0.00160648	0.00114344	0.00133541	0.00125915	0.00106462	0.00143727	0.0013184	0.00138302	0.00112357	0.00110625	0.00099382	0.00120385	0.000161534	0.00130732	0.000180107	0.00118729	9.10959e-05
Q00839;A0A1X7SBS1;A0A1W2PPS1;A0A1W2PP35;Q5RI18;A0A1W2PPH7;A0A1W2PPL4;A0A1W2PP34;A0A1W2PQL0;A0A1W2PQ74;A0A1W2PRZ7;A0A1W2PQD4;A0A1W2PPE9;A0A1W2PRI6;A0A1W2PP22;A0A1W2PNG3;A0A087WVI9	Q00839;A0A1X7SBS1;A0A1W2PPS1;A0A1W2PP35;Q5RI18;A0A1W2PPH7;A0A1W2PPL4;A0A1W2PP34;A0A1W2PQL0;A0A1W2PQ74;A0A1W2PRZ7;A0A1W2PQD4	Heterogeneous nuclear ribonucleoprotein U	HNRNPU	0.00125299	0.00126217	0.00127652	0.0012328	0.00116345	0.00113214	0.00208295	0.00175957	0.00155402	0.00115264	0.00112479	0.000999785	0.0014088	0.00151166	0.00150335	0.00142173	0.00128965	0.0013189	0.00135055	8.36342e-05	0.00144563	0.000388168	0.00122001	5.34516e-05
P84243;K7EK07;Q16695;K7EMV3;B4DEB1;K7ES00;Q6NXT2;K7EP01	P84243;K7EK07;Q16695;K7EMV3;B4DEB1;K7ES00;Q6NXT2	Histone H3.3;Histone H3;Histone H3.1t;Histone H3.3C	H3F3A;H3F3B;HIST3H3;H3F3C	0.00124967	0.00224737	0.000546058	0.00163066	0.00155433	0.00131226	0.000192538	0.000716166	0.0035708	0.000100341	0.00102509	0.0018112	0.00182534	0.00134442	0.00143077	0.00578	0.00464666	0.00431388	0.00302175	0.00175355	0.00123602	0.00118852	0.00142339	0.000508477
P27635;X1WI28;B8A6G2;A6QRI9	P27635;X1WI28	60S ribosomal protein L10	RPL10	0.00123166	0.00130115	0.00121369	0.00161955	0.00188376	0.00112021	0.00116718	0.00109913	0.00116169	0.00128281	0.00137344	0.00148717	0.00145965	0.00138938	0.00142274	0.00118062	0.00170325	0.00158679	0.00146137	0.000163107	0.0012619	0.000134867	0.001395	0.000268696
P07858;E9PKQ7;E9PNL5;E9PHZ5;E9PLY3;E9PSG5;E9PQM1;E9PR54;E9PJ67;E9PCB3;R4GMQ5;E9PS78	P07858	Cathepsin B;Cathepsin B light chain;Cathepsin B heavy chain	CTSB	0.00123133	0.0013245	0.001205	0.000999319	0.000980235	0.000918913	0.00120265	0.000945226	0.000956531	0.0008455	0.000768521	0.000800895	0.000378296	0.000411087	0.00034235	0.000202745	0.000161814	0.000203876	0.000357295	9.69507e-05	0.000919887	0.000144073	0.00110988	0.0001502
P12236	P12236	ADP/ATP translocase 3;ADP/ATP translocase 3, N-terminally processed	SLC25A6	0.00122437	0.00130986	0.0010508	0.000861952	0.000938937	0.000853855	0.00100859	0.00129876	0.000756879	0.000875536	0.00102347	0.000860362	0.00108759	0.0010364	0.000965218	0.000747817	0.000726376	0.000779484	0.000886177	0.000144529	0.0009706	0.000172623	0.00103996	0.000174878
O75347;E5RIW3;E5RJD8;E5RHG6;E5RIX8	O75347;E5RIW3;E5RJD8;E5RHG6	Tubulin-specific chaperone A	TBCA	0.00120979	0.00115168	0.00115874	0.00118158	0.00114534	0.00113336	0.00121143	0.00130651	0.00177247	0.00129179	0.000970894	0.000938347	0.00147588	0.00139657	0.00142491	0.00128306	0.00100885	0.00106735	0.00122785	0.000178708	0.00124858	0.000275203	0.00116341	2.53955e-05
P62244;I3L3P7;I3L246;H3BV27;H3BT37;I3L303;H3BVC7	P62244;I3L3P7;I3L246	40S ribosomal protein S15a	RPS15A	0.0012085	0.00122572	0.00120694	0.0011224	0.00114543	0.001075	0.000939261	0.00139257	0.00145011	0.000864226	0.00111661	0.0011245	0.00135727	0.00121528	0.00122254	0.000939146	0.000984906	0.000860248	0.00110055	0.000178428	0.00114788	0.000214757	0.001164	5.42056e-05
P32119;A6NIW5	P32119;A6NIW5	Peroxiredoxin-2	PRDX2	0.00120743	0.00143443	0.00164681	0.00107202	0.000867311	0.000984121	0.00107143	0.00146997	0.00148946	0.000851719	0.000966423	0.00105082	0.00108623	0.00153088	0.00142709	0.00108616	0.0010467	0.00112939	0.0011939	0.000188659	0.00114997	0.000243685	0.00120202	0.000267175
P62753;A2A3R7;A2A3R5	P62753;A2A3R7;A2A3R5	40S ribosomal protein S6	RPS6	0.00120614	0.00159464	0.00154848	0.00125443	0.00128855	0.00126086	0.00194486	0.00162347	0.0018916	0.00198316	0.000843169	0.000860664	0.00173054	0.00175781	0.00167287	0.000712249	0.000710903	0.000757708	0.00117182	0.000497594	0.00152449	0.000489305	0.00135885	0.000152931
Q8IUE6	Q8IUE6	Histone H2A type 2-B	HIST2H2AB	0.00118856	0.00118292	0.00115251	0.000601025	0.000628354	0.000498163	0.00110556	0.00136456	0	0.000807637	0.000756002	0.000685559	0.000937045	0.000777721	0.00116559	0.000851577	0.00100623	0.000821819	0.00089222	0.0001306	0.000786553	0.000421526	0.000875256	0.000302228
Q969Q0	Q969Q0	60S ribosomal protein L36a-like	RPL36AL	0.00117355	0.00140986	0.00118447	0.00125749	0.00144973	0.00154591	0.00108614	0.00144956	0.00144644	0.00121413	0.00113079	0.00117282	0.00142149	0.00141146	0.00163423	0.000960099	0.00120609	0.000921818	0.00124686	0.000256995	0.00124998	0.000145327	0.00133684	0.000140215
Q01105;A0A0C4DFV9;P0DME0;A0A087X027	Q01105;A0A0C4DFV9;P0DME0;A0A087X027	Protein SET;Protein SETSIP	SET;SETSIP	0.0011504	0.00130188	0.0012465	0.00100723	0.000954601	0.000925704	0.00147781	0.00145699	0.00092911	0.000966494	0.000929552	0.000927325	0.00084938	0.0012073	0.00131436	0.00122747	0.00119407	0.00119042	0.00113005	0.000146685	0.00111455	0.000249936	0.00109772	0.000144253
P13667;C9JMN9	P13667	Protein disulfide-isomerase A4	PDIA4	0.00114825	0.00134932	0.00134192	0.000975499	0.00126743	0.00115971	0.00154988	0.000974946	0.00103109	0.000937436	0.000838894	0.000908577	0.000730721	0.00074788	0.000676447	0.000585301	0.000524872	0.000490751	0.000666364	9.87773e-05	0.00104014	0.000235415	0.00120702	0.000129994
P62899;H7C2W9;C9JU56;B7Z4E3;B7Z4C8;B8ZZK4	P62899;H7C2W9;C9JU56;B7Z4E3;B7Z4C8;B8ZZK4	60S ribosomal protein L31	RPL31	0.00114675	0.00128089	0.00127394	0.000919843	0.00109158	0.00123792	0.00136671	0.00114567	0.00133832	0.000847626	0.0009205	0.00098836	0.00114911	0.00111513	0.00120991	0.000585454	0.000896112	0.000864221	0.000972614	0.000214174	0.0011012	0.000199326	0.00115849	0.000126615
P31946;Q4VY20;Q4VY19;A0A0J9YWE8;A0A0J9YWZ2	P31946	14-3-3 protein beta/alpha;14-3-3 protein beta/alpha, N-terminally processed	YWHAB	0.00114622	0.00128366	0.00109906	0.00176226	0.00155299	0.0016071	0.00113917	0.00129639	0.000865995	0.00107069	0.000956477	0.00135496	0.000978887	0.00106944	0.00106256	0.00125651	0.00124747	0.000869076	0.00111984	0.000138037	0.00111395	0.00017328	0.00140855	0.000246846
Q15843	Q15843	NEDD8	NEDD8	0.001146	0.000801772	0.00108082	0.00148385	0.00134576	0.00128203	0.00111568	0.00135085	0.00155072	0.00136297	0.00128979	0.00139273	0.00102832	0.000837853	0.00123675	0.000976302	0.00112293	0.00109691	0.00109883	0.000124702	0.00134379	0.000129475	0.00119004	0.00021743
K7ELL7;P14314;K7EPW7;A0A0C4DGP4;K7EKX1;K7EJ70;K7EIP3	K7ELL7;P14314	Glucosidase 2 subunit beta	PRKCSH	0.00113346	0.00125062	0.00122066	0.000862044	0.00082525	0.00100896	0.00155873	0.00101234	0.00123083	0.000706059	0.000656249	0.000614092	0.000827145	0.000986046	0.000938625	0.00061287	0.000499861	0.00057633	0.000722138	0.00018628	0.00096305	0.000344217	0.00105017	0.000165259
P46779;H0YKD8;H0YMF4;H0YLP6	P46779;H0YKD8;H0YMF4;H0YLP6	60S ribosomal protein L28	RPL28	0.00113046	0.00113923	0.00112233	0.00103097	0.000905725	0.000764388	0.00104482	0.00128863	0.000899561	0.00116482	0.00149918	0.00106734	0.00107436	0.00106264	0.000980103	0.00133449	0.000899579	0.00127704	0.00109937	0.000154269	0.00116072	0.000192046	0.00101552	0.000138614
P35579;Q5BKV1;B1AH99;A0A2R8Y4C3;A0A0C4DFM8;REV__S4R3H4;REV__E7EQT4;REV__Q9UKV3	P35579	Myosin-9	MYH9	0.00112735	0.00113671	0.00116703	0.00134352	0.00140543	0.00126192	0.00131814	0.000918446	0.00101046	0.00226256	0.00195568	0.00191681	0.000916162	0.00103893	0.000963127	0.000499281	0.000465077	0.000487487	0.000898124	0.000247202	0.00156368	0.000508178	0.00124033	0.000105867
P08865;C9J9K3;A0A0C4DG17;F8WD59	P08865;C9J9K3;A0A0C4DG17	40S ribosomal protein SA	RPSA	0.0011237	0.00114354	0.00171376	0.00118416	0.00135125	0.00144161	0.00117037	0.00127165	0.000771956	0.00141817	0.0014717	0.0015889	0.00118892	0.0019055	0.00122906	0.00158872	0.00120693	0.00144153	0.00144994	0.000258075	0.00128212	0.000265024	0.00132634	0.000207645
P30041	P30041	Peroxiredoxin-6	PRDX6	0.00111598	0.00115217	0.00138011	0.00117927	0.00121378	0.00112523	0.00084338	0.00121719	0.00118507	0.00113577	0.00121444	0.0012369	0.0013807	0.00150441	0.00134856	0.00127189	0.000998803	0.00117092	0.00127317	0.000161367	0.00113879	0.000135962	0.00119442	8.92651e-05
P19105;J3QRS3;J3KTJ1;P24844	P19105;J3QRS3;J3KTJ1	Myosin regulatory light chain 12A	MYL12A	0.00111373	0.00119724	0.0011229	0.00136653	0.00137518	0.0013314	0.00129942	0.00107733	0.000981476	0.00191688	0.00173299	0.00180487	0.000953196	0.0011207	0.00112118	0.000593759	0.000520541	0.000563034	0.000953896	0.000259931	0.00146883	0.000365817	0.00125116	0.000110585
Q15233;H7C367;C9JYS8;C9IZL7;C9J4X2	Q15233;H7C367	Non-POU domain-containing octamer-binding protein	NONO	0.00110912	0.0011743	0.00119145	0.00125026	0.00133934	0.000992251	0.00130101	0.00133672	0.00124395	0.00109345	0.00118597	0.0011125	0.0012219	0.0011937	0.00137775	0.00147151	0.0015011	0.00152379	0.00134318	0.000131281	0.00121227	9.04902e-05	0.00117612	0.000108529
P62888;E5RI99;A0A0B4J213;A0A0C4DH44;E5RJH3	P62888;E5RI99;A0A0B4J213	60S ribosomal protein L30	RPL30	0.00110355	0.000939796	0.00115063	0.00127024	0.00117419	0.00110289	0.000744316	0.00106149	0.00101944	0.00108356	0.00124072	0.0013705	0.000977009	0.0010468	0.00085366	0.000881838	0.00109455	0.00117508	0.00105706	0.000113687	0.00108667	0.000194362	0.00112355	9.95063e-05
P83731;C9JXB8;C9JNW5	P83731;C9JXB8;C9JNW5	60S ribosomal protein L24	RPL24	0.00109851	0.00116071	0.00111975	0.00116412	0.00122655	0.00115481	0.00147813	0.00125271	0.00143305	0.00123459	0.00115642	0.00110337	0.0012832	0.00106113	0.00125866	0.00117102	0.00103842	0.00108252	0.00114262	9.56459e-05	0.00127638	0.000136553	0.00115407	4.01309e-05
P61254;J3QRI7;J3QQQ9;J3QQV1;E5RIT6;J3QRC4;J3KSS0;E5RHH1;J3KS10	P61254;J3QRI7;J3QQQ9;J3QQV1;E5RIT6;J3QRC4;J3KSS0	60S ribosomal protein L26	RPL26;RPL26L1	0.00109572	0.000847362	0.0010444	0.000963648	0.00109379	0.00149592	0.00117794	0.00110885	0.00144002	0.00099096	0.000959018	0.00101289	0.0011579	0.0011815	0.00118148	0.000876289	0.000903499	0.00168002	0.00114194	0.000263806	0.00111495	0.000163188	0.00109014	0.000200722
P46781;A0A024R4M0;B5MCT8;C9JM19;F2Z3C0;A8MXK4	P46781;A0A024R4M0;B5MCT8;C9JM19	40S ribosomal protein S9	RPS9	0.00108886	0.00104525	0.00116006	0.000985299	0.00104957	0.00100429	0.000858469	0.00150475	0.00132309	0.00126274	0.00128325	0.000785068	0.00140068	0.0013329	0.00123943	0.00113213	0.000919122	0.00103609	0.00112077	0.000166637	0.00116956	0.000258891	0.00105555	5.73534e-05
Q9H299;Q5T123	Q9H299;Q5T123	SH3 domain-binding glutamic acid-rich-like protein 3	SH3BGRL3	0.00107878	0.00138748	0.00111364	0.00274854	0.00193518	0.00231193	0.000665434	0.00154549	0.00179466	0.00149782	0.00128074	0.00127322	0.000685273	0.000690839	0.000830997	0.00073164	0.000944504	0.000951539	0.000872573	0.000111322	0.0013429	0.000350432	0.00176259	0.000623578
Q13509;A0A0B4J269;G3V2A3;G3V5W4;G3V2R8;G3V3R4;G3V2N6;G3V542;G3V3J6;G3V3W7	Q13509;A0A0B4J269	Tubulin beta-3 chain	TUBB3	0.00106932	0.000954768	0.00134083	0.00109057	0.00125792	0.00105186	0.000980452	0.000948574	0.00142489	0.000843264	0.000867194	0.00100542	0.000791388	0.00104528	0.000723194	0.00108863	0.000952467	0.00112759	0.000961997	0.000150724	0.00101163	0.000193641	0.00112754	0.000130912
P62913;Q5VVC8	P62913;Q5VVC8	60S ribosomal protein L11	RPL11	0.00106479	0.00104452	0.00101341	0.00100625	0.00113035	0.00109556	0.000660978	0.00102744	0.00114013	0.0011208	0.00112294	0.000873772	0.00110576	0.00104348	0.00107193	0.000949991	0.000897386	0.000919503	0.00098026	7.93056e-05	0.000991011	0.000173437	0.00105915	4.38385e-05
P50914;E7EPB3	P50914;E7EPB3	60S ribosomal protein L14	RPL14	0.00105798	0.00125282	0.00134809	0.00102429	0.0011261	0.00104338	0.00117979	0.00111775	0.001583	0.00123729	0.00110385	0.00112813	0.00146904	0.0017627	0.00126862	0.00143265	0.00104248	0.00117343	0.00132529	0.000232125	0.00122497	0.000166294	0.00114211	0.000119478
P62861;E9PR30	P62861;E9PR30	40S ribosomal protein S30	FAU	0.0010522	0.00125746	0.00120339	0.00127587	0.0013254	0.00138699	0.00161896	0.00144466	0.00157062	0.00192127	0.00140092	0.00124936	0.00149766	0.00145788	0.00144975	0.001343	0.00109933	0.00115864	0.00132223	0.000153533	0.0015343	0.000210255	0.00125022	0.000105258
P67809;H0Y449;C9J5V9;P16989;Q9Y2T7;A0A0D9SEI8	P67809;H0Y449;C9J5V9	Nuclease-sensitive element-binding protein 1	YBX1	0.00105148	0.000891626	0.00139326	0.00205429	0.00221379	0.00213129	0.00188973	0.00093502	0.00112115	0.0019031	0.00172383	0.00187177	0.002006	0.00199401	0.00179789	0.00215774	0.00203491	0.00195931	0.00197452	0.00010666	0.0015741	0.000394224	0.00162262	0.000533499
P55060	P55060	Exportin-2	CSE1L	0.0010505	0.00115054	0.0010173	7.81087e-05	8.05057e-05	6.81953e-05	5.10504e-05	5.96961e-05	0.00134859	6.13434e-05	7.08214e-05	5.52007e-05	0.00123287	0.00114728	0.0011829	7.75602e-05	7.53471e-05	7.96311e-05	0.000550112	0.00055564	0.00027445	0.000480408	0.000574192	0.000500209
Q15366	Q15366	Poly(rC)-binding protein 2	PCBP2	0.00104893	0.00109822	0.001099	0.000927051	0.00106425	0.00098773	0.00110199	0.00122283	0.00115086	0.001119	0.00108034	0.00094708	0.00147438	0.00139095	0.00126878	0.00116871	0.00110932	0.00110262	0.00120883	0.000140623	0.00110368	8.33944e-05	0.00103753	6.19021e-05
P23246;H0Y9K7;H0Y9U2	P23246	Splicing factor, proline- and glutamine-rich	SFPQ	0.00103749	0.00100009	0.00109265	0.00114822	0.0011687	0.00107523	0.00173604	0.00134644	0.00134428	0.00109514	0.000935015	0.00101335	0.00125931	0.0013896	0.00139732	0.00137817	0.00131603	0.0013295	0.00129761	4.87324e-05	0.00124504	0.000268785	0.00108706	5.85922e-05
P39019;M0R2L9;M0QXK4;M0QYF7;M0R140;A0A075B6E2	P39019;M0R2L9;M0QXK4;M0QYF7;M0R140	40S ribosomal protein S19	RPS19	0.00102748	0.001104	0.000841787	0.00124437	0.00132624	0.0011414	0.0008677	0.00094294	0.00155604	0.00121663	0.00117932	0.00118128	0.00116841	0.00101353	0.00126159	0.0012157	0.00105758	0.00106362	0.00113739	9.0694e-05	0.00115732	0.000221129	0.00111421	0.000155178
O43707;F5GXS2;H7C144;K7EP19;D6RH00	O43707;F5GXS2	Alpha-actinin-4	ACTN4	0.00101252	0.000992034	0.00101296	0.00110422	0.00126025	0.00116905	0.00114789	0.000775123	0.000802853	0.00148125	0.0016524	0.00157048	0.000672939	0.000766257	0.000740296	0.000373375	0.000377695	0.000399607	0.000700093	0.000173899	0.00123833	0.0003543	0.00109184	9.74263e-05
P14866;M0QXS5	P14866;M0QXS5	Heterogeneous nuclear ribonucleoprotein L	HNRNPL	0.00101221	0.00114053	0.00122449	0.00109639	0.00106389	0.00107709	0.00184739	0.00124365	0.00119672	0.000894592	0.00101018	0.00092639	0.00122708	0.00122618	0.00133602	0.00134782	0.00127061	0.00134268	0.00123954	5.26399e-05	0.00118649	0.000322516	0.00110243	6.66504e-05
Q16543;K7EQA9;K7EKQ2;K7EL68;K7EIU0	Q16543;K7EQA9;K7EKQ2	Hsp90 co-chaperone Cdc37;Hsp90 co-chaperone Cdc37, N-terminally processed	CDC37	0.00100788	0.000884059	0.000927601	0.000899726	0.000233456	0.000946894	0.000999488	0.00100662	0.000373377	0.0002354	0.00074514	0.000699055	0.000731239	0.000667517	0.000876574	0.000564222	0.000717742	0.000567676	0.000689146	0.000106873	0.000676514	0.000290108	0.000816603	0.000263756
P63000	P63000	Ras-related C3 botulinum toxin substrate 1	RAC1	0.000993043	0.00107112	0.00106607	0.00074937	0.000774535	0.00076649	0.00116948	0.00103185	0.000975515	0.00128051	0.00104769	0.000884865	0.000979112	0.00106821	0.00110278	0.000777837	0.000675407	0.000710196	0.000885487	0.000171182	0.00106499	0.000128592	0.000903439	0.000142422
P62318;H3BT13	P62318;H3BT13	Small nuclear ribonucleoprotein Sm D3	SNRPD3	0.000990953	0.00103898	0.000974939	0.000912211	0.00090982	0.000937332	0.000913603	0.00105545	0.000963868	0.000967652	0.000703165	0.000830032	0.00120522	0.00149171	0.0013918	0.000864796	0.000783978	0.000915517	0.00106901	0.000270312	0.000905628	0.000112883	0.000960706	4.60655e-05
P61513;C9J4Z3;M0R0A1;Q6P4E4;E9PEL3;M0R2L6;G5E9R3;A6NKH3	P61513;C9J4Z3;M0R0A1;Q6P4E4;E9PEL3;M0R2L6	60S ribosomal protein L37a	RPL37A	0.00099031	0.000991871	0.000950184	0.000797712	0.000803488	0.000875584	0.000567701	0.000986785	0.001198	0.000928022	0.000871	0.000878477	0.000956952	0.00101628	0.000962542	0.000679156	0.000724485	0.000503538	0.000817347	0.000185166	0.000904998	0.000186503	0.000901525	8.11112e-05
P06576;H0YH81;F8W079;F8W0P7;H0YI37	P06576;H0YH81;F8W079	ATP synthase subunit beta, mitochondrial;ATP synthase subunit beta	ATP5B	0.000985861	0.000936297	0.000988488	0.00100925	0.00096064	0.000906635	0.0011456	0.000902525	0.000929935	0.00083412	0.000875973	0.000925498	0.000964539	0.000982056	0.000885104	0.000980087	0.000780483	0.000976726	0.000927785	7.41008e-05	0.000935609	9.93161e-05	0.000964529	3.46245e-05
P62277;J3KMX5;E9PS50	P62277;J3KMX5	40S ribosomal protein S13	RPS13	0.000971785	0.00101596	0.00101221	0.00106159	0.00126074	0.000922727	0.00124441	0.00108443	0.00112849	0.00124617	0.00113374	0.00120475	0.00109277	0.00106107	0.00115898	0.00089587	0.000837331	0.00088696	0.00101968	0.000120377	0.00117366	6.16794e-05	0.00104084	0.000107196
H0YAZ4	H0YAZ4		CNGB3	0.000969319	0	0	0	0	0	0	0.000887747	0	0	0	0	0	0	0	0	0	0	0	0	0.000147958	0.000330844	0.000161553	0.000361244
P25705;K7EK77;K7ENJ4;K7ERX7;K7EJP1;K7EQH4;K7ESA0	P25705;K7EK77	ATP synthase subunit alpha, mitochondrial	ATP5A1	0.00096843	0.00099952	0.000981285	0.000810396	0.000911151	0.000704501	0.000979052	0.00100589	0.000831091	0.000759144	0.000962115	0.000849441	0.000957177	0.000903885	0.000903	0.000845419	0.000812649	0.000840371	0.000873135	4.88319e-05	0.000897789	8.98479e-05	0.00089588	0.000106039
P53999	P53999	Activated RNA polymerase II transcriptional coactivator p15	SUB1	0.000967979	0.00102645	0.00102599	0.00100268	0.00100946	0.000816572	0.000833766	0.00110395	0.000766931	0.000729267	0.000599224	0.000832765	0.00106843	0.00120454	0.00108397	0.000792072	0.000893809	0.000940303	0.000973699	0.000136381	0.000810984	0.000152906	0.000974855	7.34274e-05
O43852;H0Y875	O43852	Calumenin	CALU	0.000962994	0.00117845	0.00105029	0.00095968	0.00101869	0.000888049	0.00102158	0.000699379	0.00092324	0.00107428	0.000959662	0.000991727	0.000907298	0.00107355	0.000973915	0.000656617	0.00065078	0.000637619	0.000841643	0.000175177	0.000944978	0.000119568	0.00100969	9.10003e-05
P63244;J3KPE3;D6RAC2;D6REE5;H0Y8W2;H0YAF8;H0YAM7;D6R9L0;D6R9Z1;D6RHH4;D6RFX4;D6RFZ9;D6RBD0;H0Y8R5;D6RF23;E9PD14;D6RAU2;D6RHJ5;D6R909;H0Y9P0;D6RGK8;D6RDI0	P63244;J3KPE3;D6RAC2;D6REE5;H0Y8W2;H0YAF8;H0YAM7;D6R9L0;D6R9Z1;D6RHH4;D6RFX4	Guanine nucleotide-binding protein subunit beta-2-like 1;Guanine nucleotide-binding protein subunit beta-2-like 1, N-terminally processed	GNB2L1	0.00095995	0.000891626	0.00107505	0.000971756	0.000940342	0.000991618	0.00101413	0.00124691	0.000909548	0.000885888	0.000959051	0.00088393	0.00120763	0.00129457	0.00105846	0.00102989	0.000864823	0.000868608	0.0010297	0.000159288	0.000983243	0.000126381	0.000971723	5.56928e-05
P39023;G5E9G0;H7C422;B5MCW2;H7C3M2;F8WCR1;Q92901	P39023;G5E9G0;H7C422;B5MCW2;H7C3M2	60S ribosomal protein L3	RPL3	0.00095847	0.000868599	0.000994605	0.000889039	0.000966634	0.000959787	0.0012115	0.00114395	0.00082889	0.000855751	0.000877216	0.000738695	0.00111538	0.000948394	0.000973915	0.000786485	0.000854175	0.000873049	0.000898584	0.000104949	0.000942667	0.000172807	0.000939522	4.49397e-05
P61916;J3KMY5;G3V3E8;E7EMS2;G3V3D1;G3V2V8;H0YIZ1	P61916;J3KMY5;G3V3E8;E7EMS2;G3V3D1;G3V2V8;H0YIZ1	Epididymal secretory protein E1	NPC2	0.000947825	0.00125461	0.00126114	0.00110008	0.00128692	0.00134824	0.000724198	0.00031007	0.000362629	0.000723348	0.000639356	0.000702897	6.79459e-05	7.85926e-05	4.253e-05	4.23992e-05	4.42067e-05	4.57551e-05	0.000146332	1.43074e-05	0.000577083	0.000173219	0.0011998	0.000135294
P29966	P29966	Myristoylated alanine-rich C-kinase substrate	MARCKS	0.000947761	0.0010472	0.00098683	0.000843726	0.000633108	0.00112773	0.00135468	0.0010161	0.0011029	0.000481041	0.000650775	0.000587733	0.0014088	0.00102375	0.00111683	0.000850739	0.000858862	0.000866722	0.000959063	0.00019944	0.000865537	0.000313423	0.000931059	0.000159143
P46782;M0R0F0;M0R0R2;M0QZN2	P46782;M0R0F0;M0R0R2;M0QZN2	40S ribosomal protein S5;40S ribosomal protein S5, N-terminally processed	RPS5	0.000943408	0.000697141	0.000946696	0.00102867	0.000716257	0.00109973	0.00120156	0.000699943	0.000735804	0.001005	0.00115304	0.00113173	0.000816553	0.000918834	0.000629349	0.000732833	0.000855778	0.000747047	0.00083316	9.33545e-05	0.000987846	0.000200155	0.000905316	0.000150141
O00299	O00299	Chloride intracellular channel protein 1	CLIC1	0.000937244	0.000791032	0.00105515	0.00107656	0.000979309	0.000973758	0.000561048	0.000849699	0.000831632	0.000679626	0.000768587	0.000760407	0.00043728	0.000810091	0.000647663	0.000336004	0.000359659	0.000417597	0.000538386	0.000170911	0.000741833	9.77349e-05	0.000968842	9.29166e-05
P62314;J3QLI9;J3QLR7	P62314;J3QLI9	Small nuclear ribonucleoprotein Sm D1	SNRPD1	0.000930823	0.000966403	0.000722814	0.000999041	0.000946111	0.000777224	0.000613629	0.00108982	0.00121506	0.000889082	0.00115609	0.00114682	0.00124414	0.000915068	0.00126293	0.00126042	0.00109516	0.00105819	0.00114039	0.000128939	0.00101842	0.000208082	0.000890403	0.000102641
P26641	P26641	Elongation factor 1-gamma	EEF1G	0.000927178	0.000825393	0.000782272	0.00105323	0.000780873	0.000824479	0.00105443	0.00101871	0.000760217	0.00101279	0.00099168	0.00100187	0.00096544	0.000919227	0.000755792	0.000657683	0.000868606	0.000912013	0.000868662	0.000106534	0.000973283	9.72644e-05	0.000865571	9.69762e-05
P15531	P15531	Nucleoside diphosphate kinase A	NME1	0.000926878	0.000706954	0.00113622	0.000747466	0.000270614	0.00042596	0.000326892	0.000602268	2.24991e-05	0.000617777	0.000631712	0.00062307	0.000324788	0.00035635	0.000367974	0.000551968	0.000749291	0.000831142	0.000543512	0.000199071	0.000470703	0.000227174	0.000702348	0.000289683
Q9Y2S6;A0A024R1R8	Q9Y2S6;A0A024R1R8	Translation machinery-associated protein 7	TMA7;hCG_2014768	0.000922332	0.000739444	0.000772667	0.000796495	0.000876997	0.000594439	0.000650918	0.000891094	0.000583319	0.000974449	0.000689849	0.000707559	0.000728865	0.000772495	0.000930597	0.000748211	0.000865577	0.000849815	0.000800445	7.16637e-05	0.000749531	0.000137418	0.000783729	0.00010487
P21980;A2A299;A2A2A0;O43548;A0A087WZC4;A0A087WVW4;A0A087WVS3	P21980	Protein-glutamine gamma-glutamyltransferase 2	TGM2	0.00091248	0.000800844	0.000960303	0.000649327	0.0010515	0.000929109	0.000661742	0.000503035	0.000736153	0.00101958	0.000680198	0.000949052	5.57202e-05	4.51156e-05	4.22908e-05	1.21587e-05	1.29476e-05	8.27209e-06	0.000160794	1.87982e-05	0.000758293	0.000175939	0.000883928	0.000128265
P52943;H0YFA4;H0YHD8	P52943;H0YFA4;H0YHD8	Cysteine-rich protein 2	CRIP2	0.000908385	0.000794449	0.00112804	0.00135661	0.000986588	0.00108717	0.0012439	0.000949799	0.000513647	0.0010057	0.00112523	0.00110157	0.000742552	0.000976942	0.000819524	0.000781456	0.000710656	0.000708297	0.000834428	9.22984e-05	0.000989974	0.00023237	0.00104354	0.000178239
P21796;C9JI87	P21796;C9JI87	Voltage-dependent anion-selective channel protein 1	VDAC1	0.000902082	0.00102515	0.00099998	0.00114011	0.00112739	0.000949238	0.0010778	0.000908567	0.00105007	0.001175	0.00112414	0.0010679	0.000826619	0.000854262	0.00068721	0.000776377	0.000691675	0.000712939	0.000802426	6.5515e-05	0.00106725	8.2091e-05	0.00102399	8.67975e-05
P55001	P55001	Microfibrillar-associated protein 2	MFAP2	0.000876557	0.00096624	0.000250198	0.000203379	0.000291869	0	0	0.000249268	0.000644186	0.000523235	0.000242735	0.00017853	0.000783049	0.000251378	0.000238344	0.000170732	0	0.000200251	0.000260326	0.000242244	0.000306326	0.00021551	0.000431374	0.00035931
P61313;A0A2R8YEM3;E7EQV9;E7ENU7;E7EX53;A0A2R8Y738;E7ERA2	P61313;A0A2R8YEM3;E7EQV9;E7ENU7;E7EX53;A0A2R8Y738	60S ribosomal protein L15;Ribosomal protein L15	RPL15	0.000874981	0.000886907	0.00100695	0.000823014	0.00106536	0.00104432	0.00126829	0.00103741	0.000960475	0.000969269	0.000601329	0.0008797	0.000853362	0.000756085	0.000901411	0.000795818	0.000846102	0.000668985	0.000814495	7.55966e-05	0.000952744	0.000198282	0.000950256	9.23598e-05
Q9UK76;J3KT51;J3KSH8;F2Z3M5	Q9UK76;J3KT51	Hematological and neurological expressed 1 protein;Hematological and neurological expressed 1 protein, N-terminally processed	HN1	0.000871207	0.00082222	0.000956587	0.00104754	0.0010491	0.00109679	0.000840961	0.000875908	0.000890968	0.00125526	0.000997253	0.00099449	0.000795219	0.000710677	0.000620083	0.000847184	0.0007875	0.000727585	0.000783248	7.28009e-05	0.000975806	0.000137999	0.000973906	0.000100026
P61981	P61981	14-3-3 protein gamma;14-3-3 protein gamma, N-terminally processed	YWHAG	0.00087066	0.00443071	0.00340465	0.00151744	0.000944348	0.001537	0.000499674	0.000594561	0.00449918	0.000742194	0.0010903	0.00129641	0.000713458	0.000655435	0.00078813	0.00155824	0.00133212	0.00123716	0.00108299	0.000344094	0.00145372	0.00138962	0.00211747	0.00133139
O75531	O75531	Barrier-to-autointegration factor;Barrier-to-autointegration factor, N-terminally processed	BANF1	0.000866362	0.000754912	0.000748941	0.000774513	0.000801291	0.0007357	0.00075011	0.000721734	0.000966711	0.000962461	0.00070516	0.000697717	0.00082076	0.000762772	0.000763552	0.000925673	0.000972229	0.000798585	0.000820184	8.03286e-05	0.000800649	0.000117086	0.000780287	4.37754e-05
P62308;Q49AN9;F5H013;A8MWD9;C9JVQ0	P62308;Q49AN9;F5H013;A8MWD9	Small nuclear ribonucleoprotein G;Putative small nuclear ribonucleoprotein G-like protein 15	SNRPG;SNRPGP15	0.000863832	0.000831821	0.000656267	0.000438766	0.000389114	0.00101197	0.000718149	0.000355564	0.000344324	0.000596824	0.00103808	0.00103027	0.00086478	0.000843191	0.000906094	0.000811844	0.00117539	0.00103159	0.000951881	0.00012675	0.000680536	0.000282024	0.000698628	0.000226693
P61970;H3BRV9	P61970;H3BRV9	Nuclear transport factor 2	NUTF2	0.000860723	0.0010267	0.000999522	0.00112103	0.00097481	0.000661302	0.000695357	0.000949635	0.000973497	0.000436151	0.000962094	0.000960087	0.000850657	0.000910348	0.000827861	0.000800542	0.000726225	0.000614732	0.000812922	9.52873e-05	0.00082947	0.000201047	0.00094068	0.000146627
P62249;M0R210;M0R3H0;M0R1M5;Q6IPX4;M0QX76	P62249;M0R210;M0R3H0;M0R1M5;Q6IPX4	40S ribosomal protein S16	RPS16	0.000855716	0.000936704	0.00107219	0.000943928	0.00109074	0.00115133	0.000878587	0.00113571	0.00121534	0.000743292	0.00114911	0.00119266	0.00110584	0.00116003	0.0010802	0.000978906	0.000891617	0.00102432	0.00106194	8.78972e-05	0.00105245	0.000177141	0.00100843	0.000103189
P09493;A0A0S2Z4G6;H0YKP3;A0A087WTJ7;H0YL80;H0YKZ6;D6RGJ6;H0YLS7	P09493;A0A0S2Z4G6;H0YKP3	Tropomyosin alpha-1 chain	TPM1	0.000853004	0.000711902	0.000691484	0.0012273	0.00120233	0.000934392	0.000773029	0.000505909	0.000633025	0.00319579	0.00250761	0.00241133	0.00156775	0.00183772	0.00168549	0.000696147	0.000653438	0.000732855	0.00136925	0.000507993	0.00167112	0.00106569	0.000936736	0.000213184
P15880;H0YEN5;E9PMM9;E9PQD7;I3L404;E9PPT0;E9PM36;H3BNG3;H0YE27	P15880;H0YEN5;E9PMM9;E9PQD7;I3L404;E9PPT0;E9PM36	40S ribosomal protein S2	RPS2	0.000848148	0.00095851	0.000875175	0.000764184	0.00084516	0.000819586	0.00108881	0.000943512	0.0011472	0.000899982	0.000951581	0.000682178	0.00104349	0.000990261	0.00107987	0.000855006	0.000802781	0.000701957	0.000879363	0.000135947	0.00095221	0.000148549	0.000851794	5.87442e-05
P55145;A8K878;H7C2D6	P55145;A8K878	Mesencephalic astrocyte-derived neurotrophic factor	MANF	0.000846197	0.000776939	0.000836756	0.000594743	0.000568133	0.000664297	0.000679632	0.000592152	0.00076649	0.000397999	0.000353654	0.000366945	0.000295364	0.00038577	0.000308273	0.000344804	0.000319161	0.00025092	0.000324462	4.16674e-05	0.000526145	0.000161864	0.000714511	0.000111411
P29401;A0A0B4J1R6;E9PFF2;F8W888;F8WAX4	P29401;A0A0B4J1R6	Transketolase	TKT	0.000844932	0.00101555	0.00095087	0.000918481	0.000984899	0.00095121	0.000904308	0.000980253	0.000874533	0.00110173	0.00121007	0.000822953	0.000855991	0.00083493	0.000776749	0.000727678	0.000575402	0.000665976	0.000751383	9.70723e-05	0.000982309	0.00013493	0.000944323	5.3784e-05
P18077;F8WBS5;F8WB72;C9K025	P18077;F8WBS5;F8WB72;C9K025	60S ribosomal protein L35a	RPL35A	0.000839979	0.000792024	0.000784101	0.000608458	0.000589687	0.000825967	0.000596841	0.000680894	0.000216178	0.000449507	0.000431454	0.000429116	0.000868611	0.000828636	0.000670234	0.000656845	0.00050389	0.000710437	0.000666824	0.000119753	0.000467332	0.000146359	0.000740036	0.0001016
Q13185;S4R2Y4;B8ZZ43;C9JMM0	Q13185	Chromobox protein homolog 3	CBX3	0.000838392	0.000884222	0.000829095	0.00093832	0.000906382	0.000852701	0.00114579	0.000881705	0.000873176	0.000922432	0.000769056	0.00085583	0.00110486	0.00120881	0.00118365	0.00125549	0.00104336	0.00104478	0.00109954	8.12607e-05	0.000907998	0.000115963	0.000874852	3.8781e-05
P43487;F6WQW2;C9JXG8;C9JJ34;C9JGV6;C9JDM3;Q9C010;C9JIC6;Q5T0Z6	P43487;F6WQW2;C9JXG8;C9JJ34	Ran-specific GTPase-activating protein	RANBP1	0.000834265	0.00113784	0.00126382	0.00119277	0.00112371	0.00115253	0.00109244	0.00125834	0.00167141	0.000823739	0.00111901	0.000873542	0.0018354	0.00189268	0.00177481	0.00176929	0.00159498	0.00163842	0.00162559	0.000104176	0.00113975	0.000279917	0.00111749	0.00013477
P61088;F8VQQ8;F8VSD4;Q5JXB2;F8VV71;F8VZ29	P61088;F8VQQ8;F8VSD4;Q5JXB2;F8VV71	Ubiquitin-conjugating enzyme E2 N;Putative ubiquitin-conjugating enzyme E2 N-like	UBE2N;UBE2NL	0.000824381	0.000931008	0.000937091	0.000826506	0.000807583	0.000722231	0.000770737	0.000959841	0.00121433	0.000868608	0.000839723	0.000787975	0.000986775	0.000963342	0.000960535	0.000782472	0.000808894	0.000807252	0.000871035	8.61683e-05	0.000906869	0.000150541	0.000841467	7.42101e-05
P31949	P31949	Protein S100-A11;Protein S100-A11, N-terminally processed	S100A11	0.000823834	0.000826451	0.000818862	0.00165156	0.00116665	0.00160795	0.00047233	0.00057508	0.000663033	0.000337168	0.000485611	0.000500108	0.000123287	0.000138466	0.000118616	0.000196688	0.000153386	0.000125231	0.000193683	2.67981e-05	0.000505555	9.9598e-05	0.00114922	0.000361081
P50454;E9PPV6;E9PR70;E9PKH2;E9PK86;E9PMI5;E9PNX1;E9PJH8;E9PIG2;E9PRS3;E9PQ34;E9PLA6;H0YEP8	P50454;E9PPV6;E9PR70;E9PKH2;E9PK86;E9PMI5	Serpin H1	SERPINH1	0.000817991	0.000795979	0.000885466	0.000754978	0.000884575	0.000811437	0.000797795	0.000715839	0.000787758	0.00113777	0.00106757	0.000975584	0.000679594	0.000701517	0.000541365	0.000602241	0.000438394	0.000420714	0.000622773	0.00010844	0.000913719	0.000156075	0.000825071	4.6875e-05
P84103;A0A087X2D0	P84103;A0A087X2D0	Serine/arginine-rich splicing factor 3	SRSF3	0.000817016	0.000709192	0.000698002	0.000832378	0.00071267	0.000786303	0.000911566	0.000783043	0.000909108	0.000893384	0.000727298	0.000717242	0.000696301	0.000717084	0.000778505	0.000866155	0.000862028	0.000822461	0.000779968	6.61673e-05	0.000823607	8.38157e-05	0.00075926	5.45333e-05
Q15417;E9PDU6	Q15417;E9PDU6	Calponin-3;Calponin	CNN3	0.000803862	0.000743309	0.000894785	0.000825368	0.000719307	0.00093402	0.000779078	0.0006407	0.000620599	0.00113457	0.000952911	0.00103531	0.000550756	0.000579568	0.000540504	0.000250999	0.000412574	0.000540362	0.000558582	0.000114897	0.000860528	0.000194383	0.000820108	7.62705e-05
P20962;F5H7R9;F5GXR3	P20962;F5H7R9;F5GXR3	Parathymosin	PTMS	0.000800893	0.00081864	0.000627338	0.00110063	0.00104901	0.00109896	0.000790092	0.000947921	0.000885841	0.00165714	0.00121858	0.00118558	0.000976258	0	0.00108564	0.00108661	0.00120661	0.00107089	0.000944514	0.00040992	0.00111419	0.000287407	0.000915912	0.000178564
A0A1C7CYX9;Q16555;E5RFU4	A0A1C7CYX9;Q16555	Dihydropyrimidinase-related protein 2	DPYSL2	0.000797945	0.000860625	0.000895013	0.000693357	0.000708291	0.000735161	0.00102801	0.00104075	0.00107172	0.000802776	0.000795632	0.000798895	0.000917514	0.000948057	0.000932771	0.000995439	0.000798985	0.000880727	0.000896055	6.1202e-05	0.000922964	0.000124558	0.000781732	7.60398e-05
Q07955;J3KTL2;J3QQV5;J3KSW7;J3KSR8	Q07955;J3KTL2	Serine/arginine-rich splicing factor 1	SRSF1	0.000788125	0.0009424	0.000899358	0.000905532	0.000857222	0.000827995	0.00102909	0.00089387	0.00101559	0.000699321	0.000609061	0.00077163	0.000932463	0.000878765	0.00100034	0.000899717	0.000899949	0.000916133	0.000899857	3.90079e-05	0.000836428	0.000156638	0.000870105	5.16355e-05
P32969;D6RAN4;A0A2R8Y5Y7;E7ESE0;H0Y9V9;H0Y9R4	P32969;D6RAN4;A0A2R8Y5Y7;E7ESE0;H0Y9V9	60S ribosomal protein L9	RPL9	0.000774617	0.000817419	0.000827323	0.000435922	0.000827672	0.000477735	0.000576379	0.000776903	0.00107236	0.00049829	0.000598614	0.000442282	0.00092465	0.00108276	0.000883348	0.000329261	0.000432213	0.000451131	0.000649378	0.000288712	0.000660804	0.000211351	0.000693448	0.000168695
Q01469;I6L8B7;A8MUU1	Q01469;I6L8B7	Fatty acid-binding protein, epidermal	FABP5	0.000774553	0.000721861	0.000914966	0.00111209	0.00107814	0.00103837	0.000819123	0.000648358	0.00099991	0.000656757	0.000625005	0.000697156	0.000673329	0.000613736	0.000591282	0.000523345	0.000471765	0.000471449	0.000577437	7.48797e-05	0.000741051	0.000131779	0.000939996	0.000149419
Q13263;M0R0K9;M0R3C0;M0R2I3;M0QZE6	Q13263	Transcription intermediary factor 1-beta	TRIM28	0.000762728	0.000709387	0.000815317	0.000907503	0.000755912	0.000604857	0.00106596	0.000830757	0.000737281	0.000714274	0.000771455	0.000744839	0.000820534	0.000956767	0.000924241	0.000908695	0.000790501	0.000848531	0.000856301	5.92354e-05	0.00081076	0.000119808	0.000759284	9.26184e-05
Q15185;A0A087WYT3;B4DDC6	Q15185;A0A087WYT3	Prostaglandin E synthase 3	PTGES3	0.000757947	0.000829543	0.000565719	0.000863473	0.000920193	0.000713338	0.000968547	0.000854761	0.000756898	0.000860932	0.00078597	0.000825917	0.000903391	0.000899052	0.000889703	0.000995503	0.000801232	0.000841722	0.000879503	5.99832e-05	0.000842171	6.72999e-05	0.000775036	0.000115307
P40429;M0QYS1;Q8J015;Q6NVV1;M0QZU1;A0A096LPE0	P40429;M0QYS1;Q8J015	60S ribosomal protein L13a	RPL13A;RPL13a	0.000757711	0.000711625	0.000620421	0.000385967	0.000650954	0.000661228	0.000634766	0.000909383	0.000525377	0.000757038	0.000415892	0.000371693	0.000712767	0.00057524	0.000683271	0.000453313	0.000574045	0.00058065	0.000564426	8.44169e-05	0.000602358	0.000188478	0.000631318	0.000118336
Q04837;A0A0G2JLD8;E7EUY5;C9K0U8	Q04837;A0A0G2JLD8;E7EUY5;C9K0U8	Single-stranded DNA-binding protein, mitochondrial	SSBP1	0.000751215	0.000758362	0.000692513	0.000827855	0.000769214	0.000723775	0.000781051	0.000725147	0.000827587	0.000726283	0.00065698	0.000722292	0.00064573	0.000735966	0.000804161	0.000620908	0.000613228	0.000643357	0.000683663	6.94857e-05	0.00073989	5.31842e-05	0.000753822	4.16468e-05
Q16643;D6R9W4;D6R9Q9;D6RFI1;D6RCR4	Q16643;D6R9W4	Drebrin	DBN1	0.000747924	0.000657198	0.000747226	0.000847906	0.000743461	0.000656428	0.00103329	0.000825042	0.000665381	0.000597952	0.000572375	0.000672868	0.00074452	0.000907369	0.000843541	0.000722408	0.000664964	0.000667393	0.000746152	8.93881e-05	0.000727819	0.00015849	0.000733357	6.49952e-05
Q13838;Q5STU3;A0A0G2JJZ9;F6WLT2;A0A140T9X3;F6TRA5;A0A0A0MT12;F6S4E6;A0A140TA18;F6UJC5;A0A140T9X9;A0A140T996;A0A140T973;A0A140T9K1;F6R6M7;H0Y400;A0A140T9L4;A0A0G2JJL7;F6QYI9;A0A0G2JHN7;H0YCC6;F6S2B7;F6U6E2;F6SXL5;A0A140T9N3;A0A140T9K2	Q13838;Q5STU3;A0A0G2JJZ9;F6WLT2;A0A140T9X3;F6TRA5;A0A0A0MT12;F6S4E6	Spliceosome RNA helicase DDX39B	DDX39B	0.00074087	0.000844352	0.000737564	0.000512767	0.000573409	0.000559091	0.000878523	0.000839412	0.000715821	0.000535404	0.000540095	0.000448023	0.000843446	0.000762491	0.000821857	0.00067555	0.000642378	0.00067895	0.000696099	7.66802e-05	0.000659546	0.00016222	0.000661342	0.000119645
Q01130;J3QL05;J3KP15	Q01130;J3QL05;J3KP15	Serine/arginine-rich splicing factor 2	SRSF2	0.000738715	0.000804026	0.000556561	0.000849559	0.000793144	0.000881482	0.000799005	0.000887094	0.000802468	0.000755481	0.000671244	0.00065825	0.000906697	0.000697864	0.000940799	0.000719424	0.000739272	0.00084104	0.000786192	9.4133e-05	0.000762257	7.92657e-05	0.000770581	0.00010566
P05556;E7EQW5;C9JPK5;Q5T3E6;E9PLR6;E7EUI6;E7ERX5;C9JJP8;Q5T3E5;E9PQJ2;H7C4N8;C9JNE0	P05556	Integrin beta-1	ITGB1	0.000726194	0.000892359	0.000821491	0.000910915	0.000944871	0.00111245	0.000820078	0.000491212	0.000589904	0.00060484	0.000694745	0.000814176	0.000263776	0.000261668	0.000225231	0.000203951	0.000230229	0.000195637	0.000313524	2.5903e-05	0.000669159	0.0001201	0.00090138	0.000118101
P49207	P49207	60S ribosomal protein L34	RPL34	0.0007242	0.000734733	0.000697373	0.000711371	0.000625425	0.000795568	0.000770419	0.000813285	0.000882054	0.000566598	0.000613903	0.00058828	0.000822563	0.000614298	0.000814765	0.000560679	0.00047733	0.000513583	0.000627357	0.00013726	0.000705756	0.0001214	0.000714778	5.05182e-05
P45880;A0A0A0MR02;Q5JSD2;Q5JSD1;A2A3S1	P45880;A0A0A0MR02;Q5JSD2;Q5JSD1	Voltage-dependent anion-selective channel protein 2	VDAC2	0.000722827	0.000688183	0.000686911	0.000733578	0.000643974	0.000489009	0.000682624	0.000748857	0.00057468	0.000644329	0.000714354	0.000702925	0.000550298	0.000550159	0.000572349	0.000656032	0.000560998	0.00058885	0.000597373	3.66316e-05	0.000677962	5.59669e-05	0.000660747	8.20272e-05
P49006	P49006	MARCKS-related protein	MARCKSL1	0.000721026	0.000660672	0.000500007	0.000765387	0.000591929	0.0006688	0.00075342	0.000720069	0.000401119	0.00055447	0.000689424	0.000585244	0.000711866	0.000551154	0.000756611	0.000822853	0.000945984	0.00083997	0.000744812	0.000122543	0.000617291	0.000119723	0.000651304	8.63001e-05
Q02543;M0R3D6;M0R1A7;M0R117;M0R0P7	Q02543;M0R3D6;M0R1A7;M0R117;M0R0P7	60S ribosomal protein L18a	RPL18A	0.000705996	0.000717003	0.000839043	0.000365784	0.000460829	0.000465308	0.000637549	0.000997644	0.000642105	0.000572557	0.000730777	0.000511389	0.000986098	0.00109754	0.00092399	0.000687385	0.000441628	0.000558807	0.000743834	0.000236644	0.000682003	0.000156346	0.000592327	0.000170334
P19338;H7BY16;C9JYW2;C9JLB1;C9J1H7;C9JWL1	P19338;H7BY16	Nucleolin	NCL	0.000697227	0.000731951	0.000611788	0.00080742	0.00072116	0.000736872	0.000950466	0.000812501	0.00069448	0.000826903	0.000714648	0.000724163	0.000955074	0.00101336	0.000935614	0.000892962	0.00084824	0.000912214	0.000897375	5.14733e-05	0.000787193	8.82295e-05	0.000717736	5.81218e-05
P35232;C9JW96;C9JZ20;E7ESE2;E9PCW0;D6RBK0	P35232;C9JW96;C9JZ20;E7ESE2;E9PCW0;D6RBK0	Prohibitin	PHB	0.000697109	0.000725287	0.000809714	0.000531217	0.000645514	0.000707478	0.000729673	0.000664843	0.000603229	0.000560838	0.000520868	0.000515144	0.000638864	0.000566586	0.000594919	0.000632731	0.000658797	0.000631519	0.000605509	3.06485e-05	0.000599099	7.74825e-05	0.000686053	8.46858e-05
P52272;A0A087X0X3;M0R2T0;M0R019;M0R0N3;M0R2I7;M0QYQ7;M0R0Y6;M0QY96;M0QYL3	P52272;A0A087X0X3	Heterogeneous nuclear ribonucleoprotein M	HNRNPM	0.000696069	0.000610713	0.000720642	0.000698291	0.000662972	0.00064028	0.00106328	0.000796025	0.000515344	0.000666519	0.000626761	0.00063084	0.000727055	0.000767886	0.000722985	0.000791907	0.000688879	0.000713942	0.000720499	3.43918e-05	0.000716462	0.000175563	0.000671494	3.75917e-05
Q96AG4;I3L223	Q96AG4	Leucine-rich repeat-containing protein 59	LRRC59	0.000695512	0.0007737	0.000902846	0.000866965	0.000802994	0.00067892	0.00100178	0.000671881	0.000822947	0.0009068	0.000967917	0.000894793	0.000608974	0.000783116	0.000630871	0.000704655	0.000507179	0.000655623	0.000683602	8.48236e-05	0.000877686	0.000108038	0.000786823	8.19536e-05
P99999;C9JFR7;CON__P62894	P99999;C9JFR7	Cytochrome c	CYCS	0.000691792	0.000684717	0.000866828	0.00102343	0.00101614	0.000812554	0.00113841	0.000650497	0.000450496	0.00104982	0.000795305	0.000853096	0.000642403	0.000868874	0.000575443	0.00065894	0.000636307	0.000690761	0.000703689	9.1723e-05	0.000822938	0.000231344	0.000849243	0.000136449
P17844;J3KTA4;J3QSF1;J3KRZ1;J3QRQ7;J3KRX8;J3QR02;J3KTQ4;X6RLV5;J3QRN5;J3QS79;J3QKN9;J3QLG9;J3QR62	P17844;J3KTA4	Probable ATP-dependent RNA helicase DDX5	DDX5	0.000684481	0.000758249	0.00073259	0.000671587	0.000668861	0.000674158	0.00104571	0.000841861	0.000804981	0.000752366	0.000825895	0.000713472	0.000844047	0.000949742	0.000879752	0.000835437	0.000650341	0.000781771	0.000807795	9.25486e-05	0.000830714	0.000105607	0.000698321	3.44571e-05
P62829;J3KT29;C9JD32;B9ZVP7;J3KTJ3;J3QQT9	P62829;J3KT29;C9JD32;B9ZVP7	60S ribosomal protein L23	RPL23	0.000682755	0.000750315	0.000642603	0.00074162	0.000795596	0.000922281	0.000713056	0.000733418	0.000746415	0.00120205	0.00115162	0.00113505	0.000453003	0.00136516	0.000714606	0.00104063	0.000937446	0.000880232	0.000932304	0.000280507	0.000946935	0.000217127	0.000755862	8.91439e-05
P62081;A0A2R8Y623;B5MCP9	P62081;A0A2R8Y623;B5MCP9	40S ribosomal protein S7	RPS7	0.000682669	0.0008044	0.000854822	0.000844215	0.000867132	0.000636131	0.000597318	0.000849699	0.00106227	0.00069417	0.000644111	0.000704379	0.000897607	0.00120218	0.00103187	0.000820263	0.000817007	0.000729458	0.000886109	0.000157811	0.000758658	0.000156379	0.000781562	8.95045e-05
P0CG34;P0CG35;H3BU88;A0A087X1C1	P0CG34;P0CG35;H3BU88;A0A087X1C1	Thymosin beta-15A;Thymosin beta-15B	TMSB15A;TMSB15B	0.000678971	0.000707581	0.000675591	0.000496472	0.00022546	0.000537715	0.000582395	0.000865457	0.0011228	0.000667308	0.000506855	0.000237306	0.00113619	0.00105618	0.00100603	0.00114555	0.00109655	0.00106121	0.000962715	4.83759e-05	0.000663687	0.000278243	0.000553631	0.000166083
P49458;E9PE20	P49458	Signal recognition particle 9 kDa protein	SRP9	0.000677116	0.000723496	0.000743739	0.00071932	0.000672104	0.000681153	0.000586973	0.000706409	0.000874423	0.000674375	0.000638277	0.000657185	0.000823163	0.0008206	0.000831967	0.000761989	0.000762091	0.000987226	0.000806317	7.53744e-05	0.000689607	9.02692e-05	0.000702821	2.72267e-05
Q96FJ2	Q96FJ2	Dynein light chain 2, cytoplasmic	DYNLL2	0.000674833	0.000654806	0.000637458	0.000521152	0.000632719	0.000675776	0.000595383	0.000737778	0.00093232	0.000659851	0.000643032	0.000658897	0.000647849	0.0005129	0.00061795	0.000602114	0.000562259	0.000661749	0.000609103	5.07214e-05	0.000704543	0.000110127	0.000632791	5.25752e-05
P62266;D6RD47;D6RDJ2;D6RIX0;D6R9I7	P62266;D6RD47	40S ribosomal protein S23	RPS23	0.000669537	0.000861602	0.000911765	0.000843316	0.000955842	0.000790805	0.000516628	0.000596569	0.000591866	0.00110173	0.000964417	0.00094075	0.000624486	0.000911247	0.000735387	0.00103619	0.000870155	0.00114941	0.000895375	0.000175064	0.000785327	0.000224201	0.000838811	9.17574e-05
P12277;G3V4N7;H0YJG0;G3V461;H0YJK0;G3V2I1	P12277;G3V4N7	Creatine kinase B-type	CKB	0.000669044	0.000623699	0.000686911	0.000787647	0.000790319	0.000701822	0.000810783	0.000973313	0.00120561	0.000718427	0.000683851	0.000737486	0.000800027	0.000970142	0.000832126	0.00173373	0.00151138	0.00183411	0.00120272	0.000426893	0.000854912	0.000182865	0.000709907	6.08352e-05
Q14697;F5H6X6	Q14697;F5H6X6	Neutral alpha-glucosidase AB	GANAB	0.00066705	0.000705498	0.000836013	0.000461356	0.000561407	0.000549584	0.000711719	0.000607927	0.000661299	0.000500965	0.000423275	0.00046831	0.000585942	0.00060244	0.000522281	0.000440767	0.000408668	0.00036289	0.000484471	8.94776e-05	0.000562249	0.000104986	0.000630151	0.000121878
Q13442;F8WBW6	Q13442	28 kDa heat- and acid-stable phosphoprotein	PDAP1	0.000664991	0.000740575	0.000725844	0.000702695	0.000743999	0.000643275	0.000801106	0.000761994	0.000886602	0.000773858	0.000665148	0.000680178	0.000829924	0.000816048	0.000812165	0.000718103	0.000731502	0.000739369	0.000761041	4.56076e-05	0.000761481	7.44639e-05	0.000703563	3.79136e-05
P30044	P30044	Peroxiredoxin-5, mitochondrial	PRDX5	0.000661904	0.000736214	0.000710808	0.00064811	0.000536446	0.000705896	0.000709236	0.000750392	0.000861465	0.000605079	0.000726251	0.000552755	0.000472196	0.000614242	0.000488689	0.0006268	0.000485553	0.000500087	0.000534332	6.37387e-05	0.000700863	0.000100059	0.000666563	6.53819e-05
Q02952	Q02952	A-kinase anchor protein 12	AKAP12	0.000661636	0.000651201	0.000730932	0.000754872	0.000790484	0.000973163	0.000804098	0.000579538	0.000503495	0.000689309	0.000682313	0.000641775	6.70557e-05	0.000100746	7.57372e-05	2.53336e-05	2.62655e-05	2.79785e-05	0.000137842	2.91435e-05	0.000650088	9.38366e-05	0.000760381	0.000107044
P05388;F8VU65;F8VWS0;F8VW21;F8VZS0;F8VPE8;G3V210;Q8NHW5;F8VQY6;F8VRK7;F8VWV4;F8VS58;F8W1K8	P05388;F8VU65;F8VWS0;F8VW21;F8VZS0;F8VPE8;G3V210;Q8NHW5;F8VQY6;F8VRK7	60S acidic ribosomal protein P0;60S acidic ribosomal protein P0-like	RPLP0;RPLP0P6	0.000661164	0.000766621	0.00107607	0.000978488	0.00108322	0.00115647	0.000906727	0.00108403	0.00103641	0.000848554	0.00100368	0.000913225	0.000989779	0.0011121	0.00104282	0.000931565	0.000870072	0.000754404	0.000944852	0.000116519	0.000965436	8.20541e-05	0.000953673	0.000179841
Q5H8X8;O95399	Q5H8X8;O95399	Urotensin-2	UTS2	0.000661035	0.000634553	0.000626138	0.000563648	0.000661746	0.000641042	0.000917614	0.000675906	0.000799277	0.000619434	0.000577773	0.000570568	0.000445175	0.000400359	0.000402595	0.000351788	0.000364867	0	0.000362193	0.000149464	0.000693428	0.000126304	0.00063136	3.29648e-05
P31947	P31947	14-3-3 protein sigma	SFN	0.000659974	0.000555017	0.000642374	0.000783296	0.000695362	0.000786992	0.000435404	0.00059083	0	0.000815613	0.000514499	0.000530899	0.000489496	0.000492967	0.000487317	0.000513834	0.000607143	0.000381522	0.000500454	6.5702e-05	0.000481207	0.000245316	0.000687169	8.11196e-05
P48681	P48681	Nestin	NES	0.000656983	0.000713472	0.000686796	0.000845472	0.000872543	0.000803382	0.000577696	0.000354756	0.000395993	0.00046449	0.000485687	0.000453404	0.000218839	0.00023743	0.000183142	0.000118387	0.000109097	0.000115182	0.000205069	5.20308e-05	0.000455338	7.026e-05	0.000763108	8.15796e-05
Q3ZCM7;A0A075B736;Q5SQY0	Q3ZCM7;A0A075B736;Q5SQY0	Tubulin beta-8 chain	TUBB8	0.000639509	0.000741405	0.00119699	0.000974388	0.00103703	0.000906523	0.000838923	0.000716133	0.000584337	0.000844651	0.00123232	0.00108768	0.000729264	0.000776653	0.000769574	0.00120188	0.00106968	0.00109443	0.00096131	0.000186809	0.000884008	0.000217705	0.000915975	0.000184407
P21291;E9PS42;E9PND2;E9PP21	P21291;E9PS42;E9PND2;E9PP21	Cysteine and glycine-rich protein 1	CSRP1	0.000636454	0.000531322	0.000525602	0.000940568	0.000893214	0.00081633	0.000439943	0.000523749	0.000612116	0.00139451	0.00141979	0.0014233	0.000770279	0.000740069	0.000681046	0.000493402	0.000449906	0.000450837	0.000715549	0.000136192	0.000968901	0.0004465	0.000723915	0.000167437
P60953;Q5JYX0;A0A3B3IRV0;P17081;Q9H4E5;F8WET9;B1AH79;G3V4H1;G3V476	P60953;Q5JYX0	Cell division control protein 42 homolog	CDC42	0.000624061	0.000646116	0.000784101	0.000513851	0.000593214	0.000544468	0.000626254	0.000624011	0.000716912	0.000643091	0.000550379	0.000541374	0.000653663	0.000541258	0.000548891	0.000354023	0.000413561	0.000407766	0.000494362	0.000103202	0.000617004	5.90984e-05	0.000617635	8.68757e-05
Q99623;F5GY37;J3KPX7;F5GWA7;F5H3X6;F5H0C5;F5H2D2;U3KPZ5	Q99623;F5GY37;J3KPX7;F5GWA7;F5H3X6	Prohibitin-2	PHB2	0.000622753	0.000668061	0.000748827	0.000461846	0.000638459	0.000642717	0.000670082	0.000765162	0.000816399	0.00059911	0.000491903	0.000366772	0.000670264	0.000560994	0.000691809	0.000287482	0.000533027	0.000486082	0.000513776	0.00013364	0.000618238	0.000154436	0.000630444	8.57602e-05
P61160;F5H6T1;A0A1B0GWD0;A0A1B0GWH0	P61160;F5H6T1	Actin-related protein 2	ACTR2	0.000621274	0.000599622	0.000608586	0.00080574	0.000779184	0.000580151	0.000692365	0.00080539	0.000860694	0.000612336	0.000582593	0.000566683	0.000516284	0.000523302	0.000473134	0.000426074	0.000358439	0.000366983	0.000461557	6.57473e-05	0.000686677	0.000111927	0.00066576	9.07473e-05
P52209;K7EM49;K7EPF6;K7EMN2;K7ELN9	P52209	6-phosphogluconate dehydrogenase, decarboxylating	PGD	0.000621027	0.000801577	0.000653523	0.000702642	0.00070294	0.000632689	0.000648945	0.000618508	0.000676606	0.00052051	0.00059797	0.00055051	0.000539699	0.000493714	0.000471445	0.000407357	0.000395676	0.000438303	0.000470958	4.99457e-05	0.000602175	5.37745e-05	0.000685733	6.06077e-05
H7BYY1;F5H7S3;B7Z596;H0YL42	H7BYY1;F5H7S3;B7Z596;H0YL42		TPM1	0.000620888	0.000693244	0.000752715	0.000894184	0.000797703	0.0005843	0.000728782	0.000312136	0.000308392	0.001456	0.00112894	0.00115636	0.00100931	0.00111238	0.00105495	0.000545745	0.000576718	0.000631145	0.000869515	0.000240338	0.000848434	0.000435165	0.000723839	0.00010513
P62873;F6UT28;B1AKQ8;F6X3N5;B3KVK2;P16520;F5H8J8;F5H100;F5H0S8;E9PCP0	P62873;F6UT28;B1AKQ8;F6X3N5	Guanine nucleotide-binding protein G(I)/G(S)/G(T) subunit beta-1	GNB1	0.00061958	0.000722675	0.000685367	0.000392355	0.000517493	0.000534683	0.00044941	0.000698857	0.000721314	0.000497471	0.000473309	0.000486943	0.000503506	0.000481418	0.000446273	0.000409528	0.000312212	0.000334733	0.000424945	7.10161e-05	0.000554551	0.000111144	0.000578692	0.000111195
Q15365;C9K0A2;F8WC71;C9IZV9;C9J7A9;C9JSA6;C9J5V4	Q15365	Poly(rC)-binding protein 1	PCBP1	0.000619119	0.00058011	0.000744596	0.00084366	0.000717662	0.000630773	0.000870311	0.000800507	0.000949103	0.000891478	0.000808413	0.000664797	0.000840516	0.000958509	0.00103153	0.00108571	0.000979301	0.000984845	0.000935031	7.5025e-05	0.000830768	8.96422e-05	0.00068932	8.94075e-05
P49411;H3BNU3	P49411	Elongation factor Tu, mitochondrial	TUFM	0.000613244	0.000547246	0.000541879	0.000408967	0.000356096	0.000375468	0.000484063	0.00048544	0.000564509	0.000338286	0.000364516	0.000335247	0.000387078	0.000352855	0.000375199	0.000264447	0.00024366	0.000250532	0.000315574	6.05658e-05	0.000428677	8.73273e-05	0.000473817	9.76391e-05
P39687;H0YN26;H7BZ09;O95626;O43423	P39687;H0YN26	Acidic leucine-rich nuclear phosphoprotein 32 family member A	ANP32A	0.00060797	0.000690876	0.000717268	0.000574758	0.000645035	0.000459243	0.000821288	0.000702833	0.000835639	0.000471877	0.000516811	0.000473332	0.000888368	0.000832739	0.000922819	0.000957534	0.001066	0.000705568	0.000835194	0.000110851	0.000636963	0.000156126	0.000615858	8.46984e-05
O15240;Q05BJ3	O15240;Q05BJ3	Neurosecretory protein VGF;Neuroendocrine regulatory peptide-1;Neuroendocrine regulatory peptide-2;Antimicrobial peptide VGF[554-577]	VGF	0.000602406	0.000616937	0.000639916	0.000658916	0.000544069	0.000496414	0.00299464	0.00275779	0.00258795	0.000373223	0.000275571	0.000325362	0.000225262	0.000171645	0.000183025	0.000342861	0.000322395	0.000346999	0.000273936	7.42672e-05	0.00155242	0.00123368	0.00059311	5.61703e-05
Q8NBS9	Q8NBS9	Thioredoxin domain-containing protein 5	TXNDC5	0.000600841	0.000544569	0.000549934	0.000491274	0.000585651	0.000693766	0.00052798	0.00047178	0.000446479	0.000529454	0.000513703	0.000525374	0.000303432	0.000425108	0.000420458	0.000309984	0.000310349	0.000299608	0.000370616	5.52663e-05	0.000502462	3.19023e-05	0.000577673	6.24608e-05
P07305	P07305	Histone H1.0;Histone H1.0, N-terminally processed	H1F0	0.000595749	0.000741755	0.000872259	0.000554522	0.000426466	0.00032427	0.00117826	0.00100858	0.00051118	0.000740767	0.000366457	0.000324629	0.000428882	0.000446368	0.00048056	0.000472475	0.00031853	0.0021542	0.000660806	0.000645015	0.000688313	0.000319533	0.000585837	0.000183141
Q12906;K7EKJ9;K7EQR9;K7ER69;K7EM82;K7EJ09;K7ERM6;K7ENK6;K7EKY0;K7ELV3;K7EPG3;K7EQ75	Q12906	Interleukin enhancer-binding factor 3	ILF3	0.000594259	0.000582405	0.000600925	0.000554522	0.000541154	0.00047567	0.000897368	0.000746392	0.000818921	0.000669933	0.000534489	0.000431721	0.000666914	0.000736135	0.000682292	0.000538279	0.000532574	0.000555504	0.000591917	7.96225e-05	0.000683137	0.000160112	0.000558156	4.2479e-05
P49368;B4DUR8;E9PRC8;Q5SZX6;E9PM09;Q5SZW8;E9PQ35;Q5SZX9	P49368;B4DUR8	T-complex protein 1 subunit gamma	CCT3	0.000592222	0.000562234	0.000638658	0.000438766	0.000495237	0.000460378	0.000676321	0.000595998	0.000712602	0.000611428	0.000579027	0.000469706	0.000630872	0.000707811	0.000659947	0.00064327	0.00056722	0.000553912	0.000604677	5.29323e-05	0.000607514	7.71669e-05	0.000531249	7.19806e-05
O75367;B4DJC3;D6RCF2	O75367;B4DJC3	Core histone macro-H2A.1;Histone H2A	H2AFY	0.00058595	0.000661681	0.000694972	0.000558596	0.000518479	0.000469996	0.000978797	0.000709316	0.000721177	0.000590675	0.000603357	0.000499806	0.000568748	0.0006125	0.00055957	0.000659296	0.000613351	0.000632977	0.000592321	3.46164e-05	0.000683855	0.000151695	0.000581612	7.77324e-05
P26599;A0A0U1RRM4;A6NLN1;K7EKJ7;A0A0D9SF20;K7EK45;K7ES59;A0A087WU68;K7ELW5;A0A087WUW5;K7EKX4	P26599;A0A0U1RRM4;A6NLN1	Polypyrimidine tract-binding protein 1	PTBP1	0.000584621	0.000396936	0.000413158	0.000530728	0.000549539	0.000699552	0.00061496	0.000487661	0.000509392	0.000421168	0.000496996	0.000391995	0.000527619	0.000497114	0.000368684	0.000710839	0.000690538	0.000580971	0.000538252	0.000116759	0.000487028	7.11049e-05	0.000529089	0.000102848
P21333;Q60FE5;A0A087WWY3;F8WE98;H0Y5C6;H0Y5F3;H7C2E7	P21333;Q60FE5;A0A087WWY3	Filamin-A	FLNA	0.000582574	0.000597678	0.000648492	0.000694191	0.00069439	0.000674976	0.000749027	0.000517935	0.000507943	0.000908248	0.000856485	0.000842075	0.000688977	0.000772663	0.000635721	0.000443319	0.000392304	0.000413157	0.000598316	0.000147683	0.000730285	0.000160714	0.000648717	4.43911e-05
D6R9P3;D6RD18;D6RBZ0;Q99729	D6R9P3;D6RD18;D6RBZ0;Q99729	Heterogeneous nuclear ribonucleoprotein A/B	HNRNPAB	0.000576109	0.000534081	0.000541496	0.000591119	0.000624214	0.000583444	0.0007892	0.000615642	0.000641041	0.000686025	0.00057509	0.000602625	0.000569604	0.000590526	0.000649051	0.000681988	0.000666759	0.000745843	0.000643771	5.8437e-05	0.000651604	7.04458e-05	0.000575077	3.04172e-05
Q15181;Q5SQT6	Q15181;Q5SQT6	Inorganic pyrophosphatase	PPA1	0.0005718	0.00050749	0.000579601	0.000650584	0.00066608	0.000518739	0.000608033	0.000529831	0.000693856	0.000587041	0.00072045	0.000659444	0.00065826	0.000683309	0.000604194	0.000683652	0.000508029	0.000665053	0.00063742	6.21909e-05	0.000633109	6.51018e-05	0.000582382	5.97717e-05
Q93045;E5RGX5	Q93045;E5RGX5	Stathmin-2;Stathmin	STMN2	0.000568358	0.000460541	0.000482901	0.000489237	0.000425569	0.000517753	0.00036455	0.00053967	5.9326e-05	0.000518244	0.00042623	0.000378916	0.000424878	0.000410873	0.000563752	0.000633137	0.000710245	0.000530972	0.000521825	0.000106489	0.000381156	0.000158012	0.000490727	4.46789e-05
Q8NC51	Q8NC51	Plasminogen activator inhibitor 1 RNA-binding protein	SERBP1	0.000565453	0.000594464	0.000585318	0.000598486	0.000591734	0.000633861	0.000685362	0.000604073	0.000441829	0.000624604	0.00068252	0.000492871	0.000710146	0.000736697	0.000606711	0.000601467	0.000745453	0.000741122	0.000662067	6.19808e-05	0.000588543	9.16745e-05	0.000594886	2.04123e-05
P50990;H7C4C8;H7C2U0	P50990;H7C4C8	T-complex protein 1 subunit theta	CCT8	0.000554712	0.000443771	0.000562872	0.00051565	0.000557895	0.000477307	0.000611146	0.000644104	0.000529256	0.00064942	0.000612507	0.000553589	0.000540352	0.000557156	0.000565466	0.000546177	0.000470847	0.000492757	0.000532335	3.47408e-05	0.000600004	4.43975e-05	0.000518701	4.49467e-05
P27824;H0Y9Q7;D6RGY2;D6RDP7;D6RFL1;D6RB85;D6RAU8;H0Y9H1;D6RAQ8;D6RHJ3;D6RD16	P27824	Calnexin	CANX	0.000552653	0.000656694	0.000542759	0.000518097	0.00056628	0.000566961	0.000935059	0.000575888	0.000664509	0.000446672	0.000503823	0.000502986	0.000419612	0.000361054	0.000330986	0.000333146	0.000319079	0.00034534	0.000373172	3.31092e-05	0.000604823	0.000162808	0.000567241	4.32629e-05
P38646;A0A3B3ITI4;D6RJI2;H0YBG6;D6RA73;H0Y8S0;A0A3B3ITN1	P38646	Stress-70 protein, mitochondrial	HSPA9	0.000550691	0.00056566	0.000521709	0.000552062	0.000529645	0.000464898	0.000797859	0.000449776	0.00046738	0.000450405	0.000490529	0.000472986	0.000419943	0.00056209	0.000510699	0.00043057	0.000382108	0.000471489	0.000464269	6.00211e-05	0.000521489	0.000124375	0.000530778	3.28885e-05
P61158;B4DXW1;F8WDR7;Q9C0K3;A0A0A0MTI9;H7C4J1;C9IZN3;F8WEW2;F8WE84	P61158;B4DXW1	Actin-related protein 3	ACTR3	0.000550263	0.000630322	0.000541296	0.000512912	0.000547895	0.000577621	0.000460813	0.000548022	0.000645929	0.000510219	0.00048934	0.000390714	0.000435815	0.000403483	0.000479799	0.000368156	0.000347105	0.00027723	0.000386043	6.48644e-05	0.000507506	7.84862e-05	0.000560051	3.6661e-05
P78371;F5GWF6;F8VQ14	P78371;F5GWF6;F8VQ14	T-complex protein 1 subunit beta	CCT2	0.000548365	0.000587246	0.000589663	0.000582628	0.000630148	0.000569751	0.000646398	0.000727351	0.000733466	0.000478076	0.00063543	0.000548165	0.000734379	0.000715566	0.000717575	0.000587524	0.000539372	0.000483273	0.000617979	9.78361e-05	0.000628148	9.15042e-05	0.000584633	2.46461e-05
Q9BRA2;I3L2R6;I3L0K2;I3L3M7	Q9BRA2;I3L2R6	Thioredoxin domain-containing protein 17	TXNDC17	0.000545342	0.000550607	0.000519794	0.000584492	0.000500767	0.000618717	0.000575067	0.00059661	0.00073851	0.000492001	0.000525612	0.000436699	0.000518522	0.000514019	0.000486656	0.000556831	0.000400486	0.000388772	0.000471712	6.21792e-05	0.00056075	9.52534e-05	0.000553287	3.91691e-05
P51858	P51858	Hepatoma-derived growth factor	HDGF	0.000542372	0.00060933	0.000627167	0.000771868	0.000639131	0.00062975	0.000591276	0.000653314	0.000647772	0.000742294	0.000633282	0.000685746	0.000656893	0.000798964	0.000802088	0.000721316	0.00068041	0.000708351	0.000721967	5.51915e-05	0.000658947	4.66539e-05	0.000636603	6.83889e-05
Q01518;Q5T0R1;Q5T0R9;Q5T0R7;Q5T0R6;Q5T0R5;Q5T0R4;Q5T0R3;Q5T0R2;Q5T0S3;Q5T0R8	Q01518	Adenylyl cyclase-associated protein 1	CAP1	0.000542072	0.000563764	0.000547528	0.000637596	0.000623422	0.000566123	0.000506703	0.000580795	0.000587574	0.000618545	0.000538164	0.000620437	0.000429025	0.000426906	0.000438479	0.000313502	0.000319956	0.000299086	0.00040677	6.073e-05	0.00057537	4.11764e-05	0.000580084	3.68597e-05
Q86V81;E9PB61	Q86V81;E9PB61	THO complex subunit 4	ALYREF	0.000541354	0.000650168	0.00062488	0.000745376	0.000597579	0.000642717	0.000916405	0.00059532	0.000617903	0.000568564	0.000630316	0.000623747	0.000839089	0.000842011	0.000822685	0.00105927	0.00086766	0.000866053	0.000845789	8.04583e-05	0.000658709	0.000117079	0.000633679	6.15553e-05
P84085;C9J1Z8;F5H1V1;F5H6T5;F8WDB3	P84085;C9J1Z8	ADP-ribosylation factor 5	ARF5	0.000540239	8.11422e-05	0	0	0	0	0.000613534	0.000111783	0.000105796	8.25066e-05	0.000458729	8.59369e-05	0.000175307	0.000477012	0.00014965	3.10657e-05	0.000515882	9.26352e-05	0.000218213	0.000187084	0.000243048	0.000212251	0.000103564	0.000197522
P24534;C9JZW3;F2Z2G2;F8WF65	P24534	Elongation factor 1-beta	EEF1B2	0.000532542	0.000560696	0.000686968	0.000704877	0.000751607	0.000646047	0.000632735	0.000542348	0.000467875	0.000578038	0.000594622	0.00066048	0.000623224	0.000833806	0.000621822	0.000697239	0.00059178	0.000607121	0.00066221	8.34846e-05	0.00057935	6.25339e-05	0.000647123	7.79312e-05
Q15056	Q15056	Eukaryotic translation initiation factor 4H	EIF4H	0.000531416	0.000552958	0.000523453	0.000786377	0.000720024	0.000574644	0.00053483	0.000592422	0.000709878	0.000613135	0.000678158	0.000678034	0.000543763	0.00064043	0.000550932	0.000630445	0.000564082	0.000586924	0.00059923	3.74898e-05	0.000634409	6.00612e-05	0.000614812	0.000101032
O75083;D6RD66	O75083;D6RD66	WD repeat-containing protein 1	WDR1	0.000526699	0.000540053	0.000561929	0.000591317	0.000601345	0.000602513	0.000484216	0.000470833	0.00050145	0.000646505	0.000668147	0.000610682	0.000376275	0.000424737	0.00041243	0.000286581	0.000281349	0.000238212	0.000375752	7.10952e-05	0.000563639	8.04054e-05	0.000570643	2.98007e-05
Q99714;Q5H928	Q99714;Q5H928	3-hydroxyacyl-CoA dehydrogenase type-2	HSD17B10	0.000523623	0.00055308	0.000611845	0.000489793	0.000466345	0.000439839	0.000455503	0.000579056	0.000425872	0.00053757	0.00058063	0.000487518	0.00048245	0.000519813	0.000473427	0.000487485	0.000380066	0.000441045	0.0004674	4.40978e-05	0.000511025	5.9251e-05	0.000514087	5.70824e-05
P15121;E9PCX2;E9PEF9;C9JRZ8	P15121;E9PCX2	Aldose reductase	AKR1B1	0.000521586	0.000495049	0.000559505	0.000493298	0.000547506	0.000418667	0.000340293	0.000729825	0.000572479	0.000427407	0.00044899	0.000345146	0.000663068	0.000640542	0.000664363	0.000626826	0.000532547	0.000508447	0.000568706	6.2185e-05	0.000477357	0.000136842	0.000505935	4.60737e-05
P23526	P23526	Adenosylhomocysteinase	AHCY	0.000519946	0.000654253	0.000586347	0.000598816	0.000605814	0.000628819	0.000680778	0.000689851	0.000804357	0.000678029	0.000639313	0.000593877	0.000751724	0.000696515	0.000753977	0.000493415	0.000500587	0.000499191	0.000612755	0.000119675	0.000681034	6.40736e-05	0.000598999	4.16298e-05
Q07021	Q07021	Complement component 1 Q subcomponent-binding protein, mitochondrial	C1QBP	0.000515754	0.000725303	0.000556543	0.000926509	0.000770679	0.000522646	0.000543311	0.000444478	0.000671525	0.000443348	0.000598635	0.00070976	0.000585875	0.000522977	0.000612724	0.000719424	0.000643996	0.000592956	0.000626816	5.99006e-05	0.000568509	0.000102596	0.000669572	0.00015131
P52597;A0A1B0GW42	P52597	Heterogeneous nuclear ribonucleoprotein F;Heterogeneous nuclear ribonucleoprotein F, N-terminally processed	HNRNPF	0.000511541	0.000451143	0.000471644	0.000462626	0.000427752	0.000536729	0.000756476	0.000558506	0.000571351	0.000465039	0.000295779	0.00036552	0.000625245	0.000641273	0.000541265	0.000509605	0.000516087	0.000374768	0.000510538	8.77058e-05	0.000502112	0.000150156	0.000476906	3.67193e-05
P84077;P61204;F5H423;F5H0C7;H0YGG7	P84077;P61204;F5H423	ADP-ribosylation factor 1;ADP-ribosylation factor 3	ARF1;ARF3	0.000510726	0.000597873	0.000555166	0.000444572	0.000563171	0.000659293	0.00041491	0.000623774	0.000767096	0.000481071	0.00058918	0.000558999	0.000547759	0.000478563	0.000513693	0.000387382	0.000336388	0.000377202	0.000457141	7.74353e-05	0.000572505	0.000111169	0.000555133	6.70028e-05
E7EX44;Q05682;C9JEK3;REV__H0YH95;REV__H0YEF9;REV__E9PJZ7;REV__H0YHK3;REV__Q13136;REV__A0A2R8Y7R9;REV__G3V200;REV__O75334	E7EX44;Q05682	Caldesmon	CALD1	0.000507253	0.000476774	0.00060527	0.000891155	0.000745494	0.000767178	0.000780415	0.00048922	0.000561318	0.00185169	0.00128085	0.00131807	0.00108398	0.00118156	0.00109174	0.000479802	0.000486772	0.000486323	0.000875464	0.000318946	0.00104693	0.000481969	0.000665521	0.000148293
P12004	P12004	Proliferating cell nuclear antigen	PCNA	0.000503962	0.000519947	0.000587662	0.000602414	0.000643496	0.000454406	0.000439364	0.000436297	0.000499927	0.000367244	0.000514838	0.000443505	0.000600072	0.000652175	0.000549209	0.000559333	0.000702338	0.00068719	0.000599117	5.95328e-05	0.000450196	4.81111e-05	0.000551981	6.46071e-05
P50395;Q5SX87;Q5SX91;V9GYF8;Q5SX90;Q5SX86;V9GYJ7	P50395;Q5SX87	Rab GDP dissociation inhibitor beta	GDI2	0.000502461	0.000473063	0.000471044	0.000354555	0.000460007	0.000370352	0.000557744	0.000569471	0.000726083	0.000491772	0.000547532	0.000354168	0.000518485	0.000554745	0.000514964	0.000376601	0.000383204	0.000386579	0.000441249	7.47821e-05	0.000541128	0.00011009	0.00043858	5.55249e-05
Q09028;H0YCT5;H0YF10;H0YDK2;H0YEU5;E9PNS6;E9PNS2;E9PIC4;C9JPP3;E9PND5	Q09028	Histone-binding protein RBBP4	RBBP4	0.000500606	0.000581575	0.000502848	0.000510254	0.000433984	0.000372473	0.000657285	0.000641696	0.000744618	0.000477966	0.00048693	0.000473749	0.000792515	0.000804865	0.000807682	0.000868314	0.000695129	0.000781477	0.000746247	5.12016e-05	0.000580374	0.000105861	0.000483623	6.55491e-05
P30626;C9J0K6;B4DHQ6;E9PG82	P30626;C9J0K6;B4DHQ6	Sorcin	SRI	0.000498023	0.000605985	0.000626252	0.000595404	0.000575442	0.00056523	0.000528285	0.000548357	0.000706659	0.000446902	0.000490246	0.000570942	0.000286342	0.000427097	0.000280559	0.000337819	0.000251253	0.000355613	0.000358518	5.83269e-05	0.000548565	8.12838e-05	0.000577723	4.07837e-05
O94760;B4DYP1	O94760;B4DYP1	N(G),N(G)-dimethylarginine dimethylaminohydrolase 1	DDAH1	0.000496275	0.000220775	0.000248471	0.000213021	0.000192517	0.000224812	0.000118488	0.000576746	0.000742683	0.000170865	0.000157628	0.00017053	0.000137184	9.65309e-05	5.68502e-05	8.89902e-05	8.58272e-05	9.20881e-05	0.000104	2.35931e-05	0.000322823	0.000243614	0.000265979	0.000104309
P20700;E9PBF6;A0A0D9SFE5;A0A0D9SFY5	P20700;E9PBF6;A0A0D9SFE5	Lamin-B1	LMNB1	0.000492887	0.000535895	0.0005377	0.000285276	0.000307279	0.000278039	0.000711465	0.000598676	0.00060134	0.000383435	0.00032831	0.000318039	0.00063003	0.000637901	0.000622332	0.000459319	0.000537494	0.000512219	0.000531048	6.77334e-05	0.000490211	0.000152929	0.000406179	0.000117233
Q14847;C9J9W2;F6S2S5;J3KSN1;K7ESD6	Q14847;C9J9W2	LIM and SH3 domain protein 1	LASP1	0.000492266	0.000494837	0.000617391	0.00068025	0.00053537	0.000605639	0.000650982	0.000541564	0.00041947	0.000763866	0.000852908	0.000898491	0.000281557	0.000399712	0.000370424	0.000332499	0.00020726	0.000244352	0.000390614	6.80468e-05	0.00068788	0.0001694	0.000570959	6.8989e-05
P28074;H0YJM8	P28074	Proteasome subunit beta type-5	PSMB5	0.000489639	0.000303265	0.000255932	0.000190299	0.00026631	0.000175686	0.000131476	0.000340157	0.000314894	0.000194992	0.000246486	0.000281349	0.000275367	0.000204442	0.000198212	0.000263342	0.000162596	0.000178877	0.000223455	4.16674e-05	0.000251559	7.11734e-05	0.000280189	0.000103428
P38159;H3BT71;H0Y6E7;H3BUY5;H3BR27;O75526;H3BNC1;Q8N7X1	P38159;H3BT71;H0Y6E7	RNA-binding motif protein, X chromosome;RNA-binding motif protein, X chromosome, N-terminally processed	RBMX	0.000486305	0.000492681	0.000523756	0.000617942	0.000509601	0.000521046	0.000591983	0.000714321	0.000622598	0.000484055	0.00038757	0.000366369	0.000614105	0.000490595	0.000670493	0.000631232	0.000612899	0.000570846	0.00056522	5.64406e-05	0.000527816	0.000126184	0.000525222	4.36539e-05
P07602;C9JIZ6;Q5BJH1;A0A0J9YXB8	P07602;C9JIZ6;Q5BJH1	Prosaposin;Saposin-A;Saposin-B-Val;Saposin-B;Saposin-C;Saposin-D	PSAP	0.000486134	0.000572739	0.000650207	0.000728142	0.000647756	0.000651851	0.000569178	0.000340068	0.000495076	0.000245851	0.000394823	0.000420771	0.000180753	0.000217058	0.000177071	0.000114867	0.000127885	0.000170543	0.000201278	3.42173e-05	0.000410961	0.000103884	0.000622805	7.58273e-05
P55072;C9IZA5;C9JUP7	P55072	Transitional endoplasmic reticulum ATPase	VCP	0.000485351	0.000670046	0.000604413	0.00060006	0.00064523	0.00055658	0.00087343	0.000663185	0.000692517	0.000558273	0.000576268	0.000534654	0.000527311	0.000531558	0.000546098	0.000409541	0.000351614	0.000456147	0.000479561	7.15617e-05	0.000649721	0.000114787	0.000593613	6.02171e-05
O43390;B4DT28;A0A286YEZ8	O43390;B4DT28	Heterogeneous nuclear ribonucleoprotein R	HNRNPR	0.000481492	0.000478157	0.000551638	0.000501366	0.000475985	0.000451671	0.000629164	0.000633327	0.000639518	0.000488807	0.000514674	0.00050595	0.000588256	0.000661167	0.000580218	0.000613619	0.000502903	0.000583513	0.000576518	4.71372e-05	0.000568573	6.59381e-05	0.000490051	3.1109e-05
Q969H8;M0QYN0;M0QXF7	Q969H8;M0QYN0;M0QXF7	Myeloid-derived growth factor	MYDGF	0.000476185	0.000504447	0.000441344	0.000432788	0.000514548	0.000498479	0.000306869	0.000335373	0.000439078	0.000342508	0.000312999	0.000314226	0.000265601	0.000232614	0.000281796	0.000133055	0.000132513	0.00013812	0.000213989	6.4393e-05	0.000341842	4.53042e-05	0.000477965	3.12135e-05
P55209;F5H4R6;H0YIV4;F8VY35;F8W543;F8W0J6;H0YH88;H0YHC3;F8W020;F8VUX1;F8VXI6;F8VVB5;B7Z4K9	P55209;F5H4R6;H0YIV4;F8VY35;F8W543;F8W0J6;H0YH88;H0YHC3;F8W020;F8VUX1;F8VXI6	Nucleosome assembly protein 1-like 1	NAP1L1	0.000475746	0.000417343	0.000528953	0.000467454	0.000499885	0.000436806	0.000476723	0.000404413	0.000332511	0.00041405	0.000561229	0.000565086	0.000506	0.000726806	0.000545454	0.00052671	0.000391729	0.000519883	0.000540238	9.87898e-05	0.000459002	8.46745e-05	0.000471031	3.714e-05
P55769;A0A3B3IRU2;A0A3B3ISH1	P55769	NHP2-like protein 1;NHP2-like protein 1, N-terminally processed	NHP2L1	0.000474395	0.000473608	0.000554931	0.00046383	0.000368367	0.000348213	0.000622129	0.000549574	0.000677303	0.000644329	0.000509777	0.000394282	0.000549322	0.000570014	0.000596901	0.000499815	0.00050352	0.000524391	0.000519749	3.51477e-05	0.000566232	9.53866e-05	0.000447224	6.99195e-05
A8MXP9;Q68E03	A8MXP9		MATR3	0.000472916	0.000482705	0.000449513	0.000497596	0.000434687	0.000435764	0.000764689	0.000608702	0.000644562	0.000457633	0.000356697	0.00044549	0.000535229	0.000591819	0.000604662	0.000578089	0.000530039	0.00060454	0.000555695	3.0667e-05	0.000546296	0.000138574	0.000462197	2.38221e-05
P17987;E7ERF2;E7EQR6;F5H282;F5GZ03;F5H136;F5H676;F5H726;F5GZI8;F5GYL4;F5H7Y1	P17987;E7ERF2;E7EQR6;F5H282	T-complex protein 1 subunit alpha	TCP1	0.000470804	0.000391696	0.000444282	0.000558741	0.00056353	0.000410426	0.000386133	0.000549214	0.000606842	0.00033038	0.000515884	0.000438325	0.000654324	0.000420191	0.000450538	0.00043909	0.000578623	0.000378459	0.000479936	9.68343e-05	0.00047113	9.54195e-05	0.000473246	6.69605e-05
P40925;B9A041;B8ZZ51;C9JF79;C9JRL4;C9JLV6;C9IZI0	P40925;B9A041;B8ZZ51;C9JF79	Malate dehydrogenase, cytoplasmic;Malate dehydrogenase	MDH1	0.000464972	0.000635538	0.000491311	0.000563476	0.000422386	0.000579388	0.000392034	0.000664287	0.00064625	0.000569443	0.000632333	0.000473591	0.000601342	0.000614747	0.000609011	0.000424297	0.000381655	0.000423764	0.000504058	0.000100306	0.00056299	9.93827e-05	0.000526178	7.29347e-05
Q00610;A0A087WVQ6;J3KS13;K7EJJ5;J3KRF5;J3KSQ2;J3QL20;F5H5N6;A0A087WV74;A0A087WXH4	Q00610;A0A087WVQ6	Clathrin heavy chain 1;Clathrin heavy chain	CLTC	0.00046271	0.000524162	0.000553908	0.000479344	0.000501754	0.000449699	0.00049835	0.000560073	0.000597405	0.000429603	0.000513856	0.000427865	0.000486581	0.000466363	0.000436907	0.000338962	0.000312459	0.000321558	0.000398671	7.13844e-05	0.000504525	6.23535e-05	0.000495263	3.58369e-05
Q14019;H3BT58	Q14019;H3BT58	Coactosin-like protein	COTL1	0.000458615	0.000424015	0.000470169	0.000536402	0.000565024	0.000476359	0.000296695	0.000363892	0.00053154	0.000720932	0.000678922	0.000757184	0.000272407	0.000192831	0.000259644	9.96569e-05	0.000115253	0.000128987	0.000260852	6.86481e-05	0.000558194	0.000176777	0.000488431	4.77588e-05
P63167;F8VXL2;F8VRV5;F8VXI7	P63167	Dynein light chain 1, cytoplasmic	DYNLL1	0.000456696	0.000521477	0.000510601	0.000472347	0.00049168	0.000476154	0.000673774	0.000519495	0.000171231	0.000460108	0.000436045	0.000434426	0.000528911	0.000507219	0.000533027	0.000440373	0.000426265	0.000467583	0.000476829	4.17651e-05	0.00044918	0.00014897	0.000488159	2.23986e-05
Q99536;K7ERT7;K7ESA3;K7ENX2;K7EM19;K7EJM4;K7ER81	Q99536	Synaptic vesicle membrane protein VAT-1 homolog	VAT1	0.000456589	0.000516603	0.000572225	0.000520835	0.000440232	0.000435783	0.000552358	0.000434304	0.000452605	0.000279501	0.000379708	0.000337851	0.000227485	0.000265484	0.000232942	0.000176472	0.000172778	0.000192039	0.000229293	3.35015e-05	0.000406054	8.73034e-05	0.000490378	4.99188e-05
P51572;A0A2R8Y5M6;C9JSP1;C9JQ75;C9J0M4;C9JMD7;C9JM14	P51572;A0A2R8Y5M6;C9JSP1;C9JQ75;C9J0M4;C9JMD7	B-cell receptor-associated protein 31	BCAP31	0.000455613	0.000350906	0.00043713	0.000252237	0.000321299	0.000193483	0.000477289	0.000316104	0.000393746	0.000310735	0.000168283	0.000194573	0.00022092	0.000233766	0.00021686	8.75146e-05	7.99081e-05	9.01593e-05	0.000160529	6.92501e-05	0.000310122	0.000106805	0.000335111	9.33591e-05
P50991	P50991	T-complex protein 1 subunit delta	CCT4	0.000454659	0.000436619	0.000439205	0.000452244	0.000439724	0.000427951	0.000392951	0.000480419	0.000533484	0.000386919	0.00038937	0.000334815	0.000486161	0.000389333	0.000453156	0.000390823	0.000386699	0.000363291	0.000400611	4.31422e-05	0.00041966	6.65193e-05	0.000441734	9.16593e-06
O75915;F8WF90;C9JQU6;F8WF33	O75915;F8WF90;C9JQU6;F8WF33	PRA1 family protein 3	ARL6IP5	0.000454552	0.000128911	0.000106018	0.000120455	0.000155583	0	8.47136e-05	0.000344599	0.00030675	0.000141917	0.000432207	0.000429548	0.000115887	0.000123461	0.000125716	3.87852e-05	3.97252e-05	3.7957e-05	0.000130154	4.15424e-05	0.000289956	0.00013356	0.00016092	0.000140131
P31948;F5H783;H0YGI8;F5GXD8	P31948	Stress-induced-phosphoprotein 1	STIP1	0.000452504	0.000467994	0.000445843	0.000510095	0.000544741	0.000549752	0.000729991	0.000581653	0.000538033	0.000513742	0.000454487	0.000467993	0.00055633	0.000548563	0.000615918	0.000582368	0.000529367	0.000571782	0.000553189	2.74502e-05	0.00054765	9.18979e-05	0.000495155	4.21333e-05
P40227;Q92526;J3KRI6	P40227	T-complex protein 1 subunit zeta	CCT6A	0.000451904	0.000448108	0.000465847	0.000489383	0.00055773	0.000466312	0.000472393	0.000508121	0.000513849	0.000411834	0.000466472	0.00041916	0.000528318	0.000529709	0.000490729	0.000593911	0.000571305	0.000522866	0.000522285	3.37843e-05	0.000465305	3.92213e-05	0.000479881	3.72471e-05
P46783;Q9NQ39	P46783;Q9NQ39	40S ribosomal protein S10;Putative 40S ribosomal protein S10-like	RPS10;RPS10P5	0.000448141	0.000387383	0.000526397	0.000471051	0.000449664	0.000485623	0.000385012	0.00037262	0.000566582	0.000529854	0.000431999	0.000606639	0.000409253	0.000573723	0.000485553	0.000466519	0.000479879	0.000497117	0.000502669	4.85174e-05	0.000482118	9.02307e-05	0.000461377	4.22228e-05
P30046;A6NHG4;B5MC82;J3KQ18;H7C342	P30046;A6NHG4;B5MC82;J3KQ18	D-dopachrome decarboxylase;D-dopachrome decarboxylase-like protein	DDT;DDTL	0.000447165	0.000532559	0.000829381	0.00034945	0.000343974	0.000311768	0.000453504	0.000453426	0.000667398	0.000643491	0.000478053	0.000359664	0.000394605	0.000498705	0.000309326	0.000290555	0.000245908	0.000256859	0.000336517	8.85033e-05	0.000509256	0.000110003	0.000469049	0.0001775
P56385	P56385	ATP synthase subunit e, mitochondrial	ATP5I	0.000441291	0.000617971	0.000432648	0.000460245	0.000377874	0.000612131	0.00050739	0.000456839	0.000659896	0.000550706	0.000783483	0.000663761	0.00049033	0.000431998	0.000452286	0.000354848	0.000586311	0.000521208	0.000500106	7.24956e-05	0.000603679	0.000110106	0.00049036	9.16618e-05
P55084;F5GZQ3;B5MD38;C9JEY0;C9JE81;C9K0M0	P55084;F5GZQ3;B5MD38	Trifunctional enzyme subunit beta, mitochondrial;3-ketoacyl-CoA thiolase	HADHB	0.00043994	0.000458938	0.000432997	0.000403611	0.000389069	0.000356306	0.000505652	0.00042396	0.000401807	0.000331757	0.000361135	0.000337995	0.000309674	0.00031754	0.000320825	0.00023486	0.000248046	0.000243148	0.000287441	3.7344e-05	0.000393718	5.98819e-05	0.000413477	3.44228e-05
P09874;Q5VX84;Q5VX85	P09874	Poly [ADP-ribose] polymerase 1	PARP1	0.000438771	0.000402094	0.00044	0.000322137	0.000338743	0.000309554	0.000637294	0.00048375	0.000541765	0.0003693	0.000345497	0.000332643	0.000573127	0.000483981	0.000465014	0.000562279	0.000471313	0.000540763	0.000489874	4.40457e-05	0.000451708	0.000112418	0.000375217	5.38793e-05
P63279;H3BQQ9;B0QYN7;H3BPC4;H3BRD1	P63279;H3BQQ9;B0QYN7;H3BPC4	SUMO-conjugating enzyme UBC9	UBE2I	0.000438343	0.000430736	0.000455225	0.000472281	0.00045086	0.000328474	0.000673711	0.000349833	0.000462106	0.000273911	0.000257162	0.000314255	0.000432623	0.000590526	0.000485737	0.000525301	0.000515251	0.000517048	0.000482963	4.7196e-05	0.000388496	0.000143846	0.00042932	4.69644e-05
P31942	P31942	Heterogeneous nuclear ribonucleoprotein H3	HNRNPH3	0.000436274	0.000404177	0.000445277	0.000317826	0.000313333	0.000334707	0.000625904	0.000455631	0.000485098	0.000385521	0.000321919	0.000324427	0.000411394	0.000522684	0.00046437	0.000409147	0.00038171	0.000397306	0.000415863	4.82117e-05	0.000433083	0.00010553	0.000375266	5.51354e-05
P28066	P28066	Proteasome subunit alpha type-5	PSMA5	0.000433304	0.000563715	0.000505455	0.000561624	0.000506731	0.000443876	0.000274488	0.000483978	0.000546011	0.000363042	0.00035902	0.000466958	0.000383472	0.000435842	0.000392066	0.000300587	0.00024858	0.000274194	0.000357386	6.83412e-05	0.000415583	9.14663e-05	0.000502451	5.08174e-05
O00244;E5RGN3;E5RIM7	O00244;E5RGN3;E5RIM7	Copper transport protein ATOX1	ATOX1	0.000432832	0.000435626	0.000481209	0.000531164	0.000588685	0.000416695	0.000407817	0.000478279	0.000529944	0.000725504	0.000532744	0.000460396	0.000455437	0.000507466	0.000484223	0.00032121	0.000335867	0.000407244	0.000424549	7.07331e-05	0.000522448	0.000100279	0.000481035	6.14094e-05
P62847;E7ETK0;A0A2R8Y849;A0A087WUS0;A0A2R8YD14;A0A2R8Y8A0	P62847;E7ETK0;A0A2R8Y849;A0A087WUS0;A0A2R8YD14	40S ribosomal protein S24	RPS24	0.000428694	0.000499125	0.000795021	0.000342241	0.000527657	0.000577435	0.000398719	0.000462799	0.000574707	0.000357751	0.000499134	0.000553546	0.000550816	0.000780981	0.000499936	0.000546114	0.000310472	0.000544214	0.000540868	0.000136944	0.000474443	7.78958e-05	0.000528362	0.000140798
Q16629;A0A0B4J1Z1;C9JAB2;F8WEA1	Q16629;A0A0B4J1Z1;C9JAB2	Serine/arginine-rich splicing factor 7	SRSF7	0.000428651	0.000359368	0.000487281	0.000460629	0.000365692	0.000571426	0.000607728	0.000453214	0.000485336	0.000483656	0.000410755	0.000479677	0.000523728	0.000974975	0.000473126	0.000671715	0.000540016	0.000718155	0.000625913	0.00016835	0.000486728	5.99959e-05	0.000445508	7.29197e-05
P30040;F8VY02;F8W1G0	P30040;F8VY02	Endoplasmic reticulum resident protein 29	ERP29	0.00042774	0.000390263	0.000367256	0.000450379	0.000563948	0.000625285	0.000389609	0.000314283	0.000322286	0.000404378	0.000368497	0.00044103	0.000245927	0.00028485	0.000283653	0.00031933	0.000228283	0.000261553	0.000294947	2.95222e-05	0.000373347	4.45862e-05	0.000470812	9.31135e-05
Q9GZT3;A0A087WUN7;H0YJ40;G3V4X6;G3V2S9;H0YJW7;H0YJ07;H0YJU7;H0YJI1	Q9GZT3;A0A087WUN7;H0YJ40;G3V4X6;G3V2S9;H0YJW7	SRA stem-loop-interacting RNA-binding protein, mitochondrial	SLIRP	0.000424535	0.000402867	0.000478162	0.000560884	0.000438648	0.000352437	0.000563983	0.000270063	0.000386813	0.000684907	0.00058544	0.000541503	0.000476515	0.000437522	0.000291606	0.000493224	0.000479248	0.000427161	0.00044954	6.7943e-05	0.000505451	0.00013712	0.000442922	6.49425e-05
O75390;B4DJV2;A0A0C4DGI3;H0YIC4;F8W1S4;F8VPA1;F8VPF9;H0YH82;F8VX68;F8VRP1;F8W4S1;F8VRI6;F8VWQ5;F8VX07;F8VZK9;F8VR34;F8VTT8;F8W642;F8W0J2;F8VU34	O75390;B4DJV2;A0A0C4DGI3	Citrate synthase, mitochondrial;Citrate synthase	CS	0.000422423	0.000534105	0.000467208	0.000410488	0.000354183	0.000419951	0.000524192	0.000440036	0.000472965	0.00038065	0.00033012	0.000350657	0.00044193	0.000356423	0.000430016	0.000322111	0.000286447	0.00032414	0.000358818	5.73861e-05	0.000416437	6.88255e-05	0.000434726	5.53408e-05
Q9UQ80;F8VR77;F8W0A3;H0YIN7;F8VZ69	Q9UQ80;F8VR77	Proliferation-associated protein 2G4	PA2G4	0.000420729	0.000402802	0.000561843	0.000494422	0.000503981	0.000344586	0.000473196	0.000576868	0.0006145	0.000450415	0.000332694	0.000438109	0.000616614	0.000625088	0.000549301	0.000528196	0.000475055	0.00049281	0.000532168	5.68786e-05	0.000480964	9.29548e-05	0.000454727	7.24093e-05
P78417;Q5TA02;Q5TA01	P78417;Q5TA02;Q5TA01	Glutathione S-transferase omega-1	GSTO1	0.000418521	0.000475219	0.000498629	0.000516192	0.00048875	0.000509902	0.00026674	0.00045741	0.000556439	0.000299415	0.000341931	0.000274097	0.000229093	0.00028417	0.000275131	0.000189348	0.000184811	0.00019462	0.000233039	4.04795e-05	0.000366005	0.000106407	0.000484536	3.2421e-05
P62491;H3BMH2;H3BSC1;B4DQU5;P57735;H3BN38	P62491;H3BMH2;H3BSC1	Ras-related protein Rab-11A	RAB11A	0.0004139	0.000369368	0.000388495	0.000330549	0.000422176	0.000373255	0.000263258	0.00045363	0.000523955	0.000368921	0.000383056	0.000310686	0.000234802	0.000225926	0.000230324	0.000206529	0.000172422	0.000244312	0.000232143	2.37754e-05	0.000383918	8.62338e-05	0.000382957	3.04184e-05
P18859;A8MUH2	P18859;A8MUH2	ATP synthase-coupling factor 6, mitochondrial	ATP5J	0.00041255	0.000413055	0.000334165	0.000413094	0.000400354	0.000327098	0.000575124	0.000306739	0.000415811	0.000193444	0.000165796	0.000259061	0.000356489	0.000466582	0.000336572	0.000256307	0.000236246	0.000270756	0.000311716	7.8089e-05	0.000319329	0.000140208	0.000383386	3.76216e-05
Q04760	Q04760	Lactoylglutathione lyase	GLO1	0.000409869	0.000356683	0.000485931	0.000528056	0.00055909	0.000564524	0.000373992	0.000354045	0.000536327	0.000646056	0.000454443	0.00040844	0.000318598	0.000426738	0.000393087	0.000337426	0.000332304	0.000348725	0.000366474	3.80021e-05	0.000462217	0.000101428	0.000484026	7.72142e-05
P09496;F8WF69;C9J8P9	P09496;F8WF69;C9J8P9	Clathrin light chain A	CLTA	0.000408551	0.000478482	0.000605213	0.000571531	0.000662194	0.000722175	0.000670145	0.000401033	0.000506384	0.000554799	0.000464912	0.000605963	0.000289963	0.000294353	0.000107167	0.000285286	0.000358151	0.000456361	0.000342463	0.000104364	0.000533873	8.88469e-05	0.000574691	0.000105837
P06744;A0A2U3TZU2;A0A0A0MTS2;K7EQ48;A0A0J9YXP8;A0A2R8Y6C7;A0A0J9YYH3;A0A0J9YX90;K7ERC6;K7EPY4;K7EP41;K7ENA0;A0A0J9YXM3;K7ELR7;A0A2R8YF08;K7ERK8;K7EIL4;K7ESF4;A0A0J9YXH9;A0A0J9YYI8;Q8N196	P06744;A0A2U3TZU2;A0A0A0MTS2;K7EQ48;A0A0J9YXP8;A0A2R8Y6C7;A0A0J9YYH3;A0A0J9YX90	Glucose-6-phosphate isomerase	GPI	0.000407607	0.000440321	0.000407647	0.000445644	0.000451323	0.000380603	0.000561042	0.000672109	0.000819865	0.000491492	0.000520236	0.000403779	0.0005297	0.000532305	0.000454636	0.000524145	0.000439778	0.000459571	0.000477702	3.92227e-05	0.000578087	0.00013467	0.000422191	2.54334e-05
Q9Y5S9;A0A0J9YW13	Q9Y5S9;A0A0J9YW13	RNA-binding protein 8A	RBM8A	0.000407543	0.000359271	0.000335	0.000333644	0.000327532	0.000338986	0.000402285	0.000394828	0.000335208	0.000216184	0.000243203	0.00025027	0.00041992	0.000424681	0.000411434	0.000374518	0.000381368	0.000410588	0.000381826	1.89774e-05	0.000306996	7.43017e-05	0.000350329	2.74322e-05
Q15942;H0Y2Y8;C9IZ41;H7C3D3;C9JJK5;H7C3R3	Q15942;H0Y2Y8	Zyxin	ZYX	0.000404306	0.000413811	0.00047831	0.000833224	0.000727004	0.000774378	0.000527394	0.00037996	0.000337024	0.000911642	0.000918363	0.000752882	0.000338009	0.000495282	0.000421202	0.00027166	0.000212509	0.000168778	0.000380046	0.000114034	0.000637877	0.000236673	0.000605172	0.000177267
Q15293;E9PP27	Q15293	Reticulocalbin-1	RCN1	0.000402923	0.000413714	0.000433334	0.000316067	0.00037895	0.000360157	0.000504615	0.000391407	0.000396782	0.000402271	0.000307502	0.000260759	0.000174045	0.000250181	0.000160864	0.000176675	0.00017763	0.000167614	0.000195395	2.9932e-05	0.000377223	7.73139e-05	0.000384191	3.84784e-05
P16403	P16403	Histone H1.2	HIST1H1C	0.000398892	0.000350035	0.000361213	0.000220084	0.000322301	0.000292029	0.000487928	0.000506603	5.44948e-05	0.000911083	0.000656936	0.000299593	0.00125841	0.00115267	0.0012227	0.00131189	0.00123926	0.00122433	0.00110126	4.74701e-05	0.000486106	0.000268107	0.000324092	5.70013e-05
P30049	P30049	ATP synthase subunit delta, mitochondrial	ATP5D	0.000395183	0.000398978	0.000353672	0.000333843	0.000286667	0.000270132	0.000148093	0.000339439	0.000401761	0.000316285	0.000303315	0.000327247	0.000329363	0.000355103	0.000313474	0.000302365	0.000269371	0.000304972	0.000314556	2.62036e-05	0.000306023	7.72307e-05	0.000339746	4.91153e-05
P59998;F8WCF6;R4GN08;F8WDD7;A0A0A6YYG9;H7C0A3;F8WDW3;F8WE39	P59998;F8WCF6;R4GN08;F8WDD7;A0A0A6YYG9	Actin-related protein 2/3 complex subunit 4	ARPC4;ARPC4-TTLL3	0.000394614	0.000357904	0.000400924	0.000431426	0.000405496	0.000358371	0.000297453	0.000474369	0.000357869	0.000498679	0.000451291	0.000286672	0.000357999	0.000317484	0.000316928	0.000240955	0.000250842	0.000235658	0.000286648	4.64195e-05	0.000394389	8.45028e-05	0.000391456	2.61873e-05
O14818;H0Y586;Q8TAA3;A0A087WYS6;F5GY34	O14818;H0Y586	Proteasome subunit alpha type-7	PSMA7	0.000392803	0.000369214	0.000456134	0.000420104	0.000471098	0.000544375	0.000317641	0.000376286	0.000463509	0.000395683	0.000453036	0.000379865	0.000400764	0.000428885	0.000318868	0.000207329	0.000194035	0.000277779	0.000315361	8.87915e-05	0.00039767	4.93003e-05	0.000442288	5.73357e-05
Q9Y6A9;C9JBL1;X6R2S6	Q9Y6A9;C9JBL1;X6R2S6	Signal peptidase complex subunit 1	SPCS1	0.000391045	0.000423942	0.00045778	0.000137724	0.000150321	0.000125446	0.000987837	0.000404528	0.000448451	0.000286099	0.000159231	0.000126493	0.000258405	0.000393171	0.000265038	0.000355191	0.000105871	6.59916e-05	0.000224309	0.000119696	0.000402107	0.000286834	0.000281043	0.000144681
Q9UMS4;F5GY56;F5H2I0;H0YGF3;H0YGZ5	Q9UMS4;F5GY56	Pre-mRNA-processing factor 19	PRPF19	0.000390455	0.000399027	0.00040133	0.000433899	0.000409187	0.000303043	0.000481657	0.000488665	0.000481411	0.000432228	0.000421792	0.000379894	0.000483862	0.000487729	0.000515416	0.000485123	0.000427526	0.000490563	0.000467159	2.64666e-05	0.000447608	3.97405e-05	0.00038949	4.0958e-05
Q5HYB6	Q5HYB6		DKFZp686J1372	0.000387925	0.000129293	0.000201299	0.000608485	0.000665976	0.000847083	0	0.000184375	0.000280549	0.000283653	0.000365868	0.000466655	7.99576e-06	0	0	0.000310365	0.000337238	0.000267319	0.00019851	0.000152543	0.000263517	0.00014614	0.000473344	0.000256491
Q07065;Q96K21;H3BUW6;H3BN64;H3BRM1;H3BRF9	Q07065	Cytoskeleton-associated protein 4	CKAP4	0.000386992	0.000477351	0.000430738	0.000455444	0.000465627	0.000465047	0.000510039	0.000293129	0.000351413	0.00054312	0.000514663	0.000517532	0.000250472	0.000322558	0.000249951	0.000186326	0.000178233	0.000134214	0.000262755	6.13473e-05	0.000454983	9.5914e-05	0.000446867	3.03601e-05
Q92688	Q92688	Acidic leucine-rich nuclear phosphoprotein 32 family member B	ANP32B	0.000386681	0.000186128	0.00018309	0.000289455	0.000247148	0.000182404	0.000340879	0.000374482	0.000570204	0.000282905	0.000330164	0.000202803	0.000570941	0.00039901	0.000475459	0.000270885	0.000262601	0.000299916	0.000354516	0.000114042	0.000350239	0.000112349	0.000245818	7.44619e-05
P12814;H9KV75;G3V2N5;P35609;G3V2W4;H0YJW3;H7C5W8;Q08043;H0YJ11;A0A087WSZ2;F6THM6;G3V5M4;G3V2X9;G3V380;G3V2E8	P12814;H9KV75	Alpha-actinin-1	ACTN1	0.000385502	0.000413933	0.00044614	0.000538293	0.000579852	0.000520078	0.00041652	0.000336549	0.000385602	0.000731683	0.000619138	0.000644869	0.000371505	0.00035816	0.000339616	0.000232675	0.000201751	0.000220088	0.000338381	7.0319e-05	0.000522393	0.000148673	0.000480633	7.0016e-05
P52907	P52907	F-actin-capping protein subunit alpha-1	CAPZA1	0.000385341	0.000476326	0.000477453	0.0004296	0.000439694	0.000403654	0.000443349	0.000390778	0.000529898	0.000445524	0.000440146	0.000400743	0.000395318	0.000475754	0.000408298	0.000325667	0.000289394	0.000311593	0.000372395	6.47215e-05	0.00044174	4.485e-05	0.000435345	3.41788e-05
Q9Y2B0;H0YI18	Q9Y2B0	Protein canopy homolog 2	CNPY2	0.000383937	0.000305169	0.000275199	0.000272248	0.000234981	0.000187827	0.000434519	0.000193577	0.000218067	0.000174209	0.000166342	0.000102678	0.000142675	0.000177725	0.000159058	9.39413e-05	7.76481e-05	0.00015575	0.000129925	3.62101e-05	0.000214898	0.000104327	0.00027656	6.05132e-05
P46821;D6RA32;D6RA40;D6RGJ3;D6RCL2	P46821	Microtubule-associated protein 1B;MAP1B heavy chain;MAP1 light chain LC1	MAP1B	0.000381761	0.000386203	0.000390501	0.000298634	0.000398082	0.000376566	0.000522899	0.000433888	0.000467224	0.000426079	0.00039034	0.000411476	0.000367922	0.000353484	0.000317497	0.000297908	0.000250951	0.000254237	0.000321925	4.47037e-05	0.000441984	4.30129e-05	0.000371958	3.34736e-05
P51149;C9J8S3;C9J592;C9J4V0;C9IZZ0;C9J4S4;C9J7D1	P51149;C9J8S3;C9J592;C9J4V0;C9IZZ0	Ras-related protein Rab-7a	RAB7A	0.000381729	0.000325527	0.00032938	0.000339371	0.000475208	0.000407449	0.000418857	0.000417289	0.000398808	0.000379672	0.000492187	0.00041116	0.00025824	0.000281815	0.000177882	0.000350074	0.000259352	0.000204425	0.000277564	5.52147e-05	0.000419662	3.50535e-05	0.000376444	5.31123e-05
Q9BZX2;A0A2R8Y653;Q9HA47	Q9BZX2;A0A2R8Y653	Uridine-cytidine kinase 2	UCK2	0.000378941	0.000388457	3.58143e-06	0.000667593	1.41139e-05	0	6.711e-06	0	0.000286556	7.19924e-06	6.02354e-06	0	5.89105e-06	1.01667e-05	0.00046156	8.4086e-06	0.000698733	8.9334e-06	0.000170528	0.00027811	5.10816e-05	0.00010535	0.000242114	0.000254516
O43175;A0A286YF22;A0A2C9F2M7;A0A286YFA2;A0A286YFL2;A0A286YFM8;A0A286YF78;A0A286YER3;A0A286YFC8;A0A286YFB2;A0A286YF34;A0A286YFF3;A0A286YFK5;A0A286YFE1	O43175;A0A286YF22;A0A2C9F2M7;A0A286YFA2;A0A286YFL2;A0A286YFM8	D-3-phosphoglycerate dehydrogenase	PHGDH	0.000375747	0.000303973	0.000370171	0.000292987	0.000355169	0.00030081	0.000513432	0.000475667	0.000504118	0.000339563	0.00032385	0.000342225	0.000572609	0.000409367	0.000423485	0.000491231	0.000481578	0.000459651	0.000454307	5.32399e-05	0.000416476	8.22533e-05	0.000333143	3.45932e-05
Q9HB71;B2ZWH1	Q9HB71	Calcyclin-binding protein	CACYBP	0.000375382	0.000549581	0.000621793	0.000697682	0.000598834	0.000568802	0.000355191	0.000557844	0.000570324	0.000624574	0.000554708	0.000745198	0.00070485	0.000829142	0.000566185	0.00070929	0.000555434	0.000674723	0.000683546	9.3046e-05	0.000567973	0.000115595	0.000568679	9.84045e-05
Q15019;B5MCX3;H7C2Y0;C9J2Q4;C9JB25;C9J938;H7C310;C9IZU3;C9IY94;C9JQJ4;C9JZI2;F8WB65;C9JFT1;A0A1B0GXJ2;C9JT15;B5MD47;C9JSE7;H7C1T1	Q15019;B5MCX3;H7C2Y0	Septin-2	37500	0.00037505	0.000362281	0.000438828	0.000393347	0.000402446	0.00034719	0.000362767	0.000396053	0.000405815	0.000460997	0.000464018	0.000401822	0.000314437	0.000499166	0.000376228	0.0004453	0.000335196	0.000350637	0.000388969	6.50221e-05	0.000415245	3.62017e-05	0.000386524	2.97274e-05
Q15370;B8ZZU8;I3L0M9;A0A0B4J296	Q15370;B8ZZU8;I3L0M9;A0A0B4J296	Transcription elongation factor B polypeptide 2	TCEB2	0.000374964	0.000419116	0.000501293	0.000328473	0.000394106	0.000367115	0.000446902	0.000378172	0.000622057	0.000416087	0.000344952	0.000306154	0.000487723	0.000546158	0.000413617	0.000388855	0.000375995	0.000388839	0.000415335	6.23457e-05	0.000419054	0.000101574	0.000397511	5.39254e-05
H7BZJ3	H7BZJ3		PDIA3	0.000374739	0.000420451	0.000372207	0.00041283	0.000447138	0.000402891	0.000516355	0.000381193	0.000480026	0.000486182	0.000379162	0.0003988	0.00029794	0.000254941	0.000273467	0.000251711	0.000250266	0.000277578	0.000286386	1.71644e-05	0.000440286	5.54095e-05	0.000405042	2.60486e-05
P11940;E7EQV3;E7ERJ7;A0A087WTT1;H0YAR2;Q9H361;H0YBN4;H0YB75;E5RJB9;H0YAS6;E5RGH3;E5RH24;H0YAP2;H0YAS7;H0YB86;Q4VXU2;E5RHG7;H0YC10;H0YAW6;E5RFD8;E5RGC4;E5RJM8	P11940;E7EQV3;E7ERJ7;A0A087WTT1;H0YAR2	Polyadenylate-binding protein 1;Polyadenylate-binding protein	PABPC1	0.000374643	0.000464056	0.000489465	0.000506749	0.000495461	0.000455224	0.000640732	0.000515355	0.000554559	0.000460248	0.000432774	0.000391419	0.000536641	0.000589571	0.000482542	0.000423065	0.000391139	0.000415859	0.000461462	7.0934e-05	0.000499181	8.25665e-05	0.000464266	4.38312e-05
P83916;J3KS05;B5MD17;K7ELA4;C9JWS9	P83916;J3KS05;B5MD17;K7ELA4;C9JWS9	Chromobox protein homolog 1	CBX1	0.000374085	0.000171612	0.000155237	0.000276533	0.000238179	0.000243472	0.000213331	0.000180921	0.000420791	0.000384264	0.000236671	0.000202717	0.000218186	0.000192809	0.000222982	0.000465757	0.000407791	0.000465055	0.000310757	0.000119366	0.000273116	9.35594e-05	0.000243187	7.20297e-05
P54727;Q5W0S5;Q5W0S4;H0Y579	P54727	UV excision repair protein RAD23 homolog B	RAD23B	0.000374042	0.000518458	0.000521595	0.000371339	0.00047479	0.000326744	0.000440026	0.00051667	0.000522515	0.000340891	0.000354101	0.000389347	0.000422354	0.000460788	0.000477023	0.000370353	0.000422798	0.000444684	0.000426764	3.4129e-05	0.000427258	7.24337e-05	0.000431161	7.6862e-05
P63218	P63218	Guanine nucleotide-binding protein G(I)/G(S)/G(O) subunit gamma-5	GNG5	0.000372852	0.000430671	0.000426999	0.00046998	0.000318445	0.000410649	7.66599e-05	0.00023649	0.000293755	0.000174199	0.000389544	0.000308183	0.000393846	0.000415577	0.000347928	0.000310606	0.000241865	0.000239216	0.00032246	6.82484e-05	0.000246472	0.000100559	0.000404933	4.81708e-05
P0DMV8;A0A0G2JIW1;P0DMV9;V9GZ37	P0DMV8;A0A0G2JIW1;P0DMV9;V9GZ37	Heat shock 70 kDa protein 1A;Heat shock 70 kDa protein 1B	HSPA1A;HSPA1B	0.000371148	0.000357318	0.000377106	0.000306742	0.000380669	0.000359171	0.000481612	0.000437832	0.000356943	0.000310625	0.000366763	0.000299377	0.000363167	0.000352568	0.00031503	0.000397782	0.000316379	0.000328607	0.000338987	2.93181e-05	0.000375525	6.52804e-05	0.000358692	2.47592e-05
P37108;H0YLA2;H0YLW0	P37108;H0YLA2	Signal recognition particle 14 kDa protein	SRP14	0.000369572	0.000443641	0.000499258	0.000453685	0.000463415	0.000682176	0.000410593	0.000474075	0.000589445	0.000294604	0.000416241	0.000457576	0.000613925	0.000568946	0.000700774	0.000910575	0.000405543	0.000764663	0.000631715	0.000158411	0.000440422	8.79129e-05	0.000485291	9.62306e-05
P68036;A0A1B0GUS4	P68036;A0A1B0GUS4	Ubiquitin-conjugating enzyme E2 L3	UBE2L3	0.000369443	0.00038849	0.000494318	0.000457984	0.000409651	0.000265741	0.000488176	0.000491294	0.000457915	0.000425001	0.00037444	0.00037716	0.000310117	0.00049975	0.000368484	0.000361261	0.000359385	0.000335121	0.00037304	6.02711e-05	0.000435664	4.76656e-05	0.000397605	7.23514e-05
P31150;G5E9U5	P31150	Rab GDP dissociation inhibitor alpha	GDI1	0.000368961	0.000356984	0.000370583	0.000296439	0.000285188	0.000281704	0.000349009	0.000451377	0.00046815	0.000269898	0.000299334	0.000278428	0.000279821	0.000247124	0.000267856	0.000257247	0.000269508	0.000266957	0.000266706	1.02573e-05	0.000352699	7.98957e-05	0.000326643	3.93541e-05
B1AK87;B1AK88;P47756;B1AK85	B1AK87;B1AK88;P47756;B1AK85	F-actin-capping protein subunit beta	CAPZB	0.000368575	0.00040277	0.000452635	0.000490388	0.000553904	0.000532971	0.000536677	0.000461134	0.000523854	0.000470989	0.000524576	0.000487446	0.000402087	0.000409036	0.000447494	0.000343483	0.00037335	0.000306002	0.000395557	4.60786e-05	0.000500779	2.89378e-05	0.000466874	6.64213e-05
O15511;B1ALC0	O15511;B1ALC0	Actin-related protein 2/3 complex subunit 5	ARPC5	0.00036672	0.000423323	0.00037048	0.000476606	0.000401609	0.000418239	0.000341503	0.000212037	0.000486281	0.000512435	0.000398694	0.000361794	0.000275081	0.000278679	0.000181118	0.000131493	0.000141613	0.000160899	0.000218668	6.00747e-05	0.000385457	9.91887e-05	0.000409496	3.69361e-05
P48735;H0YL11	P48735	Isocitrate dehydrogenase [NADP], mitochondrial	IDH2	0.000364994	0.000397334	0.000463915	0.000322336	0.000371626	0.000263583	0.000385954	0.00039544	0.000416527	0.000407981	0.000361823	0.000403822	0.000342111	0.000432436	0.000346532	0.000503637	0.000391386	0.000442851	0.000408968	5.67655e-05	0.000395258	1.77581e-05	0.000363965	6.18772e-05
P00505	P00505	Aspartate aminotransferase, mitochondrial	GOT2	0.000363172	0.000351126	0.000403822	0.000359039	0.000351447	0.000308773	0.000361246	0.000414023	0.000375046	0.000242337	0.00035047	0.000353909	0.000287919	0.000279972	0.000310455	0.000280028	0.000222514	0.000221934	0.000279533	3.33513e-05	0.000349505	5.23738e-05	0.00035623	2.77556e-05
P27695;G3V3M6;G3V5Q1;G3V3C7;A0A0C4DGK8;G3V5M0;G3V359;H7C4A8;G3V5D9;G3V3Y6	P27695;G3V3M6;G3V5Q1;G3V3C7;A0A0C4DGK8;G3V5M0;G3V359;H7C4A8	DNA-(apurinic or apyrimidinic site) lyase;DNA-(apurinic or apyrimidinic site) lyase, mitochondrial	APEX1	0.000362872	0.000454503	0.00049987	0.000280118	0.000297534	0.000272476	0.000397955	0.000452022	0.00037755	0.000374361	0.000312781	0.000291262	0.000464511	0.000494569	0.000507956	0.000411789	0.000327151	0.000364294	0.00040879	6.66438e-05	0.000367655	5.32695e-05	0.000361229	8.79746e-05
Q06323;H0YLU2;H0YKK6	Q06323	Proteasome activator complex subunit 1	PSME1	0.000360009	0.000346398	0.00034138	0.000284271	0.00039155	0.00033147	0.000233991	0.000335471	0.000351	0.00040312	0.000376807	0.000361506	0.000245447	0.000253351	0.000264344	0.00018964	0.000239069	0.000246746	0.000257157	2.37441e-05	0.000343649	5.33869e-05	0.000342513	3.22522e-05
P25786;F5GX11;B4DEV8;F5H112	P25786;F5GX11	Proteasome subunit alpha type-1	PSMA1	0.00035987	0.000380817	0.000445631	0.000388864	0.000300254	0.00035132	0.000308015	0.000414987	0.000418553	0.000366396	0.000355399	0.000278975	0.000315173	0.00032135	0.000311091	0.000235723	0.000236684	0.000213962	0.00027328	4.42689e-05	0.000357054	5.12016e-05	0.000371126	4.37824e-05
O00154;K7EKP8;Q6ZUV0	O00154;K7EKP8	Cytosolic acyl coenzyme A thioester hydrolase	ACOT7	0.000359559	0.000348351	0.000359114	0.000252211	0.000251437	0.000294987	0.000295778	0.000440624	0.00046052	0.000247967	0.000254851	0.000197796	0.000375389	0.000330516	0.000300671	0.000305654	0.000301057	0.000232447	0.000291933	4.255e-05	0.000316256	9.93022e-05	0.000310943	4.71317e-05
P04216;E9PIM6;E9PNQ8;J3QRJ3	P04216;E9PIM6;E9PNQ8;J3QRJ3	Thy-1 membrane glycoprotein	THY1	0.000358734	0.000250889	0.0002729	0.000328777	0.000293364	0.000269909	0.000323377	4.73552e-05	0.000279494	0.000531041	0.000438237	0.000329578	0.000377049	0.00036487	0.00032565	0.000256549	0.000228544	0.000261741	0.000306283	5.66065e-05	0.000324847	0.000149698	0.000295762	3.71165e-05
Q99832;F8WAM2;F8WBP8;A0A0D9SG95	Q99832	T-complex protein 1 subunit eta	CCT7	0.000354038	0.000422168	0.000419436	0.000407817	0.000436555	0.000408361	0.00044864	0.000484003	0.000546956	0.000382237	0.000456122	0.000361347	0.000495934	0.000430452	0.000513442	0.000464526	0.000396375	0.000361432	0.00043193	5.35557e-05	0.000446551	6.18812e-05	0.000408062	2.60094e-05
Q13404;I3L0A0;G3V2F7;A0A0A0MSL3;E5RIF1;D6RG00	Q13404;I3L0A0;G3V2F7;A0A0A0MSL3	Ubiquitin-conjugating enzyme E2 variant 1	UBE2V1;TMEM189-UBE2V1	0.000353952	0.000442534	0.000398402	0.000333962	0.00036771	0.000330781	0.000342649	0.000434125	0.000482044	0.000422705	0.000369893	0.000278931	0.000371791	0.000402196	0.000387818	0.00034954	0.000349723	0.000356723	0.000356675	1.98432e-05	0.000388391	6.64026e-05	0.000371224	3.90695e-05
Q9Y6H1;Q5T1J5	Q9Y6H1;Q5T1J5	Coiled-coil-helix-coiled-coil-helix domain-containing protein 2;Putative coiled-coil-helix-coiled-coil-helix domain-containing protein CHCHD2P9, mitochondrial	CHCHD2;CHCHD2P9	0.000352505	0.000208407	0.000220034	0.00047531	0.000559374	0.000511818	0.000676257	0.000327788	0.000211693	0.000383595	0.000394724	0.000454958	0.00051693	0.000323154	0.000262914	0.000549885	0.000482318	0.000467409	0.000436795	0.000104335	0.000408169	0.000141368	0.000387908	0.00013787
P18085;C9JAK5;C9JPM4;U3KQF2	P18085;C9JAK5;C9JPM4	ADP-ribosylation factor 4	ARF4	0.000351701	0.000460858	0.000535499	0.000445406	0.000409935	0.000373348	0.000268459	0.000637809	0.000628954	0.00046487	0.000467082	0.000353161	0.000468312	0.000445879	0.000427123	0.00040168	0.000346475	0.000335295	0.000396846	4.90906e-05	0.000470056	0.000133997	0.000429458	6.06364e-05
Q9Y266;A0A0A0MSU9;A0A0A0MSS4	Q9Y266	Nuclear migration protein nudC	NUDC	0.000351476	0.000349938	0.000328557	0.000289403	0.000269807	0.000313182	0.000378646	0.000344648	0.000412033	0.000253218	0.000314046	0.000234356	0.00034151	0.00039842	0.000329405	0.000253907	0.000257447	0.000276882	0.000298847	5.19478e-05	0.000322824	6.36385e-05	0.00031706	3.00288e-05
P09234;A0A0A0MRR7	P09234;A0A0A0MRR7	U1 small nuclear ribonucleoprotein C	SNRPC	0.000350983	0.000363363	0.000341008	0.000405198	0.000222709	0.000211641	0.000516819	0.000384116	0.000437739	0.000235469	0.000203409	0.000203522	0.000409268	0.000372833	0.000423886	0.000345299	0.000333633	0.000343842	0.000347469	3.42974e-05	0.000330179	0.000122743	0.000315817	7.26207e-05
O15347;E9PES6;E7ES08;E7EQU1	O15347;E9PES6;E7ES08;E7EQU1	High mobility group protein B3	HMGB3	0.000350736	0.000212052	0.00026975	0.000305446	0.000253291	0.000316177	0.000290488	0.000643255	0.000308025	0.000177243	0.000293761	0.000285363	0.000718822	0.000365493	0.000715375	0.000509758	0.000620505	0.000490309	0.000529375	0.000127564	0.000333023	0.000145349	0.000284575	4.5221e-05
Q92945;A0A087WTP3;M0R0I5;M0QYH3;M0R0C6;M0R3J3;M0QXW7;M0R251;M0QYG1;M0R263	Q92945;A0A087WTP3	Far upstream element-binding protein 2	KHSRP	0.000350147	0.00030512	0.000313641	0.000343194	0.000288536	0.000277406	0.000481548	0.000365688	0.000332108	0.000340552	0.000280075	0.000287636	0.000353529	0.000377155	0.000374154	0.000360677	0.000313158	0.000318843	0.000340736	2.50808e-05	0.000347935	6.67254e-05	0.000313007	2.65187e-05
Q96AE4;E9PEB5	Q96AE4;E9PEB5	Far upstream element-binding protein 1	FUBP1	0.000348581	0.000371256	0.000334239	0.00032473	0.000343152	0.000285666	0.000603004	0.000512277	0.000376706	0.000372984	0.000318255	0.000319161	0.000480684	0.000481053	0.000397511	0.000385604	0.000321436	0.000375209	0.00039438	5.74354e-05	0.000417064	0.000105324	0.000334604	2.61545e-05
P13073;H3BN72;H3BNV9;Q86WV2;H3BPG0;H3BNI5	P13073;H3BN72;H3BNV9;Q86WV2;H3BPG0	Cytochrome c oxidase subunit 4 isoform 1, mitochondrial	COX4I1	0.00034737	0.000372704	0.000329757	0.000329914	0.000299283	0.000314875	0.000445234	0.00036341	0.000367939	0.000344125	0.000292911	0.000268385	0.000281001	0.000274352	0.000284255	0.000207266	0.000256707	0.000209481	0.000254492	3.21767e-05	0.000347001	5.69676e-05	0.000332317	2.33294e-05
Q04917;A2IDB2;F8WEB6;A2IDB1	Q04917;A2IDB2	14-3-3 protein eta	YWHAH	0.000346395	0.000371573	0.000345891	0.000226671	0.00024794	0.000209631	0.00025726	0.000261703	0.000384043	0.000203187	0.000255385	0.000174041	0.000305941	0.000279342	0.000268391	0.000159202	0.000220787	0.000137237	0.000220706	6.24018e-05	0.000255937	6.5747e-05	0.00029135	6.47896e-05
P09012;M0R268;M0QZG7;M0R221;M0R2B8;M0QXK2;M0R0G9	P09012;M0R268;M0QZG7;M0R221;M0R2B8	U1 small nuclear ribonucleoprotein A	SNRPA	0.000346298	0.000317814	0.000321021	0.000285699	0.000280898	0.000148889	0.00033378	0.000353482	0.000302412	0.000271844	0.000327645	0.000310974	0.00037294	0.000388703	0.000329581	0.000327534	0.000272386	0.000326654	0.000332682	3.73913e-05	0.00031669	2.58631e-05	0.000283437	6.41101e-05
Q7KZF4;H7C597	Q7KZF4	Staphylococcal nuclease domain-containing protein 1	SND1	0.00034543	0.000360182	0.000349761	0.000247171	0.000359399	0.000321982	0.000440656	0.000422359	0.000452303	0.000333884	0.000282736	0.000266342	0.000324142	0.00030757	0.000328937	0.000256663	0.000248526	0.000249876	0.000283151	3.49609e-05	0.00036638	7.53805e-05	0.000330654	3.94254e-05
P17066;P48741	P17066;P48741	Heat shock 70 kDa protein 6;Putative heat shock 70 kDa protein 7	HSPA6;HSPA7	0.000344701	0.000350882	0	0	0	0.000327656	0.000380689	0	0	0.000297499	0.000277632	0.000286399	0.000313821	0.000286502	0.000306165	0	0.000238055	0.000232608	0.00023765	0.00010723	0.000207036	0.000150194	0.00017054	0.000170681
P48047;H7C0C1;H7C068;H7C086	P48047;H7C0C1	ATP synthase subunit O, mitochondrial	ATP5O	0.000342868	0.000404926	0.00036837	0.000362438	0.000335484	0.000288569	0.000358489	0.00035861	0.000461473	0.000372455	0.000459699	0.000430541	0.000415511	0.000351663	0.000380058	0.000295952	0.000300221	0.000346852	0.000360114	4.2014e-05	0.000406878	4.50684e-05	0.000350442	3.54572e-05
Q16181;E7ES33;E7EPK1;G3V1Q4;A0A0U1RRE1;A0A0U1RRH9;A0A0U1RRM2;Q5JXL7;A0A0U1RRD1;Q6ZU15	Q16181;E7ES33;E7EPK1;G3V1Q4	Septin-7	39326	0.000341302	0.0002663	0.000284506	0.000237635	0.000300777	0.000236328	0.000345641	0.000297031	0.000328797	0.000341031	0.000331309	0.000216947	0.000278206	0.000317332	0.000276026	0.000273146	0.00029038	0.000290526	0.000277509	1.48963e-05	0.000310126	4.4474e-05	0.000277808	3.66762e-05
P48643;B7ZAR1;E9PCA1;E7ENZ3;D6RIZ7;H0Y914	P48643;B7ZAR1;E9PCA1;E7ENZ3	T-complex protein 1 subunit epsilon	CCT5	0.000337775	0.000387586	0.000460101	0.000415237	0.000455927	0.000325126	0.000426758	0.00044113	0.000514518	0.000436031	0.000414551	0.000337305	0.000468155	0.00049739	0.00049726	0.000362213	0.000339938	0.000355265	0.000408218	6.85772e-05	0.000428382	5.18484e-05	0.000396959	5.25179e-05
P07339;A0A1B0GW44;A0A1B0GVD5;A0A1B0GWE8;A0A1B0GVP3;A0A1B0GV23;A0A1B0GU92;A0A1B0GU03;C9JH19;H7C469;F8WD96;H7C1V0;F8W787;A0A1B0GVF1;A0A1B0GV01	P07339;A0A1B0GW44;A0A1B0GVD5;A0A1B0GWE8;A0A1B0GVP3;A0A1B0GV23;A0A1B0GU92;A0A1B0GU03;C9JH19;H7C469	Cathepsin D;Cathepsin D light chain;Cathepsin D heavy chain	CTSD	0.000337647	0.000322476	0.000378981	0.000316913	0.00066049	0.000219696	0.000259132	0.00028169	0.000228274	0.000197467	0.000338114	0.000347175	0.00020359	0.000254627	0.000183937	0.000145995	0.000173573	0.000188213	0.000213873	3.31437e-05	0.000275309	5.42881e-05	0.000372701	0.000137317
P56537;B7ZBH1;A0A0U1RQV5;F8WD20;A0A0B4J1Y7;F8WDS6	P56537	Eukaryotic translation initiation factor 6	EIF6	0.000337465	0.000358026	0.000450805	0.000219753	0.000240138	0.000195194	0.000392576	0.000469306	0.000361299	0.000360885	0.000310305	0.000332816	0.000450441	0.000480631	0.00040451	0.000345439	0.000256337	0.000263506	0.000361954	8.63167e-05	0.000371198	5.07737e-05	0.00030023	8.99257e-05
Q9UBI6	Q9UBI6	Guanine nucleotide-binding protein G(I)/G(S)/G(O) subunit gamma-12	GNG12	0.0003368	0.00029298	0.000146518	0.000344146	0.000177226	0.000179947	0.000112561	0.000269263	0.000332401	0.000530083	0.000394212	0.000398138	0	0.000115194	9.28757e-05	0	0	7.72328e-05	9.76344e-05	4.88095e-05	0.000339443	0.000128607	0.000246269	8.06986e-05
P09622;E9PEX6;F8WDM5;A0A1W2PR83;F2Z2E3	P09622;E9PEX6	Dihydrolipoyl dehydrogenase, mitochondrial;Dihydrolipoyl dehydrogenase	DLD	0.000330357	0.000365121	0.000310679	0.000122194	0.000166404	0.000121872	0.0003202	0.00031443	0.000338986	0.000127872	0.000179297	0.000209062	0.000215955	0.000208921	0.000242199	9.67896e-05	8.99579e-05	9.93767e-05	0.000166037	6.43555e-05	0.000248308	8.01778e-05	0.000236105	0.000101631
P10606	P10606	Cytochrome c oxidase subunit 5B, mitochondrial	COX5B	0.000329296	0.000228513	0.000328957	9.26456e-05	9.14499e-05	0.000203529	0.000377309	0.000347318	0.000242168	0.000134729	6.07327e-05	6.08222e-05	0.000154529	0.000336276	0.000250846	0.0001639	0.000213975	0.000212062	0.000198916	6.05285e-05	0.000203846	0.000127708	0.000212398	9.70897e-05
P30048	P30048	Thioredoxin-dependent peroxide reductase, mitochondrial	PRDX3	0.00032847	0.000432265	0.00047057	0.000432431	0.000391341	0.000377626	0.000318303	0.000331266	0.000476	0.000388256	0.000456384	0.000437951	0.000372692	0.000376042	0.000299509	0.000312219	0.000334291	0.000319846	0.000350364	2.91844e-05	0.00040136	6.04442e-05	0.000405451	4.58016e-05
P22314;Q5JRR6;Q5JRR9;Q5JRS0;Q5JRS2;Q5JRS1;Q5JRS3	P22314	Ubiquitin-like modifier-activating enzyme 1	UBA1	0.000327248	0.000313754	0.000349858	0.000336805	0.000374197	0.000318056	0.000402488	0.000354209	0.000341471	0.000310406	0.000312726	0.000316111	0.000326373	0.000311532	0.000298781	0.000343762	0.000303866	0.000319485	0.00031713	1.49669e-05	0.000339568	3.23989e-05	0.000336653	2.05857e-05
P12956;B1AHC9	P12956;B1AHC9	X-ray repair cross-complementing protein 6	XRCC6	0.000327184	0.000326479	0.000334731	0.000264974	0.000305725	0.000223677	0.000416692	0.000420188	0.000392856	0.00031361	0.000296466	0.000259378	0.000356955	0.000354293	0.000368785	0.000338772	0.000271591	0.000283731	0.000319072	3.75158e-05	0.000349865	6.27339e-05	0.000297128	4.01697e-05
Q13162;H7C3T4;A6NG45;A6NJJ0	Q13162;H7C3T4	Peroxiredoxin-4	PRDX4	0.000326819	0.000387025	0.000340008	0.000409523	0.000362553	0.000361329	0.000345966	0.000245373	0.000264353	0.000314738	0.000277665	0.000311708	0.00023164	0.000227157	0.000224052	0.00017698	0.000153674	0.00015785	0.000211866	3.32491e-05	0.0002933	3.40379e-05	0.000364543	2.75922e-05
P11413;E9PD92	P11413;E9PD92	Glucose-6-phosphate 1-dehydrogenase	G6PD	0.000326004	0.000357765	0.000349658	0.000314744	0.000317921	0.000309461	0.000327185	0.000312732	0.000298175	0.000318082	0.000362859	0.000354614	0.000170454	0.000178344	0.000147952	0.00011138	9.87017e-05	0.000102353	0.000166257	3.2261e-05	0.000328941	2.28756e-05	0.000329259	1.81224e-05
G5E9Q6;C9J0J7;C9JQ45;C9J2N0;C9J5V8;F2Z3G0	G5E9Q6;C9J0J7;C9JQ45;C9J2N0	Profilin	PFN2	0.000325619	0.000355983	0.00025707	0.000380399	0.000403762	0.000406333	0.000191182	8.68723e-05	5.27165e-05	0.000256841	0.000312846	0.000348643	0.000319072	0.000238043	0.000299475	0.000404652	0.00037213	0.000355627	0.000333949	5.40038e-05	0.000208183	0.000109716	0.000354861	5.18207e-05
Q08211	Q08211	ATP-dependent RNA helicase A	DHX9	0.000324075	0.000373542	0.000407447	0.00033088	0.000301749	0.000334558	0.000482586	0.00050893	0.00049569	0.000288974	0.0003023	0.000256169	0.00045108	0.000484352	0.000481773	0.000331788	0.00036055	0.000346424	0.000387448	6.45094e-05	0.000389108	0.000107773	0.000345375	3.49533e-05
P07108;A0A0A0MTI5;B8ZWD1	P07108;A0A0A0MTI5;B8ZWD1	Acyl-CoA-binding protein	DBI	0.000323228	0.00124671	0.000498217	0.000554839	0.000282243	0.000267471	0.00109862	0.000879745	0.000554687	0.000652724	0.000451629	0.000476943	0.000884236	0.00104674	0.00110579	0.000353147	0.000505507	0.000424259	0.000685232	0.000302936	0.000685724	0.000232656	0.000528786	0.000338713
P80723	P80723	Brain acid soluble protein 1	BASP1	0.000321588	0.000301288	0.00036147	0.000266693	0.000257162	0.000348027	0.000592104	0.000318227	0.000407677	0.000336	0.00027315	0.000328427	0.000251013	0.000250642	0.00027136	0.000203164	0.000232409	0.000190808	0.000246832	2.82181e-05	0.000375931	0.00010447	0.000309371	3.8666e-05
P59768;G3V2N0;G3V3J9	P59768;G3V2N0;G3V3J9	Guanine nucleotide-binding protein G(I)/G(S)/G(O) subunit gamma-2;Guanine nucleotide-binding protein subunit gamma	GNG2	0.000321309	0.000302313	0.00030762	0.000217836	0.000216282	0.000179061	0.000237199	0.000382099	0.000424221	0.000211342	0.000279595	0.000250831	0.000110629	0.00010323	0.000113005	8.8199e-05	8.65673e-05	8.33269e-05	0.000119398	1.19199e-05	0.000297548	7.8287e-05	0.000257404	5.47976e-05
O75964;E9PN17;A0A3B3ITX4;A0A3B3IRW3	O75964;E9PN17;A0A3B3ITX4	ATP synthase subunit g, mitochondrial	ATP5L	0.000320623	0.000273932	0.000319615	0.000324293	0.000266967	0.000252979	0.000280817	0.000262299	0.000274707	0.000209156	0.000249627	0.000207091	0.000344612	0.000207758	0.000296331	0.000207418	0.000214894	0.000214189	0.000241756	5.35009e-05	0.000247283	2.93729e-05	0.000293068	2.91365e-05
P50502;H7C3I1;Q3KNR6;Q8NFI4;F6VDH7;Q8IZP2;F8WAQ7	P50502;H7C3I1;Q3KNR6;Q8NFI4;F6VDH7;Q8IZP2	Hsc70-interacting protein;Putative protein FAM10A5;Putative protein FAM10A4	ST13;ST13P5;ST13P4	0.000320516	0.000372086	0.000383229	0.000294574	0.000327682	0.000298968	0.000475246	0.000403687	0.00049901	0.000519113	0.000328452	0.000248975	0.00032303	0.000423231	0.000362421	0.000401769	0.000325835	0.000318428	0.000343384	4.08376e-05	0.000412414	9.7185e-05	0.000332842	3.38364e-05
Q8NDC0	Q8NDC0	MAPK-interacting and spindle-stabilizing protein-like	MAPK1IP1L	0.000316828	0.000327887	0.000316259	0.000400635	0.000360102	0.000355711	0.000385248	0.000392754	0.000391343	0.000431379	0.000377526	0.00037211	0.000297257	0.000284209	0.000259301	0.000342632	0.00026737	0.000289161	0.00030172	2.68067e-05	0.000391727	1.91572e-05	0.000346237	2.98368e-05
Q9P0M6;Q5SQT3	Q9P0M6;Q5SQT3	Core histone macro-H2A.2;Histone H2A	H2AFY2	0.000314555	0.00044539	0.000448816	0.000271243	0.00022247	0.000147828	0.000528585	0.000437578	0.000371259	0.000229849	0.00025858	0.000258817	0.000221987	0.000325402	0.000223609	0.000265438	0.000202052	0.000210243	0.000243935	4.25177e-05	0.000347445	0.000108845	0.000308384	0.000110354
Q9UKM9;Q5QPL9;Q5QPM1;Q5QPM0;Q5QPM2	Q9UKM9;Q5QPL9;Q5QPM1;Q5QPM0	RNA-binding protein Raly	RALY	0.000310728	0.000310784	0.000337933	0.000276441	0.000307518	0.000282783	0.000405137	0.000434558	0.000479045	0.000301641	0.000235755	0.000261176	0.000209427	0.000278016	0.000230977	0.000301514	0.000322889	0.000276	0.000268571	3.89066e-05	0.000352885	9.13536e-05	0.000304364	2.02648e-05
P05455;E7ERC4;E9PGX9;E9PFL9	P05455;E7ERC4	Lupus La protein	SSB	0.000304478	0.000313599	0.000385716	0.00033953	0.000298894	0.000192943	0.000307053	0.000361124	0.000443398	0.000331358	0.000338049	0.000287392	0.000419687	0.000457096	0.00040339	0.000323318	0.000385726	0.000312329	0.000369848	5.13381e-05	0.000344729	4.98911e-05	0.00030586	5.82683e-05
Q99436;Q5TBG5	Q99436	Proteasome subunit beta type-7	PSMB7	0.000300104	0.000355454	0.000326641	0.000200417	0.000158273	0.000164922	0.000175908	0.000312748	0.000328366	0.000204455	9.43282e-05	0.000234184	0.000162792	5.70913e-05	0.000168942	0.000264689	0.000195446	0.000135913	0.000174151	6.24115e-05	0.000224998	7.99749e-05	0.000250969	7.91727e-05
P08758;D6RBL5;D6RBE9;E9PHT9;D6RCN3	P08758;D6RBL5;D6RBE9	Annexin A5;Annexin	ANXA5	0.00029974	0.000299945	0.000311777	0.000263611	0.000254083	0.000279583	0.000264849	0.00040621	0.000330283	0.000267332	0.00028375	0.000248716	0.000178838	0.000190628	0.000168574	0.000136332	0.000114976	0.000114067	0.00016459	3.03589e-05	0.00030019	5.38426e-05	0.00028479	2.08168e-05
Q12905;B4DY09;X6R6Z1;A0A0A0MRL0	Q12905;B4DY09	Interleukin enhancer-binding factor 2	ILF2	0.000299375	0.00037159	0.000414136	0.0003087	0.000299507	0.000191715	0.000229235	0.000400054	0.000429329	0.000233024	0.000306237	0.000268759	0.000406744	0.000418657	0.000363692	0.000295394	0.000302701	0.000304637	0.000337226	5.06405e-05	0.000311106	7.80012e-05	0.00031417	6.92208e-05
P28070	P28070	Proteasome subunit beta type-4	PSMB4	0.000298636	0.000323672	0.000290126	0.000201184	0.000215834	0.000199492	0.000195428	0.000229665	0.000348451	0.000207629	0.000181936	0.000186487	0.00024622	0.00020683	0.00023913	0.000202809	0.000150741	0.00013586	0.000195439	4.12432e-05	0.000224933	5.74105e-05	0.000254824	5.06045e-05
O95881;V9GY50;V9GYV4	O95881	Thioredoxin domain-containing protein 12	TXNDC12	0.000298496	0.000377733	0.000348046	0.000345217	0.000330013	0.000375338	0.000306207	0.000298542	0.000290279	0.000358001	0.000277261	0.000309909	0.00019595	0.000248158	0.000221075	0.000170656	0.000110802	0.00011313	0.000195669	5.14235e-05	0.0003067	2.53151e-05	0.000345807	2.70323e-05
P41567;K7EM18;O60739;K7EQP2	P41567;K7EM18;O60739	Eukaryotic translation initiation factor 1;Eukaryotic translation initiation factor 1b	EIF1;EIF1B	0.000297028	0.000384755	0.000354867	0.000427352	0.000520647	0.000381831	0.000459743	0.000401482	0.000555925	0.000233183	0.000279442	0.000403246	0.000389414	0.000365814	0.000349969	0.000393198	0.00034261	0.000326949	0.000367314	2.41038e-05	0.000388837	0.000107633	0.000394413	6.87015e-05
O15145;C9JZD1;F8VR50	O15145	Actin-related protein 2/3 complex subunit 3	ARPC3	0.000295955	0.000523861	0.000523481	0.000475376	0.000578028	0.000304866	0.000350206	0.000345228	0.000620608	0.000296291	0.00038961	0.000453476	0.000194042	0.000201789	0.000276135	0.000249895	0.000182029	0.000240647	0.000256859	3.37095e-05	0.000409236	0.000105955	0.000450261	0.000110063
Q9Y383;V9GZ75;F8WEU3	Q9Y383	Putative RNA-binding protein Luc7-like 2	LUC7L2	0.000295462	0.000300621	0.000292287	0.000259207	0.000237058	0.000196199	0.000322492	0.000345464	0.000324569	0.000207789	0.000211425	0.00019899	0.000327237	0.000323975	0.000437584	0.000331496	0.000428567	0.00032228	0.00033859	5.05085e-05	0.000268455	6.29252e-05	0.000263473	3.75838e-05
Q99439;B4DUT8;B4DDF4;A0A087X271;A0A087X1X5;H3BVI6;K7ES69;H3BQH0;A0A087WV51;U3KPS3	Q99439;B4DUT8;B4DDF4;A0A087X271;A0A087X1X5;H3BVI6;K7ES69	Calponin-2;Calponin	CNN2	0.000293447	0.000256137	0.000323423	0.000386615	0.000454746	0.000320698	0.000277099	0.000175614	0.000237656	0.000529933	0.000454399	0.000568481	0.000177456	0.000190612	0.000160245	0.000102687	9.60566e-05	0.000109633	0.000200739	3.78988e-05	0.000373864	0.00015052	0.000339178	6.47856e-05
Q9UI15;C9J5W6;C9JCX3;H7C5N2	Q9UI15;C9J5W6	Transgelin-3	TAGLN3	0.000293436	0.000238065	0.000163069	0.00032961	0.000240706	0.000217389	0.000339096	0.000197961	0.000223001	2.95313e-05	5.71502e-05	6.28509e-05	4.0715e-05	2.52502e-05	5.03231e-05	2.59266e-05	4.84388e-05	1.04224e-05	3.77039e-05	1.42374e-05	0.000151598	0.000111131	0.000247046	5.32626e-05
P11766;H0YAG8;D6RFE4;D6R9G2;D6RAY0	P11766;H0YAG8	Alcohol dehydrogenase class-3	ADH5	0.00029082	0.000322875	0.00031567	0.000296611	0.000265772	0.000243026	0.000240523	0.000362276	0.000379228	0.000281956	0.000244959	0.000230961	0.00032439	0.000277465	0.000331512	0.000237069	0.000207466	0.000182221	0.000255869	5.61256e-05	0.000289984	5.94593e-05	0.000289129	2.76078e-05
Q96B54;M0QXZ5	Q96B54;M0QXZ5	Zinc finger protein 428	ZNF428	0.000289652	0.000306455	0.00026385	0.000288913	0.000230407	0.000287824	0.000393142	0.000269851	0.000380971	0.000193444	0.000254883	0.000284629	0.000273489	0.000268845	0.000292927	0.000231139	0.000219923	0.000220677	0.000255947	2.84653e-05	0.000296154	7.03299e-05	0.00027785	2.4584e-05
Q12765;C9K052;B8ZZP4;C9J7U9	Q12765;C9K052	Secernin-1	SCRN1	0.000288944	0.000264306	0.00031818	0.000210125	0.000248837	0.000272829	0.000355242	0.00035576	0.000367113	0.000170066	0.000171838	0.000192918	0.000271371	0.000265872	0.00030599	0.000238987	0.000255104	0.000264924	0.000256452	2.02942e-05	0.000268823	9.09284e-05	0.000267204	3.34331e-05
P04899;P19087;A8MTJ3;P11488;A0A1W2PRE1;A2A2R6;A0A1W2PQK2;A0A087WTB6;A0A087WZE5	P04899	Guanine nucleotide-binding protein G(i) subunit alpha-2	GNAI2	0.00028829	0.000336341	0.000386042	0.000258427	0.000264606	0.000279099	0.000291544	0.000337773	0.00037478	0.000347499	0.000338845	0.000293003	0.000258525	0.000243477	0.000198948	0.000128712	0.000141298	0.00014632	0.000201469	5.09665e-05	0.000330574	2.97091e-05	0.000302134	4.51878e-05
Q14974;J3KTM9;J3QR48;J3QKQ5;J3QRG4;J3KS06	Q14974;J3KTM9	Importin subunit beta-1	KPNB1	0.000287476	0.000310344	0.00035095	0.000248031	0.000271377	0.000274578	0.000277188	0.000374808	0.000351486	0.000253867	0.000250477	0.000274154	0.00033864	0.000363836	0.000343597	0.000303152	0.000281349	0.0002865	0.000313033	3.0888e-05	0.000296997	4.82393e-05	0.000290459	3.28634e-05
O14979;A0A087WUK2	O14979;A0A087WUK2	Heterogeneous nuclear ribonucleoprotein D-like	HNRNPDL	0.000287251	0.000290027	0.000309587	0.000343088	0.000264964	0.00026522	0.000490239	0.000271264	0.000345103	0.000314927	0.000283423	0.000251047	0.000428025	0.000460271	0.000357504	0.000372931	0.000427636	0.000374112	0.000381647	3.72396e-05	0.000326	7.94657e-05	0.000293356	2.7027e-05
P22234;E9PBS1;D6RF62	P22234;E9PBS1;D6RF62	Multifunctional protein ADE2;Phosphoribosylaminoimidazole-succinocarboxamide synthase;Phosphoribosylaminoimidazole carboxylase	PAICS	0.000286436	0.000249416	0.000352448	0.000263453	0.000289717	0.000308326	0.00032339	0.000350339	0.000422176	0.000299445	0.000340033	0.000322125	0.000467801	0.000472337	0.000386564	0.000596921	0.000365867	0.000399473	0.000430155	7.74991e-05	0.000342918	3.88347e-05	0.000291633	3.31266e-05
P17677	P17677	Neuromodulin	GAP43	0.000286264	0.00022337	0.00028147	0.000172972	0.000168019	0.00017052	0.00040902	0.000377723	0.00034448	0.0001177	7.95927e-05	8.30823e-05	0.000114821	0.000187774	0.000126845	9.41e-05	9.94664e-05	0.000110269	0.000116622	3.11574e-05	0.000235266	0.000143543	0.000217103	5.08143e-05
P60002;K7EN05;K7EPC8;A0A024R7E8;K7EQ44;K7EMV4	P60002;K7EN05;K7EPC8;A0A024R7E8;K7EQ44;K7EMV4	Transcription elongation factor 1 homolog	ELOF1	0.000285503	0.00026678	0.000294517	0.00032887	0	0	0.000452899	0.000343872	0.000401578	0	0.000294808	0.000310988	0.000332518	0.000327251	0.000298798	0.000356321	0.000330358	0.000292907	0.000321306	2.14649e-05	0.000300691	0.000144779	0.000195945	0.000139769
P20290	P20290	Transcription factor BTF3	BTF3	0.000277206	0.000332688	0.000328545	0.000365625	0.000417632	0.000330707	0.000361755	0.00031461	0.000386904	0.000420828	0.000577457	0.000407376	0.000360357	0.000392098	0.000364695	0.000688922	0.000339992	0.000655636	0.000458439	0.000146295	0.000411488	8.17648e-05	0.000342067	4.25676e-05
Q15102;M0R389;M0R1K3;M0QZT2;M0QXS6;M0R323	Q15102;M0R389;M0R1K3	Platelet-activating factor acetylhydrolase IB subunit gamma	PAFAH1B3	0.000275823	0.000455032	0.000379793	0.000268055	0.00018887	0.000211027	0.000514648	0.000459582	0.000491151	0.000362802	0.000270118	0.000211882	0.000421024	0.000482902	0.000383771	0.000325629	0.000350573	0.000379369	0.000365021	5.07305e-05	0.000385031	0.000113504	0.000296433	9.3271e-05
Q00688;G3V5F2	Q00688	Peptidyl-prolyl cis-trans isomerase FKBP3	FKBP3	0.000272671	0.000240279	0.000285244	0.000169877	0.000160037	0.000209743	0.000451205	0.000325567	0.000369003	0.000245382	0.000190606	0.000158847	0.000172535	0.000224252	0.000203882	0.000157932	0.000158566	0.000135712	0.000173104	2.9915e-05	0.000290102	0.000102115	0.000222975	4.76133e-05
Q15369;E5RHG8;R4GMY8	Q15369;E5RHG8;R4GMY8	Transcription elongation factor B polypeptide 1	TCEB1	0.000271985	0.000332867	0.00040819	0.000267288	0.000223337	0.000300047	0.000322365	0.000302004	0.000343251	0.000381019	0.00034517	0.000287435	0.00037575	0.000352343	0.000329296	0.000281971	0.000265122	0.000283838	0.000310822	4.04943e-05	0.000330207	3.072e-05	0.000300619	5.84738e-05
Q9Y5L4;K7EIT2	Q9Y5L4;K7EIT2	Mitochondrial import inner membrane translocase subunit Tim13	TIMM13	0.000271856	0.000260108	0.000248837	0.000237014	0.000249285	0.000213408	0.000291366	0.000120094	0.000286437	0.000371566	0.00026472	0.000285377	0.000132316	0.000217581	0.000147082	0.000279279	0.000238343	0.000263613	0.00022337	5.54871e-05	0.000269927	7.50315e-05	0.000246751	1.83759e-05
Q5VWC4;H7C2J9	Q5VWC4		PSMD4	0.000269283	0.00025678	0.000252628	0.000350137	0.000272572	0.000210636	0.00036795	0.000385888	0.000346442	0.000311803	0.000251317	0.000289938	0.000316277	0.000256762	0.00038607	0.000190097	0.00018255	0.000183772	0.000257924	7.68519e-05	0.000325556	4.62647e-05	0.000268673	4.16718e-05
Q9NRX4	Q9NRX4	14 kDa phosphohistidine phosphatase	PHPT1	0.000268136	0.000176576	0.000179517	0.000230665	0.000206432	0.000259583	0.00017636	0.000111032	0.000169644	0.000262521	0.000248264	0.000245277	0.000162867	0.000172803	0.000127581	0.000286251	0.0001763	0.000347441	0.000216931	7.76837e-05	0.000202183	5.42454e-05	0.000220152	3.58379e-05
P49327;A0A0U1RQF0;A0A0U1RRG3;A0A1B0GTR5;J3KTF0	P49327;A0A0U1RQF0	Fatty acid synthase;[Acyl-carrier-protein] S-acetyltransferase;[Acyl-carrier-protein] S-malonyltransferase;3-oxoacyl-[acyl-carrier-protein] synthase;3-oxoacyl-[acyl-carrier-protein] reductase;3-hydroxyacyl-[acyl-carrier-protein] dehydratase;Enoyl-[acyl-carrier-protein] reductase;Oleoyl-[acyl-carrier-protein] hydrolase	FASN	0.000267161	0.000283273	0.000304179	0.000234527	0.000263993	0.000255416	0.000362309	0.000255351	0.000378348	0.000390453	0.000373753	0.000305607	0.000344064	0.000367696	0.000364503	0.000269806	0.000250636	0.000264282	0.000309514	4.94796e-05	0.000344303	4.81148e-05	0.000268091	2.17473e-05
P26038;V9GZ54	P26038	Moesin	MSN	0.000266121	0.000277325	0.00038798	0.000303317	0.000403508	0.000388901	0.000342184	0.000297154	0.000278889	0.000222722	0.000227336	0.000153523	9.85648e-05	0.000104674	0.000101924	7.63183e-05	7.44891e-05	7.39503e-05	9.76348e-05	1.35358e-05	0.000253635	6.06111e-05	0.000337859	5.69078e-05
Q00325	Q00325	Phosphate carrier protein, mitochondrial	SLC25A3	0.000265939	0.000313664	0.000298799	0.000260239	0.000197972	0.000233742	0.000321149	0.000254118	8.19554e-05	0.000222123	0.000286956	0.000258011	0.000256241	0.000253637	0.0002138	0.000151748	0.000152331	0.000169928	0.000207957	4.4224e-05	0.000237385	7.59061e-05	0.000261726	3.85996e-05
P23381;G3V3Y5;G3V3H8;G3V277;G3V456;G3V5U1;G3V423;G3V227;G3V3P2;H0YJP3;G3V2Y7;G3V3X0;G3V3S7;G3V5W1;G3V4N8;G3V4C7;G3V2C0;G3V339;G3V313;G3V4S4;G3V3R3;G3V2F2;P78534;G3V4N0;G3V4Q0;G3V4A3;G3V5H5	P23381	Tryptophan--tRNA ligase, cytoplasmic;T1-TrpRS;T2-TrpRS	WARS	0.000265381	0.000285893	0.000381869	0.000206329	0.000241064	0.000233575	0.000506079	0.00049469	0.000522561	0.000190899	0.000165883	0.000150286	0.000157692	0.000174786	0.000132406	0.000151417	7.32447e-05	8.5253e-05	0.000132155	3.75413e-05	0.0003384	0.000169982	0.000269018	5.62744e-05
P20340;F5H3K7;Q53S08	P20340	Ras-related protein Rab-6A	RAB6A	0.000265295	0.000249701	0.000220034	0.000153556	0.000179812	0.000165361	0.000128153	0.00033214	0.000305017	0.000181376	0.00020679	0.000171163	0.00017068	0.000136178	0.000171802	0.000108086	0.000116388	0.000102091	0.000139484	2.82219e-05	0.000220773	7.33563e-05	0.000205627	4.22484e-05
Q9NVA2;D6RGI3;D6RER5;D6RDU5;H0Y961;D6RDP1;D6R9Y6;H0Y9G8	Q9NVA2;D6RGI3;D6RER5;D6RDU5	Septin-11	40787	0.000263945	0.00022368	0.000238644	0.000214992	0.000160949	0.000180914	0.000283351	0.000280171	0.000298836	0.000206551	0.000261383	0.000224975	0.000252373	0.000289447	0.000284272	0.000208383	0.000197571	0.000194567	0.000235941	3.95648e-05	0.000259211	3.30203e-05	0.000213854	3.44128e-05
O15144;H7C3F9;C9JTV5;G5E9J0;G5E9S7	O15144	Actin-related protein 2/3 complex subunit 2	ARPC2	0.000263409	0.000297871	0.000357811	0.000186185	0.000206148	0.00025949	0.000200375	0.000409655	0.000389949	0.000246979	0.000229212	0.000155552	0.00031639	0.00029823	0.000296097	8.47501e-05	0.000120291	0.000108991	0.000197186	0.000100206	0.000271954	9.48755e-05	0.000261819	5.67771e-05
O75874;C9J4N6;C9JJE5;C9JLU6	O75874	Isocitrate dehydrogenase [NADP] cytoplasmic	IDH1	0.000262765	0.000274689	0.000256121	0.000231181	0.000224682	0.000195567	0.000231011	0.00024472	0.000300184	0.000256751	0.000284688	0.000239982	0.000124459	0.00014014	0.000120339	8.44161e-05	7.66161e-05	6.90159e-05	0.000122138	2.68805e-05	0.000259556	2.48601e-05	0.000240834	2.66584e-05
Q9Y2V2;H3BSW7;H3BUY4;H3BPY5;H3BNU9;H3BTK3;I3L3X8	Q9Y2V2;H3BSW7;H3BUY4;H3BPY5;H3BNU9	Calcium-regulated heat stable protein 1	CARHSP1	0.000262176	0.000214086	0.000223876	0.000257382	0.000291645	0.00019685	0.000245635	0.000274848	0.000347139	0.000133032	0.000182787	0.000180357	0.000314902	0.000276684	0.000331211	0.00034521	0.000420509	0.000376814	0.000320813	4.55946e-05	0.0002273	7.07458e-05	0.000241003	3.22708e-05
P51571;A6NLM8	P51571;A6NLM8	Translocon-associated protein subunit delta	SSR4	0.000261104	0.000327635	0.00029992	0.000184069	0.000193473	0.000132244	0.000219373	0.000262625	0.000148505	0.00016808	6.57198e-05	0.00011426	0.000169132	0.000158697	0.000169545	9.66613e-05	7.91447e-05	9.43754e-05	0.000125974	3.84267e-05	0.000163094	6.47791e-05	0.000233074	6.87171e-05
Q14011;K7ENX8;K7ELV6;K7EJV5;K7ELT6;K7EJV1;K7EMY9;K7EPM4;K7ER40;K7EQR7;D6W5Y5;K7EQX4;K7ENN6;K7EIF7;K7EQL0	Q14011;K7ENX8;K7ELV6;K7EJV5;K7ELT6;K7EJV1;K7EMY9;K7EPM4;K7ER40;K7EQR7;D6W5Y5	Cold-inducible RNA-binding protein	CIRBP	0.000260729	0.000288302	0.000335131	0.000240915	0.000196253	0.000219826	0.000361029	0.000275052	1.25477e-05	0.000209755	0.000190563	0.000217796	0.000247512	0.000388068	0.000266409	0.000252892	0.000215099	0.000228073	0.000259407	5.69254e-05	0.000211124	0.000105246	0.000256859	4.55134e-05
P61026	P61026	Ras-related protein Rab-10	RAB10	0.000260568	0.000277822	0.000309324	0.000258189	0.000261168	0.000159119	0.000188463	0.000298305	0.000378128	0.000282296	0.000262473	0.00014001	0.000244868	0.000239908	0.000224939	0.000145856	0.000190745	0.000103179	0.000184215	5.19521e-05	0.000258279	7.68354e-05	0.000254365	4.6083e-05
Q58FF8	Q58FF8	Putative heat shock protein HSP 90-beta 2	HSP90AB2P	0.000257641	0.000264982	0.000249409	0.000283477	0.000296846	0.000130636	0.000241777	0.000271778	0.000357117	0.000246001	0.00027472	0.000271809	0.000287574	0.000270767	0.000261693	0.000259266	0.000258736	0.000261527	0.000267339	1.01875e-05	0.0002772	3.80341e-05	0.000247165	5.4464e-05
Q12907;D6RBV2;D6RIU4;D6RDX1;D6RBH1	Q12907;D6RBV2;D6RIU4;D6RDX1	Vesicular integral-membrane protein VIP36	LMAN2	0.000257566	0.000318196	0.000367513	0.000185815	0.000317742	0.000277313	0.000158235	0.000186424	0.0002	0.000189941	0.000222276	0.000189969	0.000140895	0.000178653	0.000113481	0.000139201	0.000125436	0.000156579	0.000149173	2.10233e-05	0.000191141	1.8955e-05	0.000287358	5.71525e-05
P07919	P07919	Cytochrome b-c1 complex subunit 6, mitochondrial	UQCRH	0.000256976	0.000324933	0.00027971	9.44232e-05	0.000120436	0.000181982	0.000338956	0.000242859	0.000267233	0.000246669	0.000254392	0.000242097	0.00027086	0.000294628	0.000296749	0.000186516	7.31981e-05	0.000166397	0.000218635	8.10604e-05	0.000265368	3.40025e-05	0.000209743	8.41033e-05
O43684;J3QT28;J3QSX4	O43684;J3QT28;J3QSX4	Mitotic checkpoint protein BUB3	BUB3	0.000256515	0.000219652	0.000203689	0.000124484	0.000169304	0.000151395	0.000282873	0.000296901	0.000299239	0.000197268	0.000159209	0.00016758	0.000302943	0.000395852	0.000272313	0.000261133	0.000242578	0.000192734	0.000262162	6.23872e-05	0.000233845	6.04919e-05	0.000187506	4.40921e-05
O75947;F5H608	O75947	ATP synthase subunit d, mitochondrial	ATP5H	0.000256108	0.00019088	0.000210435	0.000348682	0.000167839	0.000173846	0.000231024	0.000249252	0.00022876	0.000286618	0.00027821	0.000176631	0.000175593	0.000172971	0.00017968	0.000184116	0.000156565	0.00015282	0.000171197	1.1606e-05	0.000241749	3.63388e-05	0.000224632	6.2616e-05
P12268;H0Y4R1;E7ETK5	P12268;H0Y4R1	Inosine-5-monophosphate dehydrogenase 2	IMPDH2	0.000254039	0.000210897	0.000207805	0.000216367	0.000271885	0.000259062	0.000248806	0.000263393	0.000270231	0.000323612	0.000259104	0.000273809	0.000316472	0.000378649	0.000313123	0.000283178	0.000283829	0.00031701	0.000309439	3.17395e-05	0.000273159	2.39461e-05	0.000236676	2.56671e-05
P98179	P98179	RNA-binding protein 3	RBM3	0.000253664	0.000286292	0.000251273	0.000527765	0.000378471	0.00030948	0.000320754	0.000243275	0.000390133	0.0003192	0.000303816	0.000326758	0.000374037	0.000367893	0.000409018	0.000353058	0.000311445	0.000353085	0.00035647	2.91648e-05	0.000317323	4.29555e-05	0.000334491	9.63468e-05
Q96FW1;J3KR44;F5GYN4;F5H6Q1;F5GYJ8;F5H3F0	Q96FW1;J3KR44;F5GYN4;F5H6Q1;F5GYJ8;F5H3F0	Ubiquitin thioesterase OTUB1	OTUB1	0.000253117	0.000249294	0.000249918	0.000242436	0.000260047	0.000216626	0.000106774	0.000261556	0.000264821	0.000216593	0.000218808	0.000218688	0.000233908	0.000250665	0.000244165	0.000213882	0.000198968	0.000212678	0.000224708	1.85084e-05	0.00021454	5.22682e-05	0.00024524	1.38215e-05
P24666;G5E9R5;F2Z2Q9;D3YTI2	P24666;G5E9R5;F2Z2Q9	Low molecular weight phosphotyrosine protein phosphatase	ACP1	0.000251241	0.000279465	0.00026341	0.000312866	0.000230153	0.000193892	0.000313656	0.000306331	0.000373056	0.000237256	0.000232843	0.000231608	0.000313948	0.000338176	0.000307286	0.000309387	0.000298617	0.000308771	0.000301113	1.22789e-05	0.000282458	5.29808e-05	0.000255171	3.73792e-05
P50479;C9J542	P50479	PDZ and LIM domain protein 4	PDLIM4	0.000251102	0.000277464	0.000327779	0.000358655	0.000381057	0.000371469	0.000326796	0.000183763	0.000259969	0.000233653	0.000226627	0.000207853	4.4975e-05	3.1994e-05	3.13039e-05	3.50302e-05	1.3647e-05	1.44286e-05	5.4176e-05	1.12007e-05	0.000239777	4.53638e-05	0.000327921	4.84967e-05
Q9Y696	Q9Y696	Chloride intracellular channel protein 4	CLIC4	0.000250051	0.000209595	0.000303047	0.000150422	0.000213801	0.000273202	0.000201464	0.000244867	0.000257897	0.000272503	0.000249027	0.000239507	0.0001958	0.00024396	0.000250286	0.000210186	0.00014789	0.000137478	0.000203587	4.31518e-05	0.000244211	2.18358e-05	0.000233353	4.92414e-05
P60900;G3V5Z7;G3V295;G3V3I1;G3V3U4;H0YJC4;G3V4S5;G3V2S7	P60900;G3V5Z7;G3V295;G3V3I1	Proteasome subunit alpha type-6;Proteasome subunit alpha type	PSMA6	0.000249912	0.000281573	0.000336812	0.000210945	0.000223068	0.000198246	0.000235646	0.000282931	0.000342865	0.00022406	0.000216201	0.000224659	0.000257293	0.000278578	0.000232524	0.000180345	0.000155304	0.000153115	0.000211688	4.92486e-05	0.000254394	4.5196e-05	0.000250092	4.73679e-05
P62310	P62310	U6 snRNA-associated Sm-like protein LSm3	LSM3	0.000249676	0.000253371	0.000225734	0.000322878	0.00025347	0.000301666	0.000247329	0.00025482	0.000271011	0.000241379	0.000262452	0.000241551	0.00028191	0.000302052	0.00027601	0.000354162	0.000257557	0.000265727	0.00028271	3.20517e-05	0.00025309	1.09186e-05	0.000267799	3.33967e-05
O00571;A0A2R8Y5G6;A0A2R8Y645;A0A0D9SF53;A0A2R8Y4A4;A0A2U3TZJ9;A0A2R8YFS5;A0A2R8YFR4;A0A2R8YCW1;A0A0D9SG12;A0A2R8YF78;A0A0D9SFB3;F6S8Q4;A0A2R8Y7T2;A0A2R8YDT5;A0A2R8YDH3;O15523;A0A0J9YVQ7;A0A087WVZ1;A0A2R8Y650;A0A2R8YCU0;C9J081;C9J8G5;A0A2R8YF89;D6RCM4;A0A087WX09;Q9NQI0;H0Y960;A0A2R8Y4D2	O00571;A0A2R8Y5G6;A0A2R8Y645;A0A0D9SF53;A0A2R8Y4A4;A0A2U3TZJ9;A0A2R8YFS5;A0A2R8YFR4;A0A2R8YCW1;A0A0D9SG12;A0A2R8YF78;A0A0D9SFB3;F6S8Q4;A0A2R8Y7T2;A0A2R8YDT5;A0A2R8YDH3;O15523	ATP-dependent RNA helicase DDX3X;ATP-dependent RNA helicase DDX3Y	DDX3X;DDX3Y	0.000248668	0.000184713	0.000185297	0.000166558	0.000209138	0.000192236	0.000351206	0.000235388	0.000293874	0.000154963	0.000147311	0.000133028	0.000258983	0.000295505	0.000275842	0.000141055	0.000179	0.00019569	0.000211301	5.58717e-05	0.000219295	8.16329e-05	0.000197768	2.59832e-05
P05141;Q9H0C2	P05141	ADP/ATP translocase 2;ADP/ATP translocase 2, N-terminally processed	SLC25A5	0.000248272	0.000256202	0.000242851	0.000272301	0.000284799	0.000286969	0.000249353	0.000249758	0.000296699	0.000216863	0.000238656	0.000228457	0.000265767	0.000244472	0.000231671	0.000220142	0.000212221	0.000215567	0.000231185	1.86945e-05	0.000246631	2.51794e-05	0.000265232	1.72018e-05
O15355	O15355	Protein phosphatase 1G	PPM1G	0.000248164	0.000244713	0.00026708	0.000293595	0.000248239	0.000226338	0.000326363	0.000228497	0.000198698	0.000231007	0.000231218	0.00024873	0.000278522	0.000342008	0.000321527	0.000220447	0.000267754	0.000261192	0.000277169	4.00004e-05	0.000244086	3.9646e-05	0.000254688	2.10346e-05
P04843;B7Z4L4;F8WF32	P04843;B7Z4L4	Dolichyl-diphosphooligosaccharide--protein glycosyltransferase subunit 1	RPN1	0.000246953	0.000300198	0.00040998	0.000182244	0.000227657	0.000226989	0.000278869	0.000246655	0.000264958	0.000194712	0.000191413	0.000163595	0.000144846	0.000170661	0.000130006	0.000117563	0.00011483	0.000111287	0.000136113	2.07953e-05	0.000223367	4.23624e-05	0.00026567	7.33359e-05
O95372;Q5QPQ0;Q5QPQ1;Q5QPQ3;Q5QPQ2;Q5QPN9;Q5QPN5	O95372;Q5QPQ0;Q5QPQ1;Q5QPQ3;Q5QPQ2;Q5QPN9	Acyl-protein thioesterase 2	LYPLA2	0.000245784	0.00029141	0.000257876	0.000250478	0.000237731	0.000191883	0.000262914	0.00021821	0.000320158	0.000146758	0.000198284	0.000157135	0.000193884	0.000219801	0.000129972	0.000161437	0.000177315	0.000157248	0.00017097	2.85127e-05	0.000217243	6.00263e-05	0.00024586	2.94961e-05
P55786;E9PLK3;A6NEC2;E9PP11;H0YDG0;E9PJY4;E9PPD4;H0YCQ5;E9PJ74;E9PJF9;E9PRQ5;E9PPZ2;E9PI82	P55786;E9PLK3	Puromycin-sensitive aminopeptidase	NPEPPS	0.000245731	0.000298131	0.000322845	0.000203617	0.0002057	0.000158669	0.000278257	0.000210992	0.000319984	9.8537e-05	0.000192667	0.000194789	9.63788e-05	0.000106826	0.000204726	0.000141144	0.000128839	0.000153569	0.00014661	3.53334e-05	0.000215871	7.01255e-05	0.000239116	5.68413e-05
Q9UHV9	Q9UHV9	Prefoldin subunit 2	PFDN2	0.000245152	0.000251898	0.000252387	0.000274735	0.000275442	0.00024163	0.000287604	0.000298036	0.000361748	0.000314009	0.000277948	0.000285449	0.000297835	0.000296477	0.000303146	0.000337972	0.00030044	0.000290432	0.000301679	1.55204e-05	0.000304132	2.81727e-05	0.000256874	1.34068e-05
O43776;K7EJ19;K7EIU7;K7EQ35;K7EPK2;K7EMQ6	O43776	Asparagine--tRNA ligase, cytoplasmic	NARS	0.000245002	0.000298277	0.000322937	0.000275608	0.000299073	0.000220943	0.000306932	0.000288352	0.000309364	0.00030213	0.000304274	0.000267406	0.000280445	0.000325975	0.00029174	0.000283647	0.000247703	0.000283557	0.000282925	2.28711e-05	0.00029641	1.46016e-05	0.000276973	3.46852e-05
P61163;R4GMT0;A0A1B0GVS3	P61163;R4GMT0;A0A1B0GVS3	Alpha-centractin	ACTR1A	0.000244991	0.000256056	0.000267904	0.000296161	0.000280375	0.000252328	0.000222333	0.000216871	0.000301211	0.0002688	0.000247511	0.000228385	0.000199916	0.000222318	0.000225349	0.000214136	0.000168379	0.00028646	0.000220706	3.54761e-05	0.000247519	2.9652e-05	0.000266302	1.75433e-05
P60981;F6RFD5	P60981;F6RFD5	Destrin	DSTN	0.000243405	0.000197455	0.000255429	0.00033133	0.000166927	0.000181511	0.0001246	0.000274236	0.000256374	0.000316385	0.000440713	0.000311622	0.000271446	0.000525786	0.000357545	0.000181513	0.000170832	0.000249997	0.000295534	0.000121122	0.000287322	9.36049e-05	0.000229343	5.54976e-05
Q01081;P0DN76;Q8WU68;A0A1B0GW87;M0QYK5;M0R2N4;K7EJH3;K7EJM7	Q01081;P0DN76	Splicing factor U2AF 35 kDa subunit	U2AF1	0.000243104	0.000259978	0.00022032	0.000449228	0.000258851	0.000286801	0.000389743	0.000209841	0.0002999	0.00027977	0.000379751	0.000250658	0.000288783	0.000284692	0.00028229	0.000306543	0.000392386	0.000279718	0.000297867	3.97195e-05	0.00030161	6.50268e-05	0.00028638	7.55108e-05
P01282;H0Y763	P01282;H0Y763	VIP peptides;Intestinal peptide PHV-42;Intestinal peptide PHM-27;Vasoactive intestinal peptide	VIP	0.000242579	0.000308416	0.000277834	0.000250504	0.000155613	0.000156915	0.000777295	0.000718664	0.000572891	4.13322e-05	7.76428e-06	7.55889e-06	0	1.15498e-05	2.93312e-05	0	0	0	6.91998e-06	1.09177e-05	0.000354251	0.000341012	0.000231977	5.75432e-05
Q02790;F5H1U3;H0YFG2;F5H120	Q02790	Peptidyl-prolyl cis-trans isomerase FKBP4;Peptidyl-prolyl cis-trans isomerase FKBP4, N-terminally processed	FKBP4	0.000242525	0.000263745	0.000287342	0.000240188	0.000241767	0.00022217	0.000294225	0.00034068	0.000359043	0.000315926	0.000277763	0.000267593	0.000409178	0.00040758	0.000382834	0.000374658	0.000370116	0.000381857	0.000370545	1.52405e-05	0.000309205	3.28233e-05	0.000249623	2.0724e-05
Q9Y4L1;A0A087X054;E9PJ21;A0A087WWI4;K7EQK2;J3KTF1;J3QL06;Q9BST8;J3QQH7;J3QLE9;A0A087X214;A0A087WW13;Q9BXT5;A0A2R8Y358;A0A1W2PS94	Q9Y4L1;A0A087X054;E9PJ21;A0A087WWI4;K7EQK2	Hypoxia up-regulated protein 1	HYOU1	0.000242322	0.000278456	0.000261306	0.000167232	0.000215415	0.000199287	0.000431864	0.00027377	0.000300441	0.00017381	0.000179712	0.000169739	0.000164189	0.000154741	0.000170055	0.000123083	0.000100087	9.16133e-05	0.000139072	3.0842e-05	0.000254889	9.41874e-05	0.000227337	3.77119e-05
P49755;G3V2K7	P49755;G3V2K7	Transmembrane emp24 domain-containing protein 10	TMED10	0.000241732	0.000254884	0.000226706	0.00019592	0.000219869	0.000214766	0.000331221	0.000266626	0.000290527	0.000200502	0.00019173	0.000180573	0.00020833	0.000218222	0.000207494	0.000134211	0.000158553	0.000148219	0.000179372	3.31209e-05	0.00024353	5.61696e-05	0.000225646	1.89303e-05
Q99873;E9PKG1;E9PQ98;E9PIX6;E9PNR9;H0YDE4;Q9NR22;E9PMW9;E9PMZ2	Q99873;E9PKG1;E9PQ98;E9PIX6;E9PNR9;H0YDE4	Protein arginine N-methyltransferase 1	PRMT1	0.000241228	0.000230588	0.000222493	0.000259062	0.000207822	0.000240663	0.000193416	0.000313173	0.000297625	0.000195102	0.000176767	0.00014771	0.000340075	0.000311988	0.000345319	0.000230783	0.000226721	0.000211139	0.000259105	5.60788e-05	0.000220632	6.20833e-05	0.000233643	1.60899e-05
Q96CN7;D6RGE2	Q96CN7;D6RGE2	Isochorismatase domain-containing protein 1	ISOC1	0.000240038	0.000260116	0.000275267	0.000245359	0.000248478	0.000201873	0.000298306	0.000380385	0.000341847	0.000331618	0.000379664	0.000317607	0.00124722	0.00141427	0.00136219	0.00107721	0.000833562	0.00106137	0.00104478	0.000198358	0.000341571	3.02844e-05	0.000245189	2.25135e-05
O60506;F6UXX1	O60506	Heterogeneous nuclear ribonucleoprotein Q	SYNCRIP	0.000239631	0.000228383	0.00022642	0.000296002	0.000279777	0.000257779	0.000314254	0.000247888	0.000299358	0.00027425	0.000247773	0.000262428	0.00028997	0.00029342	0.000253932	0.000306645	0.000291477	0.000250144	0.000278288	2.11616e-05	0.000274325	2.50548e-05	0.000254665	2.60244e-05
P62136;E9PMD7	P62136;E9PMD7	Serine/threonine-protein phosphatase PP1-alpha catalytic subunit;Serine/threonine-protein phosphatase	PPP1CA	0.000238227	0.000384128	0.00027262	0.000157749	0.000251467	0.000189371	0.000220073	0.000297211	0.000342297	0.000226885	0.000235112	0.000174645	0.000284291	0.000264692	0.000293078	0.000155989	0.00013407	0.00016415	0.000210131	6.57999e-05	0.00024937	5.48865e-05	0.000248927	7.16729e-05
P14854;K7EQD3	P14854	Cytochrome c oxidase subunit 6B1	COX6B1	0.000236726	0.000200758	0.00024894	0.000270992	0.000166883	0.000271527	0.000238148	0.000191887	0.000228577	0.000203247	0.000217281	0.000281564	0.000159818	0.000167396	0.000159626	0.000206821	0.000236068	0.000206806	0.000202586	2.89542e-05	0.000226784	2.88542e-05	0.000232638	3.78724e-05
P40939;H0YFD6;A0A2R8Y4F5;A0A2R8YG21;A0A2R8Y688	P40939;H0YFD6;A0A2R8Y4F5;A0A2R8YG21	Trifunctional enzyme subunit alpha, mitochondrial;Long-chain enoyl-CoA hydratase;Long chain 3-hydroxyacyl-CoA dehydrogenase	HADHA	0.000236115	0.000246894	0.000230154	0.000208776	0.000186717	0.00018467	0.000200904	0.0002477	0.000252348	0.000180358	0.000254829	0.000171681	0.000205348	0.000197181	0.00022136	0.000160802	0.000144039	0.000147644	0.000178293	2.98742e-05	0.00021797	3.4816e-05	0.000215554	2.39771e-05
P08621;M0QYR1;M0QX04	P08621	U1 small nuclear ribonucleoprotein 70 kDa	SNRNP70	0.000234936	0.000204941	0.000195988	0.000208802	0.000102373	0.000206283	0.000426038	0.000216013	0.000307245	0.000245082	0.000189276	0.000212688	0.000295717	0.000250901	0.000330266	0.000235469	0.000218868	0.000118799	0.00023753	6.64723e-05	0.000266057	8.06003e-05	0.00019222	4.19242e-05
P45973;F8VNY3	P45973	Chromobox protein homolog 5	CBX5	0.000233295	0.000252589	0.000302521	0.000252356	0.000235624	0.000220143	0.000418239	0.000336197	0.000355943	0.00021839	0.000188	0.000154501	0.000414046	0.000515867	0.000496374	0.000386239	0.000381052	0.000363398	0.000387354	5.87248e-05	0.000278545	9.66373e-05	0.000249421	2.62865e-05
O75396;A0A087X1A9	O75396	Vesicle-trafficking protein SEC22b	SEC22B	0.000233156	0.000330165	0.000264016	0.000181133	0.000193249	0.000207994	0.000410173	0.000289544	0.000314591	0.000262411	0.000122316	0.000107794	0.000106114	0.000100156	0.000151506	8.04529e-05	7.2887e-05	5.76129e-05	9.66462e-05	3.01142e-05	0.000251138	0.000106508	0.000234952	5.04577e-05
P51148;K7ERI8;K7ERQ8;F8VVK3;K7ENY4;F8VWU4;F8VVZ0;F8VUA5;F8VSF8;K7EIP6;F8WCY6;F8WD79;F8VPW9;F8VWZ7	P51148;K7ERI8;K7ERQ8;F8VVK3;K7ENY4	Ras-related protein Rab-5C	RAB5C	0.000231966	0.000288351	0.000320741	0.000212664	0.000187838	0.000273239	0.000172063	0.000335348	0.000347909	0.00030816	0.000274797	0.000231062	0.000213032	0.000261376	0.000264084	0.000191126	0.000176657	0.000157649	0.000213569	4.0373e-05	0.000278223	6.12666e-05	0.000252466	4.57564e-05
P62312	P62312	U6 snRNA-associated Sm-like protein LSm6	LSM6	0.000231891	6.48866e-05	0.000134363	0.000150752	0.000159454	0.000151244	7.22288e-05	0.000135191	0.000151137	0.000102756	0.000117954	0.000161005	0.000197625	0.000200896	9.73999e-05	9.43883e-05	0.000189306	9.48676e-05	0.000147927	5.03224e-05	0.000123379	2.99912e-05	0.000148765	4.87806e-05
P35580;E7ERA5;A1L2Z2;P12883;P13533;Q9Y623;P11055	P35580	Myosin-10	MYH10	0.000231741	0.000231678	0.000249295	0.000213987	0.000218659	0.000176503	0.000365575	0.000264495	0.000241774	0.000384094	0.000355595	0.000342859	0.000359817	0.000389597	0.000376487	0.00027552	0.000271591	0.000250692	0.000323795	5.58912e-05	0.000325732	5.3194e-05	0.00022031	2.25897e-05
P49257	P49257	Protein ERGIC-53	LMAN1	0.000230476	0.000290759	0.000273912	0.00019752	0.000230586	0.000197167	0.000347602	0.000251848	0.000245442	0.000211243	0.000167236	0.000180789	0.000101179	0.000129541	0.000114911	8.43514e-05	6.4538e-05	7.18663e-05	0.000106739	2.31015e-05	0.000234027	5.93881e-05	0.000236737	3.5311e-05
P14678;P63162;J3QLE5;J3KRY3;S4R3P3	P14678;P63162;J3QLE5;J3KRY3;S4R3P3	Small nuclear ribonucleoprotein-associated proteins B and B;Small nuclear ribonucleoprotein-associated protein N	SNRPB;SNRPN	0.000229254	0.000373754	0.000410271	0.000328446	0.000356395	0.000331228	0.000182581	0.000369926	0.000397433	0.00028011	0.000233018	0.000251392	0.000384201	0.000480868	0.00039547	0.000296422	0.000224377	0.000298043	0.000332968	8.33105e-05	0.000285743	7.54934e-05	0.000338225	5.59798e-05
P17301;D6RG08	P17301	Integrin alpha-2	ITGA2	0.000228889	0.000214876	0.000216495	0.000167708	0.000211529	0.000218431	0.000166136	0.000221892	0.000193929	7.32472e-05	0.000100141	5.26093e-05	2.50097e-05	2.74846e-05	2.36396e-05	1.41119e-05	7.23265e-06	1.22632e-05	2.3193e-05	7.46499e-06	0.000134659	6.29925e-05	0.000209655	1.95109e-05
Q9GZQ8;A6NCE7;H3BTL1	Q9GZQ8;A6NCE7;H3BTL1	Microtubule-associated proteins 1A/1B light chain 3B;Microtubule-associated proteins 1A/1B light chain 3 beta 2	MAP1LC3B;MAP1LC3B2	0.000228728	0.000351109	0.000365209	0.000254948	0.000283917	0.000231956	0.000469573	0.000320587	0.000431053	0.000360766	0.000296204	0.000280629	0.000316563	0.000287463	0.000258456	0.000220371	0.000199667	0.000226843	0.000255713	4.04938e-05	0.000359802	6.94961e-05	0.000285978	5.42872e-05
Q13148;A0A087WYY0;A0A087X260;G3V162;B1AKP7;A0A0A0N0M3;A0A087WX29;K7EN94;K7EJM5;A0A087WXQ5;A0A087WV68;A0A1W2PNU8;A0A087WXV3;A0A087WX67;A0A087WW61;A0A087WZC9;A0A0A0MSV7;K7EJ99;A0A087WZM1;A0A087WYE7;K7EL26;A0A087WTZ4	Q13148;A0A087WYY0;A0A087X260;G3V162;B1AKP7;A0A0A0N0M3;A0A087WX29;K7EN94;K7EJM5;A0A087WXQ5;A0A087WV68;A0A1W2PNU8	TAR DNA-binding protein 43	TARDBP;TDP43	0.000228664	0.000175103	0.00015937	0.000190722	0.000196747	0.000167714	0.000274781	0.000257033	0.000279421	0.000194143	0.000200007	0.000162631	0.000209998	0.000214794	0.000225131	0.000217209	0.00023885	0.000246586	0.000216457	1.32075e-05	0.000228003	4.44944e-05	0.000186387	2.28012e-05
Q9UJU6;B4DDD6;H0Y5J4;F8WBG8;F8WC20;F8WBB2;F8WFE1;F2Z2V3;F8WB73;F8WCK3;F2Z3E3;H7C111	Q9UJU6;B4DDD6;H0Y5J4;F8WBG8	Drebrin-like protein	DBNL	0.000228546	0.00022014	0.000244761	0.000183977	0.000179214	0.000164429	0.00029285	0.000242001	0.000252284	0.000281128	0.000283401	0.000207896	0.000188558	0.000187268	0.000201381	0.000198059	0.000136892	0.00014549	0.000180792	2.54143e-05	0.000259927	2.9358e-05	0.000203511	2.91668e-05
O43399;A0A087WYR3;A0A087WZ51	O43399;A0A087WYR3;A0A087WZ51	Tumor protein D54	TPD52L2	0.000227067	0.00026573	0.000200259	0.000263334	0.000288207	0.000290727	0.000289806	0.000236956	0.000281191	0.000328952	0.000262157	0.000260975	0.000236184	0.000182575	0.000235442	0.00017703	0.000128515	0.000170169	0.000198699	3.7811e-05	0.000276673	2.87537e-05	0.000255887	3.24957e-05
Q14195;H0YBT4;D6RF19;H0YB87	Q14195	Dihydropyrimidinase-related protein 3	DPYSL3	0.000226617	0.000283306	0.000379256	0.000292498	0.000344617	0.000278764	0.000344317	0.000239495	0.000292132	0.000448828	0.000330938	0.000403275	0.000330723	0.000440017	0.00038107	0.00023345	0.000178178	0.000213761	0.000311496	9.46405e-05	0.000343164	6.86545e-05	0.000300843	4.9056e-05
P34932;A0A087WYC1;A0A087WTS8	P34932;A0A087WYC1;A0A087WTS8	Heat shock 70 kDa protein 4	HSPA4	0.000225823	0.000260474	0.000299051	0.00025561	0.000266937	0.000287229	0.000331476	0.000325771	0.000321726	0.000276097	0.000273979	0.00025968	0.000259329	0.000319704	0.000295461	0.000252688	0.000249101	0.000260818	0.000270969	2.58348e-05	0.000298121	2.88095e-05	0.000265854	2.34394e-05
Q5JXI8;Q13642;Q5JXH8;Q5JXH7;Q5JXI3;A0A0D9SFZ9;Q5JXI2;A0A0D9SFI6;A0A0D9SFB0;Q5JXH9;A0A0D9SGB2;Q5JXI0;A0A0D9SG53;A0A0D9SGD1;A0A0D9SEY7	Q5JXI8;Q13642;Q5JXH8;Q5JXH7;Q5JXI3;A0A0D9SFZ9;Q5JXI2;A0A0D9SFI6;A0A0D9SFB0;Q5JXH9	Four and a half LIM domains protein 1	FHL1	0.000225491	0.000312476	0.000292745	0.000384499	0.000264142	0.000346427	0.000269573	0.000314757	0.000350725	0.000426109	0.000593193	0.000396354	0.000803332	0.000930523	0.000976675	0.000494266	0.000490939	0.000541432	0.000661931	0.00020466	0.000391785	0.000103537	0.000304297	5.20104e-05
Q16527;F8VQR7;F8VW96	Q16527;F8VQR7;F8VW96	Cysteine and glycine-rich protein 2	CSRP2	0.000225201	0.000154094	0.000277097	0.000389975	0.000344841	0.000229054	0.000214152	0.000144752	0.000131594	0.000191927	0.000125075	0.000147422	0.000197453	0.000196282	0.000197292	9.62905e-05	0.000189416	7.95736e-05	0.000157676	5.08267e-05	0.000159154	3.25701e-05	0.000270044	7.8701e-05
P34897;H0YIZ0;G3V2Y4;G3V4W5;G3V5L0;G3V540;G3V2W0;G3V241;G3V3Y8;G3V4T0;G3V4X0;G3V2E4;G3V2Y1;G3V3C6	P34897;H0YIZ0	Serine hydroxymethyltransferase, mitochondrial;Serine hydroxymethyltransferase	SHMT2	0.000225019	0.000174436	0.000180363	0.000229898	0.000226401	0.00021391	0.000312974	0.000179346	0.000194048	0.000157509	0.000168283	0.000135299	0.000169546	0.000185121	0.00018489	0.000195507	0.000236465	0.000206498	0.000187618	2.11692e-05	0.000191243	5.73917e-05	0.000208338	2.24809e-05
P67870;Q5SRQ6;Q5SRQ3;N0E472;A0A0G2JM12;N0E644;A0A0G2JM58	P67870;Q5SRQ6;Q5SRQ3;N0E472;A0A0G2JM12	Casein kinase II subunit beta	CSNK2B;CSNK2B-LY6G5B-1181;CSNK2B-LY6G5B--991	0.000224901	0.000257984	0.000191415	0.000273716	9.46679e-05	5.43538e-05	0.00024985	0.000243422	0.000268929	0.000202369	0.000217848	0.00012264	0.000240293	0.000276341	0.000199165	0.000232206	0.0002171	0.000146574	0.000204903	3.99114e-05	0.00021751	4.75936e-05	0.00018284	8.16811e-05
Q13177;H7C1X3;B1AKS5	Q13177	Serine/threonine-protein kinase PAK 2;PAK-2p27;PAK-2p34	PAK2	0.000223754	0.000215811	0.00022375	0.000195695	0.000167107	0.000136837	0.000244457	0.000170438	0.000251688	0.000246749	0.000234566	0.000194213	0.000176291	0.000216805	0.000216802	0.000190923	0.000144162	0.000125394	0.000180656	3.43821e-05	0.000223685	3.04682e-05	0.000193826	3.22482e-05
P04632;A0A0C4DGQ5;A0A075B7C0;K7ELJ7;U3KQE2;K7EIV0;K7EM73;K7EKD8;U3KPR7;Q96L46;K7ES78;K7EMQ1	P04632;A0A0C4DGQ5;A0A075B7C0;K7ELJ7;U3KQE2;K7EIV0;K7EM73;K7EKD8	Calpain small subunit 1	CAPNS1	0.00022325	0.000293176	0.000178683	0.000267341	0.000279194	0.00022684	0.000148984	0.000167001	0.000191297	0.000279012	0.000179679	0.000295751	0.000115467	7.8469e-05	8.71974e-05	7.56122e-05	8.7846e-05	5.11577e-05	0.000113071	1.90761e-05	0.000210287	5.62086e-05	0.000244747	3.91359e-05
Q9Y3I0	Q9Y3I0	tRNA-splicing ligase RtcB homolog	RTCB	0.000222607	0.000265104	0.000225163	0.000192865	0.000188944	0.000192404	0.000299827	0.000258347	0.000292251	0.000208128	0.000210923	0.000213393	0.000171589	0.000265619	0.000220323	0.000160065	0.00016032	0.000167654	0.000194138	3.92593e-05	0.000247145	3.85336e-05	0.000214514	2.69246e-05
Q96C90;F5GXC4;F5H2U0	Q96C90	Protein phosphatase 1 regulatory subunit 14B	PPP1R14B	0.000222586	0.000128479	0.000168689	0.000289575	0.000272871	0.000298299	0.000170331	0.000161457	0.000215453	0.000339923	0.000159111	0.000216702	0.000176982	0.000178153	0.000122438	0.000227888	0.000232902	0.000271786	0.000203836	4.8338e-05	0.000210496	6.25471e-05	0.000230083	6.3472e-05
P54819;F8W1A4;F8VY04;F8VZG5;G3V213;F8VPP1	P54819;F8W1A4;F8VY04;F8VZG5;G3V213	Adenylate kinase 2, mitochondrial;Adenylate kinase 2, mitochondrial, N-terminally processed;Adenylate kinase 2, mitochondrial	AK2	0.000220474	0.000281695	0.000234327	0.000228536	0.000226162	0.00021711	0.000404042	0.000260927	0.000298432	0.000307381	0.000215307	0.000233292	0.000243463	0.000230327	0.000222672	0.000195126	0.000192719	0.000196078	0.00021624	1.974e-05	0.000286564	6.18438e-05	0.000234717	2.1723e-05
P35998;A0A1W2PQS1;C9JLS9	P35998;A0A1W2PQS1	26S protease regulatory subunit 7	PSMC2	0.000219069	0.000224469	0.000267504	0.000184466	0.000186254	0.000191734	0.00024538	0.000315704	0.000240279	0.000135039	0.000234643	0.000164976	0.000249864	0.000161956	0.00018632	0.000140967	0.000110809	0.000127172	0.000163152	4.57951e-05	0.00022267	5.86406e-05	0.000212249	2.92045e-05
Q9BS26	Q9BS26	Endoplasmic reticulum resident protein 44	ERP44	0.000218855	0.000185038	0.000154139	0.00014939	0.000183877	0.000144708	0.000261711	0.000139477	0.000199863	0.000148704	0.000131019	0.000117529	8.2399e-05	0.000111159	6.36248e-05	7.88034e-05	7.15481e-05	6.93985e-05	8.49232e-05	1.54299e-05	0.000166384	4.9803e-05	0.000172668	2.60731e-05
P07954	P07954	Fumarate hydratase, mitochondrial	FH	0.000217997	0.000223753	0.000196131	0.000217121	0.000166195	0.00015788	0.000204284	0.000213286	0.00022921	0.000171244	0.000196255	0.000197091	0.000114993	0.000188358	0.000187499	0.0001631	0.000155058	0.000167628	0.000167675	2.46037e-05	0.000201895	1.7682e-05	0.000196513	2.5949e-05
P25788;G3V4X5;G3V3W4;G3V5N4	P25788	Proteasome subunit alpha type-3	PSMA3	0.000217826	0.000161507	0.000146387	0.000143729	0.000152324	0.000135369	7.47499e-05	0.000233151	0.000206631	0.000152088	0.000186277	0.000186573	0.000121574	0.000107568	0.000143746	0.000135925	0.000113826	0.000106824	0.000130862	1.39719e-05	0.000173245	5.03317e-05	0.000159524	2.72654e-05
O14828	O14828	Secretory carrier-associated membrane protein 3	SCAMP3	0.000217461	0.000204631	0.000253074	0.000207281	0.000311987	0.000280401	0.000294537	0.000153496	0.000223946	0.000230628	0.000210531	0.00019712	0.000203695	0.000207662	0.000185417	0.000105567	8.08688e-05	9.22312e-05	0.000153223	5.39329e-05	0.000218376	4.22382e-05	0.000245806	4.00262e-05
Q16352	Q16352	Alpha-internexin	INA	0.000217333	0.000229603	0.000210864	0.000181212	0.000167959	0.000170577	0.000297032	0.000319664	0.000340004	0.000138832	0.000125795	0.000195925	8.41793e-05	0.000102482	9.39628e-05	7.90053e-05	0.000129094	0.000133342	0.000116856	2.08594e-05	0.000236209	8.63462e-05	0.000196258	2.40003e-05
Q9UKY7;H0Y8K3;D6R9V8;D6RFH2;D6RDN0;D6RAV0;D6R973	Q9UKY7;H0Y8K3;D6R9V8	Protein CDV3 homolog	CDV3	0.000216818	0.00021988	0.000177979	0.000202916	0.00019307	0.00023071	0.00023152	0.000189747	0.000266655	0.000213219	0.000192689	0.000155278	0.00010664	0.000113171	0.000114786	0.000136281	0.000114564	0.000120445	0.000123024	9.25496e-06	0.000208185	3.50423e-05	0.000206896	1.76885e-05
P50402;Q5HY57;F8WEQ1	P50402;Q5HY57	Emerin	EMD	0.000215317	0.00020215	0.000188916	0.000146784	8.48613e-05	0.00010391	0.000241898	0.000205979	0.000252476	0.00015651	9.97635e-05	6.6202e-05	0.000160839	0.000220632	0.000226845	0.000105541	9.72202e-05	9.36865e-05	0.00013871	5.61862e-05	0.000170472	6.97065e-05	0.00015699	4.93035e-05
P62841;K7ELC2;K7EJ78;K7EQJ5	P62841;K7ELC2;K7EJ78;K7EQJ5	40S ribosomal protein S15	RPS15	0.000215253	0.000198602	0.00028354	0.000837126	0.00104953	0.00089071	0.000158018	0.000452414	0.00053408	0.000254465	0.000229419	0.000386872	0.000509485	0.000513833	0.000565951	0.000828745	0.000645065	0.000672356	0.000588901	0.000110537	0.000335878	0.000132326	0.000579127	0.000353436
P53004;C9J1E1	P53004	Biliverdin reductase A	BLVRA	0.000214856	0.000262964	0.000244052	0.000121209	0.000150351	0.00015761	0.000188877	0.000238172	0.000215307	0.00018494	0.000128728	0.00011015	0.00016899	0.000179187	0.000167262	0.000109724	0.000105122	0.000101608	0.000134577	3.34546e-05	0.000177696	4.51105e-05	0.00019184	5.19554e-05
Q9NQP4;E9PQY2	Q9NQP4;E9PQY2	Prefoldin subunit 4	PFDN4	0.000214738	0.00023682	0.000194993	0.000379367	0.000250944	0.000293982	0.000246495	0.000217769	0.000208648	0.000349037	0.000195219	0.000198904	0.000239835	0.000220138	0.000244541	0.000268536	0.000302153	0.000269833	0.000249134	2.62796e-05	0.000236012	5.32402e-05	0.000261808	6.09337e-05
P22087;M0QXL5;M0R299;M0R2Q4;M0R0P1;M0R2U2;M0R1H0;M0R2B0	P22087;M0QXL5;M0R299;M0R2Q4;M0R0P1	rRNA 2-O-methyltransferase fibrillarin	FBL	0.000214642	0.00023285	0.000264765	0.000172562	0.000181486	0.00016311	0.000240516	0.000217181	0.000198918	0.000205972	0.000209789	0.000196357	0.000259524	0.000229658	0.000259569	0.000228041	0.000231161	0.000209936	0.000230606	1.78634e-05	0.000211456	1.4693e-05	0.000204902	3.60562e-05
Q9BTT0;E9PPH5;Q5TB19;E9PLC4	Q9BTT0;E9PPH5;Q5TB19;E9PLC4	Acidic leucine-rich nuclear phosphoprotein 32 family member E	ANP32E	0.000213259	0.000197211	0.000187121	0.00016095	0.000142304	0.000112914	0.000223524	0.000225125	0.000250826	0.000138553	0.000159089	0.000152674	0.000288017	0.000299079	0.000221284	0.000197881	0.000262696	0.000227418	0.000235579	3.66605e-05	0.000191632	4.28893e-05	0.00016896	3.41716e-05
P30153;B3KQV6;C9J9C1;E9PH38;E9PPI5;E9PHZ6;E9PNM7;M0QXG4;M0R0K6	P30153;B3KQV6;C9J9C1	Serine/threonine-protein phosphatase 2A 65 kDa regulatory subunit A alpha isoform	PPP2R1A	0.000212391	0.000235893	0.000299982	0.000219648	0.000193877	0.000241891	0.000355318	0.000276612	0.000263775	0.000225617	0.000260074	0.000226903	0.000327064	0.000334557	0.000316736	0.000231418	0.000248841	0.000225612	0.000273019	4.62369e-05	0.00026805	4.33293e-05	0.000233947	3.34224e-05
P28072;A0A087X2I4;I3L3X7	P28072;A0A087X2I4	Proteasome subunit beta type-6;Proteasome subunit beta type	PSMB6	0.00021059	0.000216462	0.000220606	0.000197771	0.00020138	0.000201408	0.000192952	0.000225484	0.000223661	0.000223551	0.000188447	0.000180026	0.000129732	0.00016933	0.000162595	0.000107432	0.000102344	9.81983e-05	0.000135665	2.85099e-05	0.000205687	1.89385e-05	0.000208036	8.45694e-06
P41091;Q2VIR3;H7BZU1	P41091;Q2VIR3	Eukaryotic translation initiation factor 2 subunit 3;Putative eukaryotic translation initiation factor 2 subunit 3-like protein	EIF2S3;EIF2S3L	0.000209925	0.000188578	0.000207943	0.000249288	0.000288312	0.000260346	0.000223938	0.000243561	0.000169672	0.000227184	0.000268602	0.000191451	0.000179551	0.000221121	0.000157402	0.000188142	0.000181111	0.000191343	0.00018716	1.89244e-05	0.000220735	3.24786e-05	0.000234065	3.46394e-05
P68402;J3KNE3	P68402	Platelet-activating factor acetylhydrolase IB subunit beta	PAFAH1B2	0.000209368	0.000215014	0.000229336	0.000299931	0.000211619	0.000168176	0.000212866	0.000244541	0.00028651	0.000176595	0.000250608	0.000182803	0.000209577	0.000261651	0.000249065	0.000175837	0.000190033	0.000167641	0.00020523	3.54679e-05	0.000225654	3.89217e-05	0.00022224	3.94543e-05
Q07666;Q5VWX1	Q07666	KH domain-containing, RNA-binding, signal transduction-associated protein 1	KHDRBS1	0.000209335	0.000367586	0.000481523	0.0005926	0.000569493	0.000687571	0.00090921	0.000609502	0.000429045	0.000310735	0.000382368	0.000382081	0.000529813	0.000657121	0.000496106	0.000546571	0.000306676	0.000702251	0.000517231	0.000126857	0.000503824	0.000203287	0.000484685	0.000157871
P31939;C9JLK0;H7C1S2;F8WEF0	P31939	Bifunctional purine biosynthesis protein PURH;Phosphoribosylaminoimidazolecarboxamide formyltransferase;IMP cyclohydrolase	ATIC	0.000209303	0.000236902	0.000228153	0.000206289	0.000202098	0.000175277	0.000247093	0.00022252	0.000222827	0.000221944	0.000228601	0.000219191	0.000251892	0.000260741	0.000269395	0.000167126	0.000186661	0.000204398	0.000222772	3.91562e-05	0.000227029	9.40138e-06	0.00020967	1.97272e-05
Q00765;E2QRG8;B7Z332;B7Z510;H0Y8J8	Q00765	Receptor expression-enhancing protein 5	REEP5	0.000209078	0.000253183	0.000241548	8.95903e-05	9.48488e-05	4.55931e-05	0.000183777	0.000123695	0.000167333	0	7.56754e-05	4.64454e-05	8.10017e-05	5.03734e-05	4.81697e-05	2.15774e-05	1.83304e-05	1.94366e-05	4.07621e-05	2.2683e-05	9.94878e-05	6.52841e-05	0.00015564	8.15669e-05
Q9Y265;E7ETR0;H7C4G5;J3QLR1;H7C4I3	Q9Y265;E7ETR0	RuvB-like 1	RUVBL1	0.000209003	0.000230783	0.000269842	0.000243904	0.000263813	0.000238058	0.000218055	0.000275869	0.000304366	0.00025759	0.00026316	0.00030565	0.000307984	0.000386568	0.000344174	0.000349223	0.000355712	0.000384358	0.000347667	2.65185e-05	0.000270782	2.99494e-05	0.000242567	2.03423e-05
Q6IBS0;D6RG15;H7C5I2;F8W645	Q6IBS0;D6RG15	Twinfilin-2	TWF2	0.000208896	0.000225974	0.000216993	0.000189307	0.000186553	0.000206059	0.000100509	0.000200092	0.000213647	9.83733e-05	0.000171151	0.000150559	8.79879e-05	8.85621e-05	0.000102894	6.82331e-05	5.31204e-05	5.42863e-05	8.65204e-05	1.86188e-05	0.000155722	4.45833e-05	0.00020563	1.4049e-05
P62879;C9JIS1;C9JXA5;E7EP32;C9JZN1;C9JD14	P62879;C9JIS1;C9JXA5;E7EP32;C9JZN1	Guanine nucleotide-binding protein G(I)/G(S)/G(T) subunit beta-2	GNB2	0.000208135	0.000224135	0.000305625	0.000317469	0.000193264	0.00024816	0.000352065	0.000225982	0.000246754	0.000204175	0.000239659	0.000209134	0.000156302	0.0002188	0.000153446	0.00013609	0.00015488	0.000143002	0.000167379	2.70797e-05	0.000246295	4.96642e-05	0.000249465	4.70611e-05
Q15717;M0QZR9;M0R055	Q15717;M0QZR9	ELAV-like protein 1	ELAVL1	0.000208135	0.000214217	0.000226695	0.000201435	0.000285995	0.000113666	0.000266384	0.000242214	0.000265206	0.000228911	0.000187138	0.000178156	0.000221093	0.00025919	0.000248613	0.000233602	0.000207411	0.000209735	0.000222543	1.91996e-05	0.000228001	3.4676e-05	0.000208357	5.06831e-05
Q01844;B0QYK0;C9JGE3;A0A0D9SFL3;H7BY36	Q01844;B0QYK0;C9JGE3;A0A0D9SFL3;H7BY36	RNA-binding protein EWS	EWSR1	0.000207706	0.000223126	0.000201631	0.000254155	0.000229137	0.000244235	0.000237486	0.000188123	0.000102357	0.000172542	0.000170246	0.000203422	0.000204311	0.000204729	0.00022442	0.000218555	0.000195241	0.000213039	0.000209102	9.73257e-06	0.000179029	4.10137e-05	0.000226665	1.85704e-05
Q13813	Q13813	Spectrin alpha chain, non-erythrocytic 1	SPTAN1	0.00020762	0.000252435	0.000275839	0.000175406	0.000226835	0.000204087	0.000328082	0.000216699	0.000262739	0.000253877	0.000261165	0.000257234	0.000244598	0.000288598	0.000254333	0.000162021	0.000153961	0.000160471	0.000217317	5.35924e-05	0.000263299	3.29111e-05	0.000223704	3.29887e-05
P37837;F2Z393;E9PKI8;E9PM01	P37837;F2Z393	Transaldolase	TALDO1	0.000206237	0.00022861	0.00024535	0.000196409	0.000163236	0.000135875	0.000189482	0.000235829	0.000248808	0.000186926	0.000154989	0.000159811	0.000222978	0.000205869	0.000247493	0.000218898	0.000197269	0.000165006	0.000202475	2.53505e-05	0.000195974	3.53351e-05	0.000195953	3.71759e-05
P35659;B4DFG0;H0Y8X0;D6RDA2;D6R9L5;H0Y993	P35659;B4DFG0;H0Y8X0;D6RDA2	Protein DEK	DEK	0.00020538	0.000204558	0.000174818	0.000104277	0.000137433	8.68013e-05	0.000229076	0.00021603	0.00029149	9.10783e-05	0.000107658	0.000116574	0.000213333	0.00022206	0.000229563	0.000166541	0.000158977	0.000171172	0.000182603	2.86549e-05	0.000175318	7.43508e-05	0.000152211	4.6319e-05
O00151	O00151	PDZ and LIM domain protein 1	PDLIM1	0.000205176	0.000215925	0.000230485	0.000375333	0.000341851	0.000294634	0.0002403	0.00025989	0.000222717	0.000891198	0.00084017	0.000702681	0.000250284	0.000241948	0.000270599	0.000115648	0.000149535	0.000137839	0.000266934	6.13786e-05	0.000526159	0.000290892	0.000277234	6.48565e-05
Q9BZL1;K7EQ43	Q9BZL1	Ubiquitin-like protein 5	UBL5	0.000204522	0.000178065	0.000172828	3.08144e-05	2.39943e-05	1.9698e-05	7.26044e-05	0.000184195	0.00025387	0.00011209	2.72038e-05	2.66414e-05	0.000181422	0.000142102	0.000171828	3.31902e-05	0.000237082	1.94353e-05	0.000115957	7.91614e-05	0.000112768	8.30305e-05	0.000104987	8.08142e-05
Q9NPE3;H0YM60	Q9NPE3	H/ACA ribonucleoprotein complex subunit 3	NOP10	0.000203986	4.57351e-05	6.02983e-05	0.000201938	0	0.000165724	5.15081e-05	6.09502e-05	5.41848e-05	0.000119586	0	0.000204314	2.58262e-05	3.63926e-05	5.85453e-05	0	0.000102175	0.000248993	9.66065e-05	8.23978e-05	8.17572e-05	6.48634e-05	0.000112947	8.0663e-05
Q9Y230;M0R0Y3;X6R2L4;M0QXI6;M0R0Z0;M0QXZ7;A0A1W2PS48	Q9Y230;M0R0Y3	RuvB-like 2	RUVBL2	0.000203118	0.000205478	0.000225637	0.000140991	0.00013641	0.000201166	0.000165168	0.00025829	0.000275239	0.000243805	0.00012815	0.000128027	0.000326366	0.000267766	0.000311108	0.000236688	0.000263217	0.000259186	0.000256051	3.11368e-05	0.00019978	6.1282e-05	0.000185467	3.40508e-05
Q6FI13;Q16777	Q6FI13;Q16777	Histone H2A type 2-A;Histone H2A type 2-C	HIST2H2AA3;HIST2H2AC	0.000202389	0.000216796	0.000101644	0.000205099	0.00024365	0.000527929	0.000589029	8.16053e-05	9.88904e-05	0.00511337	0.000522275	0.000596913	0.000172896	6.77239e-05	0.000828396	0.000116645	0.000553844	0.000955619	0.000470291	0.000352056	0.00116701	0.00177799	0.000249585	0.000132085
P09104;F5H0C8;F5H1C3;U3KQP4;U3KQQ1	P09104;F5H0C8	Gamma-enolase;Enolase	ENO2	0.000201767	0.000188586	0.00018731	7.41567e-05	7.26675e-05	0.000107	0.000188527	0.000223721	0.000231879	0.000109345	0.000114148	0.000110668	0.00014755	0.000147716	0.000149533	8.90422e-05	9.38117e-05	9.75883e-05	0.000119416	2.75115e-05	0.000163048	5.33651e-05	0.000138581	5.53171e-05
P42765;A0A0B4J2A4;K7EME0;K7EJ68;K7EJB1;K7ER88	P42765;A0A0B4J2A4;K7EME0	3-ketoacyl-CoA thiolase, mitochondrial	ACAA2	0.000201563	0.000192345	0.000172462	0.00015062	0.00017322	0.000135981	0.000319812	0.000184269	0.000163775	0.000127472	0.000128652	0.000120142	0.00016763	0.000172499	0.000151891	0.000110081	0.000103555	0.000136502	0.000137471	2.64445e-05	0.00017402	6.90327e-05	0.000171032	2.25034e-05
Q9UHD8;K7EL40;K7EK18;K7EQD7;K7EIE4;K7ER52;K7ENL0;K7EJ51;K7EPY1;K7ER14;K7ELJ9;K7EJV0;K7EJZ2;K7EJL9;K7ENQ5;K7EN52;K7EKN4;K7EIR4;K7ERG1;K7EQ08;K7ER34	Q9UHD8	Septin-9	40057	0.000201263	0.000153655	0.000175424	0.000168237	0.00019727	0.00018112	0.00019059	0.000182652	0.000190756	0.00020698	0.000185895	0.000220975	0.000166623	0.000148666	0.00016814	0.00019364	0.000200229	0.000183679	0.000183136	1.75592e-05	0.000196308	1.34214e-05	0.000179495	1.63476e-05
P62191;G3V4X1	P62191	26S protease regulatory subunit 4	PSMC1	0.000200127	0.000209953	0.000179694	0.000201263	0.000201843	0.000140604	0.000220895	0.000228236	0.000268434	0.000192746	0.000168697	0.000183105	0.00017844	0.000186369	0.000141839	0.000120387	0.00012939	0.000138602	0.000154019	2.45818e-05	0.000210352	3.31461e-05	0.000188914	2.34764e-05
P82979;F8VZQ9;H0YHG0;F8VS12	P82979;F8VZQ9;H0YHG0	SAP domain-containing ribonucleoprotein	SARNP	0.000199044	0.0002256	0.000168009	0.000165711	0.000159768	0.000160888	0.000274749	0.000216895	0.000254824	0.000253956	0.000139318	0.000201393	0.000187139	0.000237245	0.0002685	0.00019364	0.000176903	0.00018836	0.000207597	3.29323e-05	0.000223523	4.5008e-05	0.000179837	2.43735e-05
Q01082;A0A087WUZ3;F8W6C1;E9PJZ2	Q01082;A0A087WUZ3	Spectrin beta chain, non-erythrocytic 1	SPTBN1	0.000198454	0.000219676	0.000229936	0.000169388	0.00021978	0.000191325	0.000267084	0.000190833	0.000214802	0.000255953	0.000233934	0.000212932	0.000213558	0.000232175	0.000215464	0.000145868	0.00014186	0.00014446	0.000186617	3.86415e-05	0.000229256	2.61956e-05	0.00020476	2.06292e-05
Q9NP97;B1AKR6;Q8TF09;H3BNG9;H3BPA0;Q7Z4M1;H3BQI1	Q9NP97;B1AKR6;Q8TF09	Dynein light chain roadblock-type 1;Dynein light chain roadblock-type 2	DYNLRB1;DYNLRB2	0.000197682	0.000197268	0.000265857	0.000428291	0.000366917	0.00034306	0.000283866	0.000193756	0.00025012	0.000295332	0.000308974	0.000293176	0.000258502	0.000295314	0.000193303	0.000356512	0.000333428	0.000349714	0.000297136	5.75639e-05	0.000270871	3.89314e-05	0.000299846	8.65824e-05
P39656;A0A0C4DGS1;U3KQ84	P39656;A0A0C4DGS1;U3KQ84	Dolichyl-diphosphooligosaccharide--protein glycosyltransferase 48 kDa subunit	DDOST	0.00019765	0.000249091	0.000207966	0.000318553	0.000204265	0.000141695	0.000175756	0.000203023	0.000205925	0.000151829	0.000331963	0.00030696	0.000156062	0.000160596	0.000141454	9.31032e-05	7.12685e-05	5.40616e-05	0.000140501	4.19129e-05	0.000229243	6.66789e-05	0.00021987	5.41334e-05
Q96PK6;A0A0A6YYI9;F8WDX3;A0A0A0MSL8;B8ZZ74	Q96PK6	RNA-binding protein 14	RBM14	0.000197629	0.000215868	0.000237129	0.000259683	0.000237402	0.000180886	0.000307537	0.00023164	0.000239105	0.00019584	0.000190475	0.000215824	0.00023982	0.000241004	0.000213189	0.000223215	0.000205629	0.000198994	0.000219668	1.60101e-05	0.00023007	3.87893e-05	0.000221433	2.64768e-05
Q13561;F8W1I6;F8VW18;H0YI98;F8VRV7;F8VX93;H0YHL1;F8W0U6	Q13561;F8W1I6;F8VW18;H0YI98	Dynactin subunit 2	DCTN2	0.000197543	0.000219945	0.00020629	0.000213061	0.000157989	0.000124073	0.000204806	0.00022884	0.000269525	0.000224958	0.000211403	0.000154314	0.000186523	0.000209039	0.000177623	0.000160865	0.00014175	0.000166892	0.000171001	2.10573e-05	0.000215641	3.43046e-05	0.000186484	3.42726e-05
Q9P2X0	Q9P2X0	Dolichol-phosphate mannosyltransferase subunit 3	DPM3	0.000197339	0.000280767	0.000264388	0.000738631	0.00068738	0.000650437	0.000279486	0.000177631	0.000217563	0.000602464	0.000606476	0.000671314	0.000225946	0.000169279	0.000184455	0.000480945	0.000518705	0.000542729	0.000399053	0.00016234	0.000425822	0.000204324	0.000469824	0.000225242
Q9UI30;F5GX77;F5GYQ2	Q9UI30;F5GX77;F5GYQ2	Multifunctional methyltransferase subunit TRM112-like protein	TRMT112	0.000197179	0.000214225	0.000281853	0.000133307	0.000128421	7.81578e-05	0.000262647	0.00020753	0.000266141	0.000341181	0.00016693	0.000159408	0.000260906	0.000341014	0.000246866	0.000250949	0.000167543	0.000179987	0.000229525	5.72286e-05	0.000233973	6.33829e-05	0.00017219	6.66922e-05
P09972;A8MVZ9;J3KSV6;J3QKP5;C9J8F3;K7EKH5;J3QKK1	P09972;A8MVZ9;J3KSV6;J3QKP5	Fructose-bisphosphate aldolase C;Fructose-bisphosphate aldolase	ALDOC	0.000195871	0.000171572	0.000170015	0.000204861	0.000178601	0.000172791	0.000196224	0.00019739	0.000209098	0.00020734	0.000161641	0.000187235	0.000170304	0.000124967	0.000161023	0.000135811	0.000124771	0.000138388	0.000148928	1.73183e-05	0.000193155	1.58687e-05	0.000182285	1.3312e-05
P43686	P43686	26S protease regulatory subunit 6B	PSMC4	0.000195088	0.000155705	0.000196806	0.000219476	0.000229675	0.000121035	0.000136754	0.000179615	0.000209822	0.000122591	0.000164651	0.000150876	0.000138626	0.000149627	0.000150653	0.000119161	0.00013831	0.000121692	0.000138421	1.22489e-05	0.000160718	2.86025e-05	0.000186297	3.7339e-05
P26368;K7ENG2;K7ELP8	P26368;K7ENG2	Splicing factor U2AF 65 kDa subunit	U2AF2	0.000194038	0.00035949	0.000342352	0.000206924	0.000158542	0.000100479	0.000321868	0.000313238	0.000370296	0.000217412	0.000121651	0.000215249	0.000324893	0.000406917	0.000341748	0.000227393	0.000204231	0.000191918	0.000273193	7.97436e-05	0.000259952	8.34507e-05	0.000226971	9.40242e-05
Q13347;Q5TFK1	Q13347	Eukaryotic translation initiation factor 3 subunit I	EIF3I	0.00019348	0.000280222	0.000296529	0.000211117	0.000280405	0.00029642	0.000240013	0.000279926	0.000316985	0.000162689	0.000215951	0.000241795	0.000315849	0.000348241	0.000305153	0.000162389	0.000188032	0.000195222	0.000250954	7.24668e-05	0.000242893	4.83548e-05	0.000259695	4.14326e-05
Q9H910;A6NGP5;H3BU16;H3BMV3;H3BMT0;H3BTV5;H3BMM8;B4E1P3	Q9H910;A6NGP5;H3BU16;H3BMV3;H3BMT0;H3BTV5	Hematological and neurological expressed 1-like protein	HN1L	0.000191754	0.000179896	0.000226014	0.000217108	0.000226207	0.000267583	0.00026639	0.000212339	0.000246304	0.000241708	0.00020005	0.000220227	0.000263055	0.000222959	0.00022146	0.000224891	0.000235753	0.000183331	0.000224525	2.35105e-05	0.00023117	2.24475e-05	0.000218094	2.8082e-05
P61224;F5H7Y6;E7ESV4;F5GX62;A6NIZ1;F5H6R7;F5H004;F5H4H0;F5GYH7;F5H077;F5GWU8;F5H491;F5H0B7;F5H500;A0A075B6Q0;F5GYB5;B7ZB78;F5GZG1;F5H823;F8WBC0	P61224;F5H7Y6;E7ESV4;F5GX62;A6NIZ1;F5H6R7;F5H004;F5H4H0;F5GYH7;F5H077;F5GWU8;F5H491;F5H0B7;F5H500;A0A075B6Q0;F5GYB5	Ras-related protein Rap-1b;Ras-related protein Rap-1b-like protein	RAP1B;RAP1A	0.000191057	0.00015079	0.00016579	0.000245478	0.000235952	0.000229445	6.36422e-05	0.000236776	0.000277752	0.000219588	0.000226714	0.00021545	0.000161087	0.000175208	0.000195728	8.26523e-05	7.79962e-05	9.22593e-05	0.000142912	4.77787e-05	0.000206654	6.71586e-05	0.000203086	3.61538e-05
P20338;A0A087WYT5	P20338;A0A087WYT5	Ras-related protein Rab-4A	RAB4A	0.000190704	0.000212833	0.000227387	0.000260662	0.000271003	0.000287713	0.000243483	0.000177264	0.000201605	0.000244094	0.000247893	0.000240802	1.92472e-05	0.000144243	0.000117152	0.000128357	0.000150878	0.000111558	0.00013032	4.36814e-05	0.000225857	2.67759e-05	0.000241717	3.40935e-05
Q12904;D6R937	Q12904	Aminoacyl tRNA synthase complex-interacting multifunctional protein 1;Endothelial monocyte-activating polypeptide 2	AIMP1	0.000188881	0.000212011	0.000218016	0.000271865	0.00021682	0.00019685	0.000267129	0.000219532	0.000265958	0.000249145	0.000222221	0.000196357	0.000168509	0.000222897	0.000218558	0.000190173	0.000180645	0.000180174	0.000193902	2.02919e-05	0.000236724	2.60407e-05	0.000217407	2.65574e-05
P11233;H7C3P7;C9JPE8;C9JYR1;C9JQB3;F8WEQ6	P11233;H7C3P7	Ras-related protein Ral-A	RALA	0.000188592	0.000215234	0.000212499	0.000149615	0.000191186	0.0001658	0.000252677	0.000238989	0.000256539	0.000115015	0.000118292	9.72245e-05	0.000191142	0.000193124	0.000198739	0.000160878	0.000143929	0.000134067	0.000159872	2.53676e-05	0.000179789	7.01217e-05	0.000187154	2.3503e-05
P61077;A0A087WY85;P62837;D6RFM0;D6RAH7;H9KV45;A0A0A0MQU3;D6RAW0;D6RA11;D6R9F6;D6R933;D6RGD0;D6R980;D6RIZ3	P61077;A0A087WY85;P62837;D6RFM0;D6RAH7;H9KV45;A0A0A0MQU3;D6RAW0;D6RA11	Ubiquitin-conjugating enzyme E2 D3;Ubiquitin-conjugating enzyme E2 D2	UBE2D3;UBE2D2	0.000187863	9.2279e-05	0.000353735	0.000332705	0.000118375	0.000244012	0.000410587	0.000403728	0.000342141	0.000107787	0.000283379	0.00024122	0.000420589	0.000396447	0.000276403	0.000237691	0.000244812	0.000234186	0.00029305	7.70746e-05	0.00029814	0.00010442	0.000221495	9.90148e-05
O43396;K7ER96;K7EML9;K7EPB7;K7EME7;K7EKG2	O43396;K7ER96;K7EML9	Thioredoxin-like protein 1	TXNL1	0.00018767	0.000155876	0.000175407	0.000174136	0.000168138	0.000186971	0.000215432	0.000171475	0.000253412	0.000157978	0.00016006	0.00016548	0.00019912	0.000246944	0.000201824	0.000159583	0.000136407	0.000174168	0.000183361	3.5198e-05	0.000187306	3.53331e-05	0.0001747	1.09318e-05
Q14247;H0YCD9;H0YEV2	Q14247	Src substrate cortactin	CTTN	0.000187445	0.00027298	0.000304499	0.000230414	0.000223053	0.000264848	0.000393741	0.00024085	0.000301798	0.000284721	0.000217183	0.000255219	0.000182797	0.000230478	0.000180391	0.000165894	0.000163061	0.000154091	0.000190276	2.4871e-05	0.000282252	5.7004e-05	0.000247206	3.80675e-05
P22695;H3BRG4;H3BSJ9;H3BP04;H3BUE4;H3BUI9;A0A087WVZ4	P22695;H3BRG4;H3BSJ9	Cytochrome b-c1 complex subunit 2, mitochondrial	UQCRC2	0.000186984	0.000196421	0.000139903	0.000137433	0.000118601	0.000104907	0.00017615	0.000157579	0.000175046	0.00017906	0.000206408	0.000107186	0.00017228	0.000193343	0.000178543	0.000147595	9.62677e-05	0.000112359	0.000143939	3.5354e-05	0.000166905	3.03134e-05	0.000147375	3.35672e-05
P62306;A0A0B4J254;F8W0W6	P62306;A0A0B4J254;F8W0W6	Small nuclear ribonucleoprotein F	SNRPF	0.000186383	0.00024918	0.000240896	0.000226856	0.000209018	0.000148189	0.000216285	0.000244467	0.000285767	0.000277215	0.000260881	0.000198371	0.000275397	0.000320968	0.000285175	0.000210097	0.000196611	0.000187237	0.000239122	5.03329e-05	0.000247164	3.1419e-05	0.000210087	3.45278e-05
P61081;M0QX69;M0QYI6	P61081;M0QX69	NEDD8-conjugating enzyme Ubc12	UBE2M	0.000186126	0.000195958	0.000191237	0.000235241	0.000205027	0.000233965	0.000162004	0.000218324	0.000223891	0.000169357	0.000250805	0.000226515	0.000182338	0.000196119	0.000213382	0.000237856	0.000193665	0.000179826	0.000204243	1.99357e-05	0.000208483	3.19938e-05	0.000207926	1.97044e-05
Q96BM9;A0A087X2J2	Q96BM9	ADP-ribosylation factor-like protein 8A	ARL8A	0.000185783	0.000148886	0.000282254	0.000183752	0.000175836	0.000143468	0.000165766	0.00018787	0.000189371	0.000114446	0.000140681	0.000162041	9.81817e-05	0.000131638	6.40764e-05	0.000103572	9.53892e-05	0.000102727	0.000108232	1.97187e-05	0.000160029	2.62209e-05	0.000186663	4.57474e-05
P39748;I3L3E9;F5H1Y3;CON__P01030;CON__ENSEMBL:ENSBTAP00000007350	P39748;I3L3E9	Flap endonuclease 1	FEN1	0.000185172	0.000213321	0.000235951	0.000253136	0.000196567	0.000163138	0.000225956	0.000251023	0.000206026	0.000176365	0.000210302	0.000157883	0.000263475	0.000364853	0.000358214	0.000298302	0.000266671	0.000338572	0.000292567	4.11861e-05	0.000204592	3.06199e-05	0.000207881	3.03074e-05
O95865;A0A140T971;Q5SSV3;Q5SRR8;H0Y7N1	O95865;A0A140T971;Q5SSV3;Q5SRR8	N(G),N(G)-dimethylarginine dimethylaminohydrolase 2	DDAH2	0.000184336	0.000182076	0.000189442	0.000173263	0.000187898	0.00015572	0.000205787	0.000198222	0.000243865	0.000140419	0.000162361	0.000166501	0.000154146	0.000149677	0.000149533	0.000170491	0.00011209	0.000134776	0.000148173	1.80894e-05	0.000186193	3.39255e-05	0.000178789	1.15523e-05
Q56VL3;J3KPI9;D6RD77	Q56VL3	OCIA domain-containing protein 2	OCIAD2	0.000184282	0.000200254	0.000195005	0.000149641	0.000141322	0.000138629	0.000150499	0.000124675	0.000103595	0.000108915	9.70175e-05	8.46103e-05	5.16607e-05	5.32384e-05	5.27073e-05	1.91507e-05	3.72692e-05	1.89551e-05	4.53702e-05	1.49974e-05	0.000111552	2.11994e-05	0.000168189	2.56447e-05
Q07812;K4JQN1;H0YA56;I6LPK7	Q07812	Apoptosis regulator BAX	BAX	0.000183982	0.00012223	0.000236866	0.00017157	8.23771e-05	0.000172803	0.000114592	0.00013386	0.000124808	0.000155692	7.70909e-05	9.24865e-05	0.000167622	9.40695e-05	5.4614e-05	6.07689e-05	4.50578e-05	5.03605e-05	8.07114e-05	4.27785e-05	0.000116421	2.59478e-05	0.000161638	4.86775e-05
Q5SSJ5;X6RGJ2;B0QZK4;Q5SWC8;B0QZK8;B0QZK9	Q5SSJ5;X6RGJ2;B0QZK4;Q5SWC8	Heterochromatin protein 1-binding protein 3	HP1BP3	0.000183585	0.000163638	0.000220543	0.000110615	0.000108211	7.38733e-05	0.000249608	0.000176129	0.00018076	0.000122331	0.000150376	8.74966e-05	0.000106625	0.00016176	0.000136612	0.000123121	0.000100276	7.87309e-05	0.000113517	2.66865e-05	0.000161117	5.07961e-05	0.000143411	5.02039e-05
P62995;H7BXF3;H7C2L4	P62995;H7BXF3;H7C2L4	Transformer-2 protein homolog beta	TRA2B	0.000181677	0.000242655	0.000188533	0.000228628	0.000167451	0.000144163	0.000340688	0.000239217	0.000191132	0.000161512	0.000192406	0.000210357	0.000266796	0.00023036	0.000253405	0.000366366	0.000205958	0.000257032	0.000255753	5.02412e-05	0.000222552	5.77416e-05	0.000192184	3.39532e-05
Q1KMD3;H3BQZ7	Q1KMD3;H3BQZ7	Heterogeneous nuclear ribonucleoprotein U-like protein 2	HNRNPUL2;HNRNPUL2-BSCL2	0.000181484	0.000197959	0.000181101	0.000131253	9.44049e-05	0.000100566	0.000188253	0.000188417	0.000190646	5.81272e-05	8.79168e-05	6.46696e-05	0.000159194	0.000183727	0.000181294	0.000102367	0.000107863	0.000100502	0.000128517	3.64933e-05	0.000129672	6.0122e-05	0.000147795	4.10597e-05
Q9P258	Q9P258	Protein RCC2	RCC2	0.000181398	0.000152442	0.000171999	0.000126214	0.000121972	0.000112121	0.000178009	0.000302257	0.000239582	9.92178e-05	0.000112228	0.000122276	0.000366134	0.000302962	0.000317622	0.000304587	0.000292738	0.000284801	0.000284446	2.64824e-05	0.000175595	7.39765e-05	0.000144358	2.60478e-05
Q13200;H7C1H2;C9JPC0;H7C2Q3;F8WBS8	Q13200	26S proteasome non-ATPase regulatory subunit 2	PSMD2	0.00018098	0.000177422	0.000200476	0.000187918	0.000173773	0.000135105	0.000280129	0.000207228	0.000260116	0.000170765	0.000141957	9.24347e-05	0.000166368	0.000175719	0.000141981	7.32084e-05	8.48076e-05	7.4468e-05	0.00011557	4.32761e-05	0.000192105	6.52008e-05	0.000175946	2.01878e-05
Q15691	Q15691	Microtubule-associated protein RP/EB family member 1	MAPRE1	0.000180809	0.000373876	0.000340488	0.000216182	7.41757e-05	8.46097e-05	0.000370242	0.000366219	0.000344259	0.000342858	0.000222516	6.42639e-05	0.00035594	0.000424372	0.000342576	0.000250568	8.11196e-05	0.00012582	0.000234951	0.000124542	0.00028506	0.000110567	0.00021169	0.000114693
O00231;J3QRY4;J3QS13;J3KSW3	O00231	26S proteasome non-ATPase regulatory subunit 11	PSMD11	0.000180391	0.000228545	0.000178048	0.000121181	0.000137476	0.000103076	0.000185541	0.000189747	0.000218195	0.000127053	0.00017295	0.000141438	0.000159269	0.00018928	0.000176352	0.000131989	0.00013805	0.000140715	0.00015387	2.10744e-05	0.000172488	3.05125e-05	0.00015812	4.21768e-05
P04179;F5H4R2;F5GYZ5;F5H3C5;G8JLJ2;G5E9P6;F5GXZ9	P04179;F5H4R2;F5GYZ5;F5H3C5;G8JLJ2	Superoxide dismutase [Mn], mitochondrial	SOD2	0.000180069	0.00020005	0.000281682	6.37371e-05	9.07264e-05	0.000175245	0.000447634	0.00019681	0.000257741	0.000204884	9.36073e-05	0.000132303	7.14367e-05	8.90679e-05	6.07948e-05	1.86554e-05	1.86004e-05	1.49436e-05	5.79717e-05	2.93901e-05	0.000222163	0.000113758	0.000165252	7.18164e-05
P20618	P20618	Proteasome subunit beta type-1	PSMB1	0.000179822	0.000243598	0.000206451	0.000272685	0.000249808	0.000292029	0.000210855	0.000215287	0.000232566	0.000210105	0.000230051	0.000188731	0.000194275	0.000193837	0.000196472	0.000180573	0.000230627	0.000172042	0.000193794	1.82928e-05	0.000214599	1.45226e-05	0.000240732	3.79213e-05
Q13247	Q13247	Serine/arginine-rich splicing factor 6	SRSF6	0.000178632	0.00020966	0.000192798	0.000251774	0.000215475	0.000189781	0.000312962	0.000198043	0.000254843	0.000195321	0.000192526	0.000191076	0.000248527	0.000213462	0.000258548	0.000245666	0.000227557	0.000246024	0.00023298	1.4968e-05	0.000224128	4.55269e-05	0.000206353	2.37488e-05
Q13409;E7EV09;E7EQL5;E7EMU4;E7EQU2;E7ESD3;E7ETL8;E7ET01;E7ERR6;E7ERH4;E9PGG1;E7EUM4;E7EU01	Q13409;E7EV09;E7EQL5;E7EMU4;E7EQU2;E7ESD3	Cytoplasmic dynein 1 intermediate chain 2	DYNC1I2	0.00017859	0.000184509	0.000171245	8.04524e-05	0.000135345	0.000138117	0.000214872	0.000193038	0.000238454	0.000155722	0.000111367	0.00014063	0.000145041	0.000165604	0.000146597	7.8877e-05	0.000111251	6.99884e-05	0.00012257	3.57813e-05	0.00017568	4.38575e-05	0.000148043	3.56592e-05
P63208;E5RJR5;E7ERH2;F8W8N3;E5RGM3;E5RHM3;E5RGM4	P63208;E5RJR5;E7ERH2;F8W8N3	S-phase kinase-associated protein 1	SKP1	0.000177925	0.000324136	0.0002263	0.000258004	0.000256729	0.000290503	0.000253491	0.00018938	0.000198258	0.000132773	0.00011682	0.000262773	0.000237416	0.000226455	0.000221619	0.00026592	0.000240577	0.000193978	0.000235534	2.1724e-05	0.000192249	5.47656e-05	0.000255599	4.62139e-05
P51665;H3BNT7;H3BTM8;H3BQV2	P51665;H3BNT7;H3BTM8	26S proteasome non-ATPase regulatory subunit 7	PSMD7	0.000177271	0.000210701	0.00021765	0.000184955	0.000167092	0.000155037	0.000170503	0.000131574	0.000165728	0.000157878	0.000176963	0.000178285	0.000218809	0.000185902	0.00018499	0.000144395	0.000147219	0.000121416	0.000168717	3.25198e-05	0.000163489	1.58364e-05	0.000185451	2.2374e-05
P43034;I3L3N5;I3L495	P43034	Platelet-activating factor acetylhydrolase IB subunit alpha	PAFAH1B1	0.000176971	0.000134745	0.000113336	6.49248e-05	7.9434e-05	7.55495e-05	0.000111842	0.000278514	0.00022025	0.000115633	0.000111465	7.74996e-05	0.000102268	0.000126822	0.00017457	7.41316e-05	5.72428e-05	8.27838e-05	9.93311e-05	3.8786e-05	0.000152534	7.16365e-05	0.000107493	3.92082e-05
P18754;C9JW69;C9JRH2;C9J3R0;C9JMJ4;C9JQZ4	P18754;C9JW69;C9JRH2;C9J3R0;C9JMJ4;C9JQZ4	Regulator of chromosome condensation	RCC1	0.000176231	0.000194989	0.000151652	0.000187468	0.000181919	0.00013277	0.000235474	0.000212266	0.00021759	0.00020132	0.000172601	0.000158588	0.000176975	0.000178934	0.000217228	0.000179392	0.000207822	0.000224395	0.000191905	1.9634e-05	0.00019964	2.64099e-05	0.000170838	2.1714e-05
Q92499;F1T0B3;A0A087X2G1	Q92499;F1T0B3;A0A087X2G1	ATP-dependent RNA helicase DDX1	DDX1	0.000175105	0.000203867	0.000224677	0.000155077	0.000157107	0.000107537	0.000200687	0.00020842	0.00018596	0.00012852	0.000163648	0.000112738	0.000166225	0.000210281	0.000158799	0.000128484	9.18739e-05	0.000103867	0.000138895	4.01483e-05	0.000166662	3.56966e-05	0.000170562	3.75303e-05
Q9UJZ1;A0A087WYB4;F2Z2I8	Q9UJZ1;A0A087WYB4	Stomatin-like protein 2, mitochondrial	STOML2	0.000174323	0.000171987	0.000135124	0.000136852	0.000155493	0.000149834	0.000204087	0.000148328	0.000133795	0.000116402	0.000116852	0.000118053	0.00012853	0.000125473	0.00011124	0.000102551	0.00011301	0.000128879	0.000118248	9.94881e-06	0.000139586	3.10599e-05	0.000153935	1.53106e-05
O14907;A0A087X282	O14907	Tax1-binding protein 3	TAX1BP3	0.000174108	0.000213102	0.000182988	0.000312734	0.000203159	0.00026016	0.000156325	0.000144989	0.000159428	0.000318361	0.00029086	0.000275622	7.25455e-05	0.000143889	0.000122095	5.89581e-05	5.5945e-05	5.86696e-05	0.000112532	3.46746e-05	0.000224264	7.19156e-05	0.000224375	4.81399e-05
J3KNF8;O43169;H3BUX2;D6RFH4;J3QR91	J3KNF8;O43169;H3BUX2;D6RFH4	Cytochrome b5 type B	CYB5B	0.000173991	0.000233574	0.0002772	0.000117552	0.000171083	0.000165876	0.000105685	0.000190425	0.000190453	0.000113268	0.000164717	0.000153408	0.000167908	0.00021961	0.000154191	0.000146198	0.000127638	0.000131753	0.000157244	3.07093e-05	0.000152993	3.35614e-05	0.000189879	5.15546e-05
P26885;F5H0N4	P26885	Peptidyl-prolyl cis-trans isomerase FKBP2	FKBP2	0.000173219	0.00020088	0.000258133	0.000211368	5.70599e-05	0.000187455	0.000186203	7.3461e-05	6.44223e-05	3.72575e-05	3.58376e-05	6.76739e-05	9.05946e-05	0.000109299	3.07436e-05	0.000101693	2.2546e-05	2.70301e-05	6.42257e-05	3.73507e-05	7.74759e-05	5.07535e-05	0.000181353	6.15489e-05
Q9P0L0;J3QKM9	Q9P0L0	Vesicle-associated membrane protein-associated protein A	VAPA	0.000172919	0.000186307	0.000213585	0.000171266	0.000162473	0.000175978	0.000406945	0.00015597	0.000263959	0.000180338	0.000168359	0.000123119	7.87932e-05	0.000123068	0.000147618	0.000108374	8.70401e-05	9.95787e-05	0.000109656	2.29417e-05	0.000216448	9.53334e-05	0.000180422	1.64139e-05
Q9NZ01;M0R2N5;M0R3C3;M0R329	Q9NZ01;M0R2N5;M0R3C3	Very-long-chain enoyl-CoA reductase	TECR	0.000172458	0.000197886	0.000149828	0.00010278	9.56948e-05	7.90043e-05	0.000161985	0.000174479	0.000159997	0.000138712	9.03378e-05	8.2406e-05	9.79413e-05	0.000104331	0.000100252	3.27991e-05	2.63135e-05	4.80478e-05	7.02986e-05	3.32443e-05	0.000134653	3.57899e-05	0.000132942	4.33412e-05
O43765;K7EMD6	O43765;K7EMD6	Small glutamine-rich tetratricopeptide repeat-containing protein alpha	SGTA	0.000172404	0.000218301	0.000214923	0.000221618	0.000215938	0.000194469	0.000177303	0.000167621	0.000332108	0.000235949	0.000255014	0.000248486	0.00026174	0.00023167	0.000225181	0.000244891	0.000248868	0.000231123	0.000241709	1.25232e-05	0.00023608	5.4582e-05	0.000206276	1.74874e-05
Q9UBS4;H7C2Y5	Q9UBS4	DnaJ homolog subfamily B member 11	DNAJB11	0.000171975	0.000181653	0.000181924	9.08733e-05	0.000119613	0.00013674	0.000252441	0.000187608	0.000206851	0.00012311	0.000142807	5.21748e-05	8.06862e-05	9.76436e-05	0.000102969	8.28123e-05	7.25143e-05	4.72626e-05	7.65805e-05	1.81316e-05	0.000160832	6.42665e-05	0.00014713	3.42776e-05
E9PRY8;A0A087X1X7;H0YCK7;H0YE72;H0YE58;E9PQC9;A0A0J9YXU2;E9PQR8;E9PRL0;E9PN71;E9PN56;E9PJV8;E9PPY1;E9PLL8;E9PNC8;E9PL21;E9PLA1;E9PLT8;E9PM66;E9PLS6;E9PI93;E9PIP5;E9PJ84;E9PKH7	E9PRY8;A0A087X1X7		EEF1D	0.000171085	0.000260441	0.000286101	0.000366498	0.000348368	0.000306633	0.000360654	0.000206461	0.000192104	0.000328513	0.00031253	0.000278644	0.000260914	0.000290779	0.000260865	0.000189297	0.000207794	0.000184829	0.000239017	4.0327e-05	0.000279817	6.1984e-05	0.000289855	6.39856e-05
Q9NX63;C9JRZ6;F8WAR4;A0A286YEX5	Q9NX63;C9JRZ6;F8WAR4;A0A286YEX5	MICOS complex subunit MIC19	CHCHD3	0.000170892	0.000164078	0.000131997	0.000103274	6.49534e-05	5.9362e-05	0.000147265	0.000144025	0.000205952	0.000121912	0.000103538	9.4285e-05	0.000147288	9.42943e-05	0.000122195	7.46763e-05	6.54918e-05	7.25753e-05	9.58293e-05	2.95906e-05	0.000136163	3.66898e-05	0.000115759	4.38857e-05
O14531;Q5T0Q6	O14531;Q5T0Q6	Dihydropyrimidinase-related protein 4	DPYSL4	0.000169402	0.000217374	0.000196491	0.000308157	0.00012632	8.01373e-05	0.000279244	0.000281004	0.000317214	0.00011757	0.000126035	0.000106039	0.000164941	0.000172656	0.000181152	0.000225437	0.00018107	0.00023222	0.000180502	2.60584e-05	0.000204518	8.90246e-05	0.00018298	7.18867e-05
P20674;H3BNX8;H3BRM5;H3BV69;H3BRI0	P20674;H3BNX8;H3BRM5;H3BV69	Cytochrome c oxidase subunit 5A, mitochondrial	COX5A	0.000169402	0.000250938	0.000202123	0.000222928	0.000180783	0.000161713	0.00019213	0.000186498	0.000193443	0.000231107	0.000185546	0.000210069	0.000129281	0.000137151	0.000151113	0.000187837	0.000136292	0.000159535	0.000158754	1.96037e-05	0.000199799	1.61501e-05	0.000197981	3.12831e-05
Q9BY32	Q9BY32	Inosine triphosphate pyrophosphatase	ITPA	0.000168437	0.00020861	0.000203701	0.000119593	0.000121018	0.000106192	0.00010098	0.000138587	0.000177871	0.000186697	0.000133505	0.000109704	0.000157278	0.000236587	0.000165221	0.000110738	0.000125452	0.000151429	0.000150916	3.99261e-05	0.000141224	3.186e-05	0.000154592	4.12634e-05
Q9Y3F4;H0YH33	Q9Y3F4	Serine-threonine kinase receptor-associated protein	STRAP	0.000168298	0.000234689	0.000242909	0.00024073	0.000250705	0.000262207	0.000251913	0.000178358	0.000239096	0.000225098	0.00020607	0.000197479	0.000304318	0.000244876	0.00027575	0.000223609	0.000206177	0.000183705	0.000233702	4.08656e-05	0.000216336	2.5046e-05	0.000233256	3.03129e-05
Q13435;E9PPJ0;E9PJ04;H0YCG1;E9PJT3;H0YEX5;E9PIL8	Q13435;E9PPJ0	Splicing factor 3B subunit 2	SF3B2	0.000167998	0.000164338	0.000156963	0.000154165	0.000140238	0.000113718	0.000233921	0.000185289	0.000169846	0.000163488	0.000157246	0.000138781	0.000195988	0.000186161	0.000213557	0.000179964	0.000194884	0.000190982	0.00018576	1.04386e-05	0.000174762	2.98978e-05	0.00014957	1.82845e-05
P61923;F8VVA7;F8W651;F8VYZ4;F8VXB1;F8VUC5;F8W156;F8VYK5;F8VXR1;F8VYE0	P61923;F8VVA7;F8W651;F8VYZ4;F8VXB1;F8VUC5;F8W156	Coatomer subunit zeta-1	COPZ1	0.000167869	0.000145681	0.000172502	0.000192507	0.000234966	0.00022924	0.00019334	0.000138783	0.000207621	0.000262581	0.000260947	0.000162242	0.000122363	0.000195124	0.000126343	0.000252447	0.000136455	0.000168109	0.000166155	4.59559e-05	0.000204252	4.61843e-05	0.000190461	3.24727e-05
P15559;B4DLR8;H3BNV2;H3BRK3	P15559;B4DLR8;H3BNV2;H3BRK3	NAD(P)H dehydrogenase [quinone] 1	NQO1	0.000167612	0.000205616	0.000190254	0.000235836	0.000189677	0.000164574	0.000157866	0.000126879	0.000125019	0.000152647	0.00022847	0.000208947	4.56646e-05	6.04407e-05	4.10063e-05	0	0	0	5.08655e-05	2.52087e-05	0.000166638	3.91554e-05	0.000192261	2.40209e-05
Q9Y4Z0;V9GZ56;U3KQK1;M0QXB0	Q9Y4Z0;V9GZ56;U3KQK1;M0QXB0	U6 snRNA-associated Sm-like protein LSm4	LSM4	0.000167569	0.000103654	0.000144717	4.21559e-05	5.64142e-05	3.11061e-05	0.00017163	0.000127549	0.000176752	0.000112858	5.23496e-05	3.14298e-05	0.000179341	0.00012422	0.000160446	6.64718e-05	5.40235e-05	4.72278e-05	9.47371e-05	5.2266e-05	0.000112095	5.48342e-05	9.09361e-05	5.1765e-05
P13010;C9JZ81;H7C0H9	P13010	X-ray repair cross-complementing protein 5	XRCC5	0.000167087	0.000195242	0.000203272	0.000167219	0.000169468	0.000136309	0.00018358	0.000236041	0.000241893	0.000153616	0.000153233	0.000126322	0.000260951	0.000253205	0.000187817	0.000216739	0.000193719	0.000194286	0.00020472	2.92929e-05	0.000182448	4.32862e-05	0.000173099	2.1749e-05
P31153;Q00266	P31153	S-adenosylmethionine synthase isoform type-2	MAT2A	0.000167022	0.000185494	0.000216393	7.83904e-05	8.26969e-05	0.000105684	0.000237919	0.00022141	0.00016715	0.00013437	7.6453e-05	7.69514e-05	0.000321836	0.000317444	0.000264486	0.000104763	9.57661e-05	0.000114169	0.000185059	0.000100034	0.000152376	6.33495e-05	0.00013928	5.30559e-05
Q9Y490	Q9Y490	Talin-1	TLN1	0.000165307	0.000151075	0.000191923	0.000155011	0.000176284	0.00012904	0.000184408	0.000139861	0.000150321	0.000212261	0.000206038	0.000207983	0.000158225	0.000210427	0.000189138	0.000116042	9.1264e-05	0.000107222	0.000154329	4.38866e-05	0.000183479	2.86953e-05	0.00016144	1.98455e-05
P28799;K7EKL3;K7EMR1;K7EQ05;K7EQI0;K7EPL0	P28799;K7EKL3	Granulins;Acrogranin;Paragranulin;Granulin-1;Granulin-2;Granulin-3;Granulin-4;Granulin-5;Granulin-6;Granulin-7	GRN	0.000165007	0.000179757	0.000170261	0.000178289	0.000156958	0.000148786	0.000144559	7.91322e-05	0.000149111	4.88887e-05	0.000189494	0.000134533	6.30308e-05	8.41112e-05	7.83673e-05	7.9451e-05	6.83548e-05	7.1445e-05	8.27562e-05	7.18385e-06	0.000124286	4.67404e-05	0.00016651	1.10751e-05
P56199	P56199	Integrin alpha-1	ITGA1	0.000164964	0.000208415	0.000217284	9.8604e-05	0.000140678	0.000113372	7.99005e-05	9.51105e-05	0.000108263	0.000114366	9.65627e-05	0.000102688	0	4.98632e-06	0	1.79837e-06	0	1.12256e-06	1.57993e-05	1.77655e-06	9.94817e-05	1.09543e-05	0.000157219	4.45735e-05
P00568;Q5T9B7;H0YID2	P00568;Q5T9B7	Adenylate kinase isoenzyme 1	AK1	0.000164289	0.000177324	0.000201991	0.000116889	0.000220318	0.000248644	0.00015232	0.000205048	0.000224102	0.000194013	0.000284535	0.000103514	0.000181227	0.000182873	0.000185785	0.000200205	0.000127679	0.000298431	0.000182816	5.11084e-05	0.000193922	5.64945e-05	0.000188243	4.21317e-05
P10768;X6RA14;H7BZT7	P10768;X6RA14;H7BZT7	S-formylglutathione hydrolase	ESD	0.000164203	0.000189025	0.000193953	9.19644e-05	0.000134424	0.000141531	0.000114866	0.000222839	0.000198955	0.000164666	0.000152186	0.000178703	0.000230175	0.000198086	0.000186479	0.000116456	0.000149987	9.10247e-05	0.000164416	4.79675e-05	0.000172036	3.4319e-05	0.000152517	3.48832e-05
O00193;E9PM92;E9PRZ9;E9PQA1	O00193;E9PM92;E9PRZ9	Small acidic protein	SMAP;C11orf58	0.000163978	0.000186568	0.000535853	0.000160672	0.000155	0.000847771	0.000225173	0.000561943	0.00053674	0.000635475	0.000755456	0.000171422	0.000550892	0.00056889	0.000538756	0.000191837	0.000187086	0.000164966	0.000339121	0.000186165	0.000481035	0.000212184	0.00034164	0.000263655
Q8WW12	Q8WW12	PEST proteolytic signal-containing nuclear protein	PCNP	0.000163881	0.000208358	0.000166202	0.000128698	0.000100174	0.000101376	0.000187604	0.000189421	0.000253118	0.000183971	0.000118107	0.000159652	0.000187139	0.000185329	0.000189147	0.000138262	0.000177109	0.00016724	0.000171982	1.76209e-05	0.000181979	4.02699e-05	0.000144782	3.87259e-05
P36957;Q86SW4;H0YJF9;G3V3F0;G3V5M3	P36957;Q86SW4	Dihydrolipoyllysine-residue succinyltransferase component of 2-oxoglutarate dehydrogenase complex, mitochondrial	DLST	0.00016386	0.000130628	0.00011799	0.000135066	0.000137063	0.000107783	0.000167263	0.000104312	0.000103283	9.66014e-05	0.000127343	0.00011158	8.53737e-05	8.83654e-05	7.77426e-05	8.53101e-05	6.62168e-05	6.78923e-05	8.32115e-05	8.70749e-06	0.000118397	2.38615e-05	0.000132065	1.74867e-05
P62304;A6NHK2	P62304;A6NHK2	Small nuclear ribonucleoprotein E	SNRPE	0.000163721	0.00011913	0.000102222	0.000139589	0.000146783	0.000135291	0	0.000121768	0.000153577	0.000122272	3.6697e-05	0.000138517	0.000133015	0.000112665	0.000140359	4.18544e-06	0.000159142	0.00018828	0.000125166	5.8013e-05	9.54719e-05	5.65806e-05	0.000134456	1.96186e-05
P25787;A0A024RA52;C9JCK5;H3BT36;H7C402	P25787;A0A024RA52;C9JCK5	Proteasome subunit alpha type-2;Proteasome subunit alpha type	PSMA2	0.000163678	0.000145583	9.33089e-05	0.000167735	0.000184221	0.000176644	0.00010282	0.000138065	0.000181612	0.000102397	6.17142e-05	0.000162113	0.000128538	8.3139e-05	0.00012018	7.93316e-05	6.25343e-05	0.000144233	0.000111438	2.95511e-05	0.000124787	4.03334e-05	0.000155195	3.01498e-05
Q92769;H3BM24;E5RH52;E5RG37;E5RFI6;E5RJ04;E5RGV4;E5RHE7;E5RFP9;E5RK19	Q92769;H3BM24	Histone deacetylase 2	HDAC2	0.000162959	0.000188887	0.000195702	0.000128645	0.000124785	9.7694e-05	0.000247991	0.000226064	0.000206979	0.000145041	0.000162067	0.000131905	0.000251216	0.000246781	0.000231361	0.000225323	0.000210686	0.00021348	0.000215822	1.52816e-05	0.000186674	4.29382e-05	0.000149779	3.55817e-05
Q9Y3C6	Q9Y3C6	Peptidyl-prolyl cis-trans isomerase-like 1	PPIL1	0.000162874	0.000131604	0.000185143	4.84873e-05	9.10328e-05	9.87414e-05	0.000159826	0.00011371	0.000145616	0.00017338	8.43878e-05	7.88536e-05	0.000122363	0.000163277	9.36785e-05	3.13718e-05	7.8798e-05	5.65362e-05	8.92682e-05	4.30251e-05	0.000125962	3.62384e-05	0.000119647	4.58635e-05
Q15121;B1AKZ5	Q15121;B1AKZ5	Astrocytic phosphoprotein PEA-15	PEA15	0.000162037	0.000136055	0.000224111	0.000427934	0.000207748	0.000285294	0.000102737	0.000166715	0.000127733	0.00027439	0.000313926	0.000283162	0.000195191	0.000285153	0.00018203	0.000412347	0.000212344	0.00028674	0.000265281	7.86089e-05	0.000211444	8.20908e-05	0.00024053	9.62155e-05
P43490;A0A0C4DFS8;C9JF35;C9JG65	P43490;A0A0C4DFS8	Nicotinamide phosphoribosyltransferase	NAMPT	0.000161737	0.000193744	0.000169975	0.000152273	0.000129411	0.000146881	0.000196237	0.000149642	0.000196763	0.000205972	0.000116318	0.000139581	4.48285e-05	3.9656e-05	2.54835e-05	3.73287e-05	3.90797e-05	2.29893e-05	4.98495e-05	7.90673e-06	0.000167419	3.38629e-05	0.000159004	2.00115e-05
P54136;E5RJM9;E5RH09;E5RI24	P54136	Arginine--tRNA ligase, cytoplasmic	RARS	0.000161576	0.000161629	0.000169192	0.000134563	0.000162608	0.000170966	0.000176125	0.00015784	0.00018363	0.000159186	0.000145785	0.00016135	0.000150758	0.000175489	0.000156415	9.48518e-05	9.60758e-05	8.99266e-05	0.000132124	3.45078e-05	0.000163986	1.24653e-05	0.000160089	1.19977e-05
P14324;A0A087X1D8;A0A087X090;A0A087WVN4;A0A087WTP2	P14324;A0A087X1D8;A0A087X090;A0A087WVN4	Farnesyl pyrophosphate synthase	FDPS	0.000161191	8.73644e-05	8.45675e-05	4.80918e-05	5.16566e-05	0.000144277	0.000117673	0.00011887	0.000171992	0.000103086	8.75788e-05	7.23141e-05	0.000163513	0.00013932	0.000146681	0.000152725	0.000115449	0.000112837	0.000128977	1.86437e-05	0.000111919	3.14357e-05	9.61913e-05	4.29089e-05
Q8NI22;H7BZ18;A0A3B3IU18	Q8NI22;H7BZ18;A0A3B3IU18	Multiple coagulation factor deficiency protein 2	MCFD2	0.000160504	0.000255104	0.000361281	0.000220944	0.000242469	0.0002551	0.000469089	0.000261442	7.02982e-05	0.000192396	0.000114137	0.000110072	0.000124504	0.000156314	0.000114435	6.36934e-05	5.89847e-05	6.73239e-05	9.93323e-05	3.65422e-05	0.000202906	0.000134458	0.000249234	5.96413e-05
P26378;B1APY9;B1APY8;A0A0R4J2E6	P26378;B1APY9;B1APY8;A0A0R4J2E6	ELAV-like protein 4;ELAV-like protein	ELAVL4	0.000160172	0.000222955	0.000207039	0.000104535	9.89174e-05	6.85748e-05	0.000416762	0.000329854	0.000482209	0.000120684	0.000145207	0.000106627	0.000159434	0.000139444	0.000136596	0.000160484	0.000189759	0.000144728	0.000148153	1.80005e-05	0.000266891	0.000149808	0.000143699	5.73699e-05
O75821;K7EL20;K7ER90;K7ENA8;K7EP16;K7EL60;K7ENH0	O75821;K7EL20;K7ER90;K7ENA8	Eukaryotic translation initiation factor 3 subunit G	EIF3G	0.00015955	0.000168171	0.000194805	0.00014242	0.000176075	8.50767e-05	0.000184688	0.000166339	0.000209721	0.000127083	0.000109458	9.699e-05	0.000177643	0.00016793	0.00017248	0.000115098	0.00014223	0.000163093	0.000147924	2.15801e-05	0.000149047	4.08458e-05	0.00015435	3.48036e-05
P36542	P36542	ATP synthase subunit gamma, mitochondrial	ATP5C1	0.000159497	0.000210482	0.000142808	9.05334e-05	0.000133981	6.59739e-05	0.000117852	0.000157146	0.000169195	8.30177e-05	9.19224e-05	8.31974e-05	0.00013943	0.000155612	0.000136545	6.41239e-05	8.52407e-05	7.00593e-05	0.000104887	3.6402e-05	0.000117055	3.47923e-05	0.000133879	4.67153e-05
P53396;K7EIE7;K7ESG8	P53396	ATP-citrate synthase	ACLY	0.000158682	0.000183679	0.000221824	0.000138359	0.000190155	0.000162431	0.000203845	0.000190262	0.000209336	0.000179469	0.00018282	0.000184328	0.000157391	0.000198676	0.000157201	0.000114166	0.00011527	0.00011611	0.00014902	3.11767e-05	0.000191677	1.1131e-05	0.000175855	2.66455e-05
Q9UBQ0;F8VXU5	Q9UBQ0;F8VXU5	Vacuolar protein sorting-associated protein 29	VPS29	0.000158682	8.5558e-05	0.000101988	0.00013332	0.000100106	3.79524e-05	0.000170554	7.40962e-05	0.000105833	0.00012894	0.000131357	0.000137395	8.71691e-05	8.36448e-05	4.28528e-05	0.000105047	8.34207e-05	6.37538e-05	8.61834e-05	1.96402e-05	0.000124696	2.956e-05	0.000102934	3.77813e-05
Q92841;A0A1X7SBZ2;A0A1W2PQ51;A0A0U1RQJ0	Q92841;A0A1X7SBZ2;A0A1W2PQ51	Probable ATP-dependent RNA helicase DDX17	DDX17	0.000158618	0.000170848	0.000163681	0.000149906	0.000130793	0.000135685	0.000271948	0.000213833	0.000186115	0.00012873	0.000167846	0.000158861	0.000189497	0.000209286	0.000182323	0.000187773	0.000184057	0.00021352	0.000189331	1.23015e-05	0.000187889	4.56185e-05	0.000151588	1.4461e-05
O75911;Q5SUY4	O75911	Short-chain dehydrogenase/reductase 3	DHRS3	0.000158575	0.000144574	0.000146495	8.21308e-05	0.000115091	6.75181e-05	5.21518e-05	1.35003e-05	2.9016e-05	8.46867e-05	0.000248056	0.000126728	0	0	0	0	0	0	1.8104e-05	0	9.23565e-05	7.88769e-05	0.000119064	3.41593e-05
P31930	P31930	Cytochrome b-c1 complex subunit 1, mitochondrial	UQCRC1	0.000157996	0.000155559	0.000173	0.0001696	0.00014928	0.000156907	0.000177659	0.00013288	0.000139261	0.000142745	0.00015741	0.000133466	0.000125255	0.000143793	0.000136328	0.000134859	0.000133242	0.000138414	0.000135051	5.60096e-06	0.000147237	1.58564e-05	0.00016039	8.25094e-06
Q92522	Q92522	Histone H1x	H1FX	0.000157803	0.000185193	0.000187979	0.000120889	0.000123791	0.000103884	0.000126415	0.000238638	0.000122405	0.000177603	0.000144476	0.000158257	0.000232293	0.000191842	0.000192843	0.000244371	0.000200572	0.00020187	0.00020315	2.02279e-05	0.000161299	3.93044e-05	0.00014659	3.24887e-05
Q13526;K7EN45;K7EMU7;O15428	Q13526;K7EN45;K7EMU7	Peptidyl-prolyl cis-trans isomerase NIMA-interacting 1	PIN1	0.000157353	0.000180335	0.000154351	0.000109125	0.000154701	0.000133823	0.000153454	0.000146834	0.000191581	0.000102906	9.46259e-05	0.000133046	0.000146529	0.000169824	0.000124921	0.000110174	0.0001571	0.000128809	0.000138629	2.02712e-05	0.000137074	3.24554e-05	0.000148281	2.20982e-05
Q9UL46;A0A087X1Z3;H0YM70;H0YKU2	Q9UL46;A0A087X1Z3;H0YM70	Proteasome activator complex subunit 2	PSME2	0.000155841	0.000152304	0.000170147	0.000116518	0.000100201	0.000140642	8.79415e-05	0.000138204	0.000189876	0.00017932	0.000129317	7.48148e-05	9.71074e-05	7.79632e-05	0.000106222	6.27918e-05	5.18513e-05	4.83875e-05	7.41626e-05	2.18332e-05	0.000133245	4.24979e-05	0.000139275	2.39575e-05
P09661;H0YKK0;H0YMA0;H0YLR3	P09661;H0YKK0;H0YMA0	U2 small nuclear ribonucleoprotein A	SNRPA1	0.000155648	0.000177658	0.000185309	0.000184783	0.00016485	0.000115379	0.000224804	0.000167286	0.000179595	0.000154075	0.000190923	0.000125866	0.000148858	0.00020937	0.000159718	0.000193577	0.000156881	0.000209454	0.000171961	2.52634e-05	0.000173758	3.07065e-05	0.000163938	2.41764e-05
Q14696;H0YLI4	Q14696	LDLR chaperone MESD	MESDC2	0.000155337	0.000233753	0.000190637	0.000138849	0.000145571	0.000103318	0.000220398	0.000145323	0.000178962	9.34121e-05	0.000130844	0.000114724	0.000138934	0.000136476	0.000122764	7.97596e-05	8.09126e-05	9.52475e-05	0.000109831	2.47436e-05	0.000147277	4.20032e-05	0.000161244	4.13501e-05
Q9Y3Y2;X6R700;A0A087X1B7;Q5T7Y7	Q9Y3Y2;X6R700;A0A087X1B7	Chromatin target of PRMT1 protein	CHTOP	0.000154555	0.000100147	0.000107699	7.22402e-05	5.95546e-05	7.15068e-05	0.000115222	0.000125026	0.000112656	7.95469e-05	7.71106e-05	7.61874e-05	7.59913e-05	9.0973e-05	0.000104065	9.43629e-05	0.000123186	0.000115892	9.72367e-05	1.57745e-05	9.76249e-05	2.03864e-05	9.42837e-05	3.17746e-05
Q92598;R4GN69	Q92598	Heat shock protein 105 kDa	HSPH1	0.000154447	0.000145534	0.000174658	0.000181397	0.000225848	0.000174047	0.000268841	0.00021505	0.000247011	0.000164526	0.000209865	0.000200227	0.000193051	0.000243083	0.000210956	0.000185919	0.000164884	0.000178877	0.000196714	2.52064e-05	0.000217587	3.33557e-05	0.000175989	2.55352e-05
O95777;F2Z2Y6;C9JIZ0;C9JNV3	O95777;F2Z2Y6;C9JIZ0;C9JNV3	U6 snRNA-associated Sm-like protein LSm8	LSM8	0.000153922	0.000143573	0.000213151	0.000186106	0.000141588	0.000136913	8.47582e-05	0.000164233	0.000172267	0.000104413	0.000158359	0.000188717	0.00015534	0.000216345	0.000150218	0.000213386	0.000157059	0.000164645	0.000177959	2.77023e-05	0.000145458	3.75901e-05	0.000162542	2.78285e-05
P13591;A0A087WWD4	P13591;A0A087WWD4	Neural cell adhesion molecule 1	NCAM1	0.000153354	0.000138488	0.000163738	5.5099e-05	6.59504e-05	5.57138e-05	0.000203342	0.000147413	0.00016582	8.67311e-05	8.15895e-05	9.82806e-05	9.49515e-05	0.000122472	0.000106599	0.00010017	0.000108979	0.000125075	0.000108075	1.0939e-05	0.000130529	4.50658e-05	0.00010539	4.7175e-05
Q14194;E9PD68;Q14117	Q14194;E9PD68	Dihydropyrimidinase-related protein 1	CRMP1	0.000153343	0.000195453	0.00022235	8.84939e-05	8.3673e-05	8.25037e-05	0.000266912	0.000335103	0.00034868	0.000139171	0.000115631	0.000130174	0.000144824	0.000161344	0.000146221	0.000186008	0.000151947	0.000146413	0.000152419	1.44789e-05	0.000222612	9.78622e-05	0.000137636	5.6469e-05
O43670;J3QRS9;X6R4W8;J3KS31;J3QS27;J3KTL1;J3KRB6;J3KRW6;H0Y3M2	O43670;J3QRS9;X6R4W8	BUB3-interacting and GLEBS motif-containing protein ZNF207	ZNF207	0.000153204	9.90976e-05	9.35262e-05	0.000135542	0.000100197	9.40401e-05	0.000158209	0.000119294	0.000151174	0.000123609	0.000133974	8.58693e-05	0.000125728	8.60107e-05	0.000132289	0.00013369	0.000128677	0.000104359	0.000113803	1.74748e-05	0.000128688	2.36381e-05	0.000112601	2.31641e-05
Q99733;C9JZI7;C9J6D1;E9PS34;E9PNJ7;A8MXH2;E9PNW0;E9PJJ2;E9PKT8;E9PP22;E9PKI2;C9J1B1;H0YCI4	Q99733;C9JZI7;C9J6D1;E9PS34;E9PNJ7;A8MXH2;E9PNW0;E9PJJ2;E9PKT8	Nucleosome assembly protein 1-like 4	NAP1L4	0.000151757	0.000158943	9.48125e-05	0.000143861	0.000150247	0.000144308	0.000279524	0.00023213	0.000162243	0.00019567	0.000141968	0.000157537	0.00025078	0.000206634	0.000256098	0.000160395	0.000150878	0.000152994	0.00019076	4.44942e-05	0.000194846	4.79795e-05	0.000140655	2.11143e-05
P12081;B4DDD8;B3KWE1;B4E1C5;E7ETE2;D6RF05;A0A2R8YCI2;A0A2R8YFR1	P12081;B4DDD8;B3KWE1;B4E1C5;E7ETE2	Histidine--tRNA ligase, cytoplasmic	HARS	0.000151735	0.000128789	8.86724e-05	0.000144562	0.000154372	0.000112082	0.000130527	0.000149055	0.000183823	0.000126784	0.000118216	0.000117429	0.000113559	0.000149469	0.000158949	7.92707e-05	6.23466e-05	6.54218e-05	0.000106635	3.87489e-05	0.000137639	2.31567e-05	0.000130036	2.34839e-05
P14868;H7BZ35;C9J7S3;C9JLC1;H7C278;C9JQM9	P14868	Aspartate--tRNA ligase, cytoplasmic	DARS	0.000151156	0.000151075	0.000248037	0.000119233	0.000138146	0.000143168	0.000175418	0.000219989	0.000213958	0.000137105	0.000141728	0.00013406	0.000221649	0.000182991	0.000203706	0.000122762	0.000148205	0.000125365	0.000162677	3.79299e-05	0.000170377	3.56671e-05	0.000158469	4.14672e-05
Q96A72;F5H6N1;F5H124	Q96A72;F5H6N1	Protein mago nashi homolog 2	MAGOHB	0.000150899	0.000153459	0.000188613	0.000126628	0.000137962	0.000115948	0.000165639	0.000255465	0.000167297	0.000113797	0.000120418	0.000118086	0.000202027	0.000203295	0.000166308	0.000184053	0.00016324	0.000137639	0.000167807	2.31503e-05	0.000156784	4.932e-05	0.000145585	2.32289e-05
P56381;Q5VTU8	P56381;Q5VTU8	ATP synthase subunit epsilon, mitochondrial;ATP synthase subunit epsilon-like protein, mitochondrial	ATP5E;ATP5EP2	0.000150652	0.000184704	0.000167871	0	0	0	0	0.00014792	0.000184905	0	0	0	0.000158022	0.000126681	0.000154534	0.000144027	0.000150576	0.00016019	0.000127719	1.12739e-05	5.54708e-05	7.91707e-05	8.38714e-05	8.44455e-05
Q14157;F8W726;Q5VU77;Q5VU79;Q5VU78;Q5VU81;Q5VU80;H0Y5H6;H7C2T8	Q14157;F8W726	Ubiquitin-associated protein 2-like	UBAP2L	0.000149484	0.000177178	0.000206045	0.000173832	0.000172682	0.000154392	0.000251365	0.000169948	0.000218617	0.000192356	0.0001768	0.000162429	0.000202118	0.00020465	0.000157494	0.000189716	0.000181248	0.000161702	0.000179908	1.8195e-05	0.000195253	3.09868e-05	0.000172269	1.82859e-05
P24539;Q5QNZ2	P24539;Q5QNZ2	ATP synthase F(0) complex subunit B1, mitochondrial	ATP5F1	0.000148819	0.000139082	0.000120168	0.000143941	0.000127726	7.87531e-05	0.000126523	0.000143829	0.000141324	0.000118678	0.000128129	8.45413e-05	9.60483e-05	0.000129682	7.52806e-05	9.73115e-05	0.000123354	0.000101475	0.000101099	1.81345e-05	0.000123837	1.9587e-05	0.000126415	2.33879e-05
O96008;K7EJ57;K7EKG4	O96008;K7EJ57	Mitochondrial import receptor subunit TOM40 homolog	TOMM40	0.000148734	0.000193541	0.00012158	0.000171372	0.000158931	0.000120147	9.70775e-05	0.00013306	0.000144158	0.000127772	0.000174379	0.000157221	0.000168869	0.000163238	0.000136612	0.000132903	0.000129092	0.000113605	0.000143077	1.93557e-05	0.000138945	2.42525e-05	0.000152384	2.61366e-05
Q9BWF3;E9PB51;D6R9K7;J3QRR5	Q9BWF3;E9PB51;D6R9K7;J3QRR5	RNA-binding protein 4	RBM4	0.000148348	0.000179985	0.000157278	0.000137037	0.000148855	0.00012294	0.000209823	0.000174733	0.00018064	0.000108027	0.000102192	0.000120315	0.000170725	0.000193084	0.000156164	0.000193285	0.000135593	0.000160592	0.000161394	2.04972e-05	0.000149288	4.09366e-05	0.000149074	1.75654e-05
Q99460;A0A087WW66;H7BZR6;C9J9M4;H7C378	Q99460;A0A087WW66	26S proteasome non-ATPase regulatory subunit 1	PSMD1	0.000147822	0.000128536	0.000173503	0.000107235	0.000112111	0.000113907	0.000182873	0.000173508	0.000212225	9.21544e-05	0.00011658	0.000107232	0.000129484	0.000145198	0.000150787	7.29506e-05	7.53142e-05	8.42164e-05	0.000109312	3.29697e-05	0.000147429	4.42676e-05	0.000130519	2.348e-05
P18206;A0A096LPE1	P18206	Vinculin	VCL	0.000147779	0.000166218	0.000179203	0.000146123	0.000149025	0.00013885	0.000148997	0.000108337	0.00012312	0.000280808	0.000213759	0.000206932	0.000176449	0.000179928	0.000159752	7.15182e-05	6.44133e-05	5.83914e-05	0.000131055	5.41278e-05	0.000180326	5.9664e-05	0.000154533	1.37705e-05
Q15287;H3BV80;H3BMM9;H3BTC0;H3BPG5;H3BMS0;H3BRK4;H3BTV0;H3BNI3;H3BP82;H3BTR6;H3BUG0;H3BTY0;H3BNU7;H3BUL0	Q15287;H3BV80;H3BMM9;H3BTC0;H3BPG5;H3BMS0	RNA-binding protein with serine-rich domain 1	RNPS1	0.000147093	0.000161604	0.000153259	0.000199742	0.00012542	0.000107779	0.00023436	0.000180505	0.000206218	0.000169707	0.000141837	0.000158185	0.000189167	0.000197636	0.00018974	0.0001799	0.000165076	0.000185979	0.000180812	1.01849e-05	0.000181802	3.07176e-05	0.00014915	2.88976e-05
P33316;H0YNW5;H0YKC5;H0YKI0;A0A0C4DGL3;H0YMP1	P33316;H0YNW5;H0YKC5;H0YKI0;A0A0C4DGL3	Deoxyuridine 5-triphosphate nucleotidohydrolase, mitochondrial	DUT	0.000146118	0.000153394	0.00011911	0.000161373	0.000132777	0.000167404	0.00015332	0.000125793	0.000211152	0.000116023	0.000138118	9.5662e-05	0.000346032	0.000353478	0.00032974	0.000384118	0.000349079	0.000391461	0.000321367	2.17481e-05	0.000140011	3.64833e-05	0.000146696	1.65537e-05
P25789;H0YMZ1;H0YN18;H0YL69;H0YMA1;H0YLC2;H0YKT8;H0YMI6;H0YKS0;H0YMV3;H0YLS6	P25789;H0YMZ1;H0YN18;H0YL69;H0YMA1;H0YLC2;H0YKT8;H0YMI6	Proteasome subunit alpha type-4;Proteasome subunit alpha type;Proteasome subunit beta type	PSMA4	0.000145367	0.000181962	0.000180575	0.000145819	0.000133796	0.000134331	9.61162e-05	0.000205987	0.00019679	0.000124887	0.000114453	0.000132056	0.000164197	0.000171695	0.000164744	9.30016e-05	9.25111e-05	9.72793e-05	0.000130784	3.64191e-05	0.000145048	4.14256e-05	0.000153642	2.00992e-05
P05198;G3V4T5;H0YJS4	P05198;G3V4T5;H0YJS4	Eukaryotic translation initiation factor 2 subunit 1	EIF2S1	0.000145035	0.00018525	0.000165453	0.000143875	0.000144483	0.000122065	0.000192723	0.000151822	0.000207686	0.000166153	0.000156025	0.000132575	0.000181647	0.000168262	0.000188687	0.000132852	0.00010984	0.000102927	0.000145256	3.39435e-05	0.000167831	2.53292e-05	0.000151027	1.9782e-05
Q13243;B4DJK0;B4DUA4;G3V5K8	Q13243;B4DJK0;B4DUA4;G3V5K8	Serine/arginine-rich splicing factor 5	SRSF5	0.000144981	0.000194534	0.000180409	0.00017243	0.000151323	0.000137003	0.000182071	0.000166421	0.000183263	4.67385e-05	0.000159471	0.00017817	0.000158315	0.000123399	0.000136913	0.000176167	8.17706e-05	0.000190607	0.000149335	3.59567e-05	0.000152689	4.81447e-05	0.000163447	2.05023e-05
Q15637;F8WEV5;C9J792	Q15637	Splicing factor 1	SF1	0.000144585	0.000195551	0.000229416	0.000211024	0.000138092	0.000130026	0.000265531	0.000237339	0.000270607	0.000186926	0.000191511	0.00015994	0.000291833	0.000305396	0.000197225	0.000268181	0.000220718	0.000235992	0.000239898	3.85696e-05	0.000218643	4.17061e-05	0.000174782	3.87102e-05
P13489;E9PIM9;E9PMJ3;E9PLZ3;E9PIK5;H0YCR7;E9PMN0;E9PMA9	P13489;E9PIM9	Ribonuclease inhibitor	RNH1	0.000144092	0.000231694	0.000222344	0.000201607	0.000194519	0.000119182	0.00015707	0.000167695	0.000236116	0.000140479	0.000168195	0.000127588	0.000149113	0.00013388	0.000164418	8.85432e-05	6.95293e-05	6.48373e-05	0.000113987	3.91186e-05	0.00016619	3.44727e-05	0.000185573	4.07122e-05
O43809;H3BND3;H3BV41	O43809;H3BND3	Cleavage and polyadenylation specificity factor subunit 5	NUDT21	0.000143191	0.000209025	0.000170884	0.000200681	0.000138763	9.37443e-05	0.000130903	0.000198598	0.000218902	0.000142765	0.000163026	0.00015889	0.000214212	0.000284591	0.000248112	0.000172776	0.000182906	0.000227485	0.00021271	3.79493e-05	0.000168847	3.06693e-05	0.000159382	3.93658e-05
P30085;Q5T0D2	P30085;Q5T0D2	UMP-CMP kinase	CMPK1	0.000142902	0.000117039	0.000128172	0.000212016	0.000213562	0.000199139	0.000120589	0.00013911	0.000154439	0.000169787	0.000157835	0.000168055	0.00011878	0.000125939	0.000126209	0.000107078	0.000103825	0.000105059	0.000122135	9.52594e-06	0.000151636	1.71568e-05	0.000168805	4.03985e-05
P42704;A0A0C4DG06;B8ZZ38;C9JCA9;H7C3W8;Q9NP80;A0A0C4DG51	P42704	Leucine-rich PPR motif-containing protein, mitochondrial	LRPPRC	0.00014287	0.000187121	0.000176784	0.00013073	0.000146713	0.000113736	0.000127032	0.000156419	0.000171524	0.000116941	0.000121814	0.000123818	0.000197167	0.000167975	0.000159802	0.000146414	0.000135055	0.000129609	0.000151406	2.26555e-05	0.000136258	2.0297e-05	0.000149659	2.53071e-05
P61019;E9PKL7;H7C125;H0YD31;A0A1D5RMT4	P61019;E9PKL7	Ras-related protein Rab-2A	RAB2A	0.000142612	0.000144859	0.000179534	9.93526e-05	0.000124272	0.000137302	0.000168275	0.000240124	0.00018629	7.46447e-05	0.000129754	0.000117637	0.000116691	0.000108737	8.97648e-05	9.74156e-05	0.000101921	7.86118e-05	0.00010154	1.23806e-05	0.000152787	5.3013e-05	0.000137989	2.40693e-05
O60664;K7ERZ3;K7EL96;K7ER39	O60664;K7ERZ3;K7EL96	Perilipin-3	PLIN3	0.000142537	0.000167723	0.000177836	0.00013582	0.000131757	0.000141389	0.000137372	0.000139355	0.000181658	0.000154125	0.000127125	0.0001401	0.000119328	0.000132509	0.000119946	2.92105e-05	4.21427e-05	5.27909e-05	9.08609e-05	4.20522e-05	0.000146623	1.75351e-05	0.000149511	1.70843e-05
P49321;Q5T624;E9PPR5;H0YF33;E9PI86;E9PRH9;H0YDS9;E9PPQ8;E9PNB5	P49321	Nuclear autoantigenic sperm protein	NASP	0.000142065	0.000106014	0.000167408	0.000133558	0.000154043	0.000153291	0.000146304	0.000130219	0.000183896	8.58207e-05	7.11747e-05	0.000105337	0.000393395	0.000327656	0.00032453	0.000340499	0.000392016	0.000381482	0.000323559	2.96826e-05	0.000120458	3.79581e-05	0.00014273	1.94986e-05
Q9HDC9;H0Y512	Q9HDC9;H0Y512	Adipocyte plasma membrane-associated protein	APMAP	0.000141873	0.000135355	0.000139475	9.02199e-05	0.000108639	8.11512e-05	0.000157675	0.000117335	0.000118562	0.000102936	0.000103768	7.93629e-05	6.45295e-05	0.000104472	8.81257e-05	5.1499e-05	5.70756e-05	5.94026e-05	7.20667e-05	1.89915e-05	0.000113273	2.36751e-05	0.000116119	2.42495e-05
Q99471;H3BPF6;H3BMQ1;F8VNW6;F8VQZ2	Q99471;H3BPF6;H3BMQ1	Prefoldin subunit 5	PFDN5	0.00014154	0.000214485	0.00029566	0.000158252	0.000176882	0.000124143	0.000262239	0.000223859	0.000165215	0.00021295	0.000175578	0.000127696	0.000211372	0.000314679	0.000223726	0.00021284	0.00017789	0.000212718	0.00021156	4.23203e-05	0.00019459	4.37213e-05	0.00018516	5.69921e-05
Q14444;G3V153;E9PLA9	Q14444;G3V153;E9PLA9	Caprin-1	CAPRIN1	0.000141347	0.00024525	0.000232886	0.000164481	0.00021543	0.000219082	0.00022523	0.000193879	0.000259786	0.000228572	0.000219822	0.000187062	0.000297775	0.000254402	0.000198061	0.000235126	0.000191348	0.000171038	0.000219259	4.28804e-05	0.000219058	2.39641e-05	0.00020308	3.73634e-05
P55884;C9JZG1;C9JQN7	P55884	Eukaryotic translation initiation factor 3 subunit B	EIF3B	0.000141272	0.000154452	0.000125239	0.000132778	0.000133032	0.0001243	0.000111218	0.00014752	0.000181374	0.000115174	0.000142884	0.00012181	0.000201794	0.000175922	0.000168533	0.000150541	0.000111961	0.000129978	0.000151506	2.97102e-05	0.000136663	2.41022e-05	0.000135179	1.02965e-05
P51970	P51970	NADH dehydrogenase [ubiquinone] 1 alpha subcomplex subunit 8	NDUFA8	0.000141219	0.000150188	0.000156443	7.76471e-05	7.51562e-05	0.000122244	0.000140739	0.000125483	0.000164811	7.70743e-05	0.000124868	7.5399e-05	0.000117052	0.000129103	0.000115196	8.25418e-05	7.43836e-05	0.000104728	9.97719e-05	1.94242e-05	0.000118063	3.2407e-05	0.000120483	3.2909e-05
O00264	O00264	Membrane-associated progesterone receptor component 1	PGRMC1	0.000140039	0.00020529	0.000141481	0.000123	0.000184565	0.000131455	0.000161832	0.000132954	0.000224157	0.000112249	4.30767e-05	0.000112773	0.000118832	0.00013234	0.000117913	0.000147125	6.47641e-05	2.03876e-05	0.000102019	4.38209e-05	0.000131174	5.48433e-05	0.000154305	2.99591e-05
P08133;E5RK69;E7EMC6;E5RK63;E5RJF5;E5RI05;E5RFF0;E5RJR0;E5RIU8;H0YC77	P08133;E5RK69;E7EMC6	Annexin A6;Annexin	ANXA6	0.00013945	0.000134582	0.00015104	0.000107643	0.000145489	0.000104498	9.55177e-05	0.000194556	0.000192297	0.000136596	0.000129786	0.000122408	0.000144854	0.000142506	0.000129604	0.000101724	0.000103416	8.61345e-05	0.000118664	2.2171e-05	0.000145194	3.64087e-05	0.00013045	1.79903e-05
P04844;Q5JYR7;Q5JYR4;F2Z3K5;H0Y5M1;Q5JYR3	P04844;Q5JYR7	Dolichyl-diphosphooligosaccharide--protein glycosyltransferase subunit 2	RPN2	0.000139353	0.000164143	0.000158587	0.000104445	0.000119082	0.000131304	7.30946e-05	0.000131174	0.000127862	8.87235e-05	8.35972e-05	6.86221e-05	8.82133e-05	9.91554e-05	8.70553e-05	5.18799e-05	6.07157e-05	5.70538e-05	7.32422e-05	1.80656e-05	9.55121e-05	2.49397e-05	0.000136152	2.08858e-05
Q9Y2Q3;E9PFN5;C9JNT3	Q9Y2Q3;E9PFN5	Glutathione S-transferase kappa 1	GSTK1	0.000138592	0.000137812	0.000121614	0.000128282	0.000127311	0.000120257	0.000128013	7.30732e-05	0.000123826	0.000136416	0.000144531	0.000139217	0.00010347	7.75024e-05	8.49897e-05	6.13632e-05	5.93561e-05	6.31907e-05	8.41556e-05	1.57414e-05	0.000124179	2.38631e-05	0.000128978	7.11828e-06
Q15005;A0A087WUC6;E9PI68;E9PL01;E9PRB9;H0YE04	Q15005;A0A087WUC6;E9PI68;E9PL01;E9PRB9	Signal peptidase complex subunit 2	SPCS2	0.000138431	0.000148748	0.000119974	5.34418e-05	6.24558e-05	2.94503e-05	0.000181976	0.000115612	0.000121313	6.97594e-05	3.82347e-05	3.24082e-05	9.45834e-05	7.60019e-05	8.05533e-05	2.59e-05	5.55544e-05	4.61711e-05	5.87389e-05	2.30566e-05	9.32172e-05	5.23452e-05	9.20835e-05	4.55169e-05
Q86U42;B4DEH8;G3V4T2;H0YJH9	Q86U42;B4DEH8;G3V4T2	Polyadenylate-binding protein 2	PABPN1	0.000138324	0.000150319	9.76768e-05	0.000210376	0.000206073	0.000149412	0.000188011	0.000145078	0.000221992	0.000138692	0.000181838	0.000173235	0.000166398	0.000176483	0.000214577	0.000220612	0.000217086	0.000218857	0.000198179	2.21144e-05	0.000174808	2.78112e-05	0.000158697	3.91795e-05
O95336;M0R261;M0R1L2;M0R0U3	O95336;M0R261	6-phosphogluconolactonase	PGLS	0.000138249	0.000190612	0.000140269	0.000153133	0.000163744	0.000190785	0.000144381	0.000166935	0.000205705	0.000169697	0.00018138	0.000103659	0.000111636	0.000149239	8.88031e-05	0.000188002	0.000135671	0.000162652	0.000134237	3.25177e-05	0.00016196	3.18417e-05	0.000162799	2.1453e-05
P67775;P62714;H0YC23;E5RHC1;E7ESG8;E5RFI3;E5RHP4;H0YBN9	P67775;P62714	Serine/threonine-protein phosphatase 2A catalytic subunit alpha isoform;Serine/threonine-protein phosphatase 2A catalytic subunit beta isoform	PPP2CA;PPP2CB	0.000137702	0.0001266	0.000160222	0.000184082	0.000181321	0.000133252	0.000238364	0.000212029	0.00022179	0.000109674	0.000175186	0.000117778	0.000166481	0.000234171	0.000141597	0.000203977	0.00013868	0.000180963	0.000169092	3.37685e-05	0.000179137	5.00245e-05	0.000153863	2.2865e-05
Q9H0U4;E9PLD0;Q92928;A0A2R8YDI9	Q9H0U4;E9PLD0;Q92928	Ras-related protein Rab-1B;Putative Ras-related protein Rab-1C	RAB1B;RAB1C	0.000137434	0.000145542	0.000154836	9.10849e-05	5.41513e-05	0.000129407	6.47226e-05	0.000118102	0.000140683	5.81162e-05	0.00013947	0.00013789	0.000146221	0.00015129	9.86877e-05	0.000115114	7.92653e-05	0.00012999	0.000122637	2.55074e-05	0.000109831	3.51075e-05	0.000118743	3.51688e-05
C9JLW8;I3L2L5;I3L317;I3L4Q0	C9JLW8;I3L2L5;I3L317;I3L4Q0	Protein FAM195B	FAM195B	0.000137295	3.4901e-05	0.000124747	2.57461e-05	0	2.97647e-05	0.00012071	0.000105063	0.000146304	0.000155213	5.27466e-05	2.91348e-05	0.000108623	0.000126844	0.00010271	3.82239e-05	7.40273e-05	0.000107658	8.38887e-05	2.90374e-05	0.000101529	4.63462e-05	5.87424e-05	5.24002e-05
P41250;H7C443	P41250	Glycine--tRNA ligase	GARS	0.000137038	0.000149969	0.000148593	0.000136878	0.000125672	0.000132326	0.00019327	0.000206191	0.000245552	9.60484e-05	9.6988e-05	8.81283e-05	0.00014737	0.000106484	0.000117454	0.000112406	0.000144711	9.86878e-05	0.000116463	1.84949e-05	0.000154363	6.27096e-05	0.000138413	8.57128e-06
P00390;A0A2R8YF59;H0YC68	P00390	Glutathione reductase, mitochondrial	GSR	0.000137006	0.000167284	0.000155637	7.77952e-05	7.7881e-05	7.70174e-05	0.000110791	0.000162151	0.000145662	6.59752e-05	9.35866e-05	7.14997e-05	0.000129477	0.00010477	9.4289e-05	4.37973e-05	6.08733e-05	4.38785e-05	7.83691e-05	3.22631e-05	0.000108278	3.57402e-05	0.000115437	3.8886e-05
Q9NTK5;J3KQ32;C9JCJ9;C9JTK6	Q9NTK5;J3KQ32	Obg-like ATPase 1	OLA1	0.000136287	0.000168968	0.000171279	9.79863e-05	0.000121569	0.000133565	0.000173069	0.000151904	0.000182383	0.000135488	9.63195e-05	0.000135143	0.000170477	0.000179468	0.000171209	9.92201e-05	8.59232e-05	9.9992e-05	0.00013449	3.97053e-05	0.000145718	2.82469e-05	0.000138276	2.56895e-05
Q9NQC3;F8W914;H7C106;A0A0U1RQR6;C9J685	Q9NQC3	Reticulon-4	RTN4	0.000136244	0.000182011	0.000177265	0.000146295	0.00016911	0.000163703	0.000217501	0.000180513	0.00022644	0.000165934	0.00015693	0.000150214	0.000139039	0.000143861	0.000131503	8.06523e-05	7.40917e-05	8.473e-05	0.00011487	2.95387e-05	0.000182922	2.92386e-05	0.000162438	1.63083e-05
Q96K17;E9PL10	Q96K17;E9PL10	Transcription factor BTF3 homolog 4;Transcription factor BTF3	BTF3L4	0.000135076	0.00021206	0.000198692	0.000154575	0.000185716	7.88573e-05	0.000157343	0.000130594	0.000362785	0.000110632	0.000128914	0.000157135	0.000164272	0.000157854	0.0002187	2.68168e-05	0.00016339	0.000121274	0.000144206	5.88566e-05	0.000174567	8.57632e-05	0.000160829	4.49061e-05
O43504;R4GMU8;E9PLX3;A0A0C4DGV4	O43504;R4GMU8;E9PLX3;A0A0C4DGV4	Ragulator complex protein LAMTOR5	LAMTOR5	0.000134261	0.000164875	0.000186944	0.000176358	0.000132817	0.000128566	0.000168988	0.000134391	0.000171057	0.00017926	0.000150605	0.00013613	0.00014073	0.00021703	0.000103563	0.000134376	0.000107047	0.000100463	0.000134191	4.02429e-05	0.000156738	1.74356e-05	0.00015397	2.30532e-05
P62877	P62877	E3 ubiquitin-protein ligase RBX1;E3 ubiquitin-protein ligase RBX1, N-terminally processed	RBX1	0.000134229	0.00025407	0.000260815	0.00015431	0.000176658	0.000164079	9.46391e-05	0.000283274	0.000303018	0.000137315	0.00020727	0.000165393	0.000117097	0.000212304	0.000256566	0.000209132	0.000141695	0.000118626	0.000174402	5.29855e-05	0.000198485	7.50713e-05	0.000190693	4.89062e-05
Q15046;H3BRC9	Q15046	Lysine--tRNA ligase	KARS	0.000134165	0.000124769	0.000144185	0.00012884	0.000161457	0.000122339	0.000156236	0.000171026	0.000173652	0.000157419	0.000136853	0.000100563	0.000162447	0.000209848	0.000161792	0.000135938	0.000131367	7.8038e-05	0.000139999	3.98512e-05	0.000149291	2.4864e-05	0.000135959	1.34315e-05
Q5TCU3;P07951;Q5TCU8	Q5TCU3;P07951;Q5TCU8	Tropomyosin beta chain	TPM2	0.000133961	0.00014027	0.000157455	0.000158807	0.000163206	0.000150751	0.000171719	0.000149732	0.000157218	0.000264687	0.000194238	0.000189321	0.000194838	0.000233996	0.000198295	0.000137233	0.000121107	0.000127266	0.000171722	4.24161e-05	0.000187819	3.78559e-05	0.000150742	1.0462e-05
P52292;J3QLL0;J3KS65;J3QL07	P52292	Importin subunit alpha-1	KPNA2	0.000133747	0.000160668	0.000192261	0.000200933	0.000253082	0.000166492	0.000242541	0.000140596	0.000182759	0.000183612	0.000244534	0.000144602	0.000225149	0.000257515	0.000195168	0.000128966	0.000153399	0.000125192	0.000175713	4.93088e-05	0.000189774	4.14912e-05	0.00018453	3.76427e-05
P19367;B1AR63;B1AR62;P52790;A0A2R8Y626	P19367	Hexokinase-1	HK1	0.000133425	0.000151425	0.000155094	8.40221e-05	8.77161e-05	8.70561e-05	0.000122474	0.000189421	0.000147671	8.37534e-05	8.29985e-05	5.92438e-05	0.000114152	0.000119774	9.33774e-05	5.22939e-05	5.68906e-05	5.66432e-05	7.89108e-05	2.81241e-05	0.00011426	4.42862e-05	0.000116456	3.09461e-05
P29762;B5MCB5	P29762;B5MCB5	Cellular retinoic acid-binding protein 1	CRABP1	0.000133178	0.000293859	0.000255692	8.33026e-05	5.91705e-05	3.05443e-05	0.000143	0.000293578	0.000316077	0.000121832	4.36013e-05	3.43132e-05	0.000224774	0.00019114	0.000212871	5.13009e-05	6.27837e-05	7.47663e-05	0.000121707	7.42901e-05	0.000158734	0.000110518	0.000142624	9.89874e-05
Q16891;B9A067	Q16891;B9A067	MICOS complex subunit MIC60	IMMT	0.000133018	0.000208374	0.000186235	9.46996e-05	9.75946e-05	9.74893e-05	0.000176278	0.000140294	0.000146689	5.71589e-05	0.000101399	0.000106458	0.000114693	0.000118482	0.000114619	8.02485e-05	9.94088e-05	7.40894e-05	0.000101143	1.74766e-05	0.000121379	3.82063e-05	0.000136235	4.55227e-05
Q01813;B1APP6;B1APP8;H0Y757;V9GY25;Q5VSR5;H0Y3Y3;V9GYV7	Q01813	ATP-dependent 6-phosphofructokinase, platelet type	PFKP	0.000132996	0.000136128	0.000139149	0.000141348	0.000179423	0.000148301	0.000119284	0.00012434	0.000141077	0.000184101	0.000220356	0.000203609	0.000192915	0.000207656	0.000153212	0.00010018	9.77505e-05	0.000107099	0.000151775	4.46209e-05	0.000165461	3.92302e-05	0.000146224	1.55843e-05
P20042	P20042	Eukaryotic translation initiation factor 2 subunit 2	EIF2S2	0.000132632	0.000121832	0.000155791	0.000137896	0.000113358	0.000119881	0.000150035	0.000186188	0.000166581	0.000133112	9.99521e-05	0.000132928	0.000148242	0.000143743	0.000112369	0.000122408	0.0001044	0.000141357	0.000129349	1.66589e-05	0.000144799	2.73972e-05	0.000130232	1.40251e-05
P00387;B1AHF3	P00387;B1AHF3	NADH-cytochrome b5 reductase 3;NADH-cytochrome b5 reductase 3 membrane-bound form;NADH-cytochrome b5 reductase 3 soluble form	CYB5R3	0.000132278	0.000170473	0.000148742	0.000105607	0.000104371	7.02734e-05	7.9493e-05	0.000141094	0.000171057	0.00010662	0.000113057	3.00427e-05	0.00011733	0.000128783	9.07265e-05	4.94443e-05	3.69568e-05	3.89521e-05	7.03193e-05	3.72084e-05	0.000106894	4.46868e-05	0.000121958	3.2725e-05
Q15424;K7ES42;K7EII0	Q15424	Scaffold attachment factor B1	SAFB	0.000132203	0.00012328	0.000129355	0.000143478	8.6912e-05	9.50931e-05	0.000174966	0.000136726	0.000150587	0.000104593	9.54122e-05	8.74348e-05	0.000145169	0.000157809	0.000153271	0.000139354	0.000122356	0.00015702	0.000137488	1.23658e-05	0.000124953	3.16012e-05	0.000118387	2.04041e-05
Q15836	Q15836	Vesicle-associated membrane protein 3	VAMP3	0.000132128	0.000159773	0.000116926	0.000151572	0.000159588	0.000139494	0.000114789	0.000105039	0.000159226	0.000178122	0.000149514	0.000162214	0.000120259	0.000132351	9.9156e-05	8.75692e-05	3.45228e-05	9.30391e-05	0.000104159	3.09984e-05	0.000144817	2.62219e-05	0.000143247	1.54918e-05
Q96C19;H0Y4Y4;Q9BUP0;C9JTV4;Q8WYH2;A0A087X1Z2	Q96C19	EF-hand domain-containing protein D2	EFHD2	0.000130981	0.000239302	0.000153053	9.46573e-05	0.000104023	9.50429e-05	0.000123257	0.000234792	0.000189032	0.000128191	0.000212886	0.000146271	0.000117908	0.000126569	0.000121192	1.16047e-05	0	0	7.47921e-05	5.91911e-05	0.000172405	4.25455e-05	0.000136176	5.06563e-05
O75822;H0YGJ7;H0YLP3	O75822	Eukaryotic translation initiation factor 3 subunit J	EIF3J	0.000130605	9.30357e-05	9.20169e-05	6.74536e-05	7.96956e-05	8.1927e-05	0.000165862	0.000106451	0.000121469	0.000133711	9.39519e-05	6.03603e-05	0.000170785	0.000148199	0.000189983	0.000107434	0.00010899	7.10611e-05	0.000122402	4.07675e-05	0.000113634	3.28362e-05	9.0789e-05	1.97402e-05
P63172	P63172	Dynein light chain Tctex-type 1	DYNLT1	0.000130434	0.000121864	0.000131551	8.15237e-05	3.85975e-05	0.00013522	0.000134863	0.000128006	4.38078e-05	5.1503e-05	6.93622e-05	6.9212e-05	5.76921e-05	0.000110389	6.01768e-05	9.09457e-05	0.000113273	7.08498e-05	8.17912e-05	2.24872e-05	8.27924e-05	3.56353e-05	0.000106532	3.53456e-05
O14949	O14949	Cytochrome b-c1 complex subunit 8	UQCRQ	0.000129898	9.95614e-05	9.51155e-05	0.000107257	0.000120248	9.63675e-05	7.64498e-05	7.01331e-05	7.49973e-05	5.31291e-05	0.000104128	4.65418e-05	2.37138e-05	6.22166e-05	6.18084e-05	6.52197e-05	7.7433e-05	6.75339e-05	5.7781e-05	1.68921e-05	7.08965e-05	1.85355e-05	0.000108075	1.29267e-05
P61619;B4DR61;Q9H9S3;F8W776;Q8TC24;H7C1Q9;C9JXC6;H7C069;A6NK38;F2Z2C7;A6NIF9;C9JJV4;H7C1S8	P61619;B4DR61;Q9H9S3;F8W776;Q8TC24	Protein transport protein Sec61 subunit alpha isoform 1;Protein transport protein Sec61 subunit alpha isoform 2	SEC61A1;SEC61A2	0.000129598	0.000182613	9.50126e-05	6.96413e-05	1.70604e-05	0	7.01087e-05	8.78113e-05	0.000154402	9.42227e-05	7.71531e-05	5.22698e-05	8.26919e-05	0.000102735	9.65051e-05	1.03913e-06	6.24959e-06	3.82205e-05	5.42444e-05	4.1507e-05	8.9328e-05	3.20204e-05	8.23209e-05	6.27843e-05
P38919;I3L3H2	P38919;I3L3H2	Eukaryotic initiation factor 4A-III;Eukaryotic initiation factor 4A-III, N-terminally processed	EIF4A3	0.000129212	0.000127837	0.000165625	9.85048e-05	2.60465e-05	4.96414e-05	0.000155204	0.000199504	0.000167774	2.76177e-05	3.99468e-05	2.98629e-05	0.000225119	0.000233766	0.000213198	5.55917e-05	8.06701e-05	4.5909e-05	0.000126302	8.2522e-05	0.000103318	7.21579e-05	9.94776e-05	4.82018e-05
Q8IV08;M0R1F7;M0R3G9;M0R2W7;E2QRG1	Q8IV08	Phospholipase D3	PLD3	0.000128869	0.000135526	8.09485e-05	0.000110922	7.97793e-05	7.94731e-05	7.63352e-05	0.000137689	0.00011649	0.000113827	9.21602e-05	7.4927e-05	3.91622e-05	4.64756e-05	7.84568e-05	3.76131e-05	4.3161e-05	5.17596e-05	5.30793e-05	1.37906e-05	0.000101905	2.2774e-05	0.000102586	2.36919e-05
Q9UKK9;A6NFX8;A6NJU6;A6NCQ0;H0YEY4;C9JYY9	Q9UKK9;A6NFX8;A6NJU6;A6NCQ0	ADP-sugar pyrophosphatase	NUDT5	0.000128226	0.000230653	0.000181753	0.00022802	0.000220333	0.000196478	0.000118635	0.000185935	0.000284015	0.000199554	0.000202221	0.00017981	0.000286447	0.000266692	0.000216484	0.000242758	0.000237274	0.000239737	0.000238458	2.2477e-05	0.000195028	4.85475e-05	0.000197577	3.55899e-05
P62195;J3QSA9;J3KRP2;J3QLH6;J3QQM1;J3QRW1;J3QSE0;J3QRR3;J3KTQ9	P62195;J3QSA9;J3KRP2;J3QLH6;J3QQM1;J3QRW1	26S protease regulatory subunit 8	PSMC5	0.000127765	0.000143915	0.000173177	0.00015435	0.000146541	0.000153038	0.000113809	0.000181477	0.000225138	0.000129589	0.000133941	0.000102599	0.000166195	0.000162226	0.000151841	0.000105291	0.00010801	0.000136234	0.000133199	2.4308e-05	0.000147759	4.25001e-05	0.000149798	1.35921e-05
O75494;Q5JRI1;Q8WXF0;Q6IQ42;R4GMP8	O75494;Q5JRI1	Serine/arginine-rich splicing factor 10	SRSF10	0.000127271	0.000207121	0.000122872	0.000237291	0.000115647	8.14954e-05	0.00028237	0.000216487	0.000251055	0.000117889	0.000129579	0.000135975	0.000170297	0.000150728	0.000236747	0.000249653	0.000207657	0.000247562	0.000199803	3.82809e-05	0.000188893	6.41917e-05	0.000148617	5.47671e-05
Q7RTV0	Q7RTV0	PHD finger-like domain-containing protein 5A	PHF5A	0.000127196	0.000102059	9.96092e-05	0.000106489	0.000106173	0.000109768	0.000193888	0.000121074	0.000157154	0.000109854	0.000133941	0.000132379	0.000110381	9.89306e-05	0.000117152	5.87803e-05	0.000131421	0.000174315	0.000117623	3.47195e-05	0.000141382	2.75331e-05	0.000108549	8.95486e-06
Q9BQB6;I3L3B4;F8W9H0;E9PLN8	Q9BQB6;I3L3B4;F8W9H0;E9PLN8	Vitamin K epoxide reductase complex subunit 1	VKORC1	0.000127036	0.000147267	0.000126422	9.94783e-05	0.000141157	0	0	9.37062e-05	0.00011283	9.71065e-05	0.000109589	0.000126148	7.79143e-05	8.39932e-05	7.72843e-05	6.26419e-05	6.47778e-05	6.93276e-05	8.02982e-05	7.64885e-06	8.98967e-05	4.15849e-05	0.000106893	5.01204e-05
Q9Y6C9;E9PIE4	Q9Y6C9;E9PIE4	Mitochondrial carrier homolog 2	MTCH2	0.000127025	8.11463e-05	0.000146964	9.84664e-05	9.52075e-05	8.54599e-05	9.36778e-05	0.000119425	8.47259e-05	8.71593e-05	7.32402e-05	0.000105365	0.000115444	8.28018e-05	0.000121677	7.11487e-05	9.71393e-05	8.65893e-05	9.71665e-05	1.78828e-05	9.39323e-05	1.49413e-05	0.000105712	2.3567e-05
Q92734;C9JJP5;C9JUE0;C9JTY3	Q92734;C9JJP5;C9JUE0	Protein TFG	TFG	0.000126832	0.000127894	0.000105652	0.000197811	0.000170126	0.000160604	0.000123123	0.00011353	0.000128219	0.000158577	0.000164488	0.000172372	7.59462e-05	7.26918e-05	0.000124353	0.000128255	0.000119761	0.000109407	0.000114684	2.25113e-05	0.000143385	2.25396e-05	0.000148153	3.10245e-05
B4DLN1;Q9UBX3;F6RGN5;I3L1E8	B4DLN1;Q9UBX3	Mitochondrial dicarboxylate carrier	SLC25A10	0.000126789	0.000153451	0.000134158	0.000106568	7.53535e-05	0.000105603	0.000134647	0.000117392	0.000142462	9.63729e-05	8.6389e-05	9.75497e-05	0.00012554	0.000103027	0.000114184	6.9536e-05	7.87555e-05	4.46489e-05	9.04631e-05	2.77384e-05	0.000112469	2.07263e-05	0.000116987	2.48061e-05
P00367;P49448	P00367;P49448	Glutamate dehydrogenase 1, mitochondrial;Glutamate dehydrogenase 2, mitochondrial	GLUD1;GLUD2	0.00012651	0.00012101	0.000128326	0.00013619	0.000117091	0.000113906	0.000146234	0.000127149	0.000135437	0.000141996	0.000166374	0.000129795	9.3682e-05	0.000101527	8.42956e-05	0.000104571	8.81667e-05	9.58428e-05	9.96972e-05	7.03947e-06	0.000141164	1.30411e-05	0.000123839	7.43899e-06
O00303;H0YDT6;E9PQV8;A0A1W2PP79	O00303	Eukaryotic translation initiation factor 3 subunit F	EIF3F	0.000126339	0.000138512	0.000115417	0.000121969	0.000134122	9.16216e-05	0.00012432	0.000146303	0.000165536	0.000123939	0.000121073	0.000134989	0.000138258	0.000160877	0.000147174	0.00014216	0.000114018	9.43513e-05	0.000133118	2.21488e-05	0.000136027	1.57282e-05	0.00012133	1.52857e-05
Q14257;H0YL43;A8MXP8	Q14257;H0YL43	Reticulocalbin-2	RCN2	0.000126114	8.74865e-05	0.000100335	7.96495e-05	0.000131345	0.00011875	0.000133857	0.000106272	8.33264e-05	3.70309e-05	6.17796e-05	6.77487e-05	7.09349e-05	9.68344e-05	5.34951e-05	6.86496e-05	0.000103978	0.000117639	8.27542e-05	2.24457e-05	8.16691e-05	3.13942e-05	0.00010728	1.94458e-05
P06730;D6RBW1;H0Y8J7;D6RFJ3	P06730;D6RBW1;H0Y8J7	Eukaryotic translation initiation factor 4E	EIF4E	0.000126028	0.000126152	0.000119459	0.000133558	0.000139392	0.000141086	0.000123034	0.000167205	0.000168205	0.000104953	0.000118063	0.000131204	0.000176141	0.00011343	0.000125883	0.000132687	0.000112349	0.00011994	0.000130233	2.17581e-05	0.000135444	2.41033e-05	0.000130946	7.74708e-06
Q9Y5B9;G3V5A4;G3V401;G3V2X0	Q9Y5B9	FACT complex subunit SPT16	SUPT16H	0.000125824	0.000139505	0.000278166	0.000111783	0.000103403	8.00163e-05	0.000124696	0.000133476	0.000154045	0.000103266	0.000115271	7.60824e-05	0.000350757	0.000318411	0.000170331	0.00012504	0.000162102	0.000112611	0.000187905	9.31526e-05	0.000117806	2.43754e-05	0.000139783	6.45811e-05
O15143;C9JEY1;C9K057;C9JBJ7;C9J4Z7;F8VXW2;C9JQM8;C9JFG9;C9J6C8;C9JTT6;C9JM51;F8WEB3	O15143;C9JEY1;C9K057	Actin-related protein 2/3 complex subunit 1B	ARPC1B	0.000125009	0.000116852	0.000151932	0.000123119	0.000138451	0.000132564	0.000141726	9.9699e-05	7.42041e-05	7.12238e-05	8.73072e-05	0.000125508	3.53709e-05	7.39563e-05	6.53977e-05	3.3641e-05	2.70248e-05	3.12101e-05	5.60155e-05	1.82008e-05	9.99447e-05	2.59692e-05	0.000131321	1.15011e-05
P49720;A0A087WXQ8;A0A087WY10;A0A087WUL2	P49720;A0A087WXQ8;A0A087WY10;A0A087WUL2	Proteasome subunit beta type-3	PSMB3	0.000124774	0.000168057	0.000176664	8.31293e-05	2.94544e-05	6.67814e-05	5.03526e-05	0.000176227	0.000185244	7.07746e-05	0.000169799	8.20838e-05	0.000121304	0.000150413	0.000143654	4.5029e-05	3.35264e-05	3.78526e-05	8.76946e-05	5.07086e-05	0.000122413	5.56398e-05	0.000108143	5.33694e-05
Q09666;E9PJZ0;E9PKR9;E9PJC6;E9PLK4;E9PQE3;P48552	Q09666	Neuroblast differentiation-associated protein AHNAK	AHNAK	0.000124463	0.000137389	0.000134175	0.000127596	0.000123801	0.000118644	0.000260336	0.000186816	0.000182062	0.000671411	0.000446885	0.000485015	0.000229769	0.000248681	0.000206875	0.000110141	0.000103929	0.000102606	0.000212431	6.26622e-05	0.000372087	0.000178356	0.000127678	6.37056e-06
Q13283;E5RIZ6;E5RIF8;E5RH42;E5RJU8;E5RI46;E5RH00	Q13283	Ras GTPase-activating protein-binding protein 1	G3BP1	0.000123787	0.000126885	0.000141607	0.00025643	0.000248986	0.000258225	0.000276628	0.000132007	0.000201523	0.000109874	0.000216867	0.000207666	0.00031017	0.000346791	0.000314653	0.000254987	0.00021662	0.000219152	0.000267148	4.97753e-05	0.000190761	5.54542e-05	0.000192653	6.22016e-05
P09417;B7Z415;D6RGG7;H0Y8F7;D6RHJ7	P09417;B7Z415;D6RGG7	Dihydropteridine reductase	QDPR	0.000123755	0.000138235	0.000104177	2.5889e-05	4.08246e-05	3.91914e-05	7.31519e-05	8.03544e-05	0.000140444	6.77061e-05	5.90445e-05	4.35936e-05	5.22924e-05	4.57197e-05	4.19412e-05	3.13197e-05	3.68403e-05	3.62823e-05	4.11413e-05	6.87411e-06	7.73824e-05	3.04825e-05	7.86788e-05	4.47363e-05
O43242;H0YGV8;F5H8K4	O43242	26S proteasome non-ATPase regulatory subunit 3	PSMD3	0.000123573	0.000127446	0.000109374	0.000112929	0.000101817	0.000111599	0.000109301	0.000162632	0.000153614	8.83123e-05	8.02579e-05	7.21069e-05	0.000132887	0.000106242	0.000126544	7.79196e-05	7.0268e-05	9.50482e-05	9.72879e-05	2.31226e-05	0.000111037	3.52543e-05	0.000114456	8.64027e-06
Q96EP5;K7EQ02;K7EQ55;K7EK33	Q96EP5;K7EQ02;K7EQ55;K7EK33	DAZ-associated protein 1	DAZAP1	0.000123241	0.000132117	0.000136525	0.00021724	0.00019857	0.000160448	0.000152855	0.000148263	0.000164188	0.000206331	0.000197368	0.000160875	0.000188521	0.000216154	0.000191965	0.000203202	0.000175094	0.00017259	0.000186914	1.51668e-05	0.000171647	2.21216e-05	0.000161357	3.51973e-05
P11387;Q969P6;E5RIC7;H0YAR3;E5RJ95;E5RFS0	P11387	DNA topoisomerase 1	TOP1	0.000122555	0.000119195	0.000115983	0.000118713	0.000123699	0.000114905	0.000249099	0.000171646	0.000162289	7.42254e-05	9.63675e-05	7.73601e-05	0.000113371	9.24903e-05	0.000105804	9.4674e-05	8.86464e-05	0.000136502	0.000101264	1.62955e-05	0.000138498	6.2638e-05	0.000119175	3.17621e-06
Q9BT23;J3QQM5;J3QL69;J3KRR0	Q9BT23;J3QQM5;J3QL69;J3KRR0	LIM domain-containing protein 2	LIMD2	0.000122276	0.000131799	0.000170804	6.06726e-05	6.46844e-05	7.65969e-05	0.000172197	0.000119637	6.03284e-05	0.000143683	6.40022e-05	7.4609e-05	0.000163769	0.000108681	0.000145744	6.83677e-05	5.10564e-05	7.16497e-05	9.76967e-05	4.16731e-05	0.000105743	4.2471e-05	0.000104472	4.02952e-05
Q99613;B5ME19;H3BPE3;H3BPE4;H3BTY8	Q99613;B5ME19	Eukaryotic translation initiation factor 3 subunit C;Eukaryotic translation initiation factor 3 subunit C-like protein	EIF3C;EIF3CL	0.00012085	9.92359e-05	0.000107104	0.000100021	0.000106824	9.44029e-05	0.000130343	0.00010659	0.000105246	0.000104753	9.26727e-05	9.21412e-05	9.99695e-05	0.000102949	0.000107276	8.64466e-05	8.492e-05	8.7329e-05	9.4433e-05	8.86932e-06	0.000105291	1.26604e-05	0.00010474	8.45468e-06
Q8NCW5;Q5T3I4;Q5T3I3	Q8NCW5;Q5T3I4	NAD(P)H-hydrate epimerase	APOA1BP	0.000120593	0.00016158	0.000180569	4.71871e-05	5.17613e-05	2.05036e-05	0.000134004	0.000134562	0.000169626	0.000130118	2.05699e-05	2.62284e-05	9.63187e-05	0.000128373	8.79333e-05	5.61415e-05	7.5887e-05	4.35535e-05	7.34907e-05	2.76056e-05	0.000102518	5.74732e-05	9.70323e-05	6.06775e-05
Q04941	Q04941	Proteolipid protein 2	PLP2	0.000120539	0.000106079	0.000103691	0	0	2.44198e-05	0.000137403	8.23654e-05	0.000111611	9.16882e-05	9.79324e-05	0.000102035	7.64946e-05	6.03508e-05	7.1663e-05	0	0	0	4.43633e-05	3.50791e-05	0.000103839	1.74827e-05	5.91215e-05	5.18949e-05
Q8NBJ7;J3KQJ1;A8MXB9;C9JL30;C9J660;H7C3B2;F8WA42;E9PBT8;J3QT17;F8WEX5;E9PG02;F8WEV7;F8WES7	Q8NBJ7;J3KQJ1;A8MXB9;C9JL30;C9J660;H7C3B2;F8WA42;E9PBT8;J3QT17	Sulfatase-modifying factor 2	SUMF2	0.000120496	0.000178203	0.000168472	9.71174e-05	8.44188e-05	7.46695e-05	0.000152931	3.534e-05	4.07493e-05	0.000110393	6.13063e-05	5.62812e-05	2.23076e-05	3.54715e-05	1.32138e-05	6.0181e-06	1.56593e-05	1.63896e-05	2.36202e-05	9.11196e-06	7.61669e-05	4.20351e-05	0.000120563	3.99582e-05
P16152;E9PQ63;A8MTM1	P16152;E9PQ63;A8MTM1	Carbonyl reductase [NADPH] 1	CBR1	0.000120228	0.000218513	0.000247831	0.000246232	0.000216402	0.000248663	0.00017163	0.000294419	0.000339674	0.000212341	0.000193354	0.000180746	0.000175841	0.000169515	0.000156097	0.000103733	0.000138639	0.000164939	0.000155644	2.43783e-05	0.000232027	6.27711e-05	0.000216311	4.50411e-05
Q9NX40;D6RG39;D6RIT9;D6RDK6;D6RBN5;D6RF07;D6R918;D6RBC5;D6RDI5;D6RI08;D6RA54;D6RC55;D6RDK1;D6RIV2;D6R9T5	Q9NX40;D6RG39;D6RIT9;D6RDK6;D6RBN5	OCIA domain-containing protein 1	OCIAD1	0.000120003	2.12337e-05	3.56868e-05	0.000111041	6.88322e-05	7.55886e-05	7.71692e-05	3.71853e-05	7.22167e-05	4.00764e-05	0	0	0	0	0	2.52396e-05	3.25849e-05	3.61525e-05	1.34253e-05	1.59889e-05	3.77746e-05	3.05442e-05	7.20641e-05	3.59333e-05
O60831;A6NP52;A6NM71	O60831;A6NP52;A6NM71	PRA1 family protein 2	PRAF2	0.00011995	0.000212532	0.000135044	0.00019666	0.000203263	0.000152727	0.00018507	7.66615e-05	0.00016637	0.000135638	0.000116602	0.000224932	3.66194e-05	3.01945e-05	4.00948e-05	0.000195888	0.000183331	0.000150694	0.000123108	7.18342e-05	0.000150879	4.79728e-05	0.000170029	3.57108e-05
P62993;J3KT38;J3QRL5;J3QLF6	P62993	Growth factor receptor-bound protein 2	GRB2	0.000119553	7.75035e-05	0.000116515	0.000128909	0.000121714	0.00011872	0.00014307	7.85827e-05	0.000101954	0.000133022	0.000101612	0.00010976	0.00013312	0.000153015	0.000157134	9.00568e-05	8.03137e-05	9.05445e-05	0.000116278	3.14606e-05	0.000111333	2.13509e-05	0.000113819	1.66985e-05
A0A1W2PNV4;E9PF58;F8WFD3	A0A1W2PNV4			0.000119499	0.000125664	0.000129807	0.000126978	0.000138074	0.000117952	0.00013082	0.000162126	0.000147139	0.000153176	0.000115042	8.02018e-05	8.4322e-05	0.000113772	7.70987e-05	6.04387e-05	5.14443e-05	4.26653e-05	7.2849e-05	2.3589e-05	0.000131418	2.75536e-05	0.000126329	6.67983e-06
Q9UMX5	Q9UMX5	Neudesin	NENF	0.000119242	0.000108504	8.91354e-05	8.29098e-05	0.000109785	9.74577e-05	0.000162157	3.58479e-05	0.000144149	9.03087e-05	4.3165e-05	7.05228e-05	3.03071e-05	3.93188e-05	3.01357e-05	7.01912e-05	7.72233e-05	2.6253e-05	4.9136e-05	2.03778e-05	9.1025e-05	4.76757e-05	0.000101172	1.25608e-05
P31689	P31689	DnaJ homolog subfamily A member 1	DNAJA1	0.000119188	0.000178211	0.000183839	0.000114433	0.000111948	0.000155144	0.000231259	0.000190964	0.00016604	0.000191698	0.000186964	0.000171796	0.000228004	0.000233822	0.000191806	0.000161945	0.000160266	0.000167467	0.000187872	3.04003e-05	0.000189787	2.08987e-05	0.000143794	2.99963e-05
O14813;H0YGU5	O14813	Paired mesoderm homeobox protein 2A	PHOX2A	0.000118427	0.00012136	0.000133969	0.000107384	7.96089e-05	7.12017e-05	0.000119017	0.000165702	0.000228531	9.14946e-05	0.000108657	0.000104568	0.00014544	0.000141467	8.41283e-05	0.0001775	0.000130664	0.000126118	0.000129984	2.7806e-05	0.000136328	4.73433e-05	0.000105325	2.2654e-05
Q9Y237;H0Y4T6;J3KMW3;H0Y8P6;H0Y610	Q9Y237	Peptidyl-prolyl cis-trans isomerase NIMA-interacting 4	PIN4	0.000118138	0.000173126	0.00016272	0.000111365	9.51044e-05	0.000137075	0.000207659	0.000190858	0.000216591	0.000136975	8.04171e-05	9.66677e-05	0.000174571	0.000218362	0.000203982	0.000133144	9.76423e-05	0.000121225	0.000149371	4.40561e-05	0.000154861	5.34511e-05	0.000132921	2.77939e-05
P62333;A0A087X2I1;H0YJC0;H0YJS8;H0YJX2;H0YJE9;H0YJT1	P62333;A0A087X2I1;H0YJC0;H0YJS8	26S protease regulatory subunit 10B	PSMC6	0.000117763	0.000112597	0.000203375	7.85597e-05	9.40177e-05	9.51899e-05	0.000171751	0.000234188	0.000209226	5.34375e-05	8.92669e-05	9.27412e-05	0.000156219	0.000191904	0.000170013	7.67361e-05	3.87754e-05	0.000117987	0.000120625	5.36808e-05	0.000141768	6.7024e-05	0.000116917	4.07473e-05
P07741;H3BQZ9;H3BQF1;H3BQB1;H3BSW3	P07741;H3BQZ9;H3BQF1;H3BQB1;H3BSW3	Adenine phosphoribosyltransferase	APRT	0.00011757	0.000116795	0.000113816	0.000153583	0.000114721	0.000136627	0.000102686	7.9729e-05	7.74066e-05	0.000136446	0.000145621	0.00018299	0.000114423	0.00011207	0.000105846	0.000168154	0.00014382	0.000184642	0.000144563	2.9946e-05	0.000120813	3.79175e-05	0.000125519	1.47412e-05
Q15029;K7EP67;K7EJ74;K7EIT3;K7EIV5	Q15029	116 kDa U5 small nuclear ribonucleoprotein component	EFTUD2	0.00011742	0.00012625	0.000110998	6.80911e-05	7.94056e-05	5.92337e-05	0.000152938	0.000122625	0.000140352	0.000105492	9.31318e-05	6.67832e-05	0.00015018	0.000115908	0.000125532	0.000103507	0.000100882	0.000118261	0.000111579	1.62953e-05	0.000113554	2.89284e-05	9.35663e-05	2.57206e-05
P14927;B7Z2R2;E5RHG9	P14927;B7Z2R2;E5RHG9	Cytochrome b-c1 complex subunit 7	UQCRB	0.000117323	0.000118902	0.000134312	0.000149615	0.000138125	0.000180432	0.000138276	0.000116306	0.000108731	0.000120165	0.000159198	0.000130486	0.000118539	0.000135156	0.000163013	9.62956e-05	8.03521e-05	9.19396e-05	0.00011654	2.82916e-05	0.00012886	1.65836e-05	0.000139785	2.13e-05
Q04323;E9PJ81;E9PRQ7;A0A087WTZ5;E9PS08	Q04323;E9PJ81;E9PRQ7;A0A087WTZ5	UBX domain-containing protein 1	UBXN1	0.000116819	9.10422e-05	0.000106127	0.000159852	0.000190484	0.000150954	0.000117597	0.000112028	6.79641e-05	0.000108546	0.000118314	0.000121016	0.000135276	0.000143141	0.00012263	0.000227012	0.000178027	0.000234721	0.000165975	4.39745e-05	0.000107577	1.81943e-05	0.00013588	3.42599e-05
P00492	P00492	Hypoxanthine-guanine phosphoribosyltransferase	HPRT1	0.000116465	0.000110733	0.000112793	7.45746e-05	6.84794e-05	0.000124341	0.000122939	0.000106059	0.000167783	8.89561e-05	0.00010948	0.000108337	0.000137522	0.000113834	0.000115513	0.000104981	0.000106929	0.000120548	0.000115381	1.07289e-05	0.000117259	2.46695e-05	0.000101231	2.14994e-05
Q9BVK6	Q9BVK6	Transmembrane emp24 domain-containing protein 9	TMED9	0.000116401	9.74621e-05	9.08277e-05	7.19836e-05	7.76673e-05	8.47176e-05	0.000158941	0.000126585	0.000143718	0.000102756	8.29679e-05	5.23072e-05	7.47683e-05	7.72944e-05	8.93215e-05	7.70395e-05	4.7944e-05	7.41242e-05	7.03999e-05	1.24654e-05	0.000111213	3.63091e-05	8.98432e-05	1.44789e-05
P38117;M0QY67	P38117	Electron transfer flavoprotein subunit beta	ETFB	0.000116176	7.52179e-05	6.99603e-05	9.39722e-05	9.30342e-05	7.96312e-05	7.18786e-05	7.01837e-05	4.80421e-05	8.23679e-05	8.42101e-05	6.76063e-05	0.000109405	9.0647e-05	0.000112653	0.00010585	9.58387e-05	8.71885e-05	9.55983e-05	9.58547e-06	7.07148e-05	1.18552e-05	8.79986e-05	1.53501e-05
Q14315	Q14315	Filamin-C	FLNC	0.000116165	0.000104053	0.00011357	0.000167192	0.000173683	0.00013699	0.000169096	0.000110966	0.000130613	0.000312492	0.000339728	0.000268932	7.26447e-05	8.42573e-05	5.55264e-05	2.29602e-05	1.6927e-05	1.48527e-05	7.65857e-05	2.76813e-05	0.000221971	8.91909e-05	0.000135276	2.67954e-05
Q9UHA4	Q9UHA4	Ragulator complex protein LAMTOR3	LAMTOR3	0.000116026	0.000102938	9.01359e-05	8.92795e-05	5.2525e-05	2.46188e-05	2.93868e-05	8.92237e-05	0.000124817	6.98662e-05	9.66598e-05	9.13599e-05	5.03348e-05	9.36817e-05	8.75654e-05	7.27855e-05	5.30053e-05	8.04069e-05	7.55914e-05	1.63721e-05	8.35522e-05	2.9123e-05	7.92539e-05	3.11755e-05
Q969M3	Q969M3	Protein YIPF5	YIPF5	0.000115897	0	0	0	0	0	0.000169892	0	0	0	0	0	0	0	0	0	0	0	0	0	2.83153e-05	6.3315e-05	1.93162e-05	4.31923e-05
Q6ZN40	Q6ZN40		TPM1	0.000115565	3.78205e-05	4.93295e-05	0.000113301	0.000120099	0.000131833	8.15558e-05	5.55673e-05	6.61364e-05	0.000213878	0.000190661	0.000192386	0.000144673	0.000152706	0.000156532	9.72163e-05	8.9385e-05	8.95387e-05	0.000131777	2.99458e-05	0.000133364	6.64642e-05	9.46578e-05	3.67401e-05
Q13011;M0R248;M0QZW4	Q13011;M0R248	Delta(3,5)-Delta(2,4)-dienoyl-CoA isomerase, mitochondrial	ECH1	0.00011535	7.57419e-05	7.57403e-05	6.47939e-05	0.000117927	7.60871e-05	5.5195e-05	6.69456e-05	6.17444e-05	2.38544e-05	3.67788e-05	7.30019e-05	4.41622e-05	3.74721e-05	4.33253e-05	5.02939e-05	7.9697e-05	7.28294e-05	5.72545e-05	1.58647e-05	5.292e-05	1.72646e-05	8.76067e-05	2.09115e-05
Q9UBB4;A0A1W2PQD2;B1AHE4;B1AHE3	Q9UBB4;A0A1W2PQD2	Ataxin-10	ATXN10	0.000114932	0.000122898	0.000117498	6.70701e-05	0.000118592	0.000108961	0.00012171	0.000143813	0.000142893	0.00013446	0.000111923	0.00010576	6.12287e-05	4.63671e-05	2.27381e-05	4.10608e-05	4.36955e-05	3.88919e-05	5.13917e-05	1.13475e-05	0.00012676	1.47026e-05	0.000108325	1.89207e-05
P0DPI2;A0A0B4J2D5;A0A096LPI6;A0A096LNH5;H7C1F6;H7C2G3;A0A0B4J2H4;A0A096LP73;A0A2R8YDR7;F2Z2Q0;A0A096LP12;A0A096LNJ1;A0A2R8Y6K9	P0DPI2;A0A0B4J2D5;A0A096LPI6;A0A096LNH5;H7C1F6;H7C2G3;A0A0B4J2H4		C21orf33	0.000114418	9.41261e-05	0.000144883	0.000105643	8.91944e-05	9.69907e-05	0.000176984	0.000133934	0.000133043	7.45069e-05	0.000118096	0.000146645	0.000101059	0.000100948	8.16697e-05	0.000149132	9.23234e-05	4.98856e-05	0.000103095	2.9491e-05	0.000130535	3.08999e-05	0.000107542	1.85885e-05
O14880;Q5VV89;Q5VV87	O14880;Q5VV89	Microsomal glutathione S-transferase 3	MGST3	0.00011415	0.000154061	0.000167757	0.000123449	0.000101463	3.49944e-05	0.000161183	0.000111464	0.000153164	5.51924e-05	0.000136188	9.73353e-05	0.00012237	6.80892e-05	6.75418e-05	5.33999e-05	8.18432e-05	7.71873e-05	8.11096e-05	2.15867e-05	0.000119088	3.61467e-05	0.000115979	4.27388e-05
O75223;M0QZK8;B8ZZK2;H7BZK5;A0A0B4J1Y4	O75223;M0QZK8;B8ZZK2	Gamma-glutamylcyclotransferase	GGCT	0.000113989	8.54523e-05	6.28882e-05	8.33846e-05	0	0	7.71374e-05	7.10426e-05	0.000190793	6.74934e-05	8.49647e-05	5.03216e-05	4.51673e-05	9.87845e-05	9.28673e-05	0.00010225	9.91032e-05	5.90803e-05	7.82249e-05	2.22851e-05	9.02921e-05	4.61695e-05	5.7619e-05	4.33663e-05
P53597;H7C233	P53597	Succinyl-CoA ligase [ADP/GDP-forming] subunit alpha, mitochondrial	SUCLG1	0.000113742	0.000136356	0.000110043	5.41785e-05	5.22351e-05	5.45231e-05	0.000156497	0.000134309	0.000141893	6.62816e-05	6.85857e-05	6.57199e-05	0.000106017	9.27376e-05	0.000111006	4.63929e-05	4.91295e-05	4.97612e-05	7.43948e-05	2.79687e-05	0.000105548	3.92392e-05	8.68463e-05	3.42116e-05
P05023;Q5TC01;Q5TC02	P05023	Sodium/potassium-transporting ATPase subunit alpha-1	ATP1A1	0.000113507	0.000144899	0.000157661	0.000153768	0.000124312	0.000124936	0.000228789	0.000126193	0.000176348	0.000132723	0.000147497	0.00012925	0.000131557	0.000152841	0.000150327	9.31083e-05	8.31575e-05	8.63833e-05	0.000118089	2.96005e-05	0.0001568	3.63469e-05	0.000136514	1.64695e-05
Q71UM5;H0YMV8;C9JLI6;C9J1C5	Q71UM5;H0YMV8;C9JLI6	40S ribosomal protein S27-like;40S ribosomal protein S27	RPS27L	0.000113485	0.000273786	0.000274496	9.29035e-05	9.09417e-05	7.54695e-05	0.000322658	0.000220577	0.000266013	0.000243994	0.000207815	8.2396e-05	0.000165985	0.000166368	0.000154366	0.000109173	3.90838e-05	3.61793e-05	0.00010765	5.58846e-05	0.000223909	7.32843e-05	0.000153514	8.60078e-05
P15311;E7EQR4;E9PNP4	P15311;E7EQR4	Ezrin	EZR	0.00011341	0.000128008	0.000134529	0.000112567	0.000114111	9.75228e-05	0.000137072	9.37225e-05	0.000138234	0.000142655	8.23692e-05	0.000133502	9.51168e-05	0.000100572	4.41356e-05	4.84716e-05	5.93575e-05	5.78055e-05	7.69943e-05	2.2078e-05	0.000121259	2.38627e-05	0.000116691	1.18892e-05
Q16576;E9PC52;Q5JP02;Q5JP01;C9J7L0;Q5JNZ6;C9JAJ9	Q16576;E9PC52	Histone-binding protein RBBP7	RBBP7	0.000113378	0.000120066	0.000170107	0.000145488	0.00014063	0.000113669	0.000159043	0.00011789	0.000168351	0.000167231	0.000127093	0.000144271	0.000108398	0.000209359	0.000181495	0.000133322	7.43123e-05	0.00010092	0.000136011	4.69843e-05	0.000147313	1.94112e-05	0.00013389	2.04627e-05
P22466	P22466	Galanin peptides;Galanin;Galanin message-associated peptide	GAL	0.000113249	0.000109806	0.000180775	0.000249777	0.000134883	6.98938e-05	0.00132558	0.0011233	0.000987437	0	0	0	0	0	0	0	0	0	0	0	0.00057272	0.000581085	0.000143064	5.80597e-05
O60925;E5RGS4;D6RGG5	O60925;E5RGS4	Prefoldin subunit 1	PFDN1	0.000113217	0.000122588	0.000116349	0.000154998	0.000140975	0.000154645	0.000100375	0.000107121	0.000122964	0.000133761	0.000105542	9.37239e-05	7.74486e-05	0.000114284	9.80856e-05	0.00010666	6.77682e-05	0.000163762	0.000103105	3.09148e-05	0.000110581	1.36403e-05	0.000133795	1.72686e-05
Q9BPW8;H7C2U6;C9JDV8;F8WCR5	Q9BPW8;H7C2U6	Protein NipSnap homolog 1	NIPSNAP1	0.000113046	0.000125973	0.000192289	6.45095e-05	6.95063e-05	5.07186e-05	0.000103584	0.000108027	0.000137124	0.00010076	4.90922e-05	4.83821e-05	0.000101224	0.000161147	9.79184e-05	6.93163e-05	4.43753e-05	4.98789e-05	8.17489e-05	3.94257e-05	9.11616e-05	3.22578e-05	0.000102674	4.81963e-05
O75348	O75348	V-type proton ATPase subunit G 1	ATP6V1G1	0.000112906	5.13918e-05	4.72182e-05	0.000114721	9.93822e-05	8.69408e-05	0.000130286	6.72338e-05	7.301e-05	9.39172e-05	9.57034e-05	9.86274e-05	4.97151e-05	5.23376e-05	4.89483e-05	3.48321e-05	3.86068e-05	9.58026e-05	5.98386e-05	1.99838e-05	9.31296e-05	2.03856e-05	8.54268e-05	2.71681e-05
P05091;F8VP50;S4R3S4;P00352;P47895;O94788;Q5SYQ7;Q5SYQ9;Q5SYQ8;H0Y2X5;H0YMG7	P05091	Aldehyde dehydrogenase, mitochondrial	ALDH2	0.000112874	0.00011743	8.59339e-05	5.11669e-05	8.30288e-05	8.23995e-05	0.000112103	0.000114649	0.000133795	7.01367e-05	6.62454e-05	4.12368e-05	7.61039e-05	6.76284e-05	5.88831e-05	9.30511e-05	6.42447e-05	8.81275e-05	6.98965e-05	1.244e-05	8.96942e-05	3.25326e-05	8.88055e-05	2.19771e-05
Q14152	Q14152	Eukaryotic translation initiation factor 3 subunit A	EIF3A	0.000112853	9.85931e-05	0.000114468	8.19152e-05	8.37911e-05	7.30323e-05	0.000120583	0.000127304	0.00014049	7.73428e-05	7.47092e-05	6.65127e-05	0.000137928	0.000118959	0.00012038	7.5296e-05	6.39911e-05	5.56199e-05	9.1241e-05	3.15193e-05	0.000101157	2.9083e-05	9.41087e-05	1.57337e-05
P52566;F5H3P3;H0YGX7;F5H2R5;F5H6Q0	P52566;F5H3P3;H0YGX7;F5H2R5;F5H6Q0	Rho GDP-dissociation inhibitor 2	ARHGDIB	0.000112745	9.54605e-05	0.000115789	0.000149588	0.000153953	0.000157436	0.000103158	3.54348e-05	3.52027e-05	0.000121593	0.000148227	0.000129377	1.24316e-05	1.15436e-05	2.46882e-05	7.94878e-06	6.08705e-06	0	2.74394e-05	7.55363e-06	9.54987e-05	4.4555e-05	0.000130829	2.38003e-05
P13797;A0A0A0MSQ0;H7C4N2;U3KQI3;P13796;F2Z2Z9;Q5TBN3	P13797;A0A0A0MSQ0	Plastin-3	PLS3	0.000112563	0.000131946	0.000119671	0.000102094	0.000113054	9.46522e-05	0.000149022	0.000135673	0.000158392	0.00029104	0.000286945	0.000248486	0.000134096	0.000184615	0.000167019	6.58331e-05	4.12519e-05	5.00635e-05	0.000127338	5.71836e-05	0.000211593	6.56509e-05	0.00011233	1.19479e-05
P61457	P61457	Pterin-4-alpha-carbinolamine dehydratase	PCBD1	0.000112381	9.79829e-05	0.000177899	2.08829e-05	0.000211918	0.000260328	8.35676e-05	0.000174267	0.000226229	0.000120694	6.22191e-05	0	0.000112552	5.36228e-05	5.11268e-05	0.000104774	9.00662e-05	7.82654e-05	7.00582e-05	2.34134e-05	0.000111163	7.39678e-05	0.000146899	7.90768e-05
Q9HAV7	Q9HAV7	GrpE protein homolog 1, mitochondrial	GRPEL1	0.000112252	0.000102954	4.68963e-05	0.000110903	2.62259e-05	7.56667e-05	0.000139517	4.16799e-05	0.000104668	1.76954e-05	4.43788e-05	1.97033e-05	2.46596e-05	2.23437e-05	6.95347e-05	5.2266e-06	1.76314e-05	2.51053e-05	2.63149e-05	2.00031e-05	6.12738e-05	4.52799e-05	7.91498e-05	3.29749e-05
Q9Y2W1;A0A3B3ITZ9	Q9Y2W1;A0A3B3ITZ9	Thyroid hormone receptor-associated protein 3	THRAP3	0.000111931	0.000124606	0.000117915	0.000111904	9.51821e-05	8.08498e-05	0.000177672	0.000143054	0.000143278	6.31392e-05	5.88493e-05	7.21026e-05	0.000113604	0.000118763	0.000122914	7.43995e-05	8.50625e-05	8.71149e-05	9.62801e-05	1.87356e-05	0.000109682	4.65965e-05	0.000107065	1.47251e-05
Q3BDU5	Q3BDU5		LMNA	0.000111727	0.000132198	0.000128258	0.000153913	0.000113093	0.000107629	0.000138269	9.75517e-05	5.41793e-05	0.000123889	0.000111356	9.52073e-05	0.000111538	0.000154746	0.000117847	7.04858e-05	5.49993e-05	6.62257e-05	9.58641e-05	3.50912e-05	0.000103409	2.65297e-05	0.00012447	1.58977e-05
O43143	O43143	Pre-mRNA-splicing factor ATP-dependent RNA helicase DHX15	DHX15	0.000111459	0.000137788	0.000127572	0.000139245	9.03154e-05	0.000130073	0.000165111	0.000143821	0.000158061	0.000137245	0.000121553	7.50321e-05	0.00015981	0.000165227	0.0001736	0.000143887	0.000153632	0.000144688	0.000145125	1.06912e-05	0.00013347	2.96768e-05	0.000122742	1.71007e-05
P49721;A0A087WVV1	P49721	Proteasome subunit beta type-2	PSMB2	0.00011103	0.000173817	0.0001909	9.2594e-05	0.000117713	9.40662e-05	9.37032e-05	0.00013951	0.000218737	9.3469e-05	8.48916e-05	7.40867e-05	0.00017397	0.000158826	0.000109333	9.47121e-05	3.39828e-05	7.82346e-05	0.000103307	4.73956e-05	0.0001174	4.97075e-05	0.00013002	3.83624e-05
P33176	P33176	Kinesin-1 heavy chain	KIF5B	0.000110559	0.000102458	0.00012369	7.6466e-05	9.83045e-05	7.24612e-05	0.00013904	0.000134562	0.000156071	7.03703e-05	7.90921e-05	7.32968e-05	0.000112349	0.00012359	0.000115154	6.89061e-05	6.74434e-05	7.0914e-05	9.02362e-05	2.42293e-05	0.000108739	3.5196e-05	9.7323e-05	1.80316e-05
Q9NYF8;E9PK91;A0A1W2PQ43;E9PK09;E9PQN2;E9PKI6;E9PJA7;H0YF14;H0YF63;H0YF00	Q9NYF8;E9PK91;A0A1W2PQ43;E9PK09;E9PQN2;E9PKI6	Bcl-2-associated transcription factor 1	BCLAF1	0.000110333	9.47038e-05	0.000106876	0.000116867	7.8183e-05	8.41185e-05	0.000135525	0.00010441	9.66527e-05	6.92074e-05	7.46645e-05	6.28207e-05	0.000103117	0.000133031	0.000122354	9.01838e-05	7.88829e-05	8.83161e-05	9.6958e-05	1.93099e-05	9.05468e-05	2.49295e-05	9.85135e-05	1.40329e-05
Q99426;K7EP07;K7EK42;K7EL99;K7EQH0;K7ER04	Q99426;K7EP07;K7EK42	Tubulin-folding cofactor B	TBCB	0.000109551	0.000160587	0.000172199	0.000119165	0.000108612	0.000134882	0.000112968	0.000113179	0.000205934	9.30568e-05	8.8136e-05	7.76076e-05	0.000132113	0.000126833	0.000125883	0.000108264	8.72526e-05	0.000113074	0.000110147	1.51018e-05	0.000115147	4.25787e-05	0.000134166	2.45935e-05
Q08945;E9PMD4;A0A0U1RRK2;E9PPZ7	Q08945	FACT complex subunit SSRP1	SSRP1	0.000109454	0.000147267	0.000179603	0.000129577	9.95451e-05	0.000107601	0.000173776	0.000159734	0.000163839	8.63577e-05	9.04862e-05	8.90189e-05	0.000228394	0.000219407	0.000197426	0.000186745	0.000192678	0.000236928	0.000192942	1.89321e-05	0.000127202	3.88243e-05	0.000128841	2.7695e-05
P29692;E9PK01;E9PQZ1;E9PPR1;E9PL12;E9PQ49;E9PI39;E9PMW7;E9PIZ1;E9PL71;E9PN91;E9PK06;E9PK72;E9PKK3;E9PJD0;E9PNW6	P29692;E9PK01;E9PQZ1;E9PPR1;E9PL12;E9PQ49;E9PI39	Elongation factor 1-delta	EEF1D	0.000109401	0.000115404	0.000120568	0.000144629	0.000149709	0.000130441	0.000147545	0	0.000121625	0.000167042	0.00011996	0.000123982	0.000115151	0.000117858	0.000110044	7.23843e-05	6.9395e-05	8.54643e-05	9.91828e-05	2.00536e-05	0.000113359	5.34253e-05	0.000128358	1.47918e-05
E7EVA0;P27816;B5MEG9;H7C456;H0Y2V1;A0A0J9YVV8;A0A0J9YW37	E7EVA0;P27816	Microtubule-associated protein;Microtubule-associated protein 4	MAP4	0.000109111	0.000125127	7.79756e-05	9.58992e-05	0.000126396	0.000101752	0.000138136	0.000130178	9.08319e-05	0.000105512	9.28145e-05	0.000149566	0.000113499	7.95367e-05	8.40698e-05	5.27294e-05	6.0532e-05	5.32938e-05	8.47467e-05	2.14272e-05	0.00011784	2.26509e-05	0.000106043	1.68174e-05
P30084	P30084	Enoyl-CoA hydratase, mitochondrial	ECHS1	0.000109101	0.000143402	0.000166105	0.000101253	0.000121744	9.97423e-05	0.000112376	0.000132962	0.000157704	0.000157229	0.000111421	0.000127243	0.000115271	0.000148649	0.000128517	6.86509e-05	0.000116733	8.92738e-05	0.000113477	2.59508e-05	0.000133156	1.88029e-05	0.000123558	2.40868e-05
Q9NR30	Q9NR30	Nucleolar RNA helicase 2	DDX21	0.000109058	0.000113361	0.000117938	0.000151255	0.000169035	0.000143365	0.000228433	0.000140286	0.000179824	0.000146109	0.000135359	0.000129856	0.000207999	0.000212113	0.000185768	0.000178732	0.000164583	0.000170477	0.000178504	1.78707e-05	0.000159978	3.45772e-05	0.000134002	2.20565e-05
Q13951;J3KS23;J3KRT0;H3BSC0	Q13951;J3KS23;J3KRT0;H3BSC0	Core-binding factor subunit beta	CBFB	0.000108833	0.000139895	8.02453e-05	8.31942e-05	8.11096e-05	0.000119152	0.000127573	7.06327e-05	0.000138876	6.22278e-05	2.27979e-05	5.28165e-05	6.61798e-05	8.5297e-05	6.20526e-05	1.92002e-05	1.47328e-05	1.29832e-05	4.47517e-05	2.87368e-05	7.9154e-05	4.11094e-05	0.000102071	2.25101e-05
O43583;F8VVL1	O43583;F8VVL1	Density-regulated protein	DENR	0.000108715	0.000134126	0.000136616	0.000104462	8.19526e-05	8.21316e-05	0.000119233	0.000140784	0.000166343	8.96249e-05	8.6377e-05	8.1383e-05	8.18731e-05	0.000110052	0.000122705	6.53201e-05	7.10026e-05	7.5427e-05	8.68233e-05	2.11708e-05	0.000113957	3.13729e-05	0.000108001	2.18408e-05
P15927;Q5TEJ7;Q5TEJ0	P15927;Q5TEJ7	Replication protein A 32 kDa subunit	RPA2	0.000108468	0.000100245	0.00013306	7.9135e-06	5.57147e-05	0	0.000120787	3.70375e-05	0.00013297	7.32142e-05	5.66093e-05	6.78178e-05	0.000190504	0.000247383	0.000155328	0.000157513	0.000153961	0.000170396	0.000163272	3.29933e-05	8.14059e-05	3.42657e-05	6.75669e-05	5.04883e-05
O00232;J3KTJ5;J3KSK1	O00232	26S proteasome non-ATPase regulatory subunit 12	PSMD12	0.000108018	0.00010136	0.000107064	7.21648e-05	8.56026e-05	6.14569e-05	4.06487e-05	0.000100418	0.000121185	8.32862e-05	7.11496e-05	5.18424e-05	0.00010163	9.60757e-05	0.000106774	7.25735e-05	5.61245e-05	5.33206e-05	7.69058e-05	2.14984e-05	7.80883e-05	2.7452e-05	8.92777e-05	1.77665e-05
P16615;H7C5W9;O14983;Q93084;H3BVB2;J3QSY6;H3BTW4	P16615;H7C5W9	Sarcoplasmic/endoplasmic reticulum calcium ATPase 2	ATP2A2	0.000107471	0.000146234	0.000153087	7.73244e-05	9.35574e-05	8.63845e-05	0.000139695	0.00011371	0.0001208	8.68439e-05	0.000101239	5.79373e-05	8.46526e-05	9.51822e-05	6.98257e-05	5.70279e-05	7.02009e-05	4.53044e-05	6.85901e-05	1.64634e-05	0.000103371	2.60513e-05	0.000110676	2.90654e-05
Q9Y3E1;A0A024R216;H3BPQ6;H3BPM9	Q9Y3E1;A0A024R216	Hepatoma-derived growth factor-related protein 3	HDGFRP3	0.000107439	0.000130823	0.000170324	1.87243e-05	2.36356e-05	5.83742e-05	0.000205029	0.00016954	0.000191737	8.17869e-05	6.29814e-06	9.99885e-06	7.92214e-05	0.000100706	0.000103337	9.32492e-05	6.21752e-05	8.5039e-05	7.62468e-05	1.39878e-05	0.000110732	8.24657e-05	8.48867e-05	5.59022e-05
Q14204;A0A2R8Y706;A0A2R8YFZ7;A0A2R8Y5T0;A0A2R8Y6H2;A0A2R8Y542;A0A2R8YGC7;A0A2R8Y6I5;H0YJ21	Q14204	Cytoplasmic dynein 1 heavy chain 1	DYNC1H1	0.000107039	0.000125095	0.000136376	7.87713e-05	8.97638e-05	8.09372e-05	0.000129961	0.000113865	0.000146084	8.55532e-05	9.11863e-05	7.79241e-05	0.000108338	0.000115593	0.000101723	8.0364e-05	7.32941e-05	7.82881e-05	9.07893e-05	1.62594e-05	0.000107429	2.46855e-05	0.000102997	2.1861e-05
P13521;C9JDT0;C9JQI2	P13521	Secretogranin-2;Secretoneurin;Manserin	SCG2	0.000106404	9.62498e-05	9.24457e-05	5.26892e-05	5.25116e-05	4.01644e-05	0.000212306	0.000211653	0.000219397	6.41245e-05	5.91427e-05	4.72612e-05	5.03438e-06	9.84866e-06	1.06733e-05	3.95433e-06	0	7.77424e-06	1.2078e-05	3.66609e-06	0.000135647	7.90022e-05	7.34108e-05	2.56385e-05
Q96HC4;H0Y8Y3;A0A0A0MSP3;A0A0D9SFR4;H0YBI4;H0Y929	Q96HC4;H0Y8Y3	PDZ and LIM domain protein 5	PDLIM5	0.000106214	0.000141197	0.000118973	0.000137804	0.000148514	0.000138984	0.000134246	8.03765e-05	0.000110859	0.000262351	0.000234937	0.000229594	5.85041e-05	9.2968e-05	0.000110763	1.83507e-05	2.49375e-05	1.56097e-05	7.86753e-05	3.73024e-05	0.000175394	6.94394e-05	0.000131948	1.45739e-05
Q02978;I3L1P8	Q02978;I3L1P8	Mitochondrial 2-oxoglutarate/malate carrier protein	SLC25A11	0.000105889	0.000110278	0.000110477	6.7246e-05	6.55334e-05	6.77302e-05	0.000103285	0.000107129	2.49725e-05	6.48901e-05	7.42697e-05	5.94898e-05	0.000102238	7.27705e-05	7.11403e-05	5.14672e-05	4.74287e-05	5.76892e-05	6.6032e-05	1.82714e-05	7.23393e-05	2.77965e-05	8.78589e-05	2.10862e-05
Q53FA7;H7BZH6	Q53FA7;H7BZH6	Quinone oxidoreductase PIG3	TP53I3	0.000105597	0.000117031	0.000120728	0.000191026	0.000158976	0.000140924	0.000111988	9.40164e-05	0.000100385	0.000109904	0.000142033	0.000123191	0.000106768	7.42204e-05	8.36935e-05	9.37686e-05	6.42639e-05	5.88261e-05	8.63902e-05	1.65766e-05	0.000113586	1.56782e-05	0.000139047	2.89876e-05
Q7L1Q6;C9IZ80;C9JFN4;H0Y503;C9JV57;C9J188;C9JWF5	Q7L1Q6;C9IZ80	Basic leucine zipper and W2 domain-containing protein 1	BZW1	0.000105511	0.000106291	0.000102342	0.000158225	0.000112707	0.000126445	0.000116184	0.000120094	0.000132493	6.98073e-05	9.67067e-05	0.000103917	0.000126337	0.000107905	0.00011977	9.01737e-05	0.000114964	0.000153583	0.000116664	1.92374e-05	0.000106534	2.00131e-05	0.000118587	1.93803e-05
O15371;B0QYA5;B0QYA8;B0QYA6;B0QYA4;A0A0D9SGB5	O15371;B0QYA5	Eukaryotic translation initiation factor 3 subunit D	EIF3D	0.000105233	0.00010638	9.92033e-05	8.23225e-05	9.64586e-05	6.45693e-05	0.000110517	0.000129018	0.000114389	8.28899e-05	6.22627e-05	5.85344e-05	9.67769e-05	0.000114323	0.000118666	6.57582e-05	6.71693e-05	7.87389e-05	8.57096e-05	2.11922e-05	9.29354e-05	2.67598e-05	9.23611e-05	1.47138e-05
Q9UNE7;H3BS86;H3BTA3;H3BUD0	Q9UNE7;H3BS86	E3 ubiquitin-protein ligase CHIP	STUB1	0.000105021	1.135e-05	1.82947e-05	2.30599e-05	6.29236e-06	1.67619e-05	9.88538e-06	8.91176e-05	0.000100028	7.98723e-06	1.79712e-05	1.99897e-05	1.6763e-05	2.01087e-05	2.65682e-05	1.56827e-05	1.19436e-05	1.43979e-05	1.7922e-05	4.71423e-06	4.08298e-05	3.83604e-05	3.01301e-05	3.39078e-05
Q9Y2X3;H7BZ72;F8WED0	Q9Y2X3	Nucleolar protein 58	NOP58	0.000104763	0.00010625	0.000122632	8.37708e-05	6.55109e-05	8.86059e-05	0.000185305	0.000109464	0.000115398	0.000110503	6.25681e-05	6.03661e-05	0.000150713	0.000157213	0.00013172	9.46931e-05	7.1041e-05	7.43663e-05	0.00010573	3.49173e-05	0.000107267	4.15714e-05	9.52554e-05	1.83557e-05
Q9UNL2;C9JA28	Q9UNL2;C9JA28	Translocon-associated protein subunit gamma	SSR3	0.00010473	0.000131872	0.000107299	0.000109393	0	2.0725e-05	0.000141363	8.6905e-05	0.000102192	9.8515e-05	0.000104903	8.4265e-05	7.53377e-05	7.96603e-05	7.80462e-05	6.47143e-05	4.92433e-05	5.55704e-05	6.95482e-05	1.15681e-05	0.000103024	1.87358e-05	7.90031e-05	4.96975e-05
P63165;B8ZZN6;B8ZZJ0;B9A032;B8ZZ67;G2XKQ0	P63165;B8ZZN6;B8ZZJ0;B9A032	Small ubiquitin-related modifier 1	SUMO1	0.000103939	0.000115428	0.000116983	0.000196237	0.00020422	0.000165166	0.000134659	0.000190066	0.000207108	0.000197887	0.000172176	0.000252327	0.000278672	0.00030317	6.69013e-05	0.000241526	0.000173861	0.0002468	0.000223323	7.86295e-05	0.00019237	3.55578e-05	0.000150329	4.02368e-05
Q9UBT2;K7EPL2;U3KQ93;K7ESK7;U3KQ55;K7ES38	Q9UBT2;K7EPL2	SUMO-activating enzyme subunit 2	UBA2	0.000103886	0.000112417	0.000130018	8.41107e-05	8.90823e-05	8.06359e-05	8.13457e-05	0.000143462	0.00013795	6.73307e-05	0.000110833	8.5511e-05	0.000180596	0.000159439	0.000162394	0.000106481	0.000105347	0.000108119	0.000129698	3.1135e-05	0.000104405	2.87379e-05	0.000100025	1.74023e-05
O00567;H0YDU4;Q5JXT2;H0Y653	O00567	Nucleolar protein 56	NOP56	0.000103229	0.00011066	0.000123152	5.71015e-05	8.08032e-05	7.73652e-05	0.000166142	0.00012176	0.000101091	7.20962e-05	5.4401e-05	5.1723e-05	0.000127095	0.000126445	9.43893e-05	7.95996e-05	7.15357e-05	6.92326e-05	8.85744e-05	2.40503e-05	9.45356e-05	4.05357e-05	9.20519e-05	2.23688e-05
O76021;J3QSV6;I3L3C4;I3L3U9;I3L234;I3L1A3;J3KPU7;I3L2F2;I3L4T8;I3L1Y4	O76021;J3QSV6;I3L3C4;I3L3U9	Ribosomal L1 domain-containing protein 1	RSL1D1	0.000103153	0.000113605	8.16746e-05	0.000121715	0.000132433	0.000114451	0.000162118	0.000129729	0.000155475	0.000137734	9.35561e-05	9.63699e-05	0.000131843	0.000122359	0.000140894	8.21279e-05	0.000109026	9.58601e-05	0.000111211	2.0333e-05	0.000129164	2.64431e-05	0.000111172	1.58864e-05
Q9Y3B3;A0A0A6YYA0;G3V2Y2	Q9Y3B3;A0A0A6YYA0	Transmembrane emp24 domain-containing protein 7	TMED7;TMED7-TICAM2	0.000103103	7.83529e-05	4.03279e-05	3.33618e-05	4.82128e-05	5.27911e-05	7.58195e-05	0.000110289	0.000121965	5.42032e-05	8.04749e-05	5.61273e-05	4.55617e-05	3.66067e-05	6.47738e-05	5.05643e-05	2.66685e-05	2.23338e-05	4.32337e-05	1.4437e-05	8.31464e-05	2.54038e-05	5.93582e-05	2.40821e-05
P35613;A0A087WUV8;A0A087X2B5;I3L192;R4GMX5;R4GN83;A0A2R8YDZ0	P35613;A0A087WUV8;A0A087X2B5;I3L192	Basigin	BSG	0.000102839	8.8349e-05	8.65056e-05	8.54717e-05	4.93294e-05	8.7218e-05	0.000140338	6.76012e-05	7.98332e-05	0.00015128	0.000148129	0.000125834	9.2127e-05	0.000133661	0.000101297	3.9716e-05	4.01075e-05	4.03874e-05	8.18757e-05	3.67088e-05	0.000118836	3.30864e-05	8.32854e-05	1.6287e-05
O43598;H0Y8X4	O43598;H0Y8X4	2-deoxynucleoside 5-phosphate N-hydrolase 1	DNPH1	0.000102736	4.87189e-05	0.000141544	0.000120127	0.000105204	0.00011737	0.000126007	0.000103928	0.000133676	0.000113128	0.000101919	0.000125266	0.000136928	0.000148177	0.000116902	9.51185e-05	0.000122273	9.04576e-05	0.000119303	2.0696e-05	0.000117321	1.18336e-05	0.00010595	2.85325e-05
D6RDG3;H0Y9Y1	D6RDG3;H0Y9Y1	Transcription factor BTF3	BTF3	0.000102418	6.79379e-05	0	0	0	0	0.000102247	6.4252e-05	0.000128769	0	0	0	7.65471e-05	0	8.51569e-05	0.000176103	0.000129619	0	6.67752e-05	6.39141e-05	4.92114e-05	5.26526e-05	2.83926e-05	4.13684e-05
Q05639;A0A2U3TZH3;A0A2R8Y488;A0A2R8Y660;A0A2R8YDN5	Q05639;A0A2U3TZH3	Elongation factor 1-alpha 2	EEF1A2	0.000102363	0.000111799	0.000135844	0.000120985	0.000114359	9.50894e-05	0.000112637	0.000176423	0.0002375	0.000135917	0.000130757	0.000136565	0.000145274	9.76324e-05	8.43876e-05	0.000159164	0.000210549	0.000244339	0.000153987	5.69133e-05	0.000154967	4.15362e-05	0.000113407	1.30503e-05
Q86VP6;A0A0C4DGH5;H0YH27;O75155;F5H6I6;A0A3B3ISC4;F8WBB8	Q86VP6;A0A0C4DGH5	Cullin-associated NEDD8-dissociated protein 1	CAND1	0.000101627	0.000138813	0.000136016	8.56767e-05	8.49345e-05	6.5334e-05	0.000106812	0.000144319	0.000173469	0.000108436	0.000112021	6.5484e-05	0.000163281	0.000150593	0.000165313	8.43755e-05	7.14096e-05	8.66454e-05	0.000112443	4.00097e-05	0.000118424	3.36123e-05	0.000102067	2.71246e-05
P42166	P42166	Lamina-associated polypeptide 2, isoform alpha;Thymopoietin;Thymopentin	TMPO	0.000101341	0.000101181	0.000122992	0.000114233	0.00012351	0.000106261	0.000194002	0.000131901	7.60584e-05	9.86827e-05	9.04916e-05	0.000103376	0.000188671	0.000186492	0.000163314	0.000191685	0.000176054	0.000201843	0.000173062	1.22049e-05	0.000115752	3.88203e-05	0.000111586	9.31721e-06
P54578;A6NJA2;J3QQT6;J3KS55	P54578;A6NJA2	Ubiquitin carboxyl-terminal hydrolase 14;Ubiquitin carboxyl-terminal hydrolase	USP14	0.000101211	0.000118618	0.000107476	9.76451e-05	7.79274e-05	7.24017e-05	0.000107258	0.000149242	0.000139353	7.23877e-05	9.70055e-05	6.42236e-05	0.000108556	0.000114385	7.94586e-05	5.85809e-05	6.43626e-05	7.5221e-05	8.06839e-05	2.10306e-05	0.000104912	3.1445e-05	9.58799e-05	1.61066e-05
Q9BUF5;K7ESM5;K7ES63;K7EL29;K7ESQ3;K7EQT3;K7EJ64;K7ERA8;K7EJZ4;K7EN98;K7EPE5;K7EK43	Q9BUF5;K7ESM5	Tubulin beta-6 chain	TUBB6	0.000101082	7.17906e-05	8.14059e-05	8.29495e-05	8.64621e-05	9.66205e-05	7.7634e-05	3.19395e-05	0.000121433	0.000131096	0.000149863	8.01054e-05	2.84088e-05	3.24199e-05	5.36272e-05	1.59811e-05	1.18049e-05	1.87076e-05	3.44364e-05	1.3912e-05	9.86784e-05	3.96452e-05	8.67184e-05	9.74413e-06
Q9BRJ6;C9JQV0;H7C0T1;H7C2R9	Q9BRJ6;C9JQV0;H7C0T1;H7C2R9	Uncharacterized protein C7orf50	C7orf50	0.000100853	7.20706e-05	0.000122255	5.98063e-05	3.56649e-05	3.25312e-05	8.25235e-05	0.000102949	0.000123881	7.30745e-05	0.000106938	8.20794e-05	0.000170747	0.000101926	0.000124779	6.68909e-05	5.39879e-05	4.55639e-05	9.22821e-05	4.39361e-05	9.52409e-05	1.75253e-05	7.05302e-05	3.25879e-05
O60869	O60869	Endothelial differentiation-related factor 1	EDF1	0.000100174	0.000186926	0.000140115	0.000198591	0.000218823	0.000160453	0.000172038	0.000150712	0.00012843	0.000220895	0.000199854	0.000107312	0.00016289	0.00018674	0.000174587	0.000194961	0.000181015	0.000214176	0.000174526	1.61424e-05	0.000163207	3.92401e-05	0.000167514	3.93923e-05
Q9BR76;A0A087WW53;F5H390;A9Z1Z3;F5H0D2	Q9BR76	Coronin-1B	CORO1B	0.000100165	0.00010948	0.000129418	0.000111329	0.00011318	0.000101794	0.000112122	9.11098e-05	0.000121433	0.00015656	0.000133494	8.61815e-05	9.1526e-05	8.05989e-05	9.28673e-05	5.14025e-05	6.77833e-05	6.30048e-05	7.61949e-05	1.51393e-05	0.000116817	2.41537e-05	0.000110894	9.56095e-06
P61106;X6RFL8	P61106;X6RFL8	Ras-related protein Rab-14	RAB14	9.99851e-05	0.000113158	0.000124376	9.59879e-05	8.80016e-05	7.1797e-05	0.000204074	0.000152369	0.000169103	0.000102816	0.000113232	9.88073e-05	0.000144688	0.000152599	0.000117462	9.27921e-05	8.60081e-05	0.000102207	0.000113509	2.5143e-05	0.000140067	3.85173e-05	9.88842e-05	1.69081e-05
Q9ULV4;B4E3S0;H0YHL7;F8W1H8;F8VUX3;F8VSA4;F8VRE9;F8VTT6;F8VVB7;F8VV53;Q6QEF8;J3QLV6;J3KSS5	Q9ULV4;B4E3S0;H0YHL7	Coronin-1C;Coronin	CORO1C	9.99518e-05	6.8632e-05	0.000118784	0.000161188	0.000136217	0.000142374	0.000139517	0.000109244	0.000119589	0.000149942	0.000137758	9.98993e-05	0.000152801	0.000189505	0.000131553	0.00010403	0.000103967	9.49318e-05	0.000125241	3.32748e-05	0.000125992	1.77825e-05	0.000121191	3.02588e-05
P12955;K7ES25;V9GY89;V9GYL0;V9GYE4	P12955	Xaa-Pro dipeptidase	PEPD	9.97192e-05	0.000123386	0.000106881	0.000104203	0.000107071	0.000111939	0.000109187	0.00011678	0.00014724	8.33781e-05	0.000121553	0.000114302	0.000130941	0.000153802	0.000118298	0.000122639	0.000115278	0.00012075	0.000125144	1.29427e-05	0.000115406	1.87916e-05	0.000108867	7.44806e-06
O60701;E7ER95;E7ER83;E7ETF4;E7EV97;D6RHF4;E9PBD2	O60701	UDP-glucose 6-dehydrogenase	UGDH	9.96334e-05	9.7397e-05	0.000121363	0.000114379	9.67336e-05	8.93891e-05	9.35886e-05	0.000105692	0.000162702	0.000109554	0.000142044	0.000113083	8.48028e-05	8.77584e-05	7.58117e-05	6.90661e-05	6.31538e-05	6.20109e-05	7.93839e-05	9.95552e-06	0.000121111	2.36687e-05	0.000103149	1.10589e-05
Q9UNZ2;F2Z2K0;R4GNE6;G3V4V8;R4GMY2	Q9UNZ2;F2Z2K0	NSFL1 cofactor p47	NSFL1C	9.94148e-05	0.000136283	0.000152029	0.000106278	6.45514e-05	6.24317e-05	0.000128477	0.000103814	0.00012522	7.56239e-05	5.01762e-05	4.82468e-05	0.000122949	0.000137005	0.000129655	6.09683e-05	7.30213e-05	4.81481e-05	8.85703e-05	3.55487e-05	8.85931e-05	3.27513e-05	0.000103498	3.33112e-05
Q03252	Q03252	Lamin-B2	LMNB2	9.88069e-05	0.000122157	0.00014721	5.10465e-05	7.74102e-05	6.36391e-05	0.000160221	0.000157995	0.00018009	8.20305e-05	6.83295e-05	0.000100294	0.000135035	0.00012522	0.000124545	0.00011401	0.000150193	0.000147564	0.000128123	1.29365e-05	0.000124827	4.28802e-05	9.33783e-05	3.33839e-05
Q9BWJ5	Q9BWJ5	Splicing factor 3B subunit 5	SF3B5	9.88069e-05	0.000205445	0.000184868	5.12846e-05	3.58188e-05	6.73339e-05	0.000291863	0.000246598	0.000308346	3.10406e-05	3.60361e-05	3.54571e-05	0.000271183	0.00027207	0.000201013	0.00014103	0.000146903	0.000130108	0.000171109	5.94516e-05	0.000158223	0.000125421	0.00010726	6.52764e-05
P22061;A0A0A0MRJ6;H7BY58;F6S8N6;A0A3F2YNX8;F8WDT3;F8WAV5;F8WAX2;H7C4X2;C9J0F2	P22061;A0A0A0MRJ6;H7BY58;F6S8N6;A0A3F2YNX8	Protein-L-isoaspartate(D-aspartate) O-methyltransferase;Protein-L-isoaspartate O-methyltransferase	PCMT1	9.8793e-05	0.000115721	0.000140326	9.37659e-05	5.09735e-05	7.73206e-05	7.88118e-05	9.95276e-05	0.000112234	9.91768e-05	0.0001102	6.20711e-05	7.1738e-05	8.82811e-05	6.62205e-05	7.92834e-05	6.23397e-05	0.00010681	7.66776e-05	1.50174e-05	9.36703e-05	1.78034e-05	9.61501e-05	2.8115e-05
P60468;S4R3B5	P60468	Protein transport protein Sec61 subunit beta	SEC61B	9.8719e-05	0.000130091	0.000204135	7.622e-05	0.000200932	0	0.000361978	0.000110085	9.21681e-05	0.000220985	0	0	8.09266e-05	0.000179102	7.42261e-05	0	4.30788e-05	3.92303e-05	5.95092e-05	5.56928e-05	0.000130869	0.000127616	0.000118349	7.12784e-05
P51532;Q9HBD4;A0A2R8Y4P4;A0A2R8Y7S2;A0A2R8YGG3;A0A0A0MT49;A0A2R8Y440;A0A2R8YG32;A0A2R8Y4C5;A0A2R8Y7F3;A0A2R8Y6N0;A0A2R8YGP5;A0A2R8Y526;A0A2R8YDA1;A0A2R8Y6V2;A0A2R8YF58;A0A2R8Y7Y7;A0A2R8YF80;A0A2R8Y523;A0A2R8Y5K3;A0A2R8YFV8;A0A2R8YCY3;A0A2R8YFK5;K7EQF0;A0A2R8Y4R6;K7EP28;A0A2R8Y7R0;A0A2R8Y583;A0A0U1RRF5;B4DNT1;A0A0U1RQW7;A0A0U1RRD6;A0A0U1RRF8;A0A0A0MSS5;F6UH26;A0A0U1RQU0;A0A0U1RR09;A0A1W2PS06;F6XE5…	P51532;Q9HBD4;A0A2R8Y4P4;A0A2R8Y7S2;A0A2R8YGG3;A0A0A0MT49;A0A2R8Y440;A0A2R8YG32;A0A2R8Y4C5;A0A2R8Y7F3;A0A2R8Y6N0;A0A2R8YGP5;A0A2R8Y526;A0A2R8YDA1;A0A2R8Y6V2;A0A2R8YF58;A0A2R8Y7Y7;A0A2R8YF80	Transcription activator BRG1	SMARCA4	9.85904e-05	0.000110497	3.3289e-05	4.30553e-06	1.1797e-05	9.89553e-06	4.45151e-05	2.89936e-05	2.61088e-05	1.48275e-05	0.000109742	1.03764e-05	4.02169e-05	3.68337e-05	3.74204e-05	0.000112453	3.6573e-05	2.80989e-05	4.31389e-05	2.87978e-05	3.90939e-05	3.34283e-05	4.47291e-05	4.33769e-05
P62633;D6RAT4	P62633	Cellular nucleic acid-binding protein	CNBP	9.8094e-05	0.000139366	0.000182559	0.000141163	0.000103769	0.000128352	0.000328853	9.79436e-05	6.33007e-05	6.03272e-05	0.000129525	0.000128146	0.000301817	0.00043179	0.000313759	0.000245958	0.000240481	0.000214042	0.000267999	7.18328e-05	0.000134683	9.10542e-05	0.000132217	2.78509e-05
P60983;G3V4P8	P60983;G3V4P8	Glia maturation factor beta	GMFB	9.78367e-05	0.000102133	0.000104589	2.70926e-05	5.3531e-05	5.00749e-05	9.56832e-05	0.000122985	0.000139408	6.94599e-05	0	5.51345e-05	0.000102433	0.000103134	7.80604e-05	6.50699e-05	7.18537e-05	5.25876e-06	6.87064e-05	3.2732e-05	8.0445e-05	4.60998e-05	7.25428e-05	3.02056e-05
P07814;V9GYZ6;V9GZ76	P07814;V9GYZ6	Bifunctional glutamate/proline--tRNA ligase;Glutamate--tRNA ligase;Proline--tRNA ligase	EPRS	9.78357e-05	0.000109692	0.000119853	9.8112e-05	0.000123049	9.47899e-05	0.000155045	0.000140686	0.0001468	0.000118339	0.000109677	9.53095e-05	0.000140745	0.00011203	0.000123408	0.000115848	9.65363e-05	0.000112266	0.000113735	1.33656e-05	0.000127643	2.13806e-05	0.000107222	1.11191e-05
O75368	O75368	SH3 domain-binding glutamic acid-rich-like protein	SH3BGRL	9.75441e-05	0.00015621	0.000158633	0.000108389	8.16656e-05	0.000106942	0.000125256	0.000155848	0.000131081	0.000184461	9.4772e-05	0.000129687	0.000138115	0.000129676	0.000160329	8.25114e-05	5.56051e-05	7.54217e-05	0.000110192	3.77815e-05	0.000136851	2.77406e-05	0.00011823	2.90515e-05
P61024;Q5T179;Q9BZU3	P61024;Q5T179;Q9BZU3	Cyclin-dependent kinases regulatory subunit 1;Cyclin-dependent kinases regulatory subunit	CKS1B	9.73929e-05	8.83327e-05	0.000101627	0.000102125	7.02955e-05	9.79656e-05	2.76488e-05	6.71481e-05	6.2125e-05	9.80728e-05	6.79412e-05	0	0.000149376	6.97527e-05	0.000183376	0.000113129	0.000110489	0.000122017	0.000106877	3.51522e-05	5.38226e-05	3.15855e-05	9.29565e-05	1.10974e-05
Q15008;C9J7B7;C9J0E9;H7C531	Q15008	26S proteasome non-ATPase regulatory subunit 6	PSMD6	9.72192e-05	0.000106234	0.000101319	0.000124992	0.000129769	9.55285e-05	0.000138842	0.000119564	0.000126523	0.000113058	0.000127638	0.000108262	9.80765e-05	0.000109895	0.000104257	0.000106448	0.000109063	0.000124693	0.000108671	8.11383e-06	0.000122314	1.00825e-05	0.000109177	1.33781e-05
Q9H4A4;A6NKB8;A0A087WU27;A0A087WUS4;C9JMZ3;H7C2T3	Q9H4A4;A6NKB8	Aminopeptidase B	RNPEP	9.68065e-05	0.000114606	0.00012955	0.000111613	9.75572e-05	0.000107502	8.63626e-05	0.00010659	0.000104127	0.00012328	0.000116841	0.000119325	6.313e-05	6.37114e-05	6.51551e-05	1.60535e-05	2.48018e-05	3.18843e-05	5.48659e-05	2.04055e-05	0.000109421	1.23352e-05	0.000109606	1.11071e-05
Q8WUP2;E7EWE8;D6RAI6;E7EPI5;E7EN81;D6R9I4;D6RA19;D6R9V9	Q8WUP2;E7EWE8	Filamin-binding LIM protein 1	FBLIM1	9.65696e-05	6.48711e-05	7.00689e-05	6.64947e-05	5.27836e-05	9.11472e-05	6.39841e-05	5.57281e-05	5.61584e-05	8.83801e-05	6.64385e-05	4.42958e-05	2.00307e-05	5.09759e-05	2.99851e-05	6.37861e-06	5.91451e-06	9.76231e-06	2.39061e-05	1.60542e-05	6.24975e-05	1.35706e-05	7.36559e-05	1.53186e-05
Q9UBQ5;K7ERF1;K7ES31;K7EQM4;A0A087WVB9;B4DQ48;K7EK53	Q9UBQ5;K7ERF1;K7ES31;K7EQM4;A0A087WVB9	Eukaryotic translation initiation factor 3 subunit K	EIF3K	9.62651e-05	0.00012018	0.000125925	9.82337e-05	8.19481e-05	0.000102038	0.000124657	0.000120184	0.000147799	9.84631e-05	0.000135937	0.000115282	0.000139107	0.000181451	0.000134848	9.12302e-05	9.84934e-05	0.000108636	0.00012415	3.05264e-05	0.00012372	1.5554e-05	0.000104098	1.48641e-05
P30455;A0A0G2JIF2;P30443;Q5SRN5;P04439;A0A1W2PS24;A0A0G2JL56;P13746;A0A1W2PSE7;A0A0G2JI36;Q5SRN7;P10314;Q9GJ45;A0A1W2PQD0;A0A1W2PS39;P16188;P30459;A0A140T975;A0A1W2PR61;P01893;P18462;A0A0G2JPD3;P16189;A0A140T8Y4;A0A140T8W8;B0UXQ0;A0A140T941;A0A1W2PPF8;A0A140T9Z6;P16190;P30512;P30457;P30456;P30453;A0A1W2PQS8;P30450;P30504;A0A1W2PQE2;A0A140T9X6;A0A140TA13;A0A0G2JPQ3;A0A140T8X0;A0A0G2JH66;P13747;A0A…	P30455;A0A0G2JIF2;P30443;Q5SRN5;P04439;A0A1W2PS24;A0A0G2JL56;P13746;A0A1W2PSE7;A0A0G2JI36;Q5SRN7;P10314;Q9GJ45;A0A1W2PQD0;A0A1W2PS39;P16188;P30459;A0A140T975	HLA class I histocompatibility antigen, A-36 alpha chain;HLA class I histocompatibility antigen, A-1 alpha chain;HLA class I histocompatibility antigen, A-3 alpha chain;HLA class I histocompatibility antigen, A-11 alpha chain;HLA class I histocompatibility antigen, A-32 alpha chain;HLA class I histocompatibility antigen, A-30 alpha chain;HLA class I histocompatibility antigen, A-74 alpha chain	HLA-A	9.61086e-05	7.86768e-05	9.94548e-05	9.95655e-05	8.78267e-05	0.000105874	0.000132355	6.41875e-05	6.91234e-05	8.63607e-05	9.23706e-05	9.8249e-05	2.79641e-05	2.93454e-05	1.82624e-05	2.07507e-05	1.99023e-05	1.58612e-05	3.2905e-05	4.95209e-06	9.0441e-05	2.22927e-05	9.45845e-05	8.9166e-06
Q15459;H7C1L2;F8WB66;F8WC79	Q15459	Splicing factor 3A subunit 1	SF3A1	9.60636e-05	0.000101685	0.000112759	0.000110894	0.000126384	0.000118458	0.000159744	0.000123001	0.00011472	0.000116791	0.000103233	0.000102719	0.000114227	0.000133947	0.00013928	0.000102108	9.60539e-05	0.000122137	0.000115782	1.56668e-05	0.000120035	1.91768e-05	0.00011104	1.00436e-05
P08134;Q5JR08;E9PQH6;Q5JR07;Q5JR05;U3KQA9;U3KQV3;Q5JR06;E9PN11;E9PLA2;P62745	P08134;Q5JR08;E9PQH6;Q5JR07;Q5JR05;U3KQA9;U3KQV3;Q5JR06;E9PN11	Rho-related GTP-binding protein RhoC	RHOC	9.6025e-05	9.54686e-05	0.00010201	0.000158318	0.000160605	0.000155672	8.97623e-05	8.67988e-05	0.000105723	0.000131695	0.000131902	0.000109852	5.60041e-05	5.80523e-05	0	4.6577e-05	3.16858e-05	4.23857e-05	4.92224e-05	1.95594e-05	0.000109289	1.78582e-05	0.000128016	3.02878e-05
P45974;Q92995;F5H571;H7C5J3	P45974	Ubiquitin carboxyl-terminal hydrolase 5	USP5	9.51234e-05	9.13677e-05	9.85858e-05	7.06676e-05	7.3814e-05	8.4619e-05	0.000114878	8.73622e-05	0.000123533	9.02907e-05	7.11474e-05	8.07413e-05	8.63277e-05	0.000113548	9.39461e-05	8.63031e-05	7.26417e-05	9.54736e-05	8.98545e-05	1.23637e-05	9.46588e-05	1.85353e-05	8.56963e-05	1.04514e-05
Q96DI7;Q9NSS8	Q96DI7	U5 small nuclear ribonucleoprotein 40 kDa protein	SNRNP40	9.45735e-05	0.000113817	0.000107727	7.93202e-05	5.73006e-05	4.74089e-05	0.000168822	0.000129917	0.000136831	9.38603e-05	0.000106795	8.36291e-05	0.000133375	0.000108434	0.000113749	0.000136014	9.43668e-05	0.000127661	0.00011389	1.48163e-05	0.000119976	2.87104e-05	8.33579e-05	2.46138e-05
Q9H3N1;G3V448	Q9H3N1	Thioredoxin-related transmembrane protein 1	TMX1	9.43709e-05	0.000108984	0.000119042	0.00010974	9.45783e-05	0.000114017	0.000101012	0.000106998	0.000110052	8.78571e-05	0.000101066	8.78923e-05	8.21361e-05	9.68737e-05	8.555e-05	5.24412e-05	5.60807e-05	6.8735e-05	7.56727e-05	1.5998e-05	9.91461e-05	8.58138e-06	0.000106789	9.30247e-06
P68363;P68366;F8VVB9;C9JDS9;F8VS66;F8VRZ4;F8VX09;F8VWV9;F8VRK0;F8W0F6;F8VXZ7	P68363;P68366	Tubulin alpha-1B chain;Tubulin alpha-4A chain	TUBA1B;TUBA4A	9.4284e-05	8.37191e-05	0.00043362	0.000162828	0.000192576	0.000287285	5.47614e-05	0.000160101	0.000131062	0.000114146	0.000286684	0.000322082	0.000127043	0.000527736	0.000159802	0.000449313	0.000273359	0.000335108	0.000313492	0.000144221	0.000178139	9.51842e-05	0.000209052	0.000120995
Q14108;A0A1W2PPX5;A0A1W2PQR6;A0A1W2PQB7;A0A1W2PS43;A0A1W2PPU6;A0A1W2PRS1;A0A1W2PRF6;A0A1W2PSE4;D6RDG0;A0A1W2PS70;A0A1W2PNX7	Q14108;A0A1W2PPX5;A0A1W2PQR6;A0A1W2PQB7;A0A1W2PS43;A0A1W2PPU6;A0A1W2PRS1;A0A1W2PRF6	Lysosome membrane protein 2	SCARB2	9.42326e-05	9.76249e-05	9.46182e-05	6.59459e-05	6.84376e-05	7.93354e-05	6.44043e-05	6.91125e-05	5.34804e-05	3.81149e-05	4.41847e-05	1.98184e-05	5.41224e-05	5.51812e-05	5.60691e-05	2.18872e-05	1.88429e-05	3.47561e-05	3.72396e-05	1.57649e-05	4.81859e-05	1.65888e-05	8.33657e-05	1.2849e-05
Q96CT7;M0R2F5	Q96CT7;M0R2F5	Coiled-coil domain-containing protein 124	CCDC124	9.42186e-05	5.45277e-05	4.4291e-05	1.15155e-05	4.01654e-06	2.63174e-06	8.6509e-05	7.16639e-05	0.000100229	9.39342e-05	1.06154e-05	1.11973e-05	0.000118885	0.000113368	9.39712e-05	0.000164053	0.000119698	9.70747e-05	0.000102607	2.29531e-05	6.23582e-05	3.74074e-05	3.52002e-05	3.29986e-05
Q9NRR5	Q9NRR5	Ubiquilin-4	UBQLN4	9.41575e-05	0.000116022	0.000109208	9.43848e-05	0.000100023	9.01556e-05	0.000140784	0.000118731	0.000109235	0.000124717	9.40152e-05	7.52508e-05	8.98058e-05	0.000132677	8.49311e-05	0.000107167	0.000100418	9.67537e-05	9.81433e-05	1.54804e-05	0.000110456	2.12244e-05	0.000100659	9.14215e-06
P24752;H0YEL7;E9PRQ6;E9PKF3	P24752	Acetyl-CoA acetyltransferase, mitochondrial	ACAT1	9.40182e-05	9.38413e-05	0.000100621	7.86443e-05	5.88476e-05	7.73169e-05	0.000162711	0.000105978	0.000117397	8.12169e-05	7.23274e-05	9.01311e-05	8.303e-05	8.54375e-05	9.49914e-05	8.05113e-05	6.62799e-05	6.56559e-05	8.08624e-05	1.04479e-05	0.00010496	2.98311e-05	8.38816e-05	1.40201e-05
Q9Y224;G3V4C6;H0YJB9;G3V4E7	Q9Y224;G3V4C6	UPF0568 protein C14orf166	C14orf166	9.3926e-05	7.98444e-05	9.87688e-05	8.21757e-05	5.38867e-05	8.61557e-05	7.76467e-05	9.88744e-05	9.95966e-05	0.000141617	5.9737e-05	8.76808e-05	5.54497e-05	8.06494e-05	5.39375e-05	7.00376e-05	4.75151e-05	5.5763e-05	6.44333e-05	1.12292e-05	9.41921e-05	2.51779e-05	8.24595e-05	1.43437e-05
Q14980	Q14980	Nuclear mitotic apparatus protein 1	NUMA1	9.31209e-05	9.04645e-05	9.73738e-05	7.24968e-05	6.18908e-05	5.80132e-05	0.000126631	0.000113816	0.000119929	7.97965e-05	6.72575e-05	7.21213e-05	0.000130769	0.00012803	0.000124838	0.000131951	0.000111832	0.000131357	0.0001187	6.97325e-06	9.65918e-05	2.41006e-05	7.88933e-05	1.55125e-05
Q9NS69	Q9NS69	Mitochondrial import receptor subunit TOM22 homolog	TOMM22	9.30308e-05	7.54229e-05	8.62254e-05	5.42565e-05	5.30616e-05	7.56146e-05	7.49919e-05	8.1064e-05	7.79238e-05	4.73983e-05	4.98152e-05	5.59388e-05	9.63037e-05	0.000109232	0.000113665	5.3005e-05	4.52784e-05	5.39827e-05	7.53436e-05	2.84392e-05	6.4522e-05	1.38205e-05	7.29353e-05	1.49314e-05
P55735;A8MXL6;E7ERC8	P55735;A8MXL6	Protein SEC13 homolog	SEC13	9.29526e-05	0.000148406	0.000172874	0.000144311	0.000168048	0.000177839	0.000191647	0.000126594	0.000168003	8.02467e-05	0.0001532	0.000148775	0.00014272	0.000142001	0.000155663	0.000137881	0.000122271	0.000148246	0.000142508	1.02522e-05	0.000144744	3.49236e-05	0.000150739	2.86065e-05
Q6UW68;K7EM09;K7EPR0;K7ELQ9	Q6UW68;K7EM09;K7EPR0;K7ELQ9	Transmembrane protein 205	TMEM205	9.29086e-05	0.000125005	0.000103663	6.00787e-05	0.000108004	7.09561e-05	8.24726e-05	0.00010957	0.000128898	5.3732e-05	5.11751e-05	4.69792e-05	3.13588e-05	2.6785e-05	3.76035e-05	3.26467e-05	3.52066e-05	2.54544e-05	3.37192e-05	4.30323e-06	7.88045e-05	3.12895e-05	9.34358e-05	2.21048e-05
Q13501;E7EMC7;E9PFW8;C9JRJ8;E3W990;D6RBF1;C9J6J8	Q13501;E7EMC7	Sequestosome-1	SQSTM1	9.28271e-05	0.000130904	0.000123838	0.000118298	0.000131729	0.00014996	0.000263462	0.000220708	0.000186565	0.000137744	0.000106786	0.000120686	2.90729e-05	2.51884e-05	1.1829e-05	1.01605e-05	5.6326e-06	6.15227e-06	2.98174e-05	9.13522e-06	0.000172658	5.62831e-05	0.000124593	1.72411e-05
P00403	P00403	Cytochrome c oxidase subunit 2	MT-CO2	9.27156e-05	0.00011363	0.00012971	8.45988e-05	0.000102708	4.48304e-05	0.000119984	0.000100826	7.47488e-05	9.52998e-05	8.07181e-05	8.84506e-05	0.000120823	0.000116549	4.8475e-05	9.49026e-05	0.000100512	0.000101948	9.59513e-05	2.36126e-05	9.33379e-05	1.4712e-05	9.46987e-05	2.65867e-05
O00422;H7BZW6;U3KPY7;U3KQ12	O00422;H7BZW6;U3KPY7	Histone deacetylase complex subunit SAP18	SAP18	9.26138e-05	0.000109757	4.31327e-05	0.000112802	4.61621e-05	6.77934e-05	9.22389e-05	7.70902e-05	0.00012257	4.15158e-05	1.4368e-05	4.35462e-05	7.94843e-05	9.41819e-05	7.59471e-05	6.76299e-05	7.56431e-05	4.31361e-05	6.85098e-05	1.54187e-05	6.52215e-05	3.60035e-05	7.87102e-05	2.81774e-05
Q9NR31;Q5SQT8;H0Y5E8;X1WI22;D6RAA2;D6RDB2	Q9NR31;Q5SQT8	GTP-binding protein SAR1a	SAR1A	9.25688e-05	8.29706e-05	8.16346e-05	5.37817e-05	2.78252e-05	8.20628e-05	0.00010338	0.000113775	0.000110354	5.56406e-05	8.64958e-05	7.65486e-05	6.86145e-05	5.72655e-05	7.51953e-05	5.67981e-05	5.00491e-05	4.62046e-05	6.15251e-05	1.00534e-05	9.10324e-05	2.05182e-05	7.01406e-05	2.2361e-05
P61960;H0Y614	P61960;H0Y614	Ubiquitin-fold modifier 1	UFM1	9.25141e-05	0	0.000181718	0.000105498	0.000102703	0	4.50492e-06	0.000228407	0	7.24526e-06	0.00010444	0.000110141	5.54152e-05	0.000136617	0	0	6.69199e-05	5.74056e-05	6.09283e-05	4.62391e-05	7.57897e-05	8.24792e-05	8.04056e-05	6.3859e-05
P41227;F8W808;A8MWP7;C9JN83;Q9BSU3;C9JW55;H0Y8T0	P41227;F8W808;A8MWP7	N-alpha-acetyltransferase 10	NAA10	9.24648e-05	7.15864e-05	7.55344e-05	9.82839e-05	8.70869e-05	9.48196e-05	6.25408e-05	9.96092e-05	0.000114619	9.2378e-05	8.04477e-05	9.37886e-05	0.00013179	0.000126001	0.000112862	0.000109021	8.29273e-05	9.34551e-05	0.000107121	1.70493e-05	9.05638e-05	1.61337e-05	8.66293e-05	9.88735e-06
Q14061;H7C4E5;C9J8T6	Q14061;H7C4E5;C9J8T6	Cytochrome c oxidase copper chaperone	COX17	9.23308e-05	9.40121e-05	0.000152047	5.93711e-05	6.16307e-05	6.67311e-05	0.000115069	9.74538e-05	4.54293e-05	5.39327e-05	5.06549e-05	5.68726e-05	7.40952e-05	0.000100948	0.000117905	5.50876e-05	5.18239e-05	5.15978e-05	7.26186e-05	2.58067e-05	6.99021e-05	2.64365e-05	8.76871e-05	3.19468e-05
P55010;H0YLZ1;H0YN40;H0YMJ8;H0YM54;H0YK11;H0YK29	P55010;H0YLZ1;H0YN40	Eukaryotic translation initiation factor 5	EIF5	9.2185e-05	0.00014424	0.000121717	0.000124842	0.000110308	9.49852e-05	0.000179181	0.000158583	0.000221057	0.000131216	0.000125871	0.000122427	0.000126134	0.000117414	0.000134856	8.9239e-05	9.6121e-05	7.47997e-05	0.000108713	2.12886e-05	0.000156389	3.51773e-05	0.000114713	1.79797e-05
P33992;B1AHB1;B1AHB2;B1AHA9	P33992;B1AHB1	DNA replication licensing factor MCM5;DNA helicase	MCM5	9.18462e-05	6.53081e-05	9.50755e-05	7.8733e-05	4.80036e-05	6.31405e-05	0.000169453	0.000119253	0.000104989	5.38468e-05	7.20221e-05	6.16236e-05	0.000216383	0.000208634	0.000197768	0.000152129	0.000232313	0.000238199	0.000186721	2.82812e-05	9.68646e-05	3.98872e-05	7.36845e-05	1.6602e-05
Q8N4H5;F8W8Z9;H3BUX3;H0YFG9	Q8N4H5;F8W8Z9	Mitochondrial import receptor subunit TOM5 homolog	TOMM5	9.17883e-05	8.51349e-05	0.00012066	9.80895e-05	0	8.39753e-05	0	8.65294e-05	9.20489e-05	1.68828e-05	7.12031e-05	7.72939e-05	0.000111808	6.90558e-05	0.000106557	7.3903e-05	7.82991e-05	1.38976e-05	7.58307e-05	3.19624e-05	5.73264e-05	3.5524e-05	7.99413e-05	3.77747e-05
P22102;F8WD69;C9JBJ1;C9JTV6;C9JZG2;C9JKQ7;A0A140TA71;H7C366	P22102	Trifunctional purine biosynthetic protein adenosine-3;Phosphoribosylamine--glycine ligase;Phosphoribosylformylglycinamidine cyclo-ligase;Phosphoribosylglycinamide formyltransferase	GART	9.15268e-05	7.52284e-05	8.26351e-05	5.61386e-05	8.7903e-05	7.1211e-05	7.85444e-05	8.36146e-05	0.000104035	9.2908e-05	0.000102806	9.98245e-05	0.000131993	0.000139	0.000111023	0.000103366	9.97487e-05	0.000101582	0.000112362	1.54205e-05	9.36222e-05	9.65443e-06	7.74405e-05	1.17781e-05
A0A0A6YYH1;P59780;Q7Z6K5;H0YMP5;H0YL03;H0YMK0;H0YL85;H0YLI7	A0A0A6YYH1;P59780;Q7Z6K5;H0YMP5;H0YL03;H0YMK0;H0YL85;H0YLI7	AP-3 complex subunit sigma-2;Arpin	C15orf38-AP3S2;AP3S2;ARPIN	9.14367e-05	2.76634e-06	4.71976e-06	2.21169e-06	0.000106908	0	6.78486e-06	0	4.67416e-05	0	2.04587e-06	0	2.28605e-06	2.06617e-06	0.000105395	4.62011e-06	0	1.52834e-06	1.65565e-05	3.85196e-05	9.26206e-06	1.69326e-05	3.46737e-05	4.58461e-05
Q8WZ82	Q8WZ82	Ovarian cancer-associated gene 2 protein	OVCA2	9.04344e-05	8.20755e-05	7.29903e-05	5.15452e-05	5.72737e-05	6.01825e-05	5.19137e-05	7.54026e-05	6.19966e-05	4.04727e-05	3.32367e-05	4.04886e-05	7.40404e-05	0.000102606	9.4105e-05	3.80182e-05	7.03941e-05	6.41364e-05	6.91127e-05	2.09261e-05	5.05851e-05	1.44514e-05	6.90836e-05	1.39416e-05
Q9H1E3	Q9H1E3	Nuclear ubiquitous casein and cyclin-dependent kinase substrate 1	NUCKS1	8.98415e-05	0.000111482	0.000170947	4.00013e-05	0.000195386	8.67454e-06	0.000255051	0.000126683	0.000342636	3.98099e-05	0	1.06079e-05	5.54137e-06	0.000174562	0.000234255	0	3.27315e-05	0	6.53853e-05	9.41048e-05	0.000129131	0.000129194	0.000102722	6.61599e-05
O96019;H7C5S0;C9JQT2	O96019	Actin-like protein 6A	ACTL6A	8.9655e-05	0.000101929	0.00011082	8.19258e-05	0.000104427	6.92111e-05	0.000160616	0.000117531	0.000142911	7.69286e-05	0.00010049	7.22724e-05	0.000140767	0.000127024	0.000104985	0.000124658	0.000143381	9.66226e-05	0.000115673	1.71769e-05	0.000111791	3.23782e-05	9.29947e-05	1.43039e-05
P14550;Q5T621;V9GYG2;V9GYP9	P14550	Alcohol dehydrogenase [NADP(+)]	AKR1A1	8.95875e-05	9.22953e-05	0.000129064	9.69587e-05	0.000113186	0.000136381	8.38414e-05	0.000111342	9.59833e-05	9.95412e-05	8.97195e-05	7.1881e-05	0.000117044	0.000127974	9.99003e-05	0.000103193	9.62553e-05	0.000101627	0.000102553	1.11605e-05	9.20514e-05	1.24054e-05	0.000109579	1.81139e-05
Q9UK08	Q9UK08	Guanine nucleotide-binding protein G(I)/G(S)/G(O) subunit gamma-8	GNG8	8.91929e-05	0.000111588	0.000108837	5.39008e-05	4.94445e-05	1.8036e-05	0	0.000127059	0.000217535	7.92245e-06	6.76293e-05	8.28319e-05	3.49728e-05	0	3.52126e-05	2.33831e-05	4.34063e-05	4.26466e-05	3.74933e-05	1.49182e-05	8.38296e-05	7.39354e-05	7.1833e-05	3.40783e-05
Q5RI15	Q5RI15	Cytochrome c oxidase protein 20 homolog	COX20	8.90654e-05	8.11642e-05	5.33601e-05	0	0	0	0.000101611	3.88247e-05	6.19379e-05	5.63224e-05	2.98265e-05	6.04121e-05	2.19861e-05	0	0	0	0	1.9664e-05	1.45803e-05	9.83988e-06	5.81557e-05	2.26837e-05	3.72649e-05	3.88062e-05
P09669	P09669	Cytochrome c oxidase subunit 6C	COX6C	8.90021e-05	0.000175876	0.00017161	0.000143597	0.000192517	8.41967e-05	0.000264646	9.82294e-05	0.000242517	5.64033e-05	9.13575e-05	0.000170789	0.000169035	0.000147283	7.44502e-05	0.00011969	0.000201435	0.000177231	0.000151416	4.15604e-05	0.00015399	7.84423e-05	0.0001428	4.22788e-05
Q99622;U3KQ85;F5GXW5;U3KQ07	Q99622;U3KQ85;F5GXW5	Protein C10	C12orf57	8.87888e-05	8.58835e-05	8.22692e-05	8.27101e-05	5.35952e-05	5.80542e-05	6.46462e-05	0.000108974	0.000128632	5.74414e-05	5.03474e-05	8.29988e-05	9.91958e-05	9.32939e-05	8.56169e-05	8.19018e-05	7.28857e-05	8.43929e-05	8.57551e-05	8.35229e-06	8.21733e-05	2.83111e-05	7.52168e-05	1.39398e-05
P61803;F5H895;A0A0B4J239;F5GXX5	P61803;F5H895;A0A0B4J239;F5GXX5	Dolichyl-diphosphooligosaccharide--protein glycosyltransferase subunit DAD1	DAD1	8.87609e-05	0.000148292	0.000132957	4.23992e-05	5.03174e-05	4.77345e-05	6.2034e-05	0.000105014	0.00014149	3.95913e-05	4.02042e-05	4.52684e-05	7.33718e-05	9.98747e-05	8.26072e-05	3.20435e-05	9.72955e-05	8.47501e-05	7.36016e-05	2.25477e-05	7.22669e-05	3.8283e-05	8.50769e-05	4.22815e-05
P61086;D6RDM7;D6RFX1	P61086;D6RDM7	Ubiquitin-conjugating enzyme E2 K	UBE2K	8.87363e-05	0.000126014	0.000143831	0.000183289	0.000123675	0.000163843	0.000119125	0.000138343	0.000136831	8.79519e-05	0.000135937	0.000176573	0.000126892	0.000155662	0.00012498	0.000116309	0.000163048	0.000172403	0.000147981	2.13037e-05	0.00013246	2.63646e-05	0.000138231	3.03545e-05
P07384;E9PJJ3;E9PLC9;E9PMC6;E9PJA6;E9PSA6;E9PQB3;E9PRM1;E9PLX0;E9PIA9;E9PL37	P07384	Calpain-1 catalytic subunit	CAPN1	8.87352e-05	0.000109928	0.000126794	7.34411e-05	5.03473e-05	6.04615e-05	3.73393e-05	0.000114918	0.000118782	2.97549e-05	4.87018e-05	4.50051e-05	4.25118e-05	2.95179e-05	8.57256e-05	3.30962e-05	7.20963e-06	8.46926e-06	3.59337e-05	2.62595e-05	6.57502e-05	3.66372e-05	8.49511e-05	2.68285e-05
P84101;F8WBN3;B9A031;C9JQZ0;B8ZZY7;F8WBV6	P84101;F8WBN3;B9A031;C9JQZ0;B8ZZY7;F8WBV6	Small EDRK-rich factor 2	SERF2	8.87223e-05	0.000103296	5.36814e-05	0	0	0.000161506	0	0	0	0	0	0	0	0	8.07791e-05	0	0	0	1.15399e-05	3.01046e-05	0	0	6.78677e-05	5.75493e-05
Q9BRP8	Q9BRP8	Partner of Y14 and mago	WIBG	8.86837e-05	7.56491e-05	6.43175e-05	1.4402e-05	3.58174e-05	3.68529e-05	0.000111619	9.18528e-05	0.000126559	5.62465e-05	3.21418e-05	2.23306e-05	7.8658e-05	7.75136e-05	8.06779e-05	2.09691e-05	5.98413e-05	2.41316e-05	5.20174e-05	2.52888e-05	7.34583e-05	3.9225e-05	5.26204e-05	2.56882e-05
Q9H9B4;S4R2X2;D6RFI0;D6RDG7;D6RAE9	Q9H9B4;S4R2X2;D6RFI0	Sideroflexin-1	SFXN1	8.86237e-05	8.68111e-05	7.526e-05	5.63291e-05	4.72996e-05	2.66039e-05	0.00012835	6.09502e-05	0.000120882	4.50226e-05	6.95662e-05	3.96987e-05	7.79594e-05	8.15711e-05	8.0182e-05	6.6035e-05	4.77988e-05	5.03672e-05	6.33732e-05	1.38555e-05	7.74117e-05	3.48527e-05	6.34879e-05	2.23163e-05
P49459;A0A0D9SG71;A0A0D9SEZ6;A0A0R4J2E5	P49459;A0A0D9SG71;A0A0D9SEZ6;A0A0R4J2E5	Ubiquitin-conjugating enzyme E2 A	UBE2A	8.82903e-05	9.9537e-05	7.79871e-05	7.30973e-05	8.47835e-05	8.47883e-05	0.000129553	0.00011642	0.000161904	0.00014534	0.000108808	9.22505e-05	8.28196e-05	0.000110311	6.22324e-05	8.19259e-05	9.51672e-05	9.40397e-05	8.83923e-05	1.47926e-05	0.000125713	2.30999e-05	8.47472e-05	8.29372e-06
Q9UKD2	Q9UKD2	mRNA turnover protein 4 homolog	MRTO4	8.8182e-05	6.19232e-05	6.92971e-05	4.1189e-05	4.85507e-05	2.49574e-05	9.5957e-05	8.89053e-05	0.000100587	7.94141e-05	5.12297e-05	5.40928e-05	9.85047e-05	9.2923e-05	9.316e-05	0.000100698	0.000110313	0.000108773	9.40664e-05	6.82795e-06	7.83643e-05	1.9326e-05	5.56832e-05	2.0353e-05
P17980;R4GNH3;E9PM69;E9PKD5;E9PMD8;E9PN50;E9PLG2	P17980;R4GNH3;E9PM69;E9PKD5;E9PMD8	26S protease regulatory subunit 6A	PSMC3	8.81445e-05	8.21162e-05	7.02004e-05	6.00086e-05	4.31204e-05	4.95112e-05	0.000111746	8.88318e-05	8.36465e-05	0.000114426	3.24297e-05	4.74756e-05	9.242e-05	8.88262e-05	8.34409e-05	6.62674e-05	4.24223e-05	3.93668e-05	6.57456e-05	2.13769e-05	7.97592e-05	3.05632e-05	6.55169e-05	1.63177e-05
P23919;H7C312;H7BZ20;G5E9E9;H7C3A4	P23919;H7C312;H7BZ20	Thymidylate kinase	DTYMK	8.80126e-05	4.37961e-05	6.91599e-05	5.42301e-05	6.37801e-05	5.19836e-05	3.56229e-05	7.81875e-05	7.29522e-05	6.59103e-05	6.99707e-05	4.92684e-05	0.000113889	7.35797e-05	7.35487e-05	6.29238e-05	5.46457e-05	8.57145e-05	7.33672e-05	1.8962e-05	6.19853e-05	1.48248e-05	6.18271e-05	1.4277e-05
Q9UNM6;J3KNQ3;A0A087WUL9;E9PL38;H0YD73;E9PQG3;E9PPD2;F8W8J6	Q9UNM6;J3KNQ3;A0A087WUL9;E9PL38;H0YD73	26S proteasome non-ATPase regulatory subunit 13	PSMD13	8.79065e-05	0.000163565	0.000121551	9.88064e-05	9.70565e-05	9.92028e-05	9.98597e-05	0.000114681	0.000159621	7.7243e-05	0.000120222	9.88663e-05	0.000135486	0.000125546	0.000118365	9.00594e-05	0.000132023	6.39973e-05	0.000109192	2.56745e-05	0.000111749	2.5397e-05	0.000111348	2.54601e-05
P10619;X6R5C5;X6R8A1;Q5JZH0;U3KQ41;U3KQU6	P10619;X6R5C5;X6R8A1	Lysosomal protective protein;Lysosomal protective protein 32 kDa chain;Lysosomal protective protein 20 kDa chain;Carboxypeptidase	CTSA	8.77446e-05	0.000141506	0.000115074	7.98744e-05	5.99014e-05	8.01335e-05	3.91035e-05	7.13137e-05	6.86061e-05	6.49011e-05	6.8215e-05	5.71287e-05	3.54153e-05	4.04028e-05	3.23451e-05	2.7627e-05	1.65391e-05	2.78822e-05	3.39057e-05	7.46489e-06	6.15447e-05	1.09861e-05	9.4039e-05	2.67539e-05
P49588;H3BPK7	P49588	Alanine--tRNA ligase, cytoplasmic	AARS	8.76149e-05	8.16361e-05	6.53866e-05	5.25318e-05	7.91724e-05	7.0958e-05	6.93702e-05	0.000107749	0.000110969	8.00979e-05	7.03852e-05	5.88711e-05	0.000108781	5.9002e-05	7.28939e-05	8.3371e-05	7.99917e-05	7.86921e-05	7.73719e-05	1.48974e-05	8.29071e-05	1.97073e-05	7.28833e-05	1.15994e-05
O95292;E5RK64	O95292	Vesicle-associated membrane protein-associated protein B/C	VAPB	8.75056e-05	9.55419e-05	8.56823e-05	8.86883e-05	6.47472e-05	7.01989e-05	0.00012383	7.60435e-05	0.000116572	5.95416e-05	6.95956e-05	7.73917e-05	6.03926e-05	5.04875e-05	6.60424e-05	7.44414e-05	5.10592e-05	5.36456e-05	6.19229e-05	8.69337e-06	8.71624e-05	2.41524e-05	8.20607e-05	1.08696e-05
Q8WUM4;A0A3B3IT07;C9IZF9;F8WEQ7;F8WBR8;F8WDK9	Q8WUM4	Programmed cell death 6-interacting protein	PDCD6IP	8.74219e-05	0.000113223	0.000123724	6.52965e-05	7.32071e-05	6.17545e-05	0.000127268	9.76252e-05	0.000137372	0.000100001	7.39861e-05	7.12451e-05	9.36594e-05	9.62499e-05	9.13286e-05	4.77338e-05	3.31139e-05	5.20472e-05	6.93397e-05	2.54187e-05	0.00010125	2.46307e-05	8.74378e-05	2.35724e-05
O75431;C9JAZ1;C9JNK6;F8WE26	O75431;C9JAZ1	Metaxin-2	MTX2	8.74059e-05	2.18212e-05	9.2074e-06	0	1.06179e-05	2.52235e-05	3.17036e-06	1.37526e-05	1.67553e-05	2.85211e-05	2.4629e-05	0	1.44065e-05	1.30165e-05	1.758e-05	2.2559e-05	1.88416e-05	1.735e-05	1.48219e-05	3.07772e-06	1.44714e-05	1.03557e-05	2.57126e-05	2.8818e-05
Q8N163;H0YB24;G3V119;E5RHJ4;H0YC69;E5RFJ3;A0A087X2B6;E5RGU7;H0YC58;E5RHH8	Q8N163;H0YB24;G3V119	Cell cycle and apoptosis regulator protein 2	CCAR2	8.7333e-05	0.000102336	8.51964e-05	8.7949e-05	7.29784e-05	6.53879e-05	0.000138397	0.000106443	0.000100871	7.04881e-05	8.26538e-05	8.28391e-05	9.78211e-05	8.85902e-05	0.000103572	0.000100336	7.32269e-05	8.38552e-05	9.00343e-05	1.0521e-05	9.69487e-05	2.20871e-05	8.35301e-05	1.17679e-05
P53007;B4DP62	P53007;B4DP62	Tricarboxylate transport protein, mitochondrial	SLC25A1	8.71593e-05	6.26376e-05	9.16796e-05	2.61707e-05	1.36738e-05	1.99232e-05	3.15254e-05	4.83097e-05	9.23149e-05	4.7018e-05	8.29548e-05	2.79608e-05	1.89062e-05	3.49708e-05	2.43445e-05	2.39076e-05	1.94158e-05	2.04318e-05	2.42768e-05	5.46956e-06	5.50139e-05	2.43739e-05	5.02073e-05	3.18054e-05
P48739;A0A0A0MSW4;B3KYB6;B3KYB7	P48739;A0A0A0MSW4;B3KYB6	Phosphatidylinositol transfer protein beta isoform	PITPNB	8.68581e-05	0.000102068	0.000109477	8.84145e-05	7.44223e-05	0.000112038	0.000151894	0.000124732	0.00014005	8.32782e-05	0.000102093	4.26124e-05	0.000139167	0.000174494	0.00013448	0.00010763	8.99127e-05	9.89647e-05	0.000112466	2.87116e-05	0.000107443	3.68636e-05	9.55462e-05	1.34234e-05
Q9NZZ3	Q9NZZ3	Charged multivesicular body protein 5	CHMP5	8.67155e-05	0.000147967	0.000120814	0.00011761	0.000136488	0.000136644	0.000164137	0.00014685	0.000118397	0.000217601	0.00011731	0.000115135	0.000184074	0.000148744	0.000148805	0.00014936	0.000167625	0.00019454	0.000158326	1.83156e-05	0.000146572	3.64968e-05	0.000124373	1.97083e-05
Q52LJ0;H0YNA1	Q52LJ0	Protein FAM98B	FAM98B	8.67101e-05	9.61684e-05	7.90905e-05	5.81067e-05	5.29779e-05	3.43004e-05	5.47952e-05	9.62046e-05	7.28761e-05	0.00050408	4.79177e-05	4.06311e-05	9.77835e-05	8.70335e-05	0.000103705	6.81087e-05	4.18426e-05	2.93081e-05	6.69161e-05	2.78097e-05	0.000136084	0.000165579	6.78923e-05	2.13138e-05
Q9HCJ6	Q9HCJ6	Synaptic vesicle membrane protein VAT-1 homolog-like	VAT1L	8.64014e-05	7.82325e-05	9.87916e-05	5.22872e-05	7.17662e-05	5.87574e-05	6.3555e-05	6.56988e-05	7.45828e-05	6.06037e-05	7.25128e-05	5.6323e-05	3.06887e-05	4.06473e-05	3.82282e-05	1.85031e-05	1.86182e-05	1.68403e-05	3.1407e-05	9.75715e-06	6.5546e-05	6.37284e-06	7.43727e-05	1.57812e-05
O14737;K7EQA1;K7ESJ4;Q3HM38;X6R2P6	O14737;K7EQA1	Programmed cell death protein 5	PDCD5	8.62867e-05	5.14512e-05	0.000130179	0.000145224	0.000146855	0.000174542	0.00025756	0.000117098	0.000106649	0.000227653	0.000210672	0.000228889	0.000108713	0.000136932	9.01913e-05	0.000210872	0.000139749	0.000132132	0.00014964	3.7589e-05	0.00019142	5.79824e-05	0.000122423	4.13041e-05
P20645;F5GX30;H0YGT2;H0YF90;H0YGE9	P20645;F5GX30;H0YGT2;H0YF90	Cation-dependent mannose-6-phosphate receptor	M6PR	8.61323e-05	9.94231e-05	6.17619e-05	0.000108058	9.93732e-05	9.49554e-05	5.79524e-05	3.89766e-05	9.62309e-05	7.6161e-05	9.42889e-05	7.3999e-05	3.27515e-05	0	3.32942e-05	4.92285e-05	1.8466e-05	4.9796e-05	3.67908e-05	1.73733e-05	7.29348e-05	1.99494e-05	9.16173e-05	1.48546e-05
P48444;B0YIW6;Q6P1Q5;E9PK34	P48444;B0YIW6	Coatomer subunit delta	ARCN1	8.57796e-05	8.19697e-05	7.06234e-05	6.95712e-05	8.74291e-05	7.21728e-05	7.56795e-05	0.000101855	8.70452e-05	7.07756e-05	7.62032e-05	7.72392e-05	7.96646e-05	7.59401e-05	7.78856e-05	5.68908e-05	6.3421e-05	5.48802e-05	6.94174e-05	1.01099e-05	8.14662e-05	1.03292e-05	7.79243e-05	7.35493e-06
P55795	P55795	Heterogeneous nuclear ribonucleoprotein H2	HNRNPH2	8.53862e-05	7.97386e-05	7.57517e-05	9.70539e-05	7.91381e-05	7.83048e-05	0.000126797	0.000109048	8.75432e-05	8.59684e-05	7.21257e-05	8.65844e-05	7.17492e-05	7.46138e-05	6.63159e-05	6.60261e-05	0.00010248	5.80436e-05	7.51162e-05	1.40831e-05	9.46777e-05	1.79767e-05	8.25622e-05	7.09683e-06
O60493	O60493	Sorting nexin-3	SNX3	8.52146e-05	6.99485e-05	6.93542e-05	0.00012337	0.000121372	7.42342e-05	9.45118e-05	6.77024e-05	0.000115316	4.76169e-05	0.000117376	0.000135725	8.11144e-05	6.81623e-05	8.27527e-05	8.0924e-05	0.000112022	8.23651e-05	9.18664e-05	1.32677e-05	9.63746e-05	3.04169e-05	9.05823e-05	2.30778e-05
P16402	P16402	Histone H1.3	HIST1H1D	8.49917e-05	0	0	0	0	8.20051e-05	0	0	0.000142141	9.08677e-06	0	0	0.000145252	0	0.000124838	0.000195227	0.000189923	0.000173259	0.000118357	6.64379e-05	2.52046e-05	5.24006e-05	2.78328e-05	3.9371e-05
Q9NPJ3	Q9NPJ3	Acyl-coenzyme A thioesterase 13;Acyl-coenzyme A thioesterase 13, N-terminally processed	ACOT13	8.48105e-05	8.91626e-05	5.37614e-05	2.22452e-05	6.42405e-05	1.99157e-05	3.48723e-05	3.5905e-05	4.90307e-05	7.12467e-05	0.000100641	6.56149e-05	7.69152e-05	4.69886e-05	4.97653e-05	4.48538e-05	8.06084e-05	7.24067e-05	6.24504e-05	1.49779e-05	5.95518e-05	2.28795e-05	5.56893e-05	2.7214e-05
O43681;A0A087WXS7;K7ERW9	O43681;A0A087WXS7;K7ERW9	ATPase ASNA1	ASNA1	8.47344e-05	9.69983e-05	7.4391e-05	8.43395e-05	9.16576e-05	6.63293e-05	3.82064e-05	0.000108697	8.16298e-05	7.80246e-05	9.61985e-05	6.11358e-05	9.41102e-05	6.74317e-05	7.78346e-05	7.04134e-05	9.59237e-05	6.08031e-05	7.53789e-05	1.32e-05	7.73153e-05	2.29192e-05	8.3075e-05	1.02283e-05
Q8N111	Q8N111	Cell cycle exit and neuronal differentiation protein 1	CEND1	8.46958e-05	9.41179e-05	9.44867e-05	4.65681e-05	4.15869e-05	3.71413e-05	7.53611e-05	8.05153e-05	8.78981e-05	4.15687e-05	6.58517e-05	3.42614e-05	0	1.71594e-05	2.63859e-05	3.65299e-05	2.14003e-05	2.34949e-05	2.27474e-05	1.10464e-05	6.42427e-05	1.98476e-05	6.64328e-05	2.50231e-05
O15372;B3KS98;A0A087WZK9;E5RJT0;E5RFH0;E5RGU4;E5RFW7;E5RHC7;E5RH59	O15372;B3KS98;A0A087WZK9	Eukaryotic translation initiation factor 3 subunit H	EIF3H	8.46818e-05	8.13212e-05	8.36413e-05	7.43789e-05	6.4366e-05	7.56518e-05	4.84331e-05	6.77073e-05	0.000103155	8.31754e-05	7.82426e-05	5.36928e-05	0.000116954	8.59826e-05	9.89553e-05	7.5277e-05	8.02589e-05	7.9302e-05	8.43461e-05	1.44175e-05	7.2401e-05	1.84504e-05	7.73402e-05	6.94505e-06
Q9NR28;A0A024RBT2;H7BZK7;A0A2U3TZH2;H7BZQ7	Q9NR28;A0A024RBT2	Diablo homolog, mitochondrial	DIABLO	8.461e-05	6.61934e-05	8.58195e-05	5.22462e-05	4.94953e-05	3.30093e-05	0.000102979	9.10853e-05	9.2159e-05	5.06026e-05	5.82702e-05	3.67376e-05	1.78658e-05	5.73723e-05	2.97518e-05	3.18086e-05	4.89308e-05	3.33596e-05	3.65466e-05	1.30053e-05	7.19723e-05	2.45633e-05	6.18956e-05	1.90965e-05
P68400;A0A2R8Y5A0;E7EU96;A0A2R8YD58;A0A2R8YF43;A0A2R8YFU2;A0A2R8YDP2;Q8NEV1;A0A2R8Y4H0;A0A2R8Y4D6;V9GYA2;A0A2R8YEW1;A0A2R8YDY7;A0A2R8YCK2;A0A2R8Y7T1;A0A087WY74;A0A2R8YF47;V9GY80;A0A2R8YEL7;A0A2R8Y797;A0A2R8Y3W6;V9GYW6	P68400;A0A2R8Y5A0;E7EU96;A0A2R8YD58;A0A2R8YF43;A0A2R8YFU2;A0A2R8YDP2;Q8NEV1;A0A2R8Y4H0;A0A2R8Y4D6	Casein kinase II subunit alpha;Casein kinase II subunit alpha 3	CSNK2A1;CSNK2A3	8.43206e-05	0.000132922	0.000125645	6.69153e-05	0.000103642	9.69852e-05	7.70737e-05	0.000100777	0.000140701	5.63663e-05	7.40047e-05	6.11905e-05	7.91388e-05	8.01998e-05	6.87034e-05	9.43235e-05	6.2374e-05	5.4507e-05	7.1491e-05	1.30213e-05	8.50188e-05	2.86414e-05	0.000101738	2.26796e-05
O75340;A0A024QZ42;A0A087WZ38;D6RA21;Q86W51;E7EPW6;H0Y9X3	O75340;A0A024QZ42	Programmed cell death protein 6	PDCD6	8.40997e-05	0.000115054	0.000153419	8.34785e-05	0.000114374	0.000100349	9.62562e-05	0.000124789	0.000114747	8.02447e-05	0.000133734	0.000105879	9.78962e-05	0.00010899	8.7373e-05	7.93189e-05	8.26038e-05	7.36146e-05	9.08108e-05	1.19009e-05	0.000109275	1.77607e-05	0.000108462	2.37452e-05
P53621;A0A3B3IT15;A0A3B3IS84;A0A3B3ISC6;A0A3B3IU89;A0A3B3ITV3;A0A3B3ISK1;A0A3B3ITI7;A0A3B3IU78;A0A3B3IS23;A0A3B3ITX2	P53621;A0A3B3IT15;A0A3B3IS84;A0A3B3ISC6;A0A3B3IU89	Coatomer subunit alpha;Xenin;Proxenin	COPA	8.40397e-05	0.000103557	0.000122552	6.69868e-05	7.60949e-05	5.63872e-05	0.000103247	0.000105088	0.000110969	6.63255e-05	6.59128e-05	6.56451e-05	0.000103951	9.45921e-05	9.09439e-05	4.87586e-05	5.76622e-05	5.46488e-05	7.37431e-05	2.19072e-05	8.61978e-05	2.03711e-05	8.49362e-05	2.2278e-05
Q14141;B1AMS2	Q14141;B1AMS2	Septin-6	38961	8.35894e-05	0.000104728	9.73109e-05	8.32669e-05	6.2535e-05	7.40556e-05	0.000135404	0.000111693	9.93857e-05	8.77253e-05	9.34623e-05	5.85301e-05	7.24741e-05	7.80981e-05	8.54664e-05	8.8006e-05	5.69249e-05	4.97345e-05	6.98906e-05	1.41285e-05	9.77001e-05	2.33523e-05	8.42477e-05	1.39452e-05
Q15393;I3L4G7;J3QRB2;J3QL37;J3QKV4;H3BMB0	Q15393	Splicing factor 3B subunit 3	SF3B3	8.34168e-05	8.19779e-05	9.67049e-05	7.16001e-05	6.65184e-05	4.51801e-05	8.48919e-05	9.67271e-05	8.02395e-05	4.65848e-05	7.00253e-05	5.52165e-05	0.000136185	0.000104736	0.00012365	9.12353e-05	9.63924e-05	0.000112521	0.000102848	1.54898e-05	7.22808e-05	1.72074e-05	7.4233e-05	1.61236e-05
O95166;H6UMI1;I3L3J4	O95166;H6UMI1;I3L3J4	Gamma-aminobutyric acid receptor-associated protein	GABARAP	8.33847e-05	5.48393e-05	6.91256e-05	0	0	0	1.53339e-05	0	0.000100257	5.87511e-05	0	0	5.86033e-05	0	5.74623e-05	5.37364e-05	0	4.17156e-05	3.02168e-05	2.55194e-05	2.9057e-05	3.80185e-05	3.45583e-05	3.55271e-05
P05026;V9GYR2	P05026;V9GYR2	Sodium/potassium-transporting ATPase subunit beta-1	ATP1B1	8.33343e-05	0.000116478	7.43853e-05	0.000102446	6.30402e-05	6.09062e-05	0.00024009	0.000140278	0.00015155	9.27493e-05	0.000164509	0.000127526	0.0001157	0.000140961	0.000180048	5.77835e-05	5.52131e-05	7.95388e-05	0.00010811	4.54536e-05	0.000152784	4.50182e-05	8.34317e-05	2.02429e-05
P00491;G3V5M2;G3V2H3;G3V393	P00491;G3V5M2	Purine nucleoside phosphorylase	PNP	8.30716e-05	0.000132857	0.000102634	0.000136283	0.000105661	4.03654e-05	0.000109556	0.000149218	0.0001583	8.42994e-05	5.36398e-05	4.41059e-05	7.89435e-05	7.7064e-05	6.64279e-05	2.96435e-05	3.19682e-05	2.65486e-05	5.06716e-05	2.27701e-05	9.98531e-05	4.36509e-05	0.000100145	3.23464e-05
P09497;D6RJD1;H0Y9Q6	P09497;D6RJD1	Clathrin light chain B	CLTB	8.27522e-05	9.71692e-05	6.99431e-05	1.55289e-05	1.81112e-05	1.91083e-05	0.000107398	0.000139967	0.000102036	8.98515e-05	2.93565e-05	1.59278e-05	7.99801e-05	5.83951e-05	0.000104742	1.02674e-05	1.27758e-05	1.22137e-05	4.20432e-05	3.71488e-05	8.07562e-05	4.3962e-05	5.04355e-05	3.37976e-05
Q9NX14	Q9NX14	NADH dehydrogenase [ubiquinone] 1 beta subcomplex subunit 11, mitochondrial	NDUFB11	8.27511e-05	2.69823e-05	0.000103131	7.23315e-05	6.61806e-05	5.28673e-05	0.000123594	1.52133e-05	0.000105539	7.51687e-05	6.7625e-05	7.12048e-05	0.000104988	8.71066e-05	8.12298e-05	6.36273e-05	7.29117e-05	5.90121e-05	7.71543e-05	1.53545e-05	7.63909e-05	3.39748e-05	6.7374e-05	2.3745e-05
P31937;H7BZL2	P31937	3-hydroxyisobutyrate dehydrogenase, mitochondrial	HIBADH	8.26128e-05	0.000122068	9.35719e-05	4.28966e-05	4.15091e-05	3.15507e-05	0.000107805	0.000109448	8.72277e-05	9.44653e-05	3.57809e-05	5.44856e-05	6.63166e-05	6.88535e-05	6.297e-05	4.8817e-05	4.30952e-05	3.1055e-05	5.36561e-05	1.36848e-05	8.15354e-05	2.73677e-05	6.90348e-05	3.27741e-05
Q9HC38;F6TLX2;I3L3Q4;I3L1I0;I3NI27;I3NI24;I3L2C2;I3L1F4;I3L277	Q9HC38;F6TLX2;I3L3Q4	Glyoxalase domain-containing protein 4	GLOD4	8.2512e-05	0.000102629	0.000109934	7.28632e-05	7.10981e-05	7.06808e-05	0.000100254	0.000117057	0.000139536	5.40215e-05	5.55504e-05	5.78323e-05	7.17507e-05	6.55266e-05	8.61521e-05	8.73266e-05	9.65253e-05	6.65976e-05	7.59588e-05	1.16585e-05	8.73753e-05	3.35801e-05	8.49529e-05	1.57283e-05
Q5TGZ0;A0A087WU07;R4GMM1;R4GNA1	Q5TGZ0;A0A087WU07;R4GMM1;R4GNA1	MICOS complex subunit MIC10	MINOS1;MINOS1-NBL1	8.2466e-05	0.000120806	0.000114674	0.000130175	6.47965e-05	6.82641e-05	0	0	0.000117333	7.22e-05	7.30243e-05	6.53948e-05	9.94887e-05	7.12419e-05	0	5.564e-05	6.65238e-05	6.45885e-05	6.04111e-05	2.99091e-05	5.46587e-05	4.21574e-05	9.68636e-05	2.59924e-05
P49591;Q5T5C7	P49591;Q5T5C7	Serine--tRNA ligase, cytoplasmic	SARS	8.24509e-05	9.08876e-05	0.0001107	7.54317e-05	8.56415e-05	8.04721e-05	9.29392e-05	0.00013355	0.000132805	6.91255e-05	7.44191e-05	5.55776e-05	0.000131347	0.000102701	0.0001045	7.2336e-05	6.74818e-05	8.66882e-05	8.86617e-05	2.16279e-05	9.30693e-05	3.03983e-05	8.75974e-05	1.13553e-05
Q8N4Q1	Q8N4Q1	Mitochondrial intermembrane space import and assembly protein 40	CHCHD4	8.23159e-05	0.000125005	5.42777e-05	9.91383e-05	0.000105348	0.000107454	0.000139797	7.54009e-05	9.53688e-05	4.2014e-05	7.45958e-05	7.1071e-05	9.72502e-05	9.40863e-05	0.000141195	6.80033e-05	7.81621e-05	6.01624e-05	8.71329e-05	2.64709e-05	8.30413e-05	2.98033e-05	9.55897e-05	2.23484e-05
Q9NPH2;J3QS51;J3KRH4;J3QKW9;J3QRY0;J3QRH1;J3QLD7	Q9NPH2	Inositol-3-phosphate synthase 1	ISYNA1	8.20361e-05	8.75678e-05	8.34355e-05	7.70215e-05	0.000117027	7.63904e-05	0.000104106	0.000106247	0.000134795	9.70487e-05	0.00011466	0.000123266	5.43612e-05	3.34467e-05	4.17213e-05	3.94557e-05	4.09984e-05	4.03579e-05	5.33724e-05	6.26833e-06	0.000113354	1.26593e-05	8.72464e-05	1.38508e-05
P05362;K7EKL8;E7ESS4	P05362;K7EKL8	Intercellular adhesion molecule 1	ICAM1	8.19192e-05	9.68926e-05	0.000123798	8.73353e-05	0.00015352	0.000135698	0.000126491	8.71581e-05	0.000100926	8.81765e-05	5.72408e-05	6.57387e-05	0	0	0	0	0	0	9.39124e-06	0	8.76219e-05	2.26945e-05	0.000113194	2.63237e-05
P78347;C9J6M0;Q6EKJ0;Q86UP8;A0A087WW90;A0A0D9SF80	P78347	General transcription factor II-I	GTF2I	8.17659e-05	8.651e-05	9.23427e-05	4.44255e-05	6.04813e-05	4.53903e-05	8.89092e-05	0.00010917	0.000116618	7.70893e-05	6.90285e-05	6.33387e-05	0.000194245	0.000192534	0.000180759	0.000158211	0.00016683	0.00015468	0.000158657	1.5659e-05	8.73589e-05	1.98018e-05	6.8486e-05	1.9351e-05
P15170;H3BR35;H3BSV8	P15170;H3BR35	Eukaryotic peptide chain release factor GTP-binding subunit ERF3A	GSPT1	8.17273e-05	8.66728e-05	7.49684e-05	9.49615e-05	0.000107303	8.68682e-05	8.65408e-05	9.18446e-05	0.000132273	8.83123e-05	7.13078e-05	6.89559e-05	9.69497e-05	8.50834e-05	9.78849e-05	5.88425e-05	6.07102e-05	6.57161e-05	7.63061e-05	1.64327e-05	8.98723e-05	2.08061e-05	8.87501e-05	1.0246e-05
P37198;M0QXN5	P37198;M0QXN5	Nuclear pore glycoprotein p62	NUP62	8.15419e-05	0.0001121	0.000107339	7.10155e-05	2.90987e-05	4.98665e-05	6.65625e-05	6.55339e-05	0.0001	3.8657e-05	5.61775e-05	4.05793e-05	0.000111455	9.7003e-05	9.22986e-05	5.52819e-05	5.14004e-05	4.49018e-05	7.04172e-05	2.57005e-05	6.12517e-05	2.04597e-05	7.51602e-05	2.94939e-05
O15212;A2AB88	O15212;A2AB88	Prefoldin subunit 6	PFDN6	8.10562e-05	0.000121824	0.000119688	8.76911e-05	9.05082e-05	9.53257e-05	0.000166772	0.000125606	0.000132419	0.000148046	7.80059e-05	6.42538e-05	0.000129229	0.000172302	8.98902e-05	8.21558e-05	0.000100196	0.000113499	0.000107361	3.00429e-05	0.000119184	3.65765e-05	9.93487e-05	1.5725e-05
Q9NQR4;H7C579;F8WF70	Q9NQR4;H7C579	Omega-amidase NIT2	NIT2	8.09565e-05	7.9414e-05	9.48468e-05	7.1231e-05	8.68507e-05	5.17213e-05	6.34111e-05	9.01137e-05	6.66995e-05	5.33287e-05	5.46965e-05	7.99888e-05	7.30781e-05	5.26017e-05	7.50766e-05	5.23929e-05	4.55196e-05	4.7498e-05	6.08794e-05	1.18675e-05	6.80397e-05	1.32144e-05	7.75034e-05	1.3588e-05
P36405	P36405	ADP-ribosylation factor-like protein 3	ARL3	8.08869e-05	8.17582e-05	9.22341e-05	8.7535e-05	1.69872e-05	2.2857e-05	6.08224e-05	0.000121719	8.93233e-05	2.83334e-05	8.64184e-05	6.44034e-05	7.989e-05	8.52015e-05	0.000129763	0.000106593	9.58031e-05	0.000113761	9.64879e-05	1.7027e-05	7.517e-05	2.88938e-05	6.37097e-05	3.12357e-05
A0A0J9YVP6;Q9UHX1;A0A0J9YYL3;A0A0J9YXX5;A0A0J9YXJ8;A0A0J9YVR6;E9PQ56;A0A0J9YWM1;H0YEM1;E9PN18;E9PMU7;E9PL19;H0YCP8	A0A0J9YVP6;Q9UHX1;A0A0J9YYL3;A0A0J9YXX5;A0A0J9YXJ8;A0A0J9YVR6;E9PQ56;A0A0J9YWM1;H0YEM1;E9PN18	Poly(U)-binding-splicing factor PUF60	PUF60	8.08547e-05	7.75181e-05	9.63104e-05	5.72959e-05	6.16113e-05	5.65975e-05	7.62206e-05	9.13956e-05	0.000124991	4.77647e-05	6.5216e-05	4.8972e-05	0.000117645	0.000107832	9.73497e-05	7.43348e-05	8.03535e-05	6.58204e-05	8.46154e-05	1.85181e-05	7.576e-05	2.67111e-05	7.1698e-05	1.44953e-05
Q9NSE4	Q9NSE4	Isoleucine--tRNA ligase, mitochondrial	IARS2	8.07378e-05	7.21633e-05	8.04054e-05	4.51807e-05	5.93274e-05	5.11148e-05	0.000100452	8.37452e-05	8.00937e-05	6.06097e-05	4.92361e-05	3.62988e-05	5.48826e-05	7.19556e-05	5.91215e-05	2.90936e-05	2.72345e-05	1.72791e-05	4.22665e-05	1.97595e-05	6.84059e-05	2.18249e-05	6.48216e-05	1.38679e-05
Q9BQ61;K7ELS0;K7ERU7;K7EN60	Q9BQ61	Uncharacterized protein C19orf43	C19orf43	8.03369e-05	4.78743e-05	4.6858e-05	4.33462e-05	2.45459e-05	5.90365e-05	7.88691e-05	6.64753e-05	3.57319e-05	5.74743e-05	2.6761e-05	1.91523e-05	8.42244e-05	5.785e-05	1.94867e-05	7.1442e-05	9.77615e-05	5.21328e-05	5.74357e-05	2.50471e-05	4.74106e-05	2.1663e-05	5.0333e-05	1.68716e-05
Q9Y5M8;H7C4H2;C9J5Z8	Q9Y5M8;H7C4H2	Signal recognition particle receptor subunit beta	SRPRB	8.01396e-05	0.000177284	6.7965e-05	9.66783e-05	0.000103635	9.6708e-05	9.06154e-05	0.000186163	7.46057e-05	0.000120575	0.000107268	6.67645e-05	0.000104424	4.83048e-05	9.88466e-05	4.29808e-05	2.46922e-05	3.81175e-05	6.05901e-05	3.06413e-05	0.000107665	3.955e-05	0.000103735	3.49877e-05
P46940;A0A0J9YXZ5;H0YLE8;A0A087X225;A0A087WWP1;H0YKA5;E9PDT6	P46940;A0A0J9YXZ5;H0YLE8	Ras GTPase-activating-like protein IQGAP1	IQGAP1	8.00614e-05	8.55499e-05	9.07077e-05	6.66601e-05	8.18001e-05	7.55197e-05	6.5442e-05	6.58964e-05	7.04651e-05	7.44959e-05	6.52999e-05	4.20829e-05	6.71023e-05	6.51838e-05	5.94886e-05	2.46441e-05	2.63423e-05	2.26241e-05	4.3924e-05	1.98554e-05	6.3947e-05	1.03253e-05	8.00498e-05	7.60166e-06
P08754	P08754	Guanine nucleotide-binding protein G(k) subunit alpha	GNAI3	8.0011e-05	7.65588e-05	0.000103119	6.42489e-05	3.80953e-05	4.91484e-05	9.93249e-05	0.000142351	0.000122882	4.05146e-05	6.3302e-05	5.64266e-05	4.38497e-05	6.3363e-05	6.51593e-05	6.21099e-05	4.38106e-05	4.48469e-05	5.42237e-05	9.73373e-06	8.74669e-05	3.68761e-05	6.85303e-05	2.1264e-05
P46926;D6R9P4;D6RAY7;D6RFF8;D6R917;D6RB13;Q8TDQ7;V9GYK3;D6RFK5;V9GYW0	P46926;D6R9P4;D6RAY7;D6RFF8;D6R917;D6RB13	Glucosamine-6-phosphate isomerase 1;Glucosamine-6-phosphate isomerase	GNPDA1	7.91748e-05	4.40459e-05	8.7649e-05	3.49436e-05	3.24528e-05	1.62033e-05	5.06213e-05	8.70356e-05	7.42389e-05	5.16308e-05	1.93791e-05	4.59173e-05	4.34891e-05	5.09579e-05	2.4797e-05	2.15672e-05	2.20362e-05	1.4525e-05	3.18985e-05	1.30456e-05	5.48038e-05	2.15176e-05	4.90782e-05	2.57416e-05
P43307;C9J3L8;C9J5W0;A0A3B3IRT8;E9PAL7;C9IZQ1	P43307;C9J3L8;C9J5W0;A0A3B3IRT8;E9PAL7;C9IZQ1	Translocon-associated protein subunit alpha	SSR1	7.90783e-05	9.43783e-05	8.48247e-05	9.00559e-05	9.73943e-05	9.60029e-05	5.31036e-05	3.66864e-05	9.29752e-05	8.51789e-05	8.84719e-05	7.98392e-05	3.09396e-05	3.28729e-05	3.06642e-05	5.08094e-05	4.49714e-05	5.1476e-05	4.5939e-05	9.06275e-06	7.27092e-05	2.06055e-05	9.02891e-05	6.52491e-06
O75131;A0A087WYQ3;H0YB26;E5RHZ0;A0A087WXR6;A0A087WUS8;E5RFT7;Q86YQ8;Q96A23;Q9UBL6;Q8IYJ1;Q9HCH3;E7ENV7;O95741	O75131;A0A087WYQ3	Copine-3	CPNE3	7.90204e-05	7.86743e-05	6.75191e-05	4.87888e-05	6.05934e-05	5.10962e-05	9.91212e-05	9.37225e-05	9.03239e-05	3.92908e-05	5.97447e-05	4.99907e-05	8.20309e-05	8.19476e-05	6.5023e-05	5.88336e-05	6.27262e-05	5.23829e-05	6.4705e-05	1.11932e-05	7.20323e-05	2.32654e-05	6.4282e-05	1.19885e-05
O75608;A0A087X1K9;B4DP64;E5RGR0;E5RJ48;E5RI35	O75608;A0A087X1K9;B4DP64;E5RGR0	Acyl-protein thioesterase 1	LYPLA1	7.89304e-05	3.77944e-05	4.28857e-05	2.1855e-05	0	2.10766e-05	5.89933e-05	4.08422e-05	7.6506e-05	3.85032e-05	5.68885e-05	4.19548e-05	3.35883e-05	3.7983e-05	3.12329e-05	4.62887e-05	2.94081e-05	3.17559e-05	3.60302e-05	5.69065e-06	5.22813e-05	1.34191e-05	3.3757e-05	2.44345e-05
Q9BUJ2;A0A0A0MRA5;B7Z4B8;M0R3F1;M0QYZ0;M0R203;M0QZV6;M0R0K8;M0QYI8;M0QYM5;M0R247;A0A087X1I2	Q9BUJ2;A0A0A0MRA5;B7Z4B8;M0R3F1;M0QYZ0	Heterogeneous nuclear ribonucleoprotein U-like protein 1	HNRNPUL1	7.84533e-05	0.00010354	0.000123147	9.98764e-05	9.79488e-05	7.43923e-05	0.000166537	9.41797e-05	0.000119681	8.172e-05	8.14542e-05	9.65253e-05	0.000109991	0.000104994	8.69298e-05	8.81292e-05	8.6015e-05	9.20279e-05	9.49446e-05	9.36207e-06	0.000106683	2.96383e-05	9.62263e-05	1.62639e-05
O15498;H7C3K7	O15498	Synaptobrevin homolog YKT6	YKT6	7.83419e-05	0.000104159	8.98386e-05	8.99435e-05	7.20786e-05	2.87155e-05	8.15813e-05	0.000106223	0.000180182	0.000107418	0.000113973	0.000114221	0.000136215	0.000154246	0.000121158	9.14067e-05	9.74052e-05	8.29336e-05	0.000113941	2.55453e-05	0.000117266	3.01962e-05	7.71795e-05	2.38997e-05
P46060;H0Y4Q3;B0QYT5;B0QYT4;B0QYT6	P46060	Ran GTPase-activating protein 1	RANGAP1	7.79741e-05	0.000105688	0.000108173	6.20653e-05	6.37741e-05	5.55426e-05	9.81407e-05	7.13406e-05	8.69168e-05	7.68138e-05	7.27735e-05	6.78537e-05	5.85018e-05	9.72727e-05	7.08058e-05	5.07243e-05	4.63131e-05	4.92329e-05	6.29578e-05	1.76543e-05	7.89732e-05	1.04522e-05	7.88697e-05	2.0949e-05
O75533;B4DGZ4;H7C341;F8WC19	O75533	Splicing factor 3B subunit 1	SF3B1	7.78208e-05	0.000103435	0.0001101	7.60996e-05	0.00010126	0.00010724	0.000162284	0.000101332	0.000122093	0.000101279	0.00010703	7.86191e-05	0.000137146	0.000138977	0.000128869	0.000139176	0.0001288	9.43152e-05	0.000120843	1.5626e-05	0.000112106	2.58135e-05	9.59924e-05	1.37513e-05
Q13310;B1ANR0;H0Y5F5;H0YEU6;H0YEQ8;B1ANR1;H0YCC8;H0YER0;H0Y6X6	Q13310;B1ANR0;H0Y5F5	Polyadenylate-binding protein 4;Polyadenylate-binding protein	PABPC4	7.76922e-05	4.96774e-05	4.6631e-05	5.96991e-05	6.07234e-05	5.03669e-05	7.01342e-05	6.45239e-05	7.13592e-05	6.81193e-05	5.41043e-05	7.4363e-05	5.7529e-05	5.7923e-05	5.76505e-05	7.47614e-05	5.78404e-05	5.9507e-05	6.27963e-05	6.24793e-06	6.71007e-05	6.5404e-06	5.7465e-05	1.04335e-05
Q9UMX0;H0YDS0	Q9UMX0	Ubiquilin-1	UBQLN1	7.71015e-05	0.000120278	0.000125473	8.31293e-05	0.00010677	7.20687e-05	0.000147755	8.72561e-05	0.000126917	0.000103964	2.39746e-05	7.6091e-05	0.000137244	0.000117386	0.000107552	7.79272e-05	6.09761e-05	4.53472e-05	8.89319e-05	3.2314e-05	9.43264e-05	3.9458e-05	9.74702e-05	2.10422e-05
P62256;C9JZG9;C9JZY6;H7C4M9;C9J8Q9	P62256;C9JZG9;C9JZY6;H7C4M9;C9J8Q9	Ubiquitin-conjugating enzyme E2 H	UBE2H	7.68164e-05	0.000114598	0.000108848	8.28476e-05	0.000114204	9.37648e-05	9.57978e-05	0.000102744	4.79604e-05	9.98716e-05	9.74144e-05	0.000113024	6.42673e-05	0.000109164	0.000102284	4.23547e-05	4.35996e-05	5.26558e-05	7.53357e-05	2.69742e-05	9.28022e-05	2.08118e-05	9.85131e-05	1.50024e-05
P62875	P62875	DNA-directed RNA polymerases I, II, and III subunit RPABC5	POLR2L	7.67435e-05	9.9358e-05	8.91011e-05	8.79186e-05	9.37024e-05	8.60627e-05	4.7147e-05	8.54353e-05	0.000110638	0.000107318	9.93153e-05	8.45888e-05	9.15035e-05	0.000125928	0.000109032	8.90663e-05	9.31923e-05	9.84564e-05	9.88239e-05	1.28174e-05	8.90739e-05	2.11896e-05	8.88144e-05	6.94291e-06
Q08257;A6NP24;C9JH92	Q08257;A6NP24;C9JH92	Quinone oxidoreductase	CRYZ	7.67295e-05	6.54033e-05	7.19155e-05	8.08399e-05	9.51522e-05	0.000101363	3.60997e-05	3.8152e-05	8.52083e-05	2.70597e-05	2.22832e-05	6.10941e-05	5.20475e-05	4.25024e-05	3.43914e-05	2.6752e-05	2.21472e-05	2.29852e-05	3.74171e-05	1.08844e-05	4.49828e-05	2.17552e-05	8.19005e-05	1.26102e-05
Q00796;H0YLA4;H0YKB3	Q00796;H0YLA4	Sorbitol dehydrogenase	SORD	7.66684e-05	9.32636e-05	0.000104337	3.26304e-05	3.2541e-05	3.24791e-05	0.000123149	0.000148197	0.000175312	0.000116712	9.71134e-05	3.4329e-05	0.00013297	0.000140742	0.000148136	0.000106298	0.000100049	9.66614e-05	0.000108455	2.04801e-05	0.000115802	4.40318e-05	6.19866e-05	3.05148e-05
O00425;F8WD15;Q9NZI8;Q9Y6M1;F8W930	O00425	Insulin-like growth factor 2 mRNA-binding protein 3	IGF2BP3	7.62257e-05	8.68925e-05	0.000124724	7.5314e-05	9.17144e-05	9.03714e-05	0.000133278	9.46288e-05	9.66894e-05	0.000115564	7.20842e-05	7.58061e-05	0.00010516	0.000106208	8.29032e-05	8.26561e-05	6.91237e-05	8.95882e-05	8.73494e-05	1.31e-05	9.80083e-05	2.13318e-05	9.08737e-05	1.64284e-05
P14406;D6R9C3;D6RIE3;D6RGV5;H0UI06	P14406;D6R9C3;D6RIE3;D6RGV5;H0UI06	Cytochrome c oxidase subunit 7A2, mitochondrial	COX7A2	7.61978e-05	7.09477e-05	7.38822e-05	6.66455e-05	6.92686e-05	5.78849e-05	3.57948e-05	8.08917e-05	9.45067e-05	9.72084e-05	8.36015e-05	7.89068e-05	6.91606e-05	6.93143e-05	7.17223e-05	8.01621e-05	7.86554e-05	7.59433e-05	7.48379e-05	4.35567e-06	7.8485e-05	2.02561e-05	6.91378e-05	5.89471e-06
P09960;B4DEH5	P09960	Leukotriene A-4 hydrolase	LTA4H	7.59544e-05	8.54034e-05	9.51613e-05	6.29686e-05	6.34004e-05	6.59293e-05	5.08409e-05	0.000112354	9.54147e-05	8.55372e-05	5.65875e-05	6.21445e-05	8.02731e-05	9.91385e-05	8.89954e-05	5.98686e-05	6.0125e-05	7.82119e-05	7.55367e-05	1.42647e-05	7.71465e-05	2.22989e-05	7.48029e-05	1.20897e-05
P61758;B4DWR3	P61758;B4DWR3	Prefoldin subunit 3	VBP1	7.54699e-05	7.17264e-05	6.72732e-05	6.46616e-05	4.07095e-05	7.08687e-05	5.42088e-05	9.61882e-05	9.43967e-05	2.77914e-05	4.15598e-05	3.69621e-05	7.87632e-05	0.000111626	0.000100101	7.57024e-05	6.62621e-05	0.000100872	8.14698e-05	1.62001e-05	5.85178e-05	2.71455e-05	6.51182e-05	1.14348e-05
O95861;A6NF51;F8VZG4;F8W1J0;F8VVW8;F8VRY7	O95861;A6NF51	3(2),5-bisphosphate nucleotidase 1	BPNT1	7.54527e-05	5.37807e-05	6.60955e-05	5.51361e-05	7.46704e-05	6.11759e-05	4.61163e-05	0.000100426	8.92123e-05	6.13824e-05	6.16357e-05	6.60163e-05	6.93416e-05	4.37061e-05	6.21454e-05	3.87814e-05	1.92925e-05	2.94525e-05	4.69623e-05	1.74193e-05	7.07981e-05	1.83555e-05	6.43852e-05	8.55863e-06
P23193;A0A1W2PPZ5;A0A1W2PRL9;E5RIS7;E5RJ93;B7Z4S1;Q15560;E5RK46;A0A1W2PS15;E5RFI1;A0A1W2PPV7;A0A0A0MT58;Q5JRI7	P23193;A0A1W2PPZ5;A0A1W2PRL9	Transcription elongation factor A protein 1	TCEA1	7.53552e-05	6.73699e-05	6.70102e-05	6.03327e-05	4.78631e-05	6.76483e-05	0.000119431	5.06309e-05	9.87162e-05	6.8888e-05	4.72164e-05	4.1198e-05	7.62316e-05	7.75417e-05	8.10091e-05	7.50446e-05	8.78295e-05	6.60679e-05	7.21318e-05	6.54567e-06	7.10133e-05	2.88296e-05	6.42632e-05	8.52547e-06
Q86UE4;E5RJU9;H0YB56;H0YBJ8;H0YBE0	Q86UE4;E5RJU9	Protein LYRIC	MTDH	7.52308e-05	4.86049e-05	3.09467e-05	4.74622e-05	3.12316e-05	5.28952e-05	0.000111466	5.36183e-05	6.97827e-05	6.86504e-05	1.88262e-05	2.69075e-05	2.84299e-05	2.74773e-05	3.5175e-05	8.53482e-06	1.11731e-05	9.24265e-06	2.09915e-05	1.06641e-05	5.82085e-05	3.06353e-05	4.77286e-05	1.49314e-05
P00167;J3KNC7	P00167	Cytochrome b5	CYB5A	7.51172e-05	5.55619e-05	6.58725e-05	3.63866e-05	3.23586e-05	4.08044e-05	6.19875e-05	8.25369e-05	9.50386e-05	3.57022e-05	3.86938e-05	4.15822e-05	5.0591e-05	7.82273e-05	4.41055e-05	4.25325e-05	6.9554e-05	3.84679e-05	5.21515e-05	1.47824e-05	5.92569e-05	2.28028e-05	5.10169e-05	1.57514e-05
P26196;Q8IV96	P26196	Probable ATP-dependent RNA helicase DDX6	DDX6	7.50893e-05	7.43204e-05	7.95307e-05	9.51824e-05	9.47442e-05	9.12718e-05	0.00013911	9.83437e-05	0.000103852	6.17976e-05	0.000117659	8.99254e-05	7.43461e-05	0.000137915	0.000121493	9.50613e-05	8.2316e-05	9.00563e-05	9.87304e-05	2.23359e-05	0.000101781	2.38078e-05	8.50231e-05	8.94569e-06
P42574;C9JXR7;A8MVM1	P42574	Caspase-3;Caspase-3 subunit p17;Caspase-3 subunit p12	CASP3	7.50668e-05	9.99276e-05	7.30818e-05	0.000117938	9.39042e-05	6.15127e-05	7.45971e-05	9.51595e-05	0.000100477	8.29498e-05	5.95211e-05	3.23521e-05	2.47963e-05	7.26356e-05	0.000102936	9.47401e-05	8.06605e-05	7.96217e-05	6.96775e-05	2.49821e-05	7.41761e-05	2.29972e-05	8.69052e-05	1.89632e-05
A0A3B3IUA2;A0A3B3ISK4	A0A3B3IUA2			7.47891e-05	0.000226137	0.000183222	7.78071e-05	6.27114e-05	5.24767e-05	0.000105609	0.000128488	0.000160923	0.000183512	6.65802e-05	6.74422e-05	0.00020682	0.000220565	0.000188938	6.09353e-05	5.37371e-05	5.81078e-05	0.000122364	7.4518e-05	0.000118759	4.3959e-05	0.000112857	6.66103e-05
P37235;E9PC71;P84074;P61601;E5RHE8;E5RIA5;E5RIZ1;E5RIG4;E5RHC8;E5RI78;A0A1B0GXG3;E5RGA9;E5RI95;E5RGZ0;E5RK89;E5RJJ6;E5RJT1;E5RFL9;C9JW46	P37235;E9PC71;P84074	Hippocalcin-like protein 1;Neuron-specific calcium-binding protein hippocalcin	HPCAL1;HPCA	7.47334e-05	0.000122873	0.00014402	0.000115773	9.84211e-05	0.000108802	0.000202597	0.000235911	0.0002718	0.000119566	9.71287e-05	0.000103862	9.1804e-05	0.000110294	8.90121e-05	9.72734e-05	5.31437e-05	7.33337e-05	8.83889e-05	1.82565e-05	0.000171811	6.82865e-05	0.00011077	2.13388e-05
P35221;G3XAM7;E5RIB1;E5RJ41;E5RGY6;E5RG03;E5RHV7;E5RFM5;E5RIE0;E5RJP7;E5RGD2;H0YBB8;E5RGY7;E5RJL0;E5RFK9;E5RFM3;E5RFG3;Q9UI47;E5RIT8;E5RJZ2	P35221;G3XAM7	Catenin alpha-1	CTNNA1	7.47098e-05	7.13448e-05	0.000114296	6.82128e-05	7.99452e-05	7.6742e-05	0.000108868	0.000102344	8.74845e-05	0.000108267	0.000124421	0.000106453	6.40457e-05	8.88262e-05	7.59129e-05	6.84477e-05	6.69624e-05	4.73616e-05	7.40014e-05	1.24973e-05	0.000106306	1.08668e-05	8.08752e-05	1.54062e-05
O75663	O75663	TIP41-like protein	TIPRL	7.46101e-05	3.88547e-05	6.56324e-05	3.70307e-05	3.50461e-05	2.10375e-05	2.99484e-05	7.01233e-05	7.33099e-05	4.1439e-05	2.20738e-05	3.43046e-05	6.48142e-05	8.67694e-05	6.81523e-05	5.32133e-05	6.82411e-06	2.33678e-05	4.82065e-05	2.73345e-05	4.51998e-05	1.96283e-05	4.53686e-05	1.86019e-05
P47897;A0A1B0GVU9;B4DDN1;A0A0U1RQT0;C9J165;H7C0R3;A0A0U1RQE9;A0A0U1RRI9;A0A0U1RQM8;A0A0U1RQL2;A0A0U1RQU2;A0A0U1RQX5;A0A0U1RR66;A0A0U1RRC8;A0A0U1RQQ5;A0A0U1RQX9;A0A0U1RRJ7;A0A1B0GTT3;F2Z2V6;A0A0U1RQJ6;A0A0U1RQC3;A0A0U1RR79	P47897;A0A1B0GVU9;B4DDN1	Glutamine--tRNA ligase	QARS	7.41931e-05	9.54605e-05	8.83236e-05	4.95626e-05	5.64606e-05	5.69082e-05	9.29074e-05	8.96238e-05	0.000101642	7.18726e-05	6.65148e-05	4.64468e-05	8.6508e-05	8.11777e-05	9.5903e-05	5.43231e-05	5.31862e-05	6.33004e-05	6.86922e-05	1.63667e-05	7.81679e-05	1.86242e-05	7.01514e-05	1.71942e-05
Q14203	Q14203	Dynactin subunit 1	DCTN1	7.39412e-05	6.31632e-05	8.41787e-05	5.03746e-05	5.27448e-05	5.42552e-05	8.49174e-05	6.992e-05	7.54247e-05	7.26792e-05	6.22398e-05	4.7395e-05	5.86784e-05	7.63615e-05	6.19322e-05	3.99077e-05	2.89284e-05	3.77911e-05	5.0142e-05	1.63574e-05	6.87627e-05	1.16987e-05	6.31096e-05	1.23102e-05
Q15363;F5GX39;E7EQ72	Q15363;F5GX39;E7EQ72	Transmembrane emp24 domain-containing protein 2	TMED2	7.36399e-05	8.56069e-05	9.03017e-05	5.47684e-05	5.10034e-05	5.88318e-05	3.85114e-05	9.42532e-05	9.2214e-05	5.81871e-05	4.91074e-05	3.48254e-05	4.42787e-05	4.16055e-05	5.34357e-05	0	3.60468e-05	4.08207e-05	3.5859e-05	1.6947e-05	6.11831e-05	2.38749e-05	6.90254e-05	1.51706e-05
Q16630;F8WJN3;F8W084;A0A3B3ISW1	Q16630;F8WJN3	Cleavage and polyadenylation specificity factor subunit 6	CPSF6	7.34512e-05	0.000113215	0.000109591	8.20421e-05	9.05919e-05	9.42801e-05	0.000103648	6.34348e-05	8.49708e-05	4.67166e-05	5.59496e-05	8.14435e-05	9.30735e-05	0.000102505	0.000118323	0.000105638	0.000112339	0.000140608	0.000107704	1.49851e-05	7.26938e-05	1.92629e-05	9.38619e-05	1.40779e-05
Q01995;H0YCU9;E9PJ32	Q01995;H0YCU9;E9PJ32	Transgelin	TAGLN	7.32293e-05	9.47363e-05	0.000128927	0.000370916	0.000235997	0.000281276	0.000283828	0.000259196	0.000308346	0.00178511	0.00156407	0.00165681	0.00168892	0.00195085	0.00174863	0.00058459	0.000683726	0.000566191	0.00126853	0.000598708	0.000976227	0.00069554	0.000197513	0.000107455
P26639;D6RCA5;D6R9F8;D6RDJ6;A2RTX5;D6RBR8;B7ZLP8	P26639	Threonine--tRNA ligase, cytoplasmic	TARS	7.30332e-05	6.58402e-05	7.6432e-05	7.07113e-05	8.61631e-05	7.89559e-05	4.80485e-05	9.28897e-05	0.000133969	6.52584e-05	6.22835e-05	4.49073e-05	0.000101667	9.11528e-05	8.09112e-05	5.11142e-05	5.78294e-05	4.854e-05	6.80174e-05	2.04682e-05	7.45595e-05	3.0781e-05	7.51893e-05	6.43251e-06
Q8IZV5;E5RK48	Q8IZV5;E5RK48	Retinol dehydrogenase 10	RDH10	7.27962e-05	0.000318579	0.00030303	0.000230096	0.000217343	4.44825e-05	7.50555e-05	5.79832e-05	4.60547e-05	9.20905e-05	0.000256028	0.000217882	1.05679e-05	9.00963e-06	8.66873e-06	0	0	0	3.51612e-05	4.74386e-06	0.000124182	8.17441e-05	0.000197721	0.000105054
P23588;E7EX17;F8VSC7;F8VP89;F8VX11;F8W0K0;F8VYE9;F8VRU1	P23588;E7EX17;F8VSC7;F8VP89;F8VX11;F8W0K0	Eukaryotic translation initiation factor 4B	EIF4B	7.26579e-05	8.37354e-05	7.49684e-05	4.96737e-05	7.05436e-05	6.38121e-05	5.94517e-05	9.74293e-05	6.43563e-05	8.63697e-05	5.79496e-05	4.14742e-05	8.34056e-05	7.2113e-05	8.5734e-05	7.10954e-05	0.000102336	5.86763e-05	7.35478e-05	1.3737e-05	6.78385e-05	1.86831e-05	6.92319e-05	1.05563e-05
Q9UK45;A0A087X2I5	Q9UK45;A0A087X2I5	U6 snRNA-associated Sm-like protein LSm7	LSM7	7.25175e-05	6.74041e-05	6.08986e-05	0.000123198	7.29201e-05	0.000100096	0	7.2758e-05	8.21406e-05	7.36335e-05	9.50021e-05	8.09543e-05	7.84702e-05	7.22703e-05	7.01619e-05	0.000220891	0.000163747	9.44236e-05	0.00011156	5.65195e-05	6.74147e-05	3.10194e-05	8.28391e-05	2.1799e-05
Q9H3P7;H7C0Q0;REV__H0YA81;H7C3Z6;REV__O95232;REV__J3KPP4	Q9H3P7	Golgi resident protein GCP60	ACBD3	7.24564e-05	5.34024e-05	6.59011e-05	4.62904e-05	6.40596e-05	5.35092e-05	0.00011894	7.82414e-05	8.17903e-05	3.081e-05	4.6681e-05	3.79218e-05	2.20011e-05	5.58387e-05	5.26914e-05	2.49946e-05	3.76626e-05	4.46717e-05	3.93974e-05	1.28296e-05	6.57308e-05	3.05543e-05	5.92698e-05	8.91515e-06
P06396;A0A0A0MS51;A0A0A0MT01;REV__H0YJM7;REV__Q6TDU7;REV__F8W8F9	P06396;A0A0A0MS51;A0A0A0MT01	Gelsolin	GSN	7.24275e-05	8.75597e-05	8.31325e-05	4.65721e-05	4.79393e-05	7.03329e-05	7.0287e-05	7.49804e-05	6.45672e-05	5.61527e-05	7.63701e-05	5.72755e-05	7.23036e-05	9.1726e-05	7.23838e-05	2.77578e-05	3.18983e-05	2.69512e-05	5.4328e-05	2.58356e-05	6.66055e-05	7.95304e-06	6.7994e-05	1.58019e-05
P05060;A0A0A0MT66	P05060	Secretogranin-1;PE-11;GAWK peptide;CCB peptide	CHGB	7.2391e-05	0.000103597	8.10858e-05	3.03541e-05	5.49375e-05	2.54132e-05	8.8559e-05	9.80253e-05	9.89363e-05	2.03387e-06	2.28666e-06	0	0	0	0	7.31868e-07	0	0	1.04553e-07	2.72751e-07	4.83069e-05	4.69895e-05	6.12965e-05	2.76572e-05
E9PAV3;F8VZJ2;H0YHX9;Q13765;F8W0W4;F8W1N5;F8VNW4;F8VZ58	E9PAV3;F8VZJ2;H0YHX9;Q13765;F8W0W4;F8W1N5;F8VNW4	Nascent polypeptide-associated complex subunit alpha, muscle-specific form;Nascent polypeptide-associated complex subunit alpha	NACA	7.23245e-05	7.34074e-05	7.17154e-05	7.68628e-05	8.69389e-05	8.00089e-05	7.74876e-05	7.03854e-05	7.76202e-05	7.30934e-05	8.18741e-05	7.86349e-05	8.9956e-05	9.47888e-05	8.92546e-05	8.76416e-05	7.98231e-05	8.84244e-05	8.69319e-05	4.43591e-06	7.65159e-05	3.75635e-06	7.68763e-05	5.33003e-06
Q13740;F5GXJ9;H7C543	Q13740;F5GXJ9	CD166 antigen	ALCAM	7.20844e-05	9.95451e-05	8.62826e-05	5.14565e-05	6.44497e-05	7.26547e-05	0.000127	9.69149e-05	0.00012257	7.94531e-05	7.88696e-05	5.42223e-05	7.55856e-05	9.93352e-05	9.27335e-05	4.35116e-05	4.70066e-05	5.30919e-05	6.64981e-05	2.20305e-05	9.31717e-05	2.5601e-05	7.44122e-05	1.5315e-05
Q9H4G4;Q5VZR0;A0A087WUM5	Q9H4G4;Q5VZR0;A0A087WUM5	Golgi-associated plant pathogenesis-related protein 1	GLIPR2	7.20137e-05	7.61463e-05	2.94751e-05	3.93122e-05	6.68233e-05	4.77977e-05	3.5181e-05	5.99795e-05	5.45021e-05	5.29714e-05	6.50829e-05	0.000104386	8.42394e-05	7.1877e-05	4.51308e-05	2.77806e-05	2.63615e-05	2.8036e-05	5.54015e-05	2.29629e-05	6.20171e-05	2.10836e-05	5.52614e-05	1.74428e-05
P11310;B7Z9I1;Q5T4U5;E9PJM9;H0YDT5;E9PRX4	P11310;B7Z9I1;Q5T4U5	Medium-chain specific acyl-CoA dehydrogenase, mitochondrial	ACADM	7.19107e-05	8.48501e-05	6.5055e-05	5.90047e-05	8.5634e-05	5.23632e-05	0.000121563	7.05503e-05	7.43618e-05	4.40004e-05	6.56631e-05	3.43909e-05	4.71227e-05	6.26886e-05	5.55306e-05	3.89579e-05	5.0992e-05	4.22975e-05	4.74257e-05	7.97015e-06	6.84216e-05	2.77668e-05	6.9803e-05	1.24149e-05
Q9Y5Z4;Q5THN1	Q9Y5Z4	Heme-binding protein 2	HEBP2	7.18893e-05	4.37058e-05	5.35321e-05	5.51493e-05	5.00528e-05	5.67723e-05	3.53695e-05	5.72908e-06	4.9248e-06	0	0	0	9.40951e-06	0	0	0	0	0	1.34422e-06	3.50672e-06	7.67056e-06	1.26165e-05	5.51836e-05	8.58679e-06
P04080;A0A1W2PQG6;A0A1W2PS52	P04080	Cystatin-B	CSTB	7.17757e-05	0.000311125	0.00029853	3.51645e-05	2.99582e-05	3.48065e-05	0.000545055	0.000394077	0.000351211	0.000130477	9.33434e-05	4.90281e-05	0.000228184	0.000292386	0.000164243	8.04491e-05	3.93359e-05	5.77654e-05	0.000130199	9.30451e-05	0.000260532	0.000181021	0.000130227	0.000124273
P29218;H0YBL1;E5RIP7;E5RG13;E5RG94;E5RIF4;E5RHE9;E5RI82;E5RGY4	P29218;H0YBL1;E5RIP7;E5RG13	Inositol monophosphatase 1	IMPA1	7.16867e-05	8.27183e-05	7.36021e-05	5.39603e-05	4.24538e-05	3.76399e-05	6.513e-05	6.88349e-05	9.75331e-05	4.55287e-05	4.76014e-05	2.71521e-05	4.5443e-05	5.16373e-05	4.85344e-05	5.54482e-05	3.00824e-05	3.36084e-05	4.17008e-05	9.25224e-06	5.863e-05	2.21509e-05	6.03435e-05	1.67398e-05
P21741;E9PPJ5;E9PLM6	P21741;E9PPJ5;E9PLM6	Midkine	MDK	7.1677e-05	7.84514e-05	8.34698e-05	3.6753e-05	4.44193e-05	9.39155e-05	6.70336e-05	7.83198e-05	8.44223e-05	5.4858e-05	4.30822e-05	0	0	0	0	0	0	0	0	0	5.46193e-05	2.8049e-05	6.81143e-05	2.06802e-05
P35237;A0A024QZX5;A0A087X1N8;A0A2R8YD12;A0A2R8Y6A7;A0A2R8YDD0;A0A2R8Y517	P35237;A0A024QZX5;A0A087X1N8;A0A2R8YD12;A0A2R8Y6A7	Serpin B6	SERPINB6	7.16159e-05	7.97663e-05	9.5853e-05	7.78984e-05	5.88894e-05	5.14144e-05	6.76003e-05	7.73343e-05	0.000107906	6.83849e-05	9.04164e-05	5.38252e-05	6.51898e-05	7.17421e-05	6.46592e-05	7.13798e-05	5.39112e-05	5.81761e-05	6.26976e-05	6.47776e-06	7.75777e-05	1.74781e-05	7.25729e-05	1.44793e-05
O00487;C9JW37	O00487	26S proteasome non-ATPase regulatory subunit 14	PSMD14	7.13125e-05	0.000143126	0.000116595	0.000100191	0.000103735	0.000116503	0.00011011	0.000153643	0.000137711	7.87184e-05	8.24063e-05	9.33498e-05	0.000131407	0.000117925	0.000124369	0.000154745	6.56645e-05	4.81548e-05	0.000105088	3.7567e-05	0.000109323	2.79496e-05	0.000108577	2.16145e-05
Q9C005	Q9C005	Protein dpy-30 homolog	DPY30	7.12664e-05	5.69166e-05	0.000168357	0.000103818	7.87883e-05	0.00011686	6.28648e-05	8.25695e-05	0.000114004	0.000221874	0.00010278	0.000162962	4.70025e-05	0.000168576	0.000183376	0.000192726	0.000180686	0.000355038	0.000184338	8.96813e-05	0.000124509	5.33853e-05	9.93344e-05	3.67438e-05
P51659;A0A2R8YD50;E7EWE5;G5E9S2;E7ET17;A0A2R8Y7L2;E7ER27;E7EPL9;A0A2R8YDT8;A0A2R8YF45;A0A2R8YEG2;A0A2R8Y7W2	P51659;A0A2R8YD50;E7EWE5;G5E9S2;E7ET17;A0A2R8Y7L2;E7ER27;E7EPL9	Peroxisomal multifunctional enzyme type 2;(3R)-hydroxyacyl-CoA dehydrogenase;Enoyl-CoA hydratase 2	HSD17B4	7.12e-05	8.78689e-05	7.98166e-05	4.85455e-05	7.68063e-05	4.72749e-05	9.52694e-05	0.00010232	0.000106658	7.26462e-05	7.8766e-05	6.1743e-05	0.000100555	9.46708e-05	0.00010889	8.39984e-05	8.98126e-05	7.73866e-05	8.8151e-05	1.03774e-05	8.62338e-05	1.63184e-05	6.85854e-05	1.5428e-05
P63010;A0A087X253;A0A087WU93;A0A087WZQ6;A0A087WYD1;K7ERB2;K7EN71	P63010;A0A087X253;A0A087WU93;A0A087WZQ6;A0A087WYD1	AP-2 complex subunit beta	AP2B1	7.11271e-05	7.32276e-05	7.70666e-05	5.71015e-05	6.2245e-05	5.45901e-05	5.96561e-05	7.70771e-05	9.02606e-05	7.46666e-05	7.61749e-05	7.37385e-05	6.63609e-05	5.48518e-05	4.54092e-05	3.9349e-05	3.68841e-05	2.80052e-05	4.92284e-05	1.25167e-05	7.52623e-05	8.90043e-06	6.5893e-05	8.41027e-06
P11279	P11279	Lysosome-associated membrane glycoprotein 1	LAMP1	7.09288e-05	7.15742e-05	6.70731e-05	7.36488e-05	0.000110027	6.89562e-05	6.4678e-05	6.26403e-05	5.83245e-05	0.000115594	2.26551e-05	1.58602e-05	1.07789e-05	9.149e-06	3.91205e-05	9.89725e-06	3.68649e-05	1.59268e-05	1.96568e-05	1.2721e-05	5.66253e-05	3.2652e-05	7.70347e-05	1.48973e-05
Q9P035;H3BS72;H3BPZ1;H3BRL8;H3BMZ1	Q9P035;H3BS72;H3BPZ1	Very-long-chain (3R)-3-hydroxyacyl-CoA dehydratase 3	HACD3	7.09073e-05	7.24774e-05	7.44253e-05	5.63886e-05	4.53072e-05	5.20822e-05	4.65708e-05	7.49347e-05	8.05357e-05	0	2.79671e-05	2.42961e-05	6.23412e-05	3.37513e-05	4.25082e-05	2.47876e-05	3.46516e-05	2.10979e-05	3.47763e-05	1.34737e-05	4.23841e-05	2.84724e-05	6.19313e-05	1.11951e-05
P42167	P42167	Lamina-associated polypeptide 2, isoforms beta/gamma;Thymopoietin;Thymopentin	TMPO	7.06468e-05	7.90193e-05	8.38243e-05	8.89105e-05	5.13936e-05	4.82684e-05	0.00022185	9.47839e-05	0.000110813	5.97443e-05	6.55377e-05	9.07714e-05	0.000144253	0.000108287	0.000121392	0.000184523	0.000136135	0.0001338	0.000131309	2.37458e-05	0.00010725	5.41132e-05	7.03438e-05	1.55362e-05
P53618;E9PP73;E9PP63;E9PKQ1	P53618;E9PP73	Coatomer subunit beta	COPB1	7.06232e-05	8.84385e-05	9.06448e-05	8.15422e-05	7.34552e-05	6.91143e-05	0.000125708	0.000108582	0.00011969	8.65264e-05	8.89136e-05	6.82753e-05	9.06171e-05	0.000100184	9.27251e-05	7.22217e-05	5.81186e-05	5.95618e-05	7.73862e-05	1.64917e-05	9.9616e-05	2.0134e-05	7.89697e-05	8.46349e-06
O00483	O00483	Cytochrome c oxidase subunit NDUFA4	NDUFA4	7.04571e-05	7.81389e-05	0.000119322	5.87085e-05	6.87604e-05	8.6139e-05	0.000104724	7.95478e-05	9.7203e-05	6.90906e-05	8.76725e-05	6.81041e-05	0	0.000107203	6.91416e-05	8.00097e-05	8.2009e-05	8.06878e-05	6.95936e-05	3.32748e-05	8.43903e-05	1.36086e-05	8.02543e-05	1.9398e-05
O14579;M0QXB4;M0R061	O14579;M0QXB4	Coatomer subunit epsilon	COPE	7.0367e-05	8.85849e-05	0.000122672	7.4072e-05	9.82672e-05	6.45284e-05	7.2216e-05	0.00010254	0.00010907	6.47643e-05	8.73236e-05	7.57846e-05	9.73629e-05	0.000107473	8.92463e-05	9.45305e-05	4.97928e-05	6.69975e-05	8.30267e-05	1.96928e-05	8.52832e-05	1.60717e-05	8.64153e-05	1.97849e-05
P62140;E7ETD8;C9J9S3;C9JP48;H0Y3Y6;F8W1A0;F8WE71	P62140;E7ETD8	Serine/threonine-protein phosphatase PP1-beta catalytic subunit;Serine/threonine-protein phosphatase	PPP1CB	7.02866e-05	3.6434e-05	8.45675e-05	3.18685e-05	1.75029e-05	0	6.56266e-05	4.98332e-05	8.061e-05	2.65106e-05	2.42724e-05	0	3.21686e-05	6.855e-05	3.14503e-05	1.46503e-05	1.45519e-05	1.53436e-05	2.5245e-05	1.90621e-05	4.11421e-05	2.71541e-05	4.01099e-05	2.91217e-05
Q8WUW1	Q8WUW1	Protein BRICK1	BRK1	6.95512e-05	8.52651e-05	0.000100884	3.64766e-05	3.74466e-05	6.1228e-05	3.63939e-05	4.83097e-05	6.42059e-05	5.8774e-05	3.8973e-05	3.7398e-05	6.94025e-05	0.00010169	7.13059e-05	6.04451e-05	3.42733e-05	1.6637e-05	5.58788e-05	2.73562e-05	4.73424e-05	1.08382e-05	6.51419e-05	2.34732e-05
P62495;B7Z7P8;I3L492;D6RJE8;D6RCB3	P62495;B7Z7P8	Eukaryotic peptide chain release factor subunit 1	ETF1	6.95105e-05	7.71153e-05	8.75861e-05	6.22386e-05	5.27134e-05	5.61547e-05	4.47303e-05	9.6523e-05	8.43994e-05	8.54594e-05	7.55391e-05	3.33348e-05	6.60183e-05	7.41473e-05	7.1637e-05	6.90471e-05	4.65324e-05	5.19174e-05	5.89478e-05	1.03139e-05	6.99976e-05	2.29615e-05	6.75531e-05	1.2076e-05
P04181	P04181	Ornithine aminotransferase, mitochondrial;Ornithine aminotransferase, hepatic form;Ornithine aminotransferase, renal form	OAT	6.91771e-05	7.63228e-05	8.66885e-05	0.000137526	0.000103835	7.75773e-05	0.000135576	7.14835e-05	5.94296e-05	7.29058e-05	6.52825e-05	6.18437e-05	7.15862e-05	9.72503e-05	6.16779e-05	7.203e-05	4.86361e-05	7.76127e-05	7.0091e-05	1.48321e-05	7.77536e-05	2.63017e-05	9.18545e-05	2.31497e-05
P78527;F5GX40;H0YG84	P78527	DNA-dependent protein kinase catalytic subunit	PRKDC	6.91438e-05	8.33693e-05	9.75396e-05	5.12754e-05	5.54651e-05	5.31092e-05	9.28183e-05	7.95674e-05	0.0001021	5.91943e-05	6.08058e-05	5.85546e-05	0.000110967	0.0001074	0.000109526	7.96199e-05	6.8903e-05	7.51649e-05	8.71621e-05	1.76738e-05	7.55068e-05	1.72867e-05	6.83171e-05	1.71662e-05
R4GMR5;P48556;K7EJR3;K7EJC1;K7ERW6;K7ENY6	R4GMR5;P48556;K7EJR3;K7EJC1	26S proteasome non-ATPase regulatory subunit 8	PSMD8	6.90999e-05	6.31291e-05	0.000116149	9.74983e-05	9.17144e-05	5.67798e-05	6.22944e-05	0.000129035	6.40867e-05	5.66638e-05	0.000122425	9.86936e-05	6.05774e-05	9.49012e-05	7.89226e-05	9.08797e-05	6.94814e-05	7.05328e-05	8.05698e-05	1.21315e-05	8.88664e-05	2.94204e-05	8.2395e-05	2.1049e-05
P11586;F5H2F4;V9GYY3	P11586;F5H2F4	C-1-tetrahydrofolate synthase, cytoplasmic;Methylenetetrahydrofolate dehydrogenase;Methenyltetrahydrofolate cyclohydrolase;Formyltetrahydrofolate synthetase;C-1-tetrahydrofolate synthase, cytoplasmic, N-terminally processed	MTHFD1	6.90956e-05	7.48029e-05	9.03532e-05	4.85217e-05	5.13995e-05	5.15576e-05	0.000100827	8.18837e-05	9.32228e-05	9.13628e-05	5.80216e-05	5.78352e-05	0.000138055	0.000146356	0.000126494	0.000100774	8.87903e-05	0.000100748	0.000108436	2.1285e-05	8.05256e-05	1.69015e-05	6.42884e-05	1.52196e-05
Q99627;E9PGT6;H7C3S9	Q99627;E9PGT6;H7C3S9	COP9 signalosome complex subunit 8	COPS8	6.89487e-05	5.94e-05	7.72324e-05	9.98274e-05	9.69743e-05	0.000115991	0.000107149	5.73137e-05	9.86887e-05	2.50972e-05	0.000102552	8.17212e-05	5.69656e-05	2.41426e-05	0.000107811	8.86422e-05	0.000103243	8.51353e-05	7.82374e-05	2.89611e-05	7.87537e-05	2.9205e-05	8.63957e-05	1.95164e-05
O76003	O76003	Glutaredoxin-3	GLRX3	6.88479e-05	0.000112751	0.000144494	0.000125496	8.18793e-05	0.000104404	0.000133946	9.04648e-05	0.000172992	0.000131285	0.000104141	0.000125365	0.000150893	0.000175303	0.000114426	0.000123269	7.74549e-05	0.000100979	0.000123956	3.19985e-05	0.000126366	2.5947e-05	0.000106312	2.54018e-05
Q12874	Q12874	Splicing factor 3A subunit 3	SF3A3	6.87826e-05	9.28242e-05	0.000111175	8.97213e-05	6.70998e-05	4.28992e-05	9.24363e-05	0.000109448	0.00012699	6.1e-05	0.00010205	7.09199e-05	9.86474e-05	0.000113666	0.000150553	0.000124927	0.000109335	0.000100768	0.000109831	1.75879e-05	9.38074e-05	2.24191e-05	7.87503e-05	2.19476e-05
P60602	P60602	Reactive oxygen species modulator 1	ROMO1	6.86582e-05	8.84466e-05	8.07542e-05	6.2302e-05	6.88934e-05	7.62304e-05	5.60761e-05	8.29369e-05	7.84475e-05	6.29096e-05	7.34474e-05	6.39934e-05	9.34266e-05	6.75553e-05	5.56108e-05	6.25416e-05	6.13516e-05	5.45699e-05	6.55785e-05	1.30808e-05	6.96352e-05	9.39891e-06	7.42141e-05	8.66484e-06
P26640;A0A140T936;A0A140T954;A2ABF4;A0A0G2JJT9;H0Y426;A0A140T904	P26640;A0A140T936	Valine--tRNA ligase	VARS	6.82969e-05	8.57533e-05	9.24285e-05	5.50977e-05	6.9004e-05	7.48128e-05	7.63288e-05	6.3207e-05	7.91059e-05	4.39445e-05	3.31952e-05	4.85216e-05	8.10694e-05	9.37379e-05	8.20352e-05	5.67041e-05	5.91602e-05	5.29099e-05	6.7734e-05	1.53404e-05	5.73839e-05	1.68766e-05	7.42322e-05	1.21988e-05
Q9H773;H3BSA6;H3BPN2	Q9H773	dCTP pyrophosphatase 1	DCTPP1	6.82562e-05	5.09207e-05	3.704e-05	2.43997e-05	5.59942e-05	5.90607e-05	3.62767e-05	5.3522e-05	9.04972e-05	5.95317e-05	6.41679e-05	2.83492e-05	0.000113521	8.95624e-05	0.000109726	9.72467e-05	6.23452e-05	6.80341e-05	8.1255e-05	1.93319e-05	5.53908e-05	2.01111e-05	4.92786e-05	1.45624e-05
Q9NRP0;A0A087WUD3	Q9NRP0;A0A087WUD3	Oligosaccharyltransferase complex subunit OSTC	OSTC	6.80096e-05	9.18559e-05	8.32983e-05	8.77268e-05	9.804e-05	2.90801e-05	2.42044e-06	6.6779e-05	8.90748e-05	0	7.60342e-05	7.36407e-05	6.20836e-05	0	5.93456e-05	2.63063e-05	5.07947e-05	6.26249e-05	4.7828e-05	2.31058e-05	5.13249e-05	3.60516e-05	7.63351e-05	2.30673e-05
P21589;H0Y7R7;Q96B60;H0Y3X5	P21589	5-nucleotidase	NT5E	6.79903e-05	5.82918e-05	8.14974e-05	6.73518e-05	9.14185e-05	7.1025e-05	2.76125e-05	2.35486e-05	2.70883e-05	1.08646e-05	1.87455e-05	2.4909e-05	2.57083e-06	6.93537e-06	5.13233e-06	0	0	1.0432e-06	5.79868e-06	2.61889e-06	2.21281e-05	5.81294e-06	7.29291e-05	1.07133e-05
Q96F85;B8ZZB8	Q96F85;B8ZZB8	CB1 cannabinoid receptor-interacting protein 1	CNRIP1	6.78284e-05	8.6925e-05	9.32117e-05	6.60411e-05	3.34079e-05	4.84061e-05	9.17041e-05	9.69639e-05	0.000100284	4.73025e-05	5.86857e-05	8.0396e-05	8.18055e-05	0.000115087	8.39025e-05	7.17455e-05	7.52429e-05	7.7293e-05	8.3639e-05	1.43927e-05	7.92228e-05	1.98165e-05	6.597e-05	2.06295e-05
P21281;H0YC04;P15313;E5RGH6;C9JL73;H0YAT8;C9JNS9;C9JZ02	P21281;H0YC04	V-type proton ATPase subunit B, brain isoform	ATP6V1B2	6.76891e-05	7.51633e-05	6.00697e-05	9.13031e-05	6.20223e-05	4.7807e-05	0.000115426	9.65475e-05	0.000103302	6.52435e-05	7.1226e-05	5.44611e-05	7.12256e-05	7.05507e-05	8.18888e-05	9.12759e-05	4.26361e-05	6.80301e-05	6.85812e-05	1.49624e-05	8.43676e-05	2.20012e-05	6.73424e-05	1.35292e-05
P15586;H7C3P4;F6S8M0;H0YFA9;F5H4C6	P15586;H7C3P4;F6S8M0;H0YFA9	N-acetylglucosamine-6-sulfatase	GNS	6.7673e-05	6.81031e-05	6.60955e-05	6.26591e-05	5.81541e-05	4.15263e-05	1.89749e-05	2.45627e-05	3.29137e-05	2.43615e-05	2.25896e-05	2.39047e-05	1.22228e-05	1.45311e-05	7.47864e-06	8.64695e-06	1.47863e-05	2.16169e-05	1.4741e-05	4.64668e-06	2.45512e-05	4.18981e-06	6.07018e-05	9.22399e-06
Q9HD42;F8VUA2;F5H875;F8VVT7	Q9HD42;F8VUA2;F5H875;F8VVT7	Charged multivesicular body protein 1a	CHMP1A	6.7464e-05	5.81599e-05	5.43931e-05	5.76834e-05	5.09481e-05	2.64179e-05	2.0182e-05	5.72753e-05	7.98791e-05	0.00011742	2.78014e-05	3.51434e-05	2.10208e-05	6.02384e-05	6.31782e-05	5.80908e-05	1.92774e-05	2.11166e-05	3.97237e-05	2.00786e-05	5.62836e-05	3.38055e-05	5.25111e-05	1.27089e-05
[truncated: 3,460 more rows]

## Sheet: organell markers
Supplementary Data 1. Organell marker proteins
Selected subcellular localisation of proteins with known main localisation was obtained from Beltran et al (2016).
Uniprot Accession	Gene Name	Subcellular localisation
Q9NRN7	AASDHPPT	Cytosol
Q9NYB9	ABI2	Cytosol
Q8N556	AFAP1	Cytosol
P35573	AGL	Cytosol
[truncated: 586 more rows]

## Sheet: subcellular localisation
Supplementary Data 1. Subcellular localisation
[truncated: 29 more rows]

[truncated: 1 more sheets: t-test subcellular localisation]
