# Supplementary material for: Quantitative proteomics and in-cell cross-linking reveal cellular reorganisation during early neuronal differentiation of SH-SY5Y cells
Source: Commun Biol. 2022 Jun 7;5:551. doi: 10.1038/s42003-022-03478-7 (PMC9174471; doi:10.1038/s42003-022-03478-7)
Supplement: Supplementary file 5 — Supplementary Data 2 [file 42003_2022_3478_MOESM5_ESM.xlsx]

## Sheet: Content
Supplementary Data 2: Proteome analysis and enriched KEGG pathways. Data is plotted in Figure 3.
Tab	Description
Proteome analysis	Proteome analysis of undifferentiated, RA- and RA/PMA-differentited SH-SY5Y cells
Enriched KEGG pathways	Enriched KEGG pathways of up- and downregulated proteins

## Sheet: Proteome analysis
Supplementary Table 2: Proteome analysis
For quantification of relative protein abundances, peptide intensities obtained from MaxQuant were used. Further normalization was performed with artMS (see Methods section for details). For a pair wise comparison 6 replicates for each condition (n=6) were used and a t-test performed. The Benjamini and Hochberg method was used to calculate the adjusted p-value. The following columns are shown: Pr…
Protein	Gene	ProteinName	EntrezID	ProteinRef	Label	log2FC	SE	Tvalue	DF	pvalue	adj.pvalue	issue	MissingPercentage	ImputationPercentage
A0A024R4E5	HDLBP	high density lipoprotein binding protein	3069	A0A024R4E5	RA-undiff	0.203705	0.188076	1.0831	15	0.295868	0.588091	NA	0.581349	0.367063
A0A024R4E5	HDLBP	high density lipoprotein binding protein	3069	A0A024R4E5	PMA-undiff	0.0819147	0.188076	0.43554	15	0.669373	0.824343	NA	0.579365	0.365079
A0A024R4E5	HDLBP	high density lipoprotein binding protein	3069	A0A024R4E5	RA-PMA	0.121791	0.188076	0.64756	15	0.527057	0.975594	NA	0.55754	0.343254
A0A024RAC6	A0A024RAC6	NA	NA	A0A024RAC6	RA-undiff	-0.417633	0.241878	-1.72663	10	0.114938	0.368197	NA	0.814815	0.222222
A0A024RAC6	A0A024RAC6	NA	NA	A0A024RAC6	RA-PMA	-0.00776457	0.334202	-0.0232332	10	0.981921	0.998451	NA	0.907407	0.166667
A0A024RAC6	A0A024RAC6	NA	NA	A0A024RAC6	PMA-undiff	-0.409869	0.326148	-1.2567	10	0.237425	0.485264	NA	0.851852	0.148148
A0A087WTA5	A0A087WTA5	NA	NA	A0A087WTA5	RA-undiff	0.092708	0.251554	0.368541	5	0.72756	0.886238	NA	0.583333	0
A0A087WTA5	A0A087WTA5	NA	NA	A0A087WTA5	RA-PMA	0.221555	0.224997	0.9847	5	0.369991	0.975594	NA	0.5	0
A0A087WTA5	A0A087WTA5	NA	NA	A0A087WTA5	PMA-undiff	-0.128847	0.251554	-0.512202	5	0.630325	0.802846	NA	0.583333	0
A0A087WV22	RPL10	ribosomal protein L10	6134	A0A087WV22	RA-PMA	#NAME?	NA	NA	NA	NA	0	oneConditionMissing	0.916667	0
A0A087WV22	RPL10	ribosomal protein L10	6134	A0A087WV22	PMA-undiff	-1.24241	NA	NA	0	NA	NA	NA	0.833333	0
A0A087WV22	RPL10	ribosomal protein L10	6134	A0A087WV22	RA-undiff	#NAME?	NA	NA	NA	NA	0	oneConditionMissing	0.916667	0
A0A087WV24	DDC	dopa decarboxylase	1644	A0A087WV24	PMA-undiff	-0.694617	0.220033	-3.15688	9	0.0116084	0.083458	NA	0.739583	0.302083
A0A087WV24	DDC	dopa decarboxylase	1644	A0A087WV24	RA-PMA	0.540497	0.254072	2.12734	9	0.0622905	0.814528	NA	0.822917	0.197917
A0A087WV24	DDC	dopa decarboxylase	1644	A0A087WV24	RA-undiff	-0.15412	0.220033	-0.700439	9	0.501358	0.753964	NA	0.708333	0.270833
A0A087WWU8	TPM3	tropomyosin 3	7170	A0A087WWU8	RA-undiff	0.566541	0.225551	2.51181	15	0.0239407	0.16013	NA	0.520833	0.295833
A0A087WWU8	TPM3	tropomyosin 3	7170	A0A087WWU8	PMA-undiff	0.554333	0.225551	2.45769	15	0.0266359	0.137706	NA	0.533333	0.308333
A0A087WWU8	TPM3	tropomyosin 3	7170	A0A087WWU8	RA-PMA	0.012208	0.225551	0.0541252	15	0.95755	0.998451	NA	0.5	0.275
A0A087WY03	A0A087WY03	NA	NA	A0A087WY03	RA-PMA	-0.15795	0.215579	-0.73268	10	0.480575	0.975594	NA	0.708333	0
A0A087WY03	A0A087WY03	NA	NA	A0A087WY03	RA-undiff	-0.266825	0.199587	-1.33688	10	0.210878	0.496418	NA	0.625	0
A0A087WY03	A0A087WY03	NA	NA	A0A087WY03	PMA-undiff	-0.108875	0.182198	-0.597563	10	0.563418	0.758019	NA	0.583333	0
A0A087WY61	A0A087WY61	NA	NA	A0A087WY61	RA-PMA	0.203882	0.469284	0.434453	13	0.671084	0.994485	NA	0.166667	0
A0A087WY61	A0A087WY61	NA	NA	A0A087WY61	PMA-undiff	-0.722275	0.449305	-1.60754	13	0.131942	0.349912	NA	0.0833333	0
A0A087WY61	A0A087WY61	NA	NA	A0A087WY61	RA-undiff	-0.518394	0.449305	-1.15377	13	0.269367	0.562245	NA	0.0833333	0
A0A087WZ13	A0A087WZ13	NA	NA	A0A087WZ13	PMA-undiff	-0.8272	0.230353	-3.59101	14	0.00295064	0.034048	NA	0.775641	0.269231
A0A087WZ13	A0A087WZ13	NA	NA	A0A087WZ13	RA-PMA	0.152582	0.230353	0.662382	14	0.518482	0.975594	NA	0.826923	0.320513
A0A087WZ13	A0A087WZ13	NA	NA	A0A087WZ13	RA-undiff	-0.674619	0.219633	-3.07157	14	0.00828725	0.0832309	NA	0.75641	0.294872
A0A087WZG9	A0A087WZG9	NA	NA	A0A087WZG9	RA-undiff	0.615317	0.265294	2.31938	9	0.0455321	0.224996	NA	0.683333	0.133333
A0A087WZG9	A0A087WZG9	NA	NA	A0A087WZG9	PMA-undiff	-0.850698	0.265294	-3.20662	9	0.0107168	0.0781161	NA	0.766667	0.216667
A0A087WZG9	A0A087WZG9	NA	NA	A0A087WZG9	RA-PMA	1.46602	0.306335	4.78566	9	0.000993397	0.158523	NA	0.816667	0.116667
A0A087X0G7	A0A087X0G7	NA	NA	A0A087X0G7	RA-PMA	0.172983	0.100627	1.71905	9	0.119724	0.945468	NA	0.722222	0.222222
A0A087X0G7	A0A087X0G7	NA	NA	A0A087X0G7	RA-undiff	0.260389	0.114569	2.27277	9	0.0491398	0.235314	NA	0.75	0.138889
A0A087X0G7	A0A087X0G7	NA	NA	A0A087X0G7	PMA-undiff	0.0874063	0.109549	0.797875	9	0.445484	0.67344	NA	0.75	0.194444
A0A087X1F5	A0A087X1F5	NA	NA	A0A087X1F5	RA-PMA	0.0106656	0.485068	0.0219879	9	0.982937	0.998451	NA	0.783333	0.183333
A0A087X1F5	A0A087X1F5	NA	NA	A0A087X1F5	PMA-undiff	0.325935	0.485068	0.671936	9	0.518499	0.726807	NA	0.783333	0.183333
A0A087X1F5	A0A087X1F5	NA	NA	A0A087X1F5	RA-undiff	0.3366	0.485068	0.693924	9	0.505245	0.756424	NA	0.766667	0.166667
A0A087X1S3	A0A087X1S3	NA	NA	A0A087X1S3	PMA-undiff	-0.224561	0.228106	-0.984459	3	0.397478	0.640314	NA	0.75	0.166667
A0A087X1S3	A0A087X1S3	NA	NA	A0A087X1S3	RA-PMA	-0.430372	0.288534	-1.49158	3	0.232614	0.975594	NA	0.916667	0.0833333
A0A087X1S3	A0A087X1S3	NA	NA	A0A087X1S3	RA-undiff	-0.654933	0.228106	-2.87118	3	0.0639887	0.271374	NA	0.75	0.166667
A0A087X255	MID1	midline 1	4281	A0A087X255	RA-undiff	Inf	NA	NA	NA	NA	0	oneConditionMissing	0.916667	0
A0A087X255	MID1	midline 1	4281	A0A087X255	RA-PMA	Inf	NA	NA	NA	NA	0	oneConditionMissing	0.916667	0
A0A087X255	MID1	midline 1	4281	A0A087X255	PMA-undiff	NA	NA	NA	NA	NA	NA	completeMissing	1	0
A0A087X2D8	A0A087X2D8	NA	NA	A0A087X2D8	RA-undiff	0.263463	0.29542	0.891825	15	0.38657	0.661802	NA	0.732456	0.364035
A0A087X2D8	A0A087X2D8	NA	NA	A0A087X2D8	PMA-undiff	0.232503	0.29542	0.787026	15	0.443525	0.672411	NA	0.745614	0.377193
A0A087X2D8	A0A087X2D8	NA	NA	A0A087X2D8	RA-PMA	0.0309596	0.29542	0.104799	15	0.917924	0.995592	NA	0.70614	0.337719
A0A096LP25	A0A096LP25	NA	NA	A0A096LP25	RA-undiff	-0.0980827	0.320933	-0.305618	15	0.764096	0.902513	NA	0.595238	0.452381
A0A096LP25	A0A096LP25	NA	NA	A0A096LP25	PMA-undiff	0.132284	0.320933	0.412185	15	0.686034	0.835918	NA	0.571429	0.428571
A0A096LP25	A0A096LP25	NA	NA	A0A096LP25	RA-PMA	-0.230366	0.320933	-0.717802	15	0.483909	0.975594	NA	0.595238	0.452381
A0A0A0MQT0	RBP1	retinol binding protein 1	5947	A0A0A0MQT0	PMA-undiff	Inf	NA	NA	NA	NA	0	oneConditionMissing	0.833333	0
A0A0A0MQT0	RBP1	retinol binding protein 1	5947	A0A0A0MQT0	RA-PMA	-0.0402818	0.0496491	-0.81133	2	0.502379	0.975594	NA	0.666667	0
A0A0A0MQT0	RBP1	retinol binding protein 1	5947	A0A0A0MQT0	RA-undiff	Inf	NA	NA	NA	NA	0	oneConditionMissing	0.833333	0
A0A0A0MR39	A0A0A0MR39	NA	NA	A0A0A0MR39	PMA-undiff	-0.410891	0.359761	-1.14212	15	0.271307	0.518795	NA	0.632353	0.397059
A0A0A0MR39	A0A0A0MR39	NA	NA	A0A0A0MR39	RA-PMA	0.369131	0.359761	1.02605	15	0.321133	0.975594	NA	0.656863	0.421569
A0A0A0MR39	A0A0A0MR39	NA	NA	A0A0A0MR39	RA-undiff	-0.0417605	0.359761	-0.116079	15	0.90913	0.965823	NA	0.612745	0.377451
A0A0A0MRG2	APP	amyloid beta precursor protein	351	A0A0A0MRG2	PMA-undiff	0.674813	0.423982	1.59161	10	0.142557	0.365089	NA	0.796296	0.25
A0A0A0MRG2	APP	amyloid beta precursor protein	351	A0A0A0MRG2	RA-undiff	0.444048	0.423982	1.04733	10	0.319603	0.611819	NA	0.861111	0.314815
A0A0A0MRG2	APP	amyloid beta precursor protein	351	A0A0A0MRG2	RA-PMA	-0.230765	0.226628	-1.01826	10	0.332559	0.975594	NA	0.675926	0.453704
A0A0A0MRM8	A0A0A0MRM8	NA	NA	A0A0A0MRM8	PMA-undiff	0.782498	0.301065	2.5991	14	0.0210142	0.118277	NA	0.813492	0.468254
A0A0A0MRM8	A0A0A0MRM8	NA	NA	A0A0A0MRM8	RA-undiff	0.678196	0.301065	2.25265	14	0.0408491	0.213496	NA	0.825397	0.480159
A0A0A0MRM8	A0A0A0MRM8	NA	NA	A0A0A0MRM8	RA-PMA	-0.104303	0.287055	-0.363355	14	0.721767	0.994485	NA	0.72619	0.440476
A0A0A0MSK4	GPSM1	G protein signaling modulator 1	26086	A0A0A0MSK4	PMA-undiff	-0.258315	0.205649	-1.25609	7	0.24938	0.498083	NA	0.75	0.333333
A0A0A0MSK4	GPSM1	G protein signaling modulator 1	26086	A0A0A0MSK4	RA-PMA	0.0811159	0.219848	0.368963	7	0.723062	0.994485	NA	0.777778	0.277778
A0A0A0MSK4	GPSM1	G protein signaling modulator 1	26086	A0A0A0MSK4	RA-undiff	-0.177199	0.205649	-0.861656	7	0.417414	0.686332	NA	0.75	0.333333
A0A0A6YYH1	ARPIN-AP3S2	ARPIN-AP3S2 readthrough	100526783	A0A0A6YYH1	PMA-undiff	-0.148845	0.318252	-0.467695	10	0.650029	0.814442	NA	0.611111	0.444444
A0A0A6YYH1	ARPIN-AP3S2	ARPIN-AP3S2 readthrough	100526783	A0A0A6YYH1	RA-PMA	-0.0169575	0.367485	-0.0461447	10	0.964103	0.998451	NA	0.722222	0.388889
A0A0A6YYH1	ARPIN-AP3S2	ARPIN-AP3S2 readthrough	100526783	A0A0A6YYH1	RA-undiff	-0.165802	0.367485	-0.45118	10	0.661486	0.849042	NA	0.666667	0.333333
A0A0A6YYJ8	FMC1-LUC7L2	FMC1-LUC7L2 readthrough	100996928	A0A0A6YYJ8	PMA-undiff	0.103974	0.205203	0.50669	12	0.621554	0.797221	NA	0.25	0
A0A0A6YYJ8	FMC1-LUC7L2	FMC1-LUC7L2 readthrough	100996928	A0A0A6YYJ8	RA-undiff	0.153559	0.205203	0.748328	12	0.468676	0.726816	NA	0.25	0
A0A0A6YYJ8	FMC1-LUC7L2	FMC1-LUC7L2 readthrough	100996928	A0A0A6YYJ8	RA-PMA	0.0495849	0.167548	0.295945	12	0.772331	0.994485	NA	0	0
A0A0A6YYL4	CORO7-PAM16	CORO7-PAM16 readthrough	100529144	A0A0A6YYL4	PMA-undiff	0.139228	0.360811	0.385875	14	0.705389	0.847711	NA	0.69697	0.363636
A0A0A6YYL4	CORO7-PAM16	CORO7-PAM16 readthrough	100529144	A0A0A6YYL4	RA-undiff	-0.265216	0.360811	-0.735055	14	0.47444	0.731847	NA	0.742424	0.409091
A0A0A6YYL4	CORO7-PAM16	CORO7-PAM16 readthrough	100529144	A0A0A6YYL4	RA-PMA	-0.404444	0.34402	-1.17564	14	0.259344	0.975594	NA	0.712121	0.439394
A0A0B4J220	C11orf98	chromosome 11 open reading frame 98	102288414	A0A0B4J220	PMA-undiff	-0.176841	0.238906	-0.740212	3	0.512838	0.722725	NA	0.833333	0.166667
A0A0B4J220	C11orf98	chromosome 11 open reading frame 98	102288414	A0A0B4J220	RA-PMA	-0.0969191	0.238906	-0.405678	3	0.712178	0.994485	NA	0.833333	0.166667
A0A0B4J220	C11orf98	chromosome 11 open reading frame 98	102288414	A0A0B4J220	RA-undiff	-0.27376	0.238906	-1.14589	3	0.33496	0.626929	NA	0.833333	0.166667
A0A0B4J2B4	A0A0B4J2B4	NA	NA	A0A0B4J2B4	PMA-undiff	0.643459	0.148836	4.32329	5	0.00754709	0.0632821	NA	0.583333	0
A0A0B4J2B4	A0A0B4J2B4	NA	NA	A0A0B4J2B4	RA-PMA	-0.21468	0.133123	-1.61265	5	0.167739	0.975594	NA	0.5	0
A0A0B4J2B4	A0A0B4J2B4	NA	NA	A0A0B4J2B4	RA-undiff	0.428779	0.148836	2.88089	5	0.0345522	0.196324	NA	0.583333	0
A0A0D9SF30	A0A0D9SF30	NA	NA	A0A0D9SF30	RA-PMA	-0.59421	0.507842	-1.17007	10	0.269103	0.975594	NA	0.5	0.25
A0A0D9SF30	A0A0D9SF30	NA	NA	A0A0D9SF30	RA-undiff	0.745619	0.463594	1.60834	10	0.138839	0.405601	NA	0.583333	0.416667
A0A0D9SF30	A0A0D9SF30	NA	NA	A0A0D9SF30	PMA-undiff	1.33983	0.548532	2.44257	10	0.0346959	0.157625	NA	0.708333	0.291667
A0A0D9SF54	A0A0D9SF54	NA	NA	A0A0D9SF54	RA-undiff	-0.0952487	0.132597	-0.718332	13	0.485263	0.742308	NA	0.5625	0.3125
A0A0D9SF54	A0A0D9SF54	NA	NA	A0A0D9SF54	PMA-undiff	-0.153422	0.148248	-1.0349	13	0.319585	0.561256	NA	0.625	0.25
A0A0D9SF54	A0A0D9SF54	NA	NA	A0A0D9SF54	RA-PMA	0.058173	0.148248	0.392403	13	0.701119	0.994485	NA	0.6875	0.3125
A0A0G2JJL1	A0A0G2JJL1	NA	NA	A0A0G2JJL1	RA-undiff	-0.170024	0.216225	-0.786327	3	0.489067	0.744826	NA	0.583333	0
A0A0G2JJL1	A0A0G2JJL1	NA	NA	A0A0G2JJL1	RA-PMA	Inf	NA	NA	NA	NA	0	oneConditionMissing	0.833333	0
A0A0G2JJL1	A0A0G2JJL1	NA	NA	A0A0G2JJL1	PMA-undiff	#NAME?	NA	NA	NA	NA	0	oneConditionMissing	0.75	0
A0A0J9YVP6	A0A0J9YVP6	NA	NA	A0A0J9YVP6	RA-PMA	-0.0374538	0.233532	-0.16038	15	0.874722	0.995592	NA	0.554167	0.304167
A0A0J9YVP6	A0A0J9YVP6	NA	NA	A0A0J9YVP6	RA-undiff	-0.453891	0.233532	-1.94359	15	0.0709502	0.287515	NA	0.504167	0.254167
A0A0J9YVP6	A0A0J9YVP6	NA	NA	A0A0J9YVP6	PMA-undiff	-0.416437	0.233532	-1.78321	15	0.0947945	0.288617	NA	0.491667	0.241667
A0A0J9YXC7	A0A0J9YXC7	NA	NA	A0A0J9YXC7	RA-PMA	-0.44245	0.285615	-1.54911	12	0.147314	0.974767	NA	0.703704	0.314815
A0A0J9YXC7	A0A0J9YXC7	NA	NA	A0A0J9YXC7	PMA-undiff	0.705151	0.316411	2.22859	12	0.0457263	0.184889	NA	0.768519	0.268519
A0A0J9YXC7	A0A0J9YXC7	NA	NA	A0A0J9YXC7	RA-undiff	0.262702	0.304466	0.862827	12	0.405147	0.675124	NA	0.805556	0.361111
A0A0J9YXF2	A0A0J9YXF2	NA	NA	A0A0J9YXF2	RA-PMA	-0.0740398	0.311877	-0.237401	15	0.815558	0.994485	NA	0.488095	0.345238
A0A0J9YXF2	A0A0J9YXF2	NA	NA	A0A0J9YXF2	RA-undiff	0.361103	0.311877	1.15784	15	0.265034	0.557682	NA	0.5	0.357143
A0A0J9YXF2	A0A0J9YXF2	NA	NA	A0A0J9YXF2	PMA-undiff	0.435143	0.311877	1.39524	15	0.183259	0.421347	NA	0.511905	0.369048
A0A0M3HER2	A0A0M3HER2	NA	NA	A0A0M3HER2	RA-PMA	0.36085	0.235866	1.5299	12	0.151967	0.975594	NA	0.25	0
A0A0M3HER2	A0A0M3HER2	NA	NA	A0A0M3HER2	PMA-undiff	-0.155371	0.226962	-0.68457	12	0.506622	0.718365	NA	0.166667	0
A0A0M3HER2	A0A0M3HER2	NA	NA	A0A0M3HER2	RA-undiff	0.205478	0.212909	0.9651	12	0.353542	0.638076	NA	0.0833333	0
A0A0R4J2F3	A0A0R4J2F3	NA	NA	A0A0R4J2F3	RA-PMA	-0.086237	0.799709	-0.107835	1	0.931614	0.997478	NA	0.916667	0.0833333
A0A0R4J2F3	A0A0R4J2F3	NA	NA	A0A0R4J2F3	RA-undiff	-0.214927	0.692569	-0.310333	1	0.808435	0.91949	NA	0.833333	0.0833333
A0A0R4J2F3	A0A0R4J2F3	NA	NA	A0A0R4J2F3	PMA-undiff	-0.12869	0.692569	-0.185816	1	0.88304	0.947063	NA	0.833333	0.0833333
A0A0U1RQK7	A0A0U1RQK7	NA	NA	A0A0U1RQK7	RA-PMA	0.123847	0.303757	0.407719	7	0.695661	0.994485	NA	0.888889	0.180556
A0A0U1RQK7	A0A0U1RQK7	NA	NA	A0A0U1RQK7	PMA-undiff	0.326158	0.284139	1.14788	7	0.288728	0.533806	NA	0.909722	0.25
A0A0U1RQK7	A0A0U1RQK7	NA	NA	A0A0U1RQK7	RA-undiff	0.450006	0.284139	1.58375	7	0.157267	0.433212	NA	0.909722	0.25
A0A0U1RRL7	A0A0U1RRL7	NA	NA	A0A0U1RRL7	RA-PMA	0.163143	0.168813	0.966416	9	0.359086	0.975594	NA	0.444444	0.361111
A0A0U1RRL7	A0A0U1RRL7	NA	NA	A0A0U1RRL7	RA-undiff	Inf	NA	NA	NA	NA	0	oneConditionMissing	0.694444	0.111111
A0A0U1RRL7	A0A0U1RRL7	NA	NA	A0A0U1RRL7	PMA-undiff	Inf	NA	NA	NA	NA	0	oneConditionMissing	0.75	0.25
A0A1B0GUH1	A0A1B0GUH1	NA	NA	A0A1B0GUH1	RA-PMA	0.0563589	0.166672	0.338142	2	0.767453	0.994485	NA	0.916667	0
A0A1B0GUH1	A0A1B0GUH1	NA	NA	A0A1B0GUH1	PMA-undiff	0.257752	0.136087	1.89402	2	0.198723	0.43972	NA	0.888889	0
A0A1B0GUH1	A0A1B0GUH1	NA	NA	A0A1B0GUH1	RA-undiff	0.314111	0.166672	1.8846	2	0.200155	0.486129	NA	0.916667	0
A0A1B0GW05	A0A1B0GW05	NA	NA	A0A1B0GW05	RA-PMA	-0.483522	0.263218	-1.83696	4	0.140091	0.966614	NA	0.666667	0
A0A1B0GW05	A0A1B0GW05	NA	NA	A0A1B0GW05	RA-undiff	-0.0493646	0.240284	-0.205443	4	0.847258	0.942638	NA	0.583333	0
A0A1B0GW05	A0A1B0GW05	NA	NA	A0A1B0GW05	PMA-undiff	0.434158	0.240284	1.80685	4	0.145078	0.368324	NA	0.583333	0
A0A1B0GX65	A0A1B0GX65	NA	NA	A0A1B0GX65	RA-PMA	-0.202717	0.315086	-0.64337	7	0.54048	0.976483	NA	0.833333	0
A0A1B0GX65	A0A1B0GX65	NA	NA	A0A1B0GX65	PMA-undiff	-0.536917	0.294736	-1.82169	7	0.111293	0.316054	NA	0.805556	0
A0A1B0GX65	A0A1B0GX65	NA	NA	A0A1B0GX65	RA-undiff	-0.739633	0.294736	-2.50948	7	0.0404276	0.212302	NA	0.805556	0
A0A1C7CYX9	DPYSL2	dihydropyrimidinase like 2	1808	A0A1C7CYX9	PMA-undiff	-0.39104	0.16802	-2.32734	15	0.0343568	0.157625	NA	0.371469	0.269774
A0A1C7CYX9	DPYSL2	dihydropyrimidinase like 2	1808	A0A1C7CYX9	RA-undiff	-0.232006	0.16802	-1.38082	15	0.187562	0.468087	NA	0.362994	0.261299
A0A1C7CYX9	DPYSL2	dihydropyrimidinase like 2	1808	A0A1C7CYX9	RA-PMA	0.159035	0.16802	0.946521	15	0.358882	0.975594	NA	0.389831	0.288136
A0A1W2PNP0	A0A1W2PNP0	NA	NA	A0A1W2PNP0	PMA-undiff	-0.446345	0.168711	-2.64562	8	0.0294555	0.145284	NA	0.833333	0.25
A0A1W2PNP0	A0A1W2PNP0	NA	NA	A0A1W2PNP0	RA-undiff	-0.359469	0.168711	-2.13068	8	0.0657236	0.276144	NA	0.821429	0.238095
A0A1W2PNP0	A0A1W2PNP0	NA	NA	A0A1W2PNP0	RA-PMA	0.086876	0.156196	0.556197	8	0.593288	0.981472	NA	0.845238	0.321429
A0A1W2PNV4	A0A1W2PNV4	NA	NA	A0A1W2PNV4	RA-undiff	0.210901	0.213234	0.989061	15	0.33832	0.628677	NA	0.598765	0.376543
A0A1W2PNV4	A0A1W2PNV4	NA	NA	A0A1W2PNV4	RA-PMA	-0.0496947	0.213234	-0.233053	15	0.81887	0.995592	NA	0.564815	0.342593
A0A1W2PNV4	A0A1W2PNV4	NA	NA	A0A1W2PNV4	PMA-undiff	0.260596	0.213234	1.22211	15	0.240522	0.489038	NA	0.601852	0.37963
A0A1W2PQS6	RPS10-NUDT3	RPS10-NUDT3 readthrough	100529239	A0A1W2PQS6	RA-undiff	-0.408671	0.271844	-1.50333	7	0.17646	0.454606	NA	0.75	0.416667
A0A1W2PQS6	RPS10-NUDT3	RPS10-NUDT3 readthrough	100529239	A0A1W2PQS6	RA-PMA	-0.118008	0.339806	-0.347282	7	0.738587	0.994485	NA	0.861111	0.277778
A0A1W2PQS6	RPS10-NUDT3	RPS10-NUDT3 readthrough	100529239	A0A1W2PQS6	PMA-undiff	-0.290663	0.311437	-0.933296	7	0.381732	0.626184	NA	0.777778	0.361111
A0A2R8Y4L2	A0A2R8Y4L2	NA	NA	A0A2R8Y4L2	RA-PMA	-0.0776408	0.376324	-0.206314	14	0.839516	0.995592	NA	0.333333	0.333333
A0A2R8Y4L2	A0A2R8Y4L2	NA	NA	A0A2R8Y4L2	RA-undiff	-0.888551	0.394692	-2.25125	14	0.0409572	0.213609	NA	0.291667	0.208333
A0A2R8Y4L2	A0A2R8Y4L2	NA	NA	A0A2R8Y4L2	PMA-undiff	-0.81091	0.394692	-2.05454	14	0.0590847	0.216624	NA	0.375	0.291667
A0A2R8Y4Z8	A0A2R8Y4Z8	NA	NA	A0A2R8Y4Z8	RA-PMA	-0.0606574	0.192089	-0.315777	8	0.760253	0.994485	NA	0.816667	0.35
A0A2R8Y4Z8	A0A2R8Y4Z8	NA	NA	A0A2R8Y4Z8	RA-undiff	-0.0686903	0.214763	-0.319843	8	0.757281	0.898485	NA	0.866667	0.266667
A0A2R8Y4Z8	A0A2R8Y4Z8	NA	NA	A0A2R8Y4Z8	PMA-undiff	-0.00803295	0.192089	-0.0418188	8	0.967668	0.985221	NA	0.783333	0.316667
A0A2R8Y5V9	A0A2R8Y5V9	NA	NA	A0A2R8Y5V9	RA-PMA	0.0943681	0.10245	0.921114	3	0.424924	0.975594	NA	0.583333	0
A0A2R8Y5V9	A0A2R8Y5V9	NA	NA	A0A2R8Y5V9	RA-undiff	0.613491	0.12959	4.73409	3	0.0178671	0.135223	NA	0.666667	0
A0A2R8Y5V9	A0A2R8Y5V9	NA	NA	A0A2R8Y5V9	PMA-undiff	0.519122	0.137451	3.77678	3	0.0325148	0.154634	NA	0.75	0
A0A2R8Y602	A0A2R8Y602	NA	NA	A0A2R8Y602	RA-PMA	0.0317719	0.17371	0.182902	15	0.857324	0.995592	NA	0	0
A0A2R8Y602	A0A2R8Y602	NA	NA	A0A2R8Y602	RA-undiff	-0.170487	0.17371	-0.981451	15	0.341936	0.630464	NA	0	0
A0A2R8Y602	A0A2R8Y602	NA	NA	A0A2R8Y602	PMA-undiff	-0.202259	0.17371	-1.16435	15	0.262466	0.509029	NA	0	0
A0A2R8Y852	A0A2R8Y852	NA	NA	A0A2R8Y852	RA-PMA	Inf	NA	NA	NA	NA	0	oneConditionMissing	0.986111	0.0277778
A0A2R8Y852	A0A2R8Y852	NA	NA	A0A2R8Y852	RA-undiff	-0.318444	0.0256855	-12.3978	2	0.00644314	0.0708365	NA	0.888889	0.0555556
A0A2R8Y852	A0A2R8Y852	NA	NA	A0A2R8Y852	PMA-undiff	#NAME?	NA	NA	NA	NA	0	oneConditionMissing	0.902778	0.0277778
A0A3B3IRQ9	A0A3B3IRQ9	NA	NA	A0A3B3IRQ9	RA-PMA	Inf	NA	NA	NA	NA	0	oneConditionMissing	0.916667	0
A0A3B3IRQ9	A0A3B3IRQ9	NA	NA	A0A3B3IRQ9	RA-undiff	-0.992098	NA	NA	0	NA	NA	NA	0.833333	0
A0A3B3IRQ9	A0A3B3IRQ9	NA	NA	A0A3B3IRQ9	PMA-undiff	#NAME?	NA	NA	NA	NA	0	oneConditionMissing	0.916667	0
A0A3B3ITJ4	A0A3B3ITJ4	NA	NA	A0A3B3ITJ4	RA-PMA	0.497835	0.341105	1.45948	2	0.281845	0.975594	NA	0.666667	0
A0A3B3ITJ4	A0A3B3ITJ4	NA	NA	A0A3B3ITJ4	RA-undiff	Inf	NA	NA	NA	NA	0	oneConditionMissing	0.75	0
A0A3B3ITJ4	A0A3B3ITJ4	NA	NA	A0A3B3ITJ4	PMA-undiff	Inf	NA	NA	NA	NA	0	oneConditionMissing	0.916667	0
A0A3B3IUA2	A0A3B3IUA2	NA	NA	A0A3B3IUA2	RA-PMA	-0.0166492	0.715617	-0.0232656	15	0.981745	0.998451	NA	0.458333	0.458333
A0A3B3IUA2	A0A3B3IUA2	NA	NA	A0A3B3IUA2	RA-undiff	-0.454502	0.715617	-0.635119	15	0.53492	0.774373	NA	0.458333	0.458333
A0A3B3IUA2	A0A3B3IUA2	NA	NA	A0A3B3IUA2	PMA-undiff	-0.437853	0.715617	-0.611853	15	0.549797	0.747342	NA	0.416667	0.416667
A0AVT1	UBA6	ubiquitin like modifier activating enzyme 6	55236	A0AVT1	RA-PMA	-0.339821	0.222969	-1.52408	15	0.148293	0.974767	NA	0.708333	0.430556
A0AVT1	UBA6	ubiquitin like modifier activating enzyme 6	55236	A0AVT1	RA-undiff	0.39402	0.222969	1.76716	15	0.0975352	0.340937	NA	0.784722	0.506944
A0AVT1	UBA6	ubiquitin like modifier activating enzyme 6	55236	A0AVT1	PMA-undiff	0.733841	0.222969	3.29123	15	0.00494705	0.0493498	NA	0.756944	0.479167
A0FGR8	ESYT2	extended synaptotagmin 2	57488	A0FGR8	PMA-undiff	0.361821	0.232146	1.55859	12	0.145064	0.368324	NA	0.785714	0.321429
A0FGR8	ESYT2	extended synaptotagmin 2	57488	A0FGR8	RA-PMA	-0.144791	0.209552	-0.690954	12	0.502742	0.975594	NA	0.738095	0.392857
A0FGR8	ESYT2	extended synaptotagmin 2	57488	A0FGR8	RA-undiff	0.21703	0.223383	0.971563	12	0.350445	0.637114	NA	0.785714	0.380952
A1KXE4	FAM168B	family with sequence similarity 168 member B	130074	A1KXE4	RA-undiff	1.28166	1.57234	0.815127	1	0.564618	0.79324	NA	0.75	0
A1KXE4	FAM168B	family with sequence similarity 168 member B	130074	A1KXE4	PMA-undiff	#NAME?	NA	NA	NA	NA	0	oneConditionMissing	0.833333	0
A1KXE4	FAM168B	family with sequence similarity 168 member B	130074	A1KXE4	RA-PMA	Inf	NA	NA	NA	NA	0	oneConditionMissing	0.916667	0
A1L020	MEX3A	mex-3 RNA binding family member A	92312	A1L020	PMA-undiff	0.235265	0.224145	1.04961	14	0.311681	0.553383	NA	0.768519	0.212963
A1L020	MEX3A	mex-3 RNA binding family member A	92312	A1L020	RA-undiff	-0.208978	0.235086	-0.888944	14	0.389052	0.664013	NA	0.851852	0.259259
A1L020	MEX3A	mex-3 RNA binding family member A	92312	A1L020	RA-PMA	-0.444243	0.235086	-1.88971	14	0.0796844	0.844244	NA	0.805556	0.212963
A1L0T0	ILVBL	ilvB acetolactate synthase like	10994	A1L0T0	PMA-undiff	-0.526414	0.235923	-2.2313	15	0.0413454	0.174934	NA	0.741667	0.641667
A1L0T0	ILVBL	ilvB acetolactate synthase like	10994	A1L0T0	RA-undiff	-0.773872	0.235923	-3.28019	15	0.00506027	0.0620592	NA	0.766667	0.666667
A1L0T0	ILVBL	ilvB acetolactate synthase like	10994	A1L0T0	RA-PMA	-0.247459	0.235923	-1.0489	15	0.310832	0.975594	NA	0.825	0.725
A1X283	SH3PXD2B	SH3 and PX domains 2B	285590	A1X283	RA-undiff	-0.191515	0.138579	-1.38199	15	0.18721	0.467606	NA	0.638889	0.572222
A1X283	SH3PXD2B	SH3 and PX domains 2B	285590	A1X283	PMA-undiff	0.0209778	0.138579	0.151378	15	0.881695	0.947063	NA	0.605556	0.538889
A1X283	SH3PXD2B	SH3 and PX domains 2B	285590	A1X283	RA-PMA	-0.212493	0.138579	-1.53337	15	0.146003	0.974476	NA	0.644444	0.577778
A2A3N6	A2A3N6	NA	NA	A2A3N6	RA-PMA	0.180019	0.481979	0.373499	3	0.733609	0.994485	NA	0.9375	0.0625
A2A3N6	A2A3N6	NA	NA	A2A3N6	PMA-undiff	0.327494	0.454415	0.720694	3	0.52318	0.729756	NA	0.916667	0.0833333
A2A3N6	A2A3N6	NA	NA	A2A3N6	RA-undiff	0.507513	0.359246	1.41272	3	0.252612	0.541354	NA	0.895833	0.104167
A3KMH1	VWA8	von Willebrand factor A domain containing 8	23078	A3KMH1	PMA-undiff	0.354328	0.122087	2.90226	8	0.019823	0.114479	NA	0.833333	0.0833333
A3KMH1	VWA8	von Willebrand factor A domain containing 8	23078	A3KMH1	RA-undiff	0.106515	0.109198	0.975425	8	0.357918	0.643456	NA	0.833333	0.166667
A3KMH1	VWA8	von Willebrand factor A domain containing 8	23078	A3KMH1	RA-PMA	-0.247814	0.109198	-2.2694	8	0.0529403	0.784858	NA	0.791667	0.125
A4D1E9	GTPBP10	GTP binding protein 10	85865	A4D1E9	RA-PMA	0.138467	0.159059	0.87054	2	0.475791	0.975594	NA	0.916667	0
A4D1E9	GTPBP10	GTP binding protein 10	85865	A4D1E9	PMA-undiff	-0.353558	0.129871	-2.72238	2	0.112594	0.318568	NA	0.888889	0
A4D1E9	GTPBP10	GTP binding protein 10	85865	A4D1E9	RA-undiff	-0.215091	0.159059	-1.35227	2	0.308899	0.60012	NA	0.916667	0
A5YKK6	CNOT1	CCR4-NOT transcription complex subunit 1	23019	A5YKK6	PMA-undiff	-0.259684	0.295855	-0.87774	14	0.394899	0.637833	NA	0.808333	0.45
A5YKK6	CNOT1	CCR4-NOT transcription complex subunit 1	23019	A5YKK6	RA-undiff	-0.322857	0.282087	-1.14453	14	0.271595	0.564265	NA	0.8	0.5
A5YKK6	CNOT1	CCR4-NOT transcription complex subunit 1	23019	A5YKK6	RA-PMA	-0.0631733	0.295855	-0.213528	14	0.833994	0.995592	NA	0.841667	0.483333
A6NDG6	PGP	phosphoglycolate phosphatase	283871	A6NDG6	RA-PMA	-0.0265786	0.224767	-0.118249	15	0.907439	0.995592	NA	0.566667	0.566667
A6NDG6	PGP	phosphoglycolate phosphatase	283871	A6NDG6	PMA-undiff	-0.212008	0.224767	-0.943234	15	0.360507	0.605248	NA	0.533333	0.533333
A6NDG6	PGP	phosphoglycolate phosphatase	283871	A6NDG6	RA-undiff	-0.238587	0.224767	-1.06148	15	0.305263	0.598955	NA	0.533333	0.533333
A6NDU8	C5orf51	chromosome 5 open reading frame 51	285636	A6NDU8	PMA-undiff	0.0689096	0.341014	0.202073	5	0.847825	0.929929	NA	0.75	0.166667
A6NDU8	C5orf51	chromosome 5 open reading frame 51	285636	A6NDU8	RA-undiff	-0.280069	0.305012	-0.918221	5	0.400629	0.672663	NA	0.666667	0.166667
A6NDU8	C5orf51	chromosome 5 open reading frame 51	285636	A6NDU8	RA-PMA	-0.348978	0.341014	-1.02335	5	0.353076	0.975594	NA	0.75	0.166667
A6NEM2	HCFC1	host cell factor C1	3054	A6NEM2	RA-PMA	0.327471	0.26509	1.23532	15	0.235711	0.975594	NA	0.682692	0.336538
A6NEM2	HCFC1	host cell factor C1	3054	A6NEM2	PMA-undiff	-0.533878	0.26509	-2.01395	15	0.0623123	0.222259	NA	0.663462	0.317308
A6NEM2	HCFC1	host cell factor C1	3054	A6NEM2	RA-undiff	-0.206408	0.26509	-0.778632	15	0.448306	0.711617	NA	0.621795	0.275641
A6NGN9	IGLON5	IgLON family member 5	402665	A6NGN9	PMA-undiff	Inf	NA	NA	NA	NA	0	oneConditionMissing	0.833333	0
A6NGN9	IGLON5	IgLON family member 5	402665	A6NGN9	RA-undiff	Inf	NA	NA	NA	NA	0	oneConditionMissing	0.916667	0
A6NGN9	IGLON5	IgLON family member 5	402665	A6NGN9	RA-PMA	0.168731	0.153068	1.10233	1	0.469038	0.975594	NA	0.75	0
A6NHQ2	A6NHQ2	NA	NA	A6NHQ2	RA-PMA	0.159958	0.403384	0.39654	11	0.699291	0.994485	NA	0.65	0.316667
A6NHQ2	A6NHQ2	NA	NA	A6NHQ2	PMA-undiff	0.819718	0.403384	2.0321	11	0.0670081	0.233356	NA	0.716667	0.383333
A6NHQ2	A6NHQ2	NA	NA	A6NHQ2	RA-undiff	0.979676	0.441885	2.21704	11	0.0486166	0.233712	NA	0.766667	0.3
A6NHR9	SMCHD1	structural maintenance of chromosomes flexible hinge domain containing 1	23347	A6NHR9	RA-PMA	-0.134102	0.294125	-0.455935	13	0.65596	0.994485	NA	0.841667	0.383333
A6NHR9	SMCHD1	structural maintenance of chromosomes flexible hinge domain containing 1	23347	A6NHR9	RA-undiff	-0.411147	0.263073	-1.56286	13	0.142092	0.40868	NA	0.770833	0.420833
A6NHR9	SMCHD1	structural maintenance of chromosomes flexible hinge domain containing 1	23347	A6NHR9	PMA-undiff	-0.277046	0.294125	-0.941932	13	0.363403	0.606936	NA	0.779167	0.320833
A6NIH7	UNC119B	unc-119 lipid binding chaperone B	84747	A6NIH7	RA-undiff	-0.346758	0.170789	-2.03032	11	0.0672135	0.279692	NA	0.708333	0.125
A6NIH7	UNC119B	unc-119 lipid binding chaperone B	84747	A6NIH7	PMA-undiff	-0.260546	0.170789	-1.52554	11	0.155349	0.3828	NA	0.708333	0.125
A6NIH7	UNC119B	unc-119 lipid binding chaperone B	84747	A6NIH7	RA-PMA	-0.086212	0.18709	-0.460804	11	0.653916	0.994485	NA	0.791667	0.125
A6NKD9	CCDC85C	coiled-coil domain containing 85C	317762	A6NKD9	RA-undiff	#NAME?	NA	NA	NA	NA	0	oneConditionMissing	0.916667	0
A6NKD9	CCDC85C	coiled-coil domain containing 85C	317762	A6NKD9	RA-PMA	#NAME?	NA	NA	NA	NA	0	oneConditionMissing	0.958333	0
A6NKD9	CCDC85C	coiled-coil domain containing 85C	317762	A6NKD9	PMA-undiff	-0.696543	0.0955143	-7.29255	1	0.0867562	0.271556	NA	0.875	0
A6NKG5	RTL1	retrotransposon Gag like 1	388015	A6NKG5	RA-PMA	Inf	NA	NA	NA	NA	0	oneConditionMissing	0.972222	0.138889
A6NKG5	RTL1	retrotransposon Gag like 1	388015	A6NKG5	RA-undiff	-0.655252	0.422421	-1.55118	5	0.181555	0.461463	NA	0.87963	0.268519
A6NKG5	RTL1	retrotransposon Gag like 1	388015	A6NKG5	PMA-undiff	#NAME?	NA	NA	NA	NA	0	oneConditionMissing	0.907407	0.12963
A6NLH6	CNIH4	cornichon family AMPA receptor auxiliary protein 4	29097	A6NLH6	RA-undiff	-0.553912	0.589835	-0.939097	1	0.519988	0.765687	NA	0.833333	0
A6NLH6	CNIH4	cornichon family AMPA receptor auxiliary protein 4	29097	A6NLH6	RA-PMA	-1.12321	0.510812	-2.19888	1	0.271722	0.975594	NA	0.75	0
A6NLH6	CNIH4	cornichon family AMPA receptor auxiliary protein 4	29097	A6NLH6	PMA-undiff	0.5693	0.510812	1.1145	1	0.465561	0.689352	NA	0.75	0
A6ZKI3	RTL8C	retrotransposon Gag like 8C	8933	A6ZKI3	RA-PMA	0.294494	0.1861	1.58245	13	0.137562	0.960639	NA	0.541667	0
A6ZKI3	RTL8C	retrotransposon Gag like 8C	8933	A6ZKI3	RA-undiff	0.103067	0.1861	0.553827	13	0.589097	0.806887	NA	0.541667	0
A6ZKI3	RTL8C	retrotransposon Gag like 8C	8933	A6ZKI3	PMA-undiff	-0.191427	0.194375	-0.984833	13	0.342681	0.58643	NA	0.583333	0
A8CG34	A8CG34	NA	NA	A8CG34	RA-undiff	-0.162331	0.189595	-0.856203	13	0.407391	0.677345	NA	0.75	0.416667
A8CG34	A8CG34	NA	NA	A8CG34	RA-PMA	-0.0646844	0.211973	-0.305154	13	0.76508	0.994485	NA	0.805556	0.361111
A8CG34	A8CG34	NA	NA	A8CG34	PMA-undiff	-0.097647	0.211973	-0.460657	13	0.652656	0.815311	NA	0.777778	0.333333
A8MXP9	A8MXP9	NA	NA	A8MXP9	RA-PMA	0.114911	0.155933	0.736926	15	0.472537	0.975594	NA	0.394444	0.277778
A8MXP9	A8MXP9	NA	NA	A8MXP9	RA-undiff	-0.317815	0.155933	-2.03816	15	0.0595695	0.258598	NA	0.338889	0.222222
A8MXP9	A8MXP9	NA	NA	A8MXP9	PMA-undiff	-0.432727	0.155933	-2.77508	15	0.0141532	0.0938736	NA	0.361111	0.244444
A8MXV4	NUDT19	nudix hydrolase 19	390916	A8MXV4	RA-undiff	-0.533157	0.17697	-3.01269	1	0.204028	0.490089	NA	0.916667	0
A8MXV4	NUDT19	nudix hydrolase 19	390916	A8MXV4	RA-PMA	-0.473702	0.204348	-2.31812	1	0.259274	0.975594	NA	0.944444	0
A8MXV4	NUDT19	nudix hydrolase 19	390916	A8MXV4	PMA-undiff	-0.0594546	0.17697	-0.335958	1	0.793665	0.90197	NA	0.916667	0
B1AK87	B1AK87	NA	NA	B1AK87	RA-PMA	0.0770414	0.129751	0.593763	15	0.561519	0.978144	NA	0.401042	0.307292
B1AK87	B1AK87	NA	NA	B1AK87	RA-undiff	0.230584	0.129751	1.77712	15	0.0958256	0.338487	NA	0.414062	0.320312
B1AK87	B1AK87	NA	NA	B1AK87	PMA-undiff	0.153542	0.129751	1.18336	15	0.255082	0.502654	NA	0.414062	0.320312
B1ALY0	B1ALY0	NA	NA	B1ALY0	RA-undiff	NA	NA	NA	NA	NA	NA	completeMissing	1	0
B1ALY0	B1ALY0	NA	NA	B1ALY0	RA-PMA	#NAME?	NA	NA	NA	NA	0	oneConditionMissing	0.833333	0
B1ALY0	B1ALY0	NA	NA	B1ALY0	PMA-undiff	Inf	NA	NA	NA	NA	0	oneConditionMissing	0.833333	0
B1ANH0	B1ANH0	NA	NA	B1ANH0	RA-PMA	-0.242177	0.259311	-0.933924	14	0.366172	0.975594	NA	0.739583	0.364583
B1ANH0	B1ANH0	NA	NA	B1ANH0	RA-undiff	0.12106	0.271967	0.445125	14	0.663034	0.849042	NA	0.791667	0.364583
B1ANH0	B1ANH0	NA	NA	B1ANH0	PMA-undiff	0.363236	0.271967	1.33559	14	0.202993	0.4461	NA	0.760417	0.333333
B1ANS9	B1ANS9	NA	NA	B1ANS9	RA-undiff	-0.00063691	0.117723	-0.00541026	14	0.99576	0.997494	NA	0.541667	0
B1ANS9	B1ANS9	NA	NA	B1ANS9	RA-PMA	-0.281774	0.117723	-2.39355	14	0.0312528	0.732425	NA	0.541667	0
B1ANS9	B1ANS9	NA	NA	B1ANS9	PMA-undiff	0.281137	0.112244	2.5047	14	0.0252366	0.132526	NA	0.5	0
B3KNS4	B3KNS4	NA	NA	B3KNS4	RA-PMA	-0.213617	0.478906	-0.446053	3	0.685788	0.994485	NA	0.854167	0.0625
B3KNS4	B3KNS4	NA	NA	B3KNS4	RA-undiff	0.224041	0.478906	0.467818	3	0.671803	0.853422	NA	0.854167	0.0625
B3KNS4	B3KNS4	NA	NA	B3KNS4	PMA-undiff	0.437658	0.605773	0.722478	3	0.522228	0.729558	NA	0.958333	0.0416667
B4DLN1	B4DLN1	NA	NA	B4DLN1	RA-PMA	-0.321817	0.236304	-1.36188	15	0.19334	0.975594	NA	0.607843	0.372549
B4DLN1	B4DLN1	NA	NA	B4DLN1	PMA-undiff	0.313988	0.236304	1.32874	15	0.203793	0.446308	NA	0.607843	0.372549
B4DLN1	B4DLN1	NA	NA	B4DLN1	RA-undiff	-0.00782954	0.236304	-0.0331333	15	0.974005	0.987991	NA	0.637255	0.401961
B4E107	ATE1	arginyltransferase 1	11101	B4E107	RA-undiff	Inf	NA	NA	NA	NA	0	oneConditionMissing	0.979167	0.0208333
B4E107	ATE1	arginyltransferase 1	11101	B4E107	PMA-undiff	Inf	NA	NA	NA	NA	0	oneConditionMissing	0.9375	0.0625
B4E107	ATE1	arginyltransferase 1	11101	B4E107	RA-PMA	-0.182432	0.169277	-1.07772	2	0.393879	0.975594	NA	0.916667	0.0833333
B5MCB4	B5MCB4	NA	NA	B5MCB4	RA-PMA	0.170455	NA	NA	0	NA	NA	NA	0.833333	0
B5MCB4	B5MCB4	NA	NA	B5MCB4	RA-undiff	Inf	NA	NA	NA	NA	0	oneConditionMissing	0.916667	0
B5MCB4	B5MCB4	NA	NA	B5MCB4	PMA-undiff	Inf	NA	NA	NA	NA	0	oneConditionMissing	0.916667	0
B7Z4M1	B7Z4M1	NA	NA	B7Z4M1	RA-PMA	-0.169295	NA	NA	0	NA	NA	NA	0.916667	0.0833333
B7Z4M1	B7Z4M1	NA	NA	B7Z4M1	PMA-undiff	-0.222143	NA	NA	0	NA	NA	NA	0.875	0.0416667
B7Z4M1	B7Z4M1	NA	NA	B7Z4M1	RA-undiff	-0.391438	NA	NA	0	NA	NA	NA	0.875	0.0416667
B8ZZA8	B8ZZA8	NA	NA	B8ZZA8	RA-PMA	-0.124268	0.437262	-0.284194	15	0.780147	0.994485	NA	0.166667	0.166667
B8ZZA8	B8ZZA8	NA	NA	B8ZZA8	PMA-undiff	-0.0170093	0.437262	-0.0388996	15	0.969483	0.986365	NA	0.166667	0.166667
B8ZZA8	B8ZZA8	NA	NA	B8ZZA8	RA-undiff	-0.141277	0.437262	-0.323094	15	0.751084	0.896246	NA	0.222222	0.222222
C9J406	C9J406	NA	NA	C9J406	RA-PMA	-0.173263	0.295966	-0.585415	14	0.567586	0.97864	NA	0.0833333	0
C9J406	C9J406	NA	NA	C9J406	PMA-undiff	0.20593	0.295966	0.695789	14	0.497949	0.713488	NA	0.0833333	0
C9J406	C9J406	NA	NA	C9J406	RA-undiff	0.0326672	0.282192	0.115762	14	0.909485	0.965823	NA	0	0
C9J4T6	C9J4T6	NA	NA	C9J4T6	RA-PMA	Inf	NA	NA	NA	NA	0	oneConditionMissing	0.75	0
C9J4T6	C9J4T6	NA	NA	C9J4T6	PMA-undiff	NA	NA	NA	NA	NA	NA	completeMissing	1	0
C9J4T6	C9J4T6	NA	NA	C9J4T6	RA-undiff	Inf	NA	NA	NA	NA	0	oneConditionMissing	0.75	0
C9J5H8	C9J5H8	NA	NA	C9J5H8	RA-PMA	Inf	NA	NA	NA	NA	0	oneConditionMissing	0.833333	0
C9J5H8	C9J5H8	NA	NA	C9J5H8	PMA-undiff	NA	NA	NA	NA	NA	NA	completeMissing	1	0
C9J5H8	C9J5H8	NA	NA	C9J5H8	RA-undiff	Inf	NA	NA	NA	NA	0	oneConditionMissing	0.833333	0
C9J5N1	C9J5N1	NA	NA	C9J5N1	RA-PMA	0.668312	0.308899	2.16353	5	0.0828173	0.846796	NA	0.916667	0.0833333
C9J5N1	C9J5N1	NA	NA	C9J5N1	PMA-undiff	-0.998734	0.276288	-3.61483	5	0.0153025	0.0981332	NA	0.805556	0.138889
C9J5N1	C9J5N1	NA	NA	C9J5N1	RA-undiff	-0.330422	0.211018	-1.56584	5	0.178162	0.455597	NA	0.777778	0.166667
C9JLW8	MCRIP1	MAPK regulated corepressor interacting protein 1	348262	C9JLW8	RA-PMA	0.153598	0.222705	0.689695	14	0.501659	0.975594	NA	0.761905	0.285714
C9JLW8	MCRIP1	MAPK regulated corepressor interacting protein 1	348262	C9JLW8	PMA-undiff	-0.172827	0.222705	-0.776038	14	0.450638	0.676509	NA	0.785714	0.309524
C9JLW8	MCRIP1	MAPK regulated corepressor interacting protein 1	348262	C9JLW8	RA-undiff	-0.0192291	0.212341	-0.0905579	14	0.929127	0.970386	NA	0.714286	0.285714
C9JMV9	C9JMV9	NA	NA	C9JMV9	RA-PMA	0.403414	0.260086	1.55108	8	0.159482	0.975594	NA	0.791667	0.125
C9JMV9	C9JMV9	NA	NA	C9JMV9	PMA-undiff	0.0146611	0.260086	0.05637	8	0.95643	0.980947	NA	0.8125	0.145833
C9JMV9	C9JMV9	NA	NA	C9JMV9	RA-undiff	0.418075	0.290785	1.43774	8	0.188447	0.469618	NA	0.854167	0.104167
C9JVG3	C9JVG3	NA	NA	C9JVG3	RA-PMA	#NAME?	NA	NA	NA	NA	0	oneConditionMissing	0.833333	0
C9JVG3	C9JVG3	NA	NA	C9JVG3	PMA-undiff	Inf	NA	NA	NA	NA	0	oneConditionMissing	0.833333	0
C9JVG3	C9JVG3	NA	NA	C9JVG3	RA-undiff	NA	NA	NA	NA	NA	NA	completeMissing	1	0
D6R9P3	D6R9P3	NA	NA	D6R9P3	RA-PMA	0.100995	0.096171	1.05016	15	0.310272	0.975594	NA	0.52193	0.20614
D6R9P3	D6R9P3	NA	NA	D6R9P3	PMA-undiff	-0.316538	0.096171	-3.29141	15	0.00494527	0.0493498	NA	0.517544	0.201754
D6R9P3	D6R9P3	NA	NA	D6R9P3	RA-undiff	-0.215543	0.096171	-2.24125	15	0.0405637	0.212302	NA	0.52193	0.20614
D6RDG3	D6RDG3	NA	NA	D6RDG3	PMA-undiff	-0.410157	0.402156	-1.01989	6	0.347128	0.591563	NA	0.5	0
D6RDG3	D6RDG3	NA	NA	D6RDG3	RA-PMA	0.108943	0.42391	0.256997	6	0.805767	0.994485	NA	0.583333	0
D6RDG3	D6RDG3	NA	NA	D6RDG3	RA-undiff	-0.301213	0.354669	-0.849281	6	0.428304	0.695919	NA	0.416667	0
D6RJF2	D6RJF2	NA	NA	D6RJF2	RA-undiff	0.250106	0.225683	1.10822	12	0.289485	0.584	NA	0.25	0
D6RJF2	D6RJF2	NA	NA	D6RJF2	PMA-undiff	0.396635	0.225683	1.75749	12	0.104292	0.305409	NA	0.25	0
D6RJF2	D6RJF2	NA	NA	D6RJF2	RA-PMA	-0.146529	0.18427	-0.795186	12	0.44195	0.975594	NA	0	0
E7EN19	E7EN19	NA	NA	E7EN19	RA-PMA	-0.206608	0.32414	-0.637404	15	0.533471	0.975594	NA	0.622222	0.288889
E7EN19	E7EN19	NA	NA	E7EN19	PMA-undiff	0.638673	0.32414	1.97036	15	0.0675439	0.234777	NA	0.661111	0.327778
E7EN19	E7EN19	NA	NA	E7EN19	RA-undiff	0.432064	0.32414	1.33295	15	0.20244	0.48848	NA	0.683333	0.35
E7EN95	E7EN95	NA	NA	E7EN95	PMA-undiff	Inf	NA	NA	NA	NA	0	oneConditionMissing	0.916667	0
E7EN95	E7EN95	NA	NA	E7EN95	RA-undiff	Inf	NA	NA	NA	NA	0	oneConditionMissing	0.958333	0
E7EN95	E7EN95	NA	NA	E7EN95	RA-PMA	-1.71426	0.323567	-5.29801	1	0.118765	0.945468	NA	0.875	0
E7ERI8	CLASP2	cytoplasmic linker associated protein 2	23122	E7ERI8	RA-undiff	-0.0396071	0.253803	-0.156054	14	0.878218	0.95428	NA	0.791667	0.25
E7ERI8	CLASP2	cytoplasmic linker associated protein 2	23122	E7ERI8	PMA-undiff	-0.221204	0.241992	-0.914096	14	0.376141	0.620052	NA	0.791667	0.291667
E7ERI8	CLASP2	cytoplasmic linker associated protein 2	23122	E7ERI8	RA-PMA	0.181597	0.253803	0.715502	14	0.486062	0.975594	NA	0.797619	0.255952
E7ESP4	E7ESP4	NA	NA	E7ESP4	PMA-undiff	Inf	NA	NA	NA	NA	0	oneConditionMissing	0.625	0.125
E7ESP4	E7ESP4	NA	NA	E7ESP4	RA-undiff	Inf	NA	NA	NA	NA	0	oneConditionMissing	0.75	0.25
E7ESP4	E7ESP4	NA	NA	E7ESP4	RA-PMA	-0.638094	0.308305	-2.06968	10	0.0653186	0.818447	NA	0.375	0.375
E7EVA0	E7EVA0	NA	NA	E7EVA0	RA-undiff	0.558808	0.131963	4.23457	15	0.000720806	0.0177385	NA	0.488562	0.253268
E7EVA0	E7EVA0	NA	NA	E7EVA0	PMA-undiff	0.353876	0.131963	2.68162	15	0.0170762	0.104921	NA	0.495098	0.259804
E7EVA0	E7EVA0	NA	NA	E7EVA0	RA-PMA	0.204932	0.131963	1.55295	15	0.141276	0.967993	NA	0.454248	0.218954
E7EVJ5	CYFIP2	cytoplasmic FMR1 interacting protein 2	26999	E7EVJ5	PMA-undiff	Inf	NA	NA	NA	NA	0	oneConditionMissing	0.916667	0
E7EVJ5	CYFIP2	cytoplasmic FMR1 interacting protein 2	26999	E7EVJ5	RA-undiff	Inf	NA	NA	NA	NA	0	oneConditionMissing	0.958333	0.0416667
E7EVJ5	CYFIP2	cytoplasmic FMR1 interacting protein 2	26999	E7EVJ5	RA-PMA	-0.15662	0.0985426	-1.58936	2	0.252928	0.975594	NA	0.875	0.0416667
E7EX44	E7EX44	NA	NA	E7EX44	RA-undiff	0.0881844	0.299699	0.294244	15	0.772605	0.905392	NA	0.518519	0.340741
E7EX44	E7EX44	NA	NA	E7EX44	PMA-undiff	-0.316078	0.299699	-1.05465	15	0.308276	0.549257	NA	0.548148	0.37037
E7EX44	E7EX44	NA	NA	E7EX44	RA-PMA	0.404263	0.299699	1.3489	15	0.197383	0.975594	NA	0.522222	0.344444
E9PAV3	E9PAV3	NA	NA	E9PAV3	PMA-undiff	-0.566671	0.0806263	-7.02837	15	4.08239e-06	0.000341529	NA	0.258333	0.158333
E9PAV3	E9PAV3	NA	NA	E9PAV3	RA-undiff	-0.499465	0.0806263	-6.19481	15	1.7155e-05	0.0015937	NA	0.258333	0.158333
E9PAV3	E9PAV3	NA	NA	E9PAV3	RA-PMA	0.0672066	0.0806263	0.833556	15	0.417608	0.975594	NA	0.266667	0.166667
E9PC69	E9PC69	NA	NA	E9PC69	RA-undiff	0.0115558	NA	NA	0	NA	NA	NA	0.833333	0
E9PC69	E9PC69	NA	NA	E9PC69	PMA-undiff	#NAME?	NA	NA	NA	NA	0	oneConditionMissing	0.916667	0
E9PC69	E9PC69	NA	NA	E9PC69	RA-PMA	Inf	NA	NA	NA	NA	0	oneConditionMissing	0.916667	0
E9PK54	E9PK54	NA	NA	E9PK54	PMA-undiff	-0.371477	0.652509	-0.569304	8	0.584775	0.770422	NA	0.708333	0
E9PK54	E9PK54	NA	NA	E9PK54	RA-undiff	0.490633	0.652509	0.751918	8	0.47364	0.730916	NA	0.708333	0
E9PK54	E9PK54	NA	NA	E9PK54	RA-PMA	0.86211	0.604106	1.42708	8	0.191399	0.975594	NA	0.666667	0
E9PKU7	GANAB	glucosidase II alpha subunit	23193	E9PKU7	RA-undiff	0.0801102	0.144861	0.553014	13	0.589638	0.80733	NA	0.0833333	0
E9PKU7	GANAB	glucosidase II alpha subunit	23193	E9PKU7	PMA-undiff	0.249869	0.144861	1.72488	13	0.108226	0.310705	NA	0.0833333	0
E9PKU7	GANAB	glucosidase II alpha subunit	23193	E9PKU7	RA-PMA	-0.169759	0.151303	-1.12198	13	0.282167	0.975594	NA	0.166667	0
E9PM51	E9PM51	NA	NA	E9PM51	PMA-undiff	0.0276369	0.269884	0.102403	8	0.920957	0.964176	NA	0.458333	0.125
E9PM51	E9PM51	NA	NA	E9PM51	RA-undiff	0.290451	0.269884	1.07621	8	0.313216	0.604063	NA	0.458333	0.125
E9PM51	E9PM51	NA	NA	E9PM51	RA-PMA	0.262815	0.30174	0.870997	8	0.409131	0.975594	NA	0.666667	0.166667
E9PMS6	E9PMS6	NA	NA	E9PMS6	PMA-undiff	-0.618547	0.306825	-2.01596	11	0.0688919	0.237833	NA	0.820513	0.339744
E9PMS6	E9PMS6	NA	NA	E9PMS6	RA-PMA	-0.102226	0.262749	-0.389063	11	0.704655	0.994485	NA	0.852564	0.487179
E9PMS6	E9PMS6	NA	NA	E9PMS6	RA-undiff	-0.720773	0.316887	-2.27454	11	0.0439554	0.220728	NA	0.852564	0.314103
E9PN20	E9PN20	NA	NA	E9PN20	RA-undiff	-0.118757	0.630201	-0.188443	4	0.859704	0.946846	NA	0.833333	0.111111
E9PN20	E9PN20	NA	NA	E9PN20	PMA-undiff	0.206115	0.488152	0.422236	4	0.69456	0.841288	NA	0.805556	0.138889
E9PN20	E9PN20	NA	NA	E9PN20	RA-PMA	-0.324872	0.690351	-0.47059	4	0.662447	0.994485	NA	0.916667	0.0833333
E9PPX6	E9PPX6	NA	NA	E9PPX6	RA-PMA	-0.436892	1.08746	-0.401756	9	0.697237	0.994485	NA	0.541667	0.291667
E9PPX6	E9PPX6	NA	NA	E9PPX6	RA-undiff	-0.0385402	1.25569	-0.0306925	9	0.976185	0.988351	NA	0.708333	0.208333
E9PPX6	E9PPX6	NA	NA	E9PPX6	PMA-undiff	0.398352	1.08746	0.366315	9	0.722593	0.856088	NA	0.583333	0.333333
E9PRY8	E9PRY8	NA	NA	E9PRY8	RA-undiff	-0.103807	0.186238	-0.557387	15	0.585486	0.805896	NA	0.496212	0.405303
E9PRY8	E9PRY8	NA	NA	E9PRY8	PMA-undiff	-0.0511794	0.186238	-0.274806	15	0.787214	0.8979	NA	0.484848	0.393939
E9PRY8	E9PRY8	NA	NA	E9PRY8	RA-PMA	-0.0526273	0.186238	-0.282581	15	0.78136	0.994485	NA	0.511364	0.420455
F2Z346	F2Z346	NA	NA	F2Z346	RA-PMA	0.11038	NA	NA	0	NA	NA	NA	0.833333	0
F2Z346	F2Z346	NA	NA	F2Z346	RA-undiff	Inf	NA	NA	NA	NA	0	oneConditionMissing	0.916667	0
F2Z346	F2Z346	NA	NA	F2Z346	PMA-undiff	Inf	NA	NA	NA	NA	0	oneConditionMissing	0.916667	0
F5H0B6	F5H0B6	NA	NA	F5H0B6	RA-undiff	0.24657	0.164324	1.50051	15	0.154236	0.428355	NA	0	0
F5H0B6	F5H0B6	NA	NA	F5H0B6	PMA-undiff	0.235225	0.164324	1.43147	15	0.172802	0.40653	NA	0	0
F5H0B6	F5H0B6	NA	NA	F5H0B6	RA-PMA	0.0113454	0.164324	0.0690429	15	0.945867	0.998451	NA	0	0
F6QUN3	F6QUN3	NA	NA	F6QUN3	RA-PMA	-0.759226	0.508438	-1.49325	9	0.169574	0.975594	NA	0.75	0.416667
F6QUN3	F6QUN3	NA	NA	F6QUN3	RA-undiff	-0.963492	0.531737	-1.81197	9	0.103411	0.34896	NA	0.777778	0.361111
F6QUN3	F6QUN3	NA	NA	F6QUN3	PMA-undiff	-0.204266	0.46703	-0.437372	9	0.672149	0.8259	NA	0.694444	0.444444
F8VRH0	F8VRH0	NA	NA	F8VRH0	RA-undiff	0.0474175	0.169036	0.280516	9	0.785423	0.911544	NA	0.166667	0
F8VRH0	F8VRH0	NA	NA	F8VRH0	PMA-undiff	-0.141112	0.213816	-0.659969	9	0.525801	0.730643	NA	0.333333	0
F8VRH0	F8VRH0	NA	NA	F8VRH0	RA-PMA	0.188529	0.226786	0.83131	9	0.427303	0.975594	NA	0.5	0
F8VVM2	F8VVM2	NA	NA	F8VVM2	RA-PMA	-0.374023	0.579503	-0.64542	11	0.531887	0.975594	NA	0.583333	0.25
F8VVM2	F8VVM2	NA	NA	F8VVM2	RA-undiff	-0.400552	0.529012	-0.75717	11	0.464858	0.723979	NA	0.458333	0.291667
F8VVM2	F8VVM2	NA	NA	F8VVM2	PMA-undiff	-0.0265287	0.529012	-0.0501477	11	0.960904	0.981814	NA	0.458333	0.291667
F8VXC8	SMARCC2	SWI/SNF related, matrix associated, actin dependent regulator of chromatin subfamily c member 2	6601	F8VXC8	RA-undiff	0.564174	0.0349455	16.1444	2	0.00381475	0.051203	NA	0.666667	0
F8VXC8	SMARCC2	SWI/SNF related, matrix associated, actin dependent regulator of chromatin subfamily c member 2	6601	F8VXC8	PMA-undiff	0.427343	0.0427993	9.9848	2	0.00988203	0.0750431	NA	0.75	0
F8VXC8	SMARCC2	SWI/SNF related, matrix associated, actin dependent regulator of chromatin subfamily c member 2	6601	F8VXC8	RA-PMA	0.136831	0.0427993	3.19705	2	0.085479	0.859601	NA	0.75	0
F8VZX2	F8VZX2	NA	NA	F8VZX2	RA-PMA	0.152618	0.272263	0.560554	4	0.605012	0.985931	NA	0.916667	0.166667
F8VZX2	F8VZX2	NA	NA	F8VZX2	RA-undiff	-0.136117	0.248541	-0.547664	4	0.613048	0.820932	NA	0.777778	0.194444
F8VZX2	F8VZX2	NA	NA	F8VZX2	PMA-undiff	-0.288735	0.192519	-1.49977	4	0.208056	0.449444	NA	0.75	0.25
F8W6G9	FKBP1B	FKBP prolyl isomerase 1B	2281	F8W6G9	RA-undiff	#NAME?	NA	NA	NA	NA	0	oneConditionMissing	0.916667	0
F8W6G9	FKBP1B	FKBP prolyl isomerase 1B	2281	F8W6G9	PMA-undiff	0.172101	NA	NA	0	NA	NA	NA	0.833333	0
F8W6G9	FKBP1B	FKBP prolyl isomerase 1B	2281	F8W6G9	RA-PMA	#NAME?	NA	NA	NA	NA	0	oneConditionMissing	0.916667	0
F8W7C6	F8W7C6	NA	NA	F8W7C6	RA-PMA	-0.249822	0.547788	-0.456056	15	0.654883	0.994485	NA	0.5	0
F8W7C6	F8W7C6	NA	NA	F8W7C6	RA-undiff	-0.336883	0.547788	-0.614988	15	0.547779	0.782001	NA	0.5	0
F8W7C6	F8W7C6	NA	NA	F8W7C6	PMA-undiff	-0.0870612	0.547788	-0.158932	15	0.875842	0.944063	NA	0.5	0
F8W9S7	GAPVD1	GTPase activating protein and VPS9 domains 1	26130	F8W9S7	RA-undiff	0.0634225	0.466867	0.135847	4	0.898505	0.962971	NA	0.924242	0.0757576
F8W9S7	GAPVD1	GTPase activating protein and VPS9 domains 1	26130	F8W9S7	PMA-undiff	0.118619	0.361634	0.328009	4	0.759356	0.880152	NA	0.901515	0.0833333
F8W9S7	GAPVD1	GTPase activating protein and VPS9 domains 1	26130	F8W9S7	RA-PMA	-0.0551967	0.511427	-0.107927	4	0.919251	0.995592	NA	0.94697	0.0378788
G3V3G9	G3V3G9	NA	NA	G3V3G9	RA-PMA	-0.272771	0.108244	-2.51996	4	0.0653599	0.818447	NA	0.861111	0
G3V3G9	G3V3G9	NA	NA	G3V3G9	RA-undiff	-0.0214553	0.118576	-0.180942	4	0.865211	0.950377	NA	0.888889	0
G3V3G9	G3V3G9	NA	NA	G3V3G9	PMA-undiff	0.251315	0.108244	2.32174	4	0.0809817	0.261945	NA	0.861111	0
G3V4W0	G3V4W0	NA	NA	G3V4W0	RA-undiff	-0.285852	0.101015	-2.8298	15	0.0126737	0.108766	NA	0.219697	0.174242
G3V4W0	G3V4W0	NA	NA	G3V4W0	PMA-undiff	-0.498235	0.101015	-4.93228	15	0.000180624	0.00536192	NA	0.246212	0.200758
G3V4W0	G3V4W0	NA	NA	G3V4W0	RA-PMA	0.212383	0.101015	2.10249	15	0.0528077	0.784858	NA	0.246212	0.200758
G3V5T9	CDK2	cyclin dependent kinase 2	1017	G3V5T9	RA-PMA	Inf	NA	NA	NA	NA	0	oneConditionMissing	0.933333	0.133333
G3V5T9	CDK2	cyclin dependent kinase 2	1017	G3V5T9	RA-undiff	-0.0379751	0.227893	-0.166635	5	0.874186	0.954178	NA	0.833333	0.3
G3V5T9	CDK2	cyclin dependent kinase 2	1017	G3V5T9	PMA-undiff	#NAME?	NA	NA	NA	NA	0	oneConditionMissing	0.9	0.166667
G5E9Q6	G5E9Q6	NA	NA	G5E9Q6	RA-PMA	-0.602379	0.194853	-3.09145	15	0.00744607	0.474123	NA	0.351852	0.351852
G5E9Q6	G5E9Q6	NA	NA	G5E9Q6	PMA-undiff	-0.228909	0.194853	-1.17478	15	0.258397	0.506219	NA	0.231481	0.231481
G5E9Q6	G5E9Q6	NA	NA	G5E9Q6	RA-undiff	-0.831288	0.194853	-4.26623	15	0.000676244	0.0169792	NA	0.342593	0.342593
G5EA09	SDCBP	syndecan binding protein	6386	G5EA09	PMA-undiff	0.146445	0.51593	0.283847	2	0.803215	0.907509	NA	0.75	0
G5EA09	SDCBP	syndecan binding protein	6386	G5EA09	RA-PMA	0.616144	0.421255	1.46264	2	0.281092	0.975594	NA	0.666667	0
G5EA09	SDCBP	syndecan binding protein	6386	G5EA09	RA-undiff	0.762589	0.51593	1.47809	2	0.277453	0.570253	NA	0.75	0
G8JLD5	DNM1L	dynamin 1 like	10059	G8JLD5	RA-PMA	0.0411974	0.393325	0.104741	11	0.918467	0.995592	NA	0.166667	0
G8JLD5	DNM1L	dynamin 1 like	10059	G8JLD5	PMA-undiff	0.010023	0.417184	0.0240253	11	0.981263	0.992588	NA	0.25	0
G8JLD5	DNM1L	dynamin 1 like	10059	G8JLD5	RA-undiff	0.0512204	0.417184	0.122776	11	0.904499	0.964807	NA	0.25	0
H0Y2W2	H0Y2W2	NA	NA	H0Y2W2	PMA-undiff	-0.29741	0.32042	-0.928189	12	0.371603	0.614774	NA	0.166667	0
H0Y2W2	H0Y2W2	NA	NA	H0Y2W2	RA-PMA	0.348117	0.300581	1.15815	12	0.269334	0.975594	NA	0.0833333	0
H0Y2W2	H0Y2W2	NA	NA	H0Y2W2	RA-undiff	0.0507065	0.33299	0.152276	12	0.881499	0.956395	NA	0.25	0
H0Y9Y3	H0Y9Y3	NA	NA	H0Y9Y3	RA-PMA	0.484838	0.227265	2.13336	15	0.0498195	0.77954	NA	0.709524	0.595238
H0Y9Y3	H0Y9Y3	NA	NA	H0Y9Y3	PMA-undiff	-0.964499	0.227265	-4.24394	15	0.000707313	0.0130631	NA	0.65	0.535714
H0Y9Y3	H0Y9Y3	NA	NA	H0Y9Y3	RA-undiff	-0.479661	0.227265	-2.11058	15	0.0520087	0.240589	NA	0.588095	0.47381
H0YAZ4	H0YAZ4	NA	NA	H0YAZ4	PMA-undiff	Inf	NA	NA	NA	NA	0	oneConditionMissing	0.916667	0
H0YAZ4	H0YAZ4	NA	NA	H0YAZ4	RA-PMA	-0.180487	NA	NA	0	NA	NA	NA	0.833333	0
H0YAZ4	H0YAZ4	NA	NA	H0YAZ4	RA-undiff	Inf	NA	NA	NA	NA	0	oneConditionMissing	0.916667	0
H0YB92	H0YB92	NA	NA	H0YB92	RA-PMA	0.16877	0.237548	0.710466	4	0.516644	0.975594	NA	0.666667	0.166667
H0YB92	H0YB92	NA	NA	H0YB92	PMA-undiff	Inf	NA	NA	NA	NA	0	oneConditionMissing	0.791667	0.0416667
H0YB92	H0YB92	NA	NA	H0YB92	RA-undiff	Inf	NA	NA	NA	NA	0	oneConditionMissing	0.875	0.125
H0YC42	H0YC42	NA	NA	H0YC42	PMA-undiff	-0.433744	0.204777	-2.11813	14	0.0525389	0.202657	NA	0.645833	0.333333
H0YC42	H0YC42	NA	NA	H0YC42	RA-PMA	0.022269	0.204777	0.108747	14	0.914946	0.995592	NA	0.708333	0.395833
H0YC42	H0YC42	NA	NA	H0YC42	RA-undiff	-0.411475	0.195247	-2.10746	14	0.0535883	0.244142	NA	0.604167	0.354167
H0YEF7	H0YEF7	NA	NA	H0YEF7	RA-PMA	0.188235	0.25688	0.732772	11	0.479022	0.975594	NA	0.25	0
H0YEF7	H0YEF7	NA	NA	H0YEF7	PMA-undiff	0.220886	0.25688	0.85988	11	0.408205	0.647119	NA	0.25	0
H0YEF7	H0YEF7	NA	NA	H0YEF7	RA-undiff	0.409121	0.242189	1.68926	11	0.119279	0.376905	NA	0.166667	0
H0YIV9	H0YIV9	NA	NA	H0YIV9	PMA-undiff	-0.176225	0.230105	-0.765844	1	0.583928	0.770349	NA	0.944444	0
H0YIV9	H0YIV9	NA	NA	H0YIV9	RA-PMA	-0.0639589	0.199277	-0.320955	1	0.802286	0.994485	NA	0.916667	0
H0YIV9	H0YIV9	NA	NA	H0YIV9	RA-undiff	-0.240183	0.199277	-1.20528	1	0.440911	0.706383	NA	0.916667	0
H0YNJ9	H0YNJ9	NA	NA	H0YNJ9	PMA-undiff	#NAME?	NA	NA	NA	NA	0	oneConditionMissing	0.666667	0
H0YNJ9	H0YNJ9	NA	NA	H0YNJ9	RA-undiff	#NAME?	NA	NA	NA	NA	0	oneConditionMissing	0.666667	0
H0YNJ9	H0YNJ9	NA	NA	H0YNJ9	RA-PMA	NA	NA	NA	NA	NA	NA	completeMissing	1	0
H3BN98	H3BN98	NA	NA	H3BN98	RA-undiff	-0.231247	0.409353	-0.56491	14	0.581075	0.804636	NA	0.604167	0.520833
H3BN98	H3BN98	NA	NA	H3BN98	RA-PMA	-0.596126	0.390302	-1.52734	14	0.148949	0.97515	NA	0.458333	0.458333
H3BN98	H3BN98	NA	NA	H3BN98	PMA-undiff	0.364878	0.409353	0.891354	14	0.387802	0.631078	NA	0.479167	0.395833
H3BPE1	H3BPE1	NA	NA	H3BPE1	PMA-undiff	0.0169715	0.21773	0.0779472	15	0.9389	0.972178	NA	0.799603	0.418651
H3BPE1	H3BPE1	NA	NA	H3BPE1	RA-undiff	0.110508	0.21773	0.507546	15	0.619153	0.823763	NA	0.793651	0.412698
H3BPE1	H3BPE1	NA	NA	H3BPE1	RA-PMA	0.0935366	0.21773	0.429599	15	0.673595	0.994485	NA	0.799603	0.418651
H3BPJ9	H3BPJ9	NA	NA	H3BPJ9	PMA-undiff	-0.107314	0.138341	-0.775726	15	0.449969	0.676509	NA	0.635417	0.260417
H3BPJ9	H3BPJ9	NA	NA	H3BPJ9	RA-PMA	-0.0690858	0.138341	-0.49939	15	0.62475	0.989666	NA	0.666667	0.291667
H3BPJ9	H3BPJ9	NA	NA	H3BPJ9	RA-undiff	-0.1764	0.138341	-1.27512	15	0.221665	0.508615	NA	0.65625	0.28125
H3BTN5	H3BTN5	NA	NA	H3BTN5	PMA-undiff	-0.0907936	0.124931	-0.72675	7	0.490962	0.707682	NA	0.75	0.333333
H3BTN5	H3BTN5	NA	NA	H3BTN5	RA-PMA	-0.00620059	0.124931	-0.0496321	7	0.961802	0.998451	NA	0.805556	0.388889
H3BTN5	H3BTN5	NA	NA	H3BTN5	RA-undiff	-0.0969942	0.133557	-0.726239	7	0.491256	0.746018	NA	0.777778	0.277778
H7BYY1	TPM1	tropomyosin 1	7168	H7BYY1	PMA-undiff	-0.193869	0.234967	-0.825089	15	0.422249	0.658717	NA	0.44697	0.174242
H7BYY1	TPM1	tropomyosin 1	7168	H7BYY1	RA-PMA	0.113225	0.234967	0.481875	15	0.63685	0.990335	NA	0.492424	0.219697
H7BYY1	TPM1	tropomyosin 1	7168	H7BYY1	RA-undiff	-0.0806441	0.234967	-0.343214	15	0.7362	0.889675	NA	0.469697	0.19697
H7BZF5	H7BZF5	NA	NA	H7BZF5	PMA-undiff	5.28517	NA	NA	0	NA	NA	NA	0.833333	0
H7BZF5	H7BZF5	NA	NA	H7BZF5	RA-PMA	-0.182469	NA	NA	0	NA	NA	NA	0.833333	0
H7BZF5	H7BZF5	NA	NA	H7BZF5	RA-undiff	5.1027	NA	NA	0	NA	NA	NA	0.833333	0
H7BZJ3	H7BZJ3	NA	NA	H7BZJ3	PMA-undiff	0.4204	0.13059	3.21924	15	0.00573349	0.0532504	NA	0	0
H7BZJ3	H7BZJ3	NA	NA	H7BZJ3	RA-PMA	0.0923388	0.13059	0.70709	15	0.490351	0.975594	NA	0	0
H7BZJ3	H7BZJ3	NA	NA	H7BZJ3	RA-undiff	0.512739	0.13059	3.92633	15	0.00134695	0.026732	NA	0	0
H7C561	H7C561	NA	NA	H7C561	PMA-undiff	NA	NA	NA	NA	NA	NA	completeMissing	1	0
H7C561	H7C561	NA	NA	H7C561	RA-PMA	Inf	NA	NA	NA	NA	0	oneConditionMissing	0.833333	0
H7C561	H7C561	NA	NA	H7C561	RA-undiff	Inf	NA	NA	NA	NA	0	oneConditionMissing	0.833333	0
I3L0E3	I3L0E3	NA	NA	I3L0E3	PMA-undiff	-0.201993	0.213192	-0.94747	15	0.358414	0.604278	NA	0.5	0.5
I3L0E3	I3L0E3	NA	NA	I3L0E3	RA-PMA	-0.00632061	0.213192	-0.0296475	15	0.976739	0.998451	NA	0.479167	0.479167
I3L0E3	I3L0E3	NA	NA	I3L0E3	RA-undiff	-0.208314	0.213192	-0.977118	15	0.344007	0.632211	NA	0.479167	0.479167
I3L170	I3L170	NA	NA	I3L170	PMA-undiff	0.128744	0.219335	0.586971	8	0.57341	0.76458	NA	0.854167	0.145833
I3L170	I3L170	NA	NA	I3L170	RA-PMA	0.549922	0.219335	2.50722	8	0.0365288	0.735885	NA	0.854167	0.145833
I3L170	I3L170	NA	NA	I3L170	RA-undiff	0.678666	0.203065	3.34211	8	0.0101992	0.0947502	NA	0.833333	0.166667
I3L2B0	I3L2B0	NA	NA	I3L2B0	PMA-undiff	0.176177	0.270737	0.650731	12	0.527484	0.732152	NA	0.0833333	0
I3L2B0	I3L2B0	NA	NA	I3L2B0	RA-PMA	-0.339813	0.299929	-1.13298	12	0.279353	0.975594	NA	0.25	0
I3L2B0	I3L2B0	NA	NA	I3L2B0	RA-undiff	-0.163636	0.288607	-0.566987	12	0.581174	0.804636	NA	0.166667	0
J3KN66	J3KN66	NA	NA	J3KN66	PMA-undiff	0.300186	0.224045	1.33985	15	0.20024	0.442625	NA	0.553571	0.339286
J3KN66	J3KN66	NA	NA	J3KN66	RA-PMA	0.158294	0.224045	0.706528	15	0.49069	0.975594	NA	0.511905	0.297619
J3KN66	J3KN66	NA	NA	J3KN66	RA-undiff	0.45848	0.224045	2.04638	15	0.0586629	0.256763	NA	0.529762	0.315476
J3KN67	J3KN67	NA	NA	J3KN67	RA-PMA	-1.12047	0.255333	-4.38827	2	0.0482053	0.773542	NA	0.75	0
J3KN67	J3KN67	NA	NA	J3KN67	PMA-undiff	0.989301	0.208479	4.74533	2	0.0416536	0.175834	NA	0.666667	0
J3KN67	J3KN67	NA	NA	J3KN67	RA-undiff	-0.131172	0.255333	-0.513727	2	0.658569	0.847384	NA	0.75	0
J3KNF8	CYB5B	cytochrome b5 type B	80777	J3KNF8	RA-undiff	-0.164262	0.287239	-0.571866	15	0.575883	0.8003	NA	0.369048	0.22619
J3KNF8	CYB5B	cytochrome b5 type B	80777	J3KNF8	RA-PMA	-0.310639	0.287239	-1.08147	15	0.29657	0.975594	NA	0.380952	0.238095
J3KNF8	CYB5B	cytochrome b5 type B	80777	J3KNF8	PMA-undiff	0.146377	0.287239	0.509602	15	0.617745	0.794522	NA	0.345238	0.202381
J3KQ96	J3KQ96	NA	NA	J3KQ96	PMA-undiff	-0.196224	0.2834	-0.692392	7	0.510999	0.721238	NA	0.5	0
J3KQ96	J3KQ96	NA	NA	J3KQ96	RA-undiff	-0.116058	0.231395	-0.501559	7	0.631364	0.829028	NA	0.333333	0
J3KQ96	J3KQ96	NA	NA	J3KQ96	RA-PMA	0.0801656	0.2834	0.282871	7	0.785458	0.994485	NA	0.5	0
J3KTD8	J3KTD8	NA	NA	J3KTD8	PMA-undiff	Inf	NA	NA	NA	NA	0	oneConditionMissing	0.916667	0
J3KTD8	J3KTD8	NA	NA	J3KTD8	RA-PMA	0.00202174	0.227165	0.00889987	1	0.994334	0.999755	NA	0.875	0
J3KTD8	J3KTD8	NA	NA	J3KTD8	RA-undiff	Inf	NA	NA	NA	NA	0	oneConditionMissing	0.958333	0
K7EIG1	K7EIG1	NA	NA	K7EIG1	RA-undiff	-0.70911	0.330438	-2.14597	9	0.0604314	0.260514	NA	0.878788	0.219697
K7EIG1	K7EIG1	NA	NA	K7EIG1	PMA-undiff	-0.54785	0.359735	-1.52293	9	0.162109	0.391293	NA	0.878788	0.181818
K7EIG1	K7EIG1	NA	NA	K7EIG1	RA-PMA	-0.16126	0.37622	-0.428632	9	0.678267	0.994485	NA	0.939394	0.204545
K7EJH0	K7EJH0	NA	NA	K7EJH0	PMA-undiff	-0.492999	0.262624	-1.8772	10	0.0899365	0.278667	NA	0.7	0.366667
K7EJH0	K7EJH0	NA	NA	K7EJH0	RA-PMA	-0.279806	0.310741	-0.900446	10	0.389053	0.975594	NA	0.8	0.266667
K7EJH0	K7EJH0	NA	NA	K7EJH0	RA-undiff	-0.772805	0.28769	-2.68624	10	0.0228468	0.156064	NA	0.733333	0.333333
K7ELL7	PRKCSH	protein kinase C substrate 80K-H	5589	K7ELL7	RA-PMA	-0.20809	0.229091	-0.908329	15	0.378067	0.975594	NA	0.344595	0.263514
K7ELL7	PRKCSH	protein kinase C substrate 80K-H	5589	K7ELL7	PMA-undiff	0.355227	0.229091	1.55059	15	0.141839	0.364092	NA	0.346847	0.265766
K7ELL7	PRKCSH	protein kinase C substrate 80K-H	5589	K7ELL7	RA-undiff	0.147136	0.229091	0.642262	15	0.530397	0.773228	NA	0.367117	0.286036
K7ERG2	K7ERG2	NA	NA	K7ERG2	PMA-undiff	0.668801	0.908652	0.736036	2	0.538329	0.738296	NA	0.666667	0
K7ERG2	K7ERG2	NA	NA	K7ERG2	RA-PMA	#NAME?	NA	NA	NA	NA	0	oneConditionMissing	0.75	0
K7ERG2	K7ERG2	NA	NA	K7ERG2	RA-undiff	#NAME?	NA	NA	NA	NA	0	oneConditionMissing	0.916667	0
K7ES89	K7ES89	NA	NA	K7ES89	PMA-undiff	0.260816	0.249374	1.04588	1	0.485725	0.705307	NA	0.933333	0.0333333
K7ES89	K7ES89	NA	NA	K7ES89	RA-undiff	0.156899	0.287953	0.544878	1	0.682389	0.861623	NA	0.966667	0.0333333
K7ES89	K7ES89	NA	NA	K7ES89	RA-PMA	-0.103917	0.249374	-0.416712	1	0.748643	0.994485	NA	0.933333	0.0333333
L0R6Q1	L0R6Q1	NA	NA	L0R6Q1	PMA-undiff	0.166461	0.216445	0.769067	15	0.453794	0.678315	NA	0.555556	0.555556
L0R6Q1	L0R6Q1	NA	NA	L0R6Q1	RA-PMA	-0.16254	0.216445	-0.750953	15	0.4643	0.975594	NA	0.555556	0.555556
L0R6Q1	L0R6Q1	NA	NA	L0R6Q1	RA-undiff	0.00392058	0.216445	0.0181135	15	0.985787	0.991927	NA	0.555556	0.555556
M0QYT0	M0QYT0	NA	NA	M0QYT0	RA-PMA	-0.555151	0.39781	-1.39552	14	0.184601	0.975594	NA	0.7	0.616667
M0QYT0	M0QYT0	NA	NA	M0QYT0	PMA-undiff	-0.0596414	0.379297	-0.157242	14	0.877299	0.945048	NA	0.633333	0.633333
M0QYT0	M0QYT0	NA	NA	M0QYT0	RA-undiff	-0.614793	0.39781	-1.54544	14	0.144539	0.412209	NA	0.666667	0.583333
M0QZM1	M0QZM1	NA	NA	M0QZM1	PMA-undiff	-0.149523	0.215721	-0.693132	10	0.504006	0.716674	NA	0.166667	0
M0QZM1	M0QZM1	NA	NA	M0QZM1	RA-PMA	0.230964	0.255245	0.904871	10	0.386815	0.975594	NA	0.416667	0
M0QZM1	M0QZM1	NA	NA	M0QZM1	RA-undiff	0.0814403	0.236311	0.344632	10	0.737509	0.890087	NA	0.25	0
M0R176	M0R176	NA	NA	M0R176	PMA-undiff	0.261003	0.237398	1.09943	3	0.351896	0.59658	NA	0.666667	0
M0R176	M0R176	NA	NA	M0R176	RA-PMA	0.119452	0.237398	0.503171	3	0.649464	0.994485	NA	0.666667	0
M0R176	M0R176	NA	NA	M0R176	RA-undiff	0.380454	0.237398	1.6026	3	0.207349	0.49429	NA	0.666667	0
M9T4I7	M9T4I7	NA	NA	M9T4I7	PMA-undiff	0.215286	0.242432	0.888029	3	0.439938	0.670103	NA	0.861111	0.277778
M9T4I7	M9T4I7	NA	NA	M9T4I7	RA-PMA	0.266034	0.325256	0.817922	3	0.47332	0.975594	NA	0.888889	0.138889
M9T4I7	M9T4I7	NA	NA	M9T4I7	RA-undiff	0.481321	0.306655	1.56959	3	0.214529	0.499493	NA	0.861111	0.194444
O00115	DNASE2	deoxyribonuclease 2, lysosomal	1777	O00115	RA-PMA	0.0387969	0.48365	0.0802168	6	0.938673	0.998163	NA	0.6875	0.270833
O00115	DNASE2	deoxyribonuclease 2, lysosomal	1777	O00115	PMA-undiff	0.595494	0.365605	1.62879	6	0.15448	0.382545	NA	0.6875	0.354167
O00115	DNASE2	deoxyribonuclease 2, lysosomal	1777	O00115	RA-undiff	0.634291	0.548408	1.15661	6	0.291399	0.585635	NA	0.916667	0.166667
O00116	AGPS	alkylglycerone phosphate synthase	8540	O00116	PMA-undiff	0.108838	0.220211	0.494244	15	0.628293	0.801924	NA	0.657407	0.435185
O00116	AGPS	alkylglycerone phosphate synthase	8540	O00116	RA-PMA	-0.0834931	0.220211	-0.379151	15	0.709889	0.994485	NA	0.643519	0.421296
O00116	AGPS	alkylglycerone phosphate synthase	8540	O00116	RA-undiff	0.0253448	0.220211	0.115093	15	0.909898	0.965823	NA	0.662037	0.439815
O00139	KIF2A	kinesin family member 2A	3796	O00139	PMA-undiff	-0.302173	0.291004	-1.03838	14	0.316696	0.558046	NA	0.781746	0.543651
O00139	KIF2A	kinesin family member 2A	3796	O00139	RA-undiff	0.0284263	0.305208	0.0931373	14	0.927114	0.969102	NA	0.769841	0.468254
O00139	KIF2A	kinesin family member 2A	3796	O00139	RA-PMA	0.330599	0.305208	1.08319	14	0.297026	0.975594	NA	0.781746	0.480159
O00148	DDX39A	DExD-box helicase 39A	10212	O00148	RA-PMA	0.106991	0.282334	0.378953	15	0.710033	0.994485	NA	0.541667	0.416667
O00148	DDX39A	DExD-box helicase 39A	10212	O00148	PMA-undiff	-0.506197	0.282334	-1.7929	15	0.0931739	0.284949	NA	0.53125	0.40625
O00148	DDX39A	DExD-box helicase 39A	10212	O00148	RA-undiff	-0.399206	0.282334	-1.41395	15	0.177796	0.455597	NA	0.53125	0.40625
O00151	PDLIM1	PDZ and LIM domain 1	9124	O00151	RA-PMA	0.628588	0.321927	1.95258	15	0.06979	0.818447	NA	0.441358	0.29321
O00151	PDLIM1	PDZ and LIM domain 1	9124	O00151	PMA-undiff	0.293704	0.321927	0.912329	15	0.376026	0.620052	NA	0.546296	0.398148
O00151	PDLIM1	PDZ and LIM domain 1	9124	O00151	RA-undiff	0.922291	0.321927	2.86491	15	0.011805	0.103951	NA	0.481481	0.333333
O00154	ACOT7	acyl-CoA thioesterase 7	11332	O00154	RA-PMA	-0.242561	0.210285	-1.15348	15	0.266761	0.975594	NA	0.484848	0.30303
O00154	ACOT7	acyl-CoA thioesterase 7	11332	O00154	RA-undiff	-0.257447	0.210285	-1.22428	15	0.23973	0.527746	NA	0.477273	0.295455
O00154	ACOT7	acyl-CoA thioesterase 7	11332	O00154	PMA-undiff	-0.0148863	0.210285	-0.0707912	15	0.944499	0.974139	NA	0.439394	0.257576
O00159	MYO1C	myosin IC	4641	O00159	PMA-undiff	0.785847	0.296489	2.65051	15	0.0181728	0.109393	NA	0.636364	0.545455
O00159	MYO1C	myosin IC	4641	O00159	RA-PMA	-0.0683547	0.296489	-0.230547	15	0.820781	0.995592	NA	0.556818	0.465909
O00159	MYO1C	myosin IC	4641	O00159	RA-undiff	0.717492	0.296489	2.41996	15	0.0286825	0.176464	NA	0.632576	0.541667
O00161	SNAP23	synaptosome associated protein 23	8773	O00161	PMA-undiff	0.286483	0.366939	0.780736	12	0.450086	0.676509	NA	0.736111	0.291667
O00161	SNAP23	synaptosome associated protein 23	8773	O00161	RA-undiff	0.334967	0.366939	0.912869	12	0.379287	0.65892	NA	0.722222	0.277778
O00161	SNAP23	synaptosome associated protein 23	8773	O00161	RA-PMA	0.0484849	0.366939	0.132133	12	0.897069	0.995592	NA	0.708333	0.263889
O00165	HAX1	HCLS1 associated protein X-1	10456	O00165	RA-undiff	-0.301454	0.18395	-1.63878	9	0.135682	0.400471	NA	0.770833	0.104167
O00165	HAX1	HCLS1 associated protein X-1	10456	O00165	PMA-undiff	-0.380092	0.18395	-2.06628	9	0.0687769	0.237716	NA	0.75	0.0833333
O00165	HAX1	HCLS1 associated protein X-1	10456	O00165	RA-PMA	0.0786385	0.18395	0.4275	9	0.679062	0.994485	NA	0.8125	0.145833
O00170	AIP	aryl hydrocarbon receptor interacting protein	9049	O00170	RA-PMA	0.344447	0.436584	0.788959	15	0.442428	0.975594	NA	0.557692	0.480769
O00170	AIP	aryl hydrocarbon receptor interacting protein	9049	O00170	RA-undiff	-0.680818	0.436584	-1.55942	15	0.139742	0.406312	NA	0.442308	0.365385
O00170	AIP	aryl hydrocarbon receptor interacting protein	9049	O00170	PMA-undiff	-1.02526	0.436584	-2.34838	15	0.0329818	0.155622	NA	0.474359	0.397436
O00178	GTPBP1	GTP binding protein 1	9567	O00178	PMA-undiff	#NAME?	NA	NA	NA	NA	0	oneConditionMissing	0.916667	0.0833333
O00178	GTPBP1	GTP binding protein 1	9567	O00178	RA-PMA	Inf	NA	NA	NA	NA	0	oneConditionMissing	0.916667	0.0833333
O00178	GTPBP1	GTP binding protein 1	9567	O00178	RA-undiff	-0.168889	0.0783531	-2.15549	6	0.0745393	0.297197	NA	0.833333	0.166667
O00186	STXBP3	syntaxin binding protein 3	6814	O00186	PMA-undiff	0.248013	0.20184	1.22876	12	0.242714	0.491435	NA	0.638889	0.138889
O00186	STXBP3	syntaxin binding protein 3	6814	O00186	RA-PMA	0.0341415	0.182195	0.18739	12	0.854486	0.995592	NA	0.555556	0.166667
O00186	STXBP3	syntaxin binding protein 3	6814	O00186	RA-undiff	0.282154	0.19422	1.45275	12	0.171936	0.451615	NA	0.638889	0.194444
O00193	C11orf58	chromosome 11 open reading frame 58	10944	O00193	RA-PMA	0.392839	0.129374	3.03646	15	0.00833025	0.47596	NA	0.583333	0.333333
O00193	C11orf58	chromosome 11 open reading frame 58	10944	O00193	PMA-undiff	-0.384353	0.129374	-2.97087	15	0.00952078	0.074093	NA	0.59375	0.34375
O00193	C11orf58	chromosome 11 open reading frame 58	10944	O00193	RA-undiff	0.00848647	0.129374	0.0655965	15	0.948565	0.977395	NA	0.53125	0.28125
O00203	AP3B1	adaptor related protein complex 3 subunit beta 1	8546	O00203	PMA-undiff	-0.000861809	0.194125	-0.00443946	15	0.996516	0.998959	NA	0.755208	0.380208
O00203	AP3B1	adaptor related protein complex 3 subunit beta 1	8546	O00203	RA-undiff	-0.199521	0.194125	-1.0278	15	0.320335	0.611819	NA	0.786458	0.411458
O00203	AP3B1	adaptor related protein complex 3 subunit beta 1	8546	O00203	RA-PMA	-0.198659	0.194125	-1.02336	15	0.322361	0.975594	NA	0.770833	0.395833
O00214	LGALS8	galectin 8	3964	O00214	RA-PMA	0.240856	NA	NA	0	NA	NA	NA	0.916667	0
O00214	LGALS8	galectin 8	3964	O00214	PMA-undiff	Inf	NA	NA	NA	NA	0	oneConditionMissing	0.958333	0
O00214	LGALS8	galectin 8	3964	O00214	RA-undiff	Inf	NA	NA	NA	NA	0	oneConditionMissing	0.958333	0
O00217	NDUFS8	NADH:ubiquinone oxidoreductase core subunit S8	4728	O00217	RA-PMA	0.0365493	0.271637	0.134552	15	0.894755	0.995592	NA	0.354167	0.354167
O00217	NDUFS8	NADH:ubiquinone oxidoreductase core subunit S8	4728	O00217	RA-undiff	-0.01943	0.271637	-0.0715292	15	0.943922	0.976173	NA	0.354167	0.354167
O00217	NDUFS8	NADH:ubiquinone oxidoreductase core subunit S8	4728	O00217	PMA-undiff	-0.0559792	0.271637	-0.206081	15	0.839498	0.927151	NA	0.375	0.375
O00231	PSMD11	proteasome 26S subunit, non-ATPase 11	5717	O00231	RA-undiff	-0.102544	0.250528	-0.409312	15	0.688096	0.865026	NA	0.497126	0.255747
O00231	PSMD11	proteasome 26S subunit, non-ATPase 11	5717	O00231	RA-PMA	0.029442	0.250528	0.11752	15	0.908007	0.995592	NA	0.514368	0.272989
O00231	PSMD11	proteasome 26S subunit, non-ATPase 11	5717	O00231	PMA-undiff	-0.131986	0.250528	-0.526832	15	0.606014	0.788486	NA	0.5	0.258621
O00232	PSMD12	proteasome 26S subunit, non-ATPase 12	5718	O00232	RA-PMA	-0.088777	0.211851	-0.419053	15	0.681116	0.994485	NA	0.595238	0.357143
O00232	PSMD12	proteasome 26S subunit, non-ATPase 12	5718	O00232	PMA-undiff	-0.0968088	0.211851	-0.456965	15	0.654244	0.815405	NA	0.555556	0.31746
O00232	PSMD12	proteasome 26S subunit, non-ATPase 12	5718	O00232	RA-undiff	-0.185586	0.211851	-0.876019	15	0.394832	0.667818	NA	0.587302	0.349206
O00233	PSMD9	proteasome 26S subunit, non-ATPase 9	5715	O00233	RA-PMA	-0.0602592	0.124746	-0.483054	15	0.636032	0.990127	NA	0.616667	0.0166667
O00233	PSMD9	proteasome 26S subunit, non-ATPase 9	5715	O00233	RA-undiff	0.15435	0.124746	1.23731	15	0.234994	0.522583	NA	0.6	0
O00233	PSMD9	proteasome 26S subunit, non-ATPase 9	5715	O00233	PMA-undiff	0.214609	0.124746	1.72036	15	0.105924	0.307392	NA	0.616667	0.0166667
O00244	ATOX1	antioxidant 1 copper chaperone	475	O00244	RA-PMA	0.215939	0.150268	1.43702	15	0.171244	0.975594	NA	0.40625	0.28125
O00244	ATOX1	antioxidant 1 copper chaperone	475	O00244	PMA-undiff	-0.087196	0.150268	-0.580268	15	0.570349	0.763715	NA	0.40625	0.28125
O00244	ATOX1	antioxidant 1 copper chaperone	475	O00244	RA-undiff	0.128743	0.150268	0.856751	15	0.405062	0.675124	NA	0.395833	0.270833
O00255	MEN1	menin 1	4221	O00255	PMA-undiff	-0.199334	0.63786	-0.312504	2	0.784232	0.89623	NA	0.888889	0
O00255	MEN1	menin 1	4221	O00255	RA-PMA	0.270022	0.781216	0.345643	2	0.762582	0.994485	NA	0.944444	0
O00255	MEN1	menin 1	4221	O00255	RA-undiff	0.0706881	0.63786	0.110821	2	0.921877	0.968541	NA	0.888889	0
O00264	PGRMC1	progesterone receptor membrane component 1	10857	O00264	RA-undiff	0.0344089	0.198385	0.173445	15	0.86462	0.950009	NA	0.6	0.5
O00264	PGRMC1	progesterone receptor membrane component 1	10857	O00264	PMA-undiff	0.261882	0.198385	1.32007	15	0.206602	0.447617	NA	0.558333	0.458333
O00264	PGRMC1	progesterone receptor membrane component 1	10857	O00264	RA-PMA	-0.227473	0.198385	-1.14663	15	0.269497	0.975594	NA	0.575	0.475
O00267	SUPT5H	SPT5 homolog, DSIF elongation factor subunit	6829	O00267	RA-PMA	-0.0773458	0.189905	-0.407287	15	0.68955	0.994485	NA	0.75463	0.365741
O00267	SUPT5H	SPT5 homolog, DSIF elongation factor subunit	6829	O00267	RA-undiff	-0.339238	0.189905	-1.78636	15	0.0942658	0.337703	NA	0.736111	0.347222
O00267	SUPT5H	SPT5 homolog, DSIF elongation factor subunit	6829	O00267	PMA-undiff	-0.261892	0.189905	-1.37907	15	0.188091	0.428176	NA	0.712963	0.324074
O00273	DFFA	DNA fragmentation factor subunit alpha	1676	O00273	RA-PMA	0.156994	0.248465	0.631858	15	0.536991	0.975594	NA	0.697917	0.385417
O00273	DFFA	DNA fragmentation factor subunit alpha	1676	O00273	PMA-undiff	0.454456	0.248465	1.82906	15	0.0873403	0.27292	NA	0.770833	0.458333
O00273	DFFA	DNA fragmentation factor subunit alpha	1676	O00273	RA-undiff	0.611451	0.248465	2.46092	15	0.0264673	0.168412	NA	0.75	0.4375
O00291	HIP1	huntingtin interacting protein 1	3092	O00291	PMA-undiff	0.458481	0.28335	1.61807	13	0.129643	0.34631	NA	0.678571	0.595238
O00291	HIP1	huntingtin interacting protein 1	3092	O00291	RA-PMA	-0.3255	0.28335	-1.14875	13	0.271356	0.975594	NA	0.678571	0.595238
O00291	HIP1	huntingtin interacting protein 1	3092	O00291	RA-undiff	0.132981	0.29595	0.449336	13	0.660589	0.848822	NA	0.785714	0.619048
O00299	CLIC1	chloride intracellular channel 1	1192	O00299	RA-undiff	0.365426	0.221549	1.64941	15	0.119842	0.377688	NA	0.400641	0.285256
O00299	CLIC1	chloride intracellular channel 1	1192	O00299	PMA-undiff	0.874987	0.221549	3.94941	15	0.00128505	0.0190737	NA	0.384615	0.269231
O00299	CLIC1	chloride intracellular channel 1	1192	O00299	RA-PMA	-0.509562	0.221549	-2.3	15	0.0362244	0.735885	NA	0.336538	0.221154
O00303	EIF3F	eukaryotic translation initiation factor 3 subunit F	8665	O00303	PMA-undiff	-0.232392	0.118613	-1.95924	15	0.0689401	0.237833	NA	0.380952	0.238095
O00303	EIF3F	eukaryotic translation initiation factor 3 subunit F	8665	O00303	RA-PMA	0.00439401	0.118613	0.0370448	15	0.970938	0.998451	NA	0.422619	0.279762
O00303	EIF3F	eukaryotic translation initiation factor 3 subunit F	8665	O00303	RA-undiff	-0.227998	0.118613	-1.9222	15	0.0737837	0.294501	NA	0.39881	0.255952
O00330	PDHX	pyruvate dehydrogenase complex component X	8050	O00330	RA-undiff	0.296268	0.302934	0.977993	5	0.372993	0.653485	NA	0.928571	0.166667
O00330	PDHX	pyruvate dehydrogenase complex component X	8050	O00330	RA-PMA	-0.121262	0.206944	-0.585968	5	0.583349	0.980113	NA	0.869048	0.202381
O00330	PDHX	pyruvate dehydrogenase complex component X	8050	O00330	PMA-undiff	0.41753	0.312869	1.33452	5	0.239578	0.488109	NA	0.916667	0.107143
O00399	DCTN6	dynactin subunit 6	10671	O00399	PMA-undiff	0.240879	0.266415	0.904151	11	0.385289	0.628935	NA	0.555556	0.472222
O00399	DCTN6	dynactin subunit 6	10671	O00399	RA-undiff	0.0741787	0.311105	0.238436	11	0.815927	0.922978	NA	0.666667	0.416667
O00399	DCTN6	dynactin subunit 6	10671	O00399	RA-PMA	-0.166701	0.321308	-0.518818	11	0.614165	0.987705	NA	0.666667	0.333333
O00401	WASL	WASP like actin nucleation promoting factor	8976	O00401	PMA-undiff	-0.218811	0.414886	-0.5274	14	0.606173	0.788486	NA	0.680556	0.444444
O00401	WASL	WASP like actin nucleation promoting factor	8976	O00401	RA-PMA	0.305241	0.395578	0.771631	14	0.453161	0.975594	NA	0.638889	0.472222
O00401	WASL	WASP like actin nucleation promoting factor	8976	O00401	RA-undiff	0.0864296	0.414886	0.208321	14	0.837978	0.936238	NA	0.680556	0.444444
O00410	IPO5	importin 5	3843	O00410	RA-PMA	-0.17665	0.189252	-0.933414	15	0.365389	0.975594	NA	0.548148	0.325926
O00410	IPO5	importin 5	3843	O00410	PMA-undiff	-0.442725	0.189252	-2.33935	15	0.0335658	0.157032	NA	0.503704	0.281481
O00410	IPO5	importin 5	3843	O00410	RA-undiff	-0.619375	0.189252	-3.27276	15	0.00513796	0.0625692	NA	0.533333	0.311111
O00411	POLRMT	RNA polymerase mitochondrial	5442	O00411	RA-undiff	#NAME?	NA	NA	NA	NA	0	oneConditionMissing	0.791667	0.125
O00411	POLRMT	RNA polymerase mitochondrial	5442	O00411	RA-PMA	#NAME?	NA	NA	NA	NA	0	oneConditionMissing	0.875	0.125
O00411	POLRMT	RNA polymerase mitochondrial	5442	O00411	PMA-undiff	-0.211891	0.283076	-0.74853	5	0.487835	0.706518	NA	0.666667	0.25
O00422	SAP18	Sin3A associated protein 18	10284	O00422	RA-PMA	-0.0157168	0.171015	-0.0919035	15	0.927991	0.996625	NA	0.625	0.375
O00422	SAP18	Sin3A associated protein 18	10284	O00422	PMA-undiff	-0.143783	0.171015	-0.840765	15	0.413682	0.65131	NA	0.59375	0.34375
O00422	SAP18	Sin3A associated protein 18	10284	O00422	RA-undiff	-0.1595	0.171015	-0.932668	15	0.365762	0.647805	NA	0.635417	0.385417
O00425	IGF2BP3	insulin like growth factor 2 mRNA binding protein 3	10643	O00425	RA-undiff	-0.0901407	0.140819	-0.640116	15	0.531754	0.7737	NA	0.538194	0.329861
O00425	IGF2BP3	insulin like growth factor 2 mRNA binding protein 3	10643	O00425	RA-PMA	0.0437476	0.140819	0.310665	15	0.76033	0.994485	NA	0.559028	0.350694
O00425	IGF2BP3	insulin like growth factor 2 mRNA binding protein 3	10643	O00425	PMA-undiff	-0.133888	0.140819	-0.950782	15	0.356785	0.602166	NA	0.555556	0.347222
O00429	DNM1L	dynamin 1 like	10059	O00429	RA-PMA	0.204251	0.273434	0.746985	15	0.466621	0.975594	NA	0.554762	0.354762
O00429	DNM1L	dynamin 1 like	10059	O00429	PMA-undiff	-0.0648275	0.273434	-0.237087	15	0.815797	0.914418	NA	0.57619	0.37619
O00429	DNM1L	dynamin 1 like	10059	O00429	RA-undiff	0.139423	0.273434	0.509898	15	0.617543	0.823179	NA	0.55	0.35
O00442	RTCA	RNA 3'-terminal phosphate cyclase	8634	O00442	RA-undiff	0.805051	0.259481	3.10254	12	0.00914679	0.0892112	NA	0.708333	0.458333
O00442	RTCA	RNA 3'-terminal phosphate cyclase	8634	O00442	RA-PMA	0.298427	0.234226	1.2741	12	0.226751	0.975594	NA	0.604167	0.520833
O00442	RTCA	RNA 3'-terminal phosphate cyclase	8634	O00442	PMA-undiff	0.506623	0.249686	2.02904	12	0.0652385	0.229741	NA	0.729167	0.5625
O00461	GOLIM4	golgi integral membrane protein 4	27333	O00461	RA-PMA	-0.040586	0.377254	-0.107583	15	0.915753	0.995592	NA	0.777778	0.555556
O00461	GOLIM4	golgi integral membrane protein 4	27333	O00461	PMA-undiff	-0.659036	0.377254	-1.74693	15	0.101086	0.300322	NA	0.675926	0.453704
O00461	GOLIM4	golgi integral membrane protein 4	27333	O00461	RA-undiff	-0.699622	0.377254	-1.85451	15	0.0834305	0.314111	NA	0.694444	0.472222
O00471	EXOC5	exocyst complex component 5	10640	O00471	RA-undiff	0.306224	0.268468	1.14064	3	0.336834	0.627853	NA	0.833333	0.0555556
O00471	EXOC5	exocyst complex component 5	10640	O00471	RA-PMA	0.260723	0.268468	0.97115	3	0.403105	0.975594	NA	0.861111	0.0833333
O00471	EXOC5	exocyst complex component 5	10640	O00471	PMA-undiff	0.0455018	0.268468	0.169487	3	0.876198	0.94417	NA	0.861111	0.0833333
O00483	NDUFA4	NDUFA4 mitochondrial complex associated	4697	O00483	RA-PMA	-0.173575	0.407522	-0.425928	14	0.676636	0.994485	NA	0.166667	0.166667
O00483	NDUFA4	NDUFA4 mitochondrial complex associated	4697	O00483	PMA-undiff	-0.573997	0.427412	-1.34296	14	0.200654	0.442625	NA	0.166667	0.0833333
O00483	NDUFA4	NDUFA4 mitochondrial complex associated	4697	O00483	RA-undiff	-0.747571	0.427412	-1.74906	14	0.10216	0.347368	NA	0.166667	0.0833333
O00487	PSMD14	proteasome 26S subunit, non-ATPase 14	10213	O00487	RA-undiff	-0.367748	0.287264	-1.28017	15	0.219928	0.507398	NA	0.54902	0.431373
O00487	PSMD14	proteasome 26S subunit, non-ATPase 14	10213	O00487	PMA-undiff	0.0389076	0.287264	0.135442	15	0.894063	0.951995	NA	0.529412	0.411765
O00487	PSMD14	proteasome 26S subunit, non-ATPase 14	10213	O00487	RA-PMA	-0.406655	0.287264	-1.41562	15	0.177315	0.975594	NA	0.54902	0.431373
O00488	ZNF593	zinc finger protein 593	51042	O00488	RA-undiff	#NAME?	NA	NA	NA	NA	0	oneConditionMissing	0.916667	0
O00488	ZNF593	zinc finger protein 593	51042	O00488	RA-PMA	#NAME?	NA	NA	NA	NA	0	oneConditionMissing	0.916667	0
O00488	ZNF593	zinc finger protein 593	51042	O00488	PMA-undiff	-0.115881	NA	NA	0	NA	NA	NA	0.833333	0
O00499	BIN1	bridging integrator 1	274	O00499	RA-undiff	-0.389757	0.142188	-2.74114	2	0.111304	0.361635	NA	0.833333	0
O00499	BIN1	bridging integrator 1	274	O00499	RA-PMA	0.14605	0.174144	0.838676	2	0.489917	0.975594	NA	0.916667	0
O00499	BIN1	bridging integrator 1	274	O00499	PMA-undiff	-0.535807	0.142188	-3.76831	2	0.0637606	0.226329	NA	0.833333	0
O00505	KPNA3	karyopherin subunit alpha 3	3839	O00505	RA-undiff	-0.0905912	0.198974	-0.455292	14	0.65588	0.845387	NA	0.566667	0.483333
O00505	KPNA3	karyopherin subunit alpha 3	3839	O00505	PMA-undiff	-0.385635	0.198974	-1.93812	14	0.0730436	0.246673	NA	0.633333	0.55
O00505	KPNA3	karyopherin subunit alpha 3	3839	O00505	RA-PMA	0.295044	0.189714	1.5552	14	0.142208	0.967993	NA	0.6	0.6
O00541	PES1	pescadillo ribosomal biogenesis factor 1	23481	O00541	RA-PMA	0.242455	0.209078	1.15964	15	0.264322	0.975594	NA	0.666667	0.479167
O00541	PES1	pescadillo ribosomal biogenesis factor 1	23481	O00541	RA-undiff	-0.0400257	0.209078	-0.191439	15	0.850749	0.942735	NA	0.651042	0.463542
O00541	PES1	pescadillo ribosomal biogenesis factor 1	23481	O00541	PMA-undiff	-0.282481	0.209078	-1.35108	15	0.196698	0.43775	NA	0.661458	0.473958
O00560	SDCBP	syndecan binding protein	6386	O00560	PMA-undiff	0.881827	0.27021	3.26349	15	0.00523649	0.0504595	NA	0.666667	0.444444
O00560	SDCBP	syndecan binding protein	6386	O00560	RA-PMA	-0.0535033	0.27021	-0.198007	15	0.845698	0.995592	NA	0.564815	0.342593
O00560	SDCBP	syndecan binding protein	6386	O00560	RA-undiff	0.828324	0.27021	3.06549	15	0.00785145	0.0799342	NA	0.675926	0.453704
O00566	MPHOSPH10	M-phase phosphoprotein 10	10199	O00566	PMA-undiff	-0.191947	0.26861	-0.714592	10	0.491206	0.707682	NA	0.858333	0.258333
O00566	MPHOSPH10	M-phase phosphoprotein 10	10199	O00566	RA-PMA	-0.0649345	0.26861	-0.241742	10	0.813865	0.994485	NA	0.891667	0.291667
O00566	MPHOSPH10	M-phase phosphoprotein 10	10199	O00566	RA-undiff	-0.256881	0.232623	-1.10428	10	0.295334	0.588091	NA	0.833333	0.333333
O00567	NOP56	NOP56 ribonucleoprotein	10528	O00567	PMA-undiff	-0.249253	0.228085	-1.09281	15	0.291718	0.536639	NA	0.569444	0.269444
O00567	NOP56	NOP56 ribonucleoprotein	10528	O00567	RA-PMA	0.0133963	0.228085	0.058734	15	0.953939	0.998451	NA	0.602778	0.302778
O00567	NOP56	NOP56 ribonucleoprotein	10528	O00567	RA-undiff	-0.235857	0.228085	-1.03408	15	0.317485	0.608759	NA	0.583333	0.283333
O00571	DDX3X	DEAD-box helicase 3 X-linked	1654	O00571	PMA-undiff	-0.403056	0.271966	-1.48201	15	0.15904	0.387442	NA	0.52907	0.389535
O00571	DDX3X	DEAD-box helicase 3 X-linked	1654	O00571	RA-PMA	-0.0513274	0.271966	-0.188727	15	0.852836	0.995592	NA	0.581395	0.44186
O00571	DDX3X	DEAD-box helicase 3 X-linked	1654	O00571	RA-undiff	-0.454383	0.271966	-1.67074	15	0.115501	0.368963	NA	0.552326	0.412791
O00584	RNASET2	ribonuclease T2	8635	O00584	PMA-undiff	Inf	NA	NA	NA	NA	0	oneConditionMissing	0.972222	0
O00584	RNASET2	ribonuclease T2	8635	O00584	RA-PMA	-0.310529	0.143046	-2.17084	1	0.274814	0.975594	NA	0.916667	0
O00584	RNASET2	ribonuclease T2	8635	O00584	RA-undiff	Inf	NA	NA	NA	NA	0	oneConditionMissing	0.944444	0
O00592	PODXL	podocalyxin like	5420	O00592	PMA-undiff	-0.523389	0.308676	-1.69559	13	0.113765	0.320405	NA	0.583333	0.208333
O00592	PODXL	podocalyxin like	5420	O00592	RA-PMA	0.360164	0.276088	1.30453	13	0.214677	0.975594	NA	0.5	0.25
O00592	PODXL	podocalyxin like	5420	O00592	RA-undiff	-0.163224	0.308676	-0.528788	13	0.605864	0.816016	NA	0.541667	0.166667
O00622	CCN1	cellular communication network factor 1	3491	O00622	PMA-undiff	NA	NA	NA	NA	NA	NA	completeMissing	1	0
O00622	CCN1	cellular communication network factor 1	3491	O00622	RA-PMA	Inf	NA	NA	NA	NA	0	oneConditionMissing	0.875	0
O00622	CCN1	cellular communication network factor 1	3491	O00622	RA-undiff	Inf	NA	NA	NA	NA	0	oneConditionMissing	0.875	0
O00625	PIR	pirin	8544	O00625	PMA-undiff	-1.11161	0.283648	-3.91897	15	0.0013673	0.0199893	NA	0.583333	0.458333
O00625	PIR	pirin	8544	O00625	RA-PMA	0.466116	0.283648	1.64329	15	0.121114	0.945468	NA	0.677083	0.552083
O00625	PIR	pirin	8544	O00625	RA-undiff	-0.645492	0.283648	-2.27568	15	0.0379651	0.206849	NA	0.53125	0.40625
O00629	KPNA4	karyopherin subunit alpha 4	3840	O00629	PMA-undiff	0.0498689	0.255245	0.195377	15	0.84772	0.929929	NA	0.583333	0.583333
O00629	KPNA4	karyopherin subunit alpha 4	3840	O00629	RA-PMA	0.333532	0.255245	1.30671	15	0.21099	0.975594	NA	0.5	0.5
O00629	KPNA4	karyopherin subunit alpha 4	3840	O00629	RA-undiff	0.383401	0.255245	1.50209	15	0.153831	0.427872	NA	0.505556	0.505556
O00712	NFIB	nuclear factor I B	4781	O00712	PMA-undiff	-0.521414	0.165418	-3.1521	13	0.00764063	0.0636316	NA	0.845238	0.440476
O00712	NFIB	nuclear factor I B	4781	O00712	RA-undiff	-0.032271	0.147954	-0.218115	13	0.830726	0.933177	NA	0.77381	0.488095
O00712	NFIB	nuclear factor I B	4781	O00712	RA-PMA	0.489143	0.165418	2.95702	13	0.0111209	0.551802	NA	0.833333	0.428571
O00743	PPP6C	protein phosphatase 6 catalytic subunit	5537	O00743	PMA-undiff	-0.414767	0.185079	-2.24103	15	0.0405812	0.172893	NA	0.75	0.321429
O00743	PPP6C	protein phosphatase 6 catalytic subunit	5537	O00743	RA-undiff	-0.0799275	0.185079	-0.431856	15	0.671989	0.853422	NA	0.702381	0.27381
O00743	PPP6C	protein phosphatase 6 catalytic subunit	5537	O00743	RA-PMA	0.334839	0.185079	1.80917	15	0.0905077	0.870675	NA	0.738095	0.309524
O00746	NME4	NME/NM23 nucleoside diphosphate kinase 4	4833	O00746	RA-undiff	#NAME?	NA	NA	NA	NA	0	oneConditionMissing	0.958333	0
O00746	NME4	NME/NM23 nucleoside diphosphate kinase 4	4833	O00746	PMA-undiff	#NAME?	NA	NA	NA	NA	0	oneConditionMissing	0.958333	0
O00746	NME4	NME/NM23 nucleoside diphosphate kinase 4	4833	O00746	RA-PMA	NA	NA	NA	NA	NA	NA	completeMissing	1	0
O00754	MAN2B1	mannosidase alpha class 2B member 1	4125	O00754	RA-undiff	Inf	NA	NA	NA	NA	0	oneConditionMissing	0.916667	0.166667
O00754	MAN2B1	mannosidase alpha class 2B member 1	4125	O00754	PMA-undiff	Inf	NA	NA	NA	NA	0	oneConditionMissing	0.895833	0.145833
O00754	MAN2B1	mannosidase alpha class 2B member 1	4125	O00754	RA-PMA	-0.140779	0.138738	-1.01471	6	0.349402	0.975594	NA	0.8125	0.3125
O00762	UBE2C	ubiquitin conjugating enzyme E2 C	11065	O00762	PMA-undiff	-0.300433	0.278266	-1.07966	14	0.298542	0.54188	NA	0.55	0.35
O00762	UBE2C	ubiquitin conjugating enzyme E2 C	11065	O00762	RA-PMA	-0.201286	0.291847	-0.689694	14	0.501659	0.975594	NA	0.616667	0.35
O00762	UBE2C	ubiquitin conjugating enzyme E2 C	11065	O00762	RA-undiff	-0.501719	0.291847	-1.71911	14	0.107616	0.356995	NA	0.633333	0.366667
O00764	PDXK	pyridoxal kinase	8566	O00764	PMA-undiff	0.127667	0.223514	0.571181	8	0.583562	0.770202	NA	0.8125	0.395833
O00764	PDXK	pyridoxal kinase	8566	O00764	RA-undiff	0.414862	0.223514	1.85609	8	0.100533	0.34463	NA	0.75	0.333333
O00764	PDXK	pyridoxal kinase	8566	O00764	RA-PMA	0.287195	0.206934	1.38786	8	0.202609	0.975594	NA	0.729167	0.395833
O14497	ARID1A	AT-rich interaction domain 1A	8289	O14497	PMA-undiff	-0.619956	0.357814	-1.73262	15	0.103667	0.304693	NA	0.708333	0.494048
O14497	ARID1A	AT-rich interaction domain 1A	8289	O14497	RA-PMA	0.187156	0.357814	0.523054	15	0.608577	0.987073	NA	0.758929	0.544643
O14497	ARID1A	AT-rich interaction domain 1A	8289	O14497	RA-undiff	-0.4328	0.357814	-1.20956	15	0.245165	0.53465	NA	0.6875	0.473214
O14519	CDK2AP1	cyclin dependent kinase 2 associated protein 1	8099	O14519	PMA-undiff	#NAME?	NA	NA	NA	NA	0	oneConditionMissing	0.833333	0.0833333
O14519	CDK2AP1	cyclin dependent kinase 2 associated protein 1	8099	O14519	RA-undiff	-0.401215	0.131102	-3.06033	3	0.0549789	0.248129	NA	0.75	0.166667
O14519	CDK2AP1	cyclin dependent kinase 2 associated protein 1	8099	O14519	RA-PMA	Inf	NA	NA	NA	NA	0	oneConditionMissing	0.916667	0.0833333
O14530	TXNDC9	thioredoxin domain containing 9	10190	O14530	PMA-undiff	-0.17279	0.192316	-0.898468	13	0.385275	0.628935	NA	0.71875	0.447917
O14530	TXNDC9	thioredoxin domain containing 9	10190	O14530	RA-PMA	-0.0948358	0.192316	-0.493124	13	0.63015	0.990127	NA	0.78125	0.510417
O14530	TXNDC9	thioredoxin domain containing 9	10190	O14530	RA-undiff	-0.267626	0.172013	-1.55585	13	0.143746	0.411077	NA	0.708333	0.583333
O14531	DPYSL4	dihydropyrimidinase like 4	10570	O14531	PMA-undiff	-0.254759	0.270614	-0.941409	15	0.36141	0.605568	NA	0.402299	0.367816
O14531	DPYSL4	dihydropyrimidinase like 4	10570	O14531	RA-undiff	0.0493591	0.270614	0.182397	15	0.857714	0.94658	NA	0.405172	0.37069
O14531	DPYSL4	dihydropyrimidinase like 4	10570	O14531	RA-PMA	0.304118	0.270614	1.12381	15	0.27876	0.975594	NA	0.416667	0.382184
O14548	COX7A2L	cytochrome c oxidase subunit 7A2 like	9167	O14548	PMA-undiff	-0.121771	0.214527	-0.567626	13	0.579961	0.768149	NA	0.166667	0
O14548	COX7A2L	cytochrome c oxidase subunit 7A2 like	9167	O14548	RA-PMA	0.183559	0.191879	0.956643	13	0.356201	0.975594	NA	0	0
O14548	COX7A2L	cytochrome c oxidase subunit 7A2 like	9167	O14548	RA-undiff	0.0617884	0.214527	0.288022	13	0.777871	0.907842	NA	0.166667	0
O14561	NDUFAB1	NADH:ubiquinone oxidoreductase subunit AB1	4706	O14561	PMA-undiff	-0.0912438	0.483155	-0.18885	15	0.852742	0.932821	NA	0.208333	0.208333
O14561	NDUFAB1	NADH:ubiquinone oxidoreductase subunit AB1	4706	O14561	RA-undiff	-0.857953	0.483155	-1.77573	15	0.0960631	0.338682	NA	0.208333	0.208333
O14561	NDUFAB1	NADH:ubiquinone oxidoreductase subunit AB1	4706	O14561	RA-PMA	-0.766709	0.483155	-1.58688	15	0.133392	0.952246	NA	0.166667	0.166667
O14562	UBFD1	ubiquitin family domain containing 1	56061	O14562	PMA-undiff	-0.264605	0.557865	-0.474318	13	0.643141	0.809923	NA	0.763889	0.527778
O14562	UBFD1	ubiquitin family domain containing 1	56061	O14562	RA-PMA	0.470493	0.557865	0.843381	13	0.414265	0.975594	NA	0.694444	0.458333
O14562	UBFD1	ubiquitin family domain containing 1	56061	O14562	RA-undiff	0.205887	0.582671	0.353351	13	0.72949	0.887214	NA	0.736111	0.430556
O14579	COPE	COPI coat complex subunit epsilon	11316	O14579	PMA-undiff	-0.222652	0.198475	-1.12182	15	0.279579	0.52692	NA	0.511111	0.377778
O14579	COPE	COPI coat complex subunit epsilon	11316	O14579	RA-undiff	-0.255026	0.198475	-1.28493	15	0.218305	0.504805	NA	0.527778	0.394444
O14579	COPE	COPI coat complex subunit epsilon	11316	O14579	RA-PMA	-0.0323738	0.198475	-0.163113	15	0.872607	0.995592	NA	0.561111	0.427778
O14613	CDC42EP2	CDC42 effector protein 2	10435	O14613	PMA-undiff	NA	NA	NA	NA	NA	NA	completeMissing	1	0
O14613	CDC42EP2	CDC42 effector protein 2	10435	O14613	RA-PMA	Inf	NA	NA	NA	NA	0	oneConditionMissing	0.833333	0
O14613	CDC42EP2	CDC42 effector protein 2	10435	O14613	RA-undiff	Inf	NA	NA	NA	NA	0	oneConditionMissing	0.833333	0
O14617	AP3D1	adaptor related protein complex 3 subunit delta 1	8943	O14617	RA-PMA	0.0527643	0.34073	0.154857	11	0.879739	0.995592	NA	0.819444	0.421296
O14617	AP3D1	adaptor related protein complex 3 subunit delta 1	8943	O14617	RA-undiff	-0.385	0.361398	-1.06531	11	0.309563	0.60012	NA	0.791667	0.333333
O14617	AP3D1	adaptor related protein complex 3 subunit delta 1	8943	O14617	PMA-undiff	-0.437764	0.361398	-1.21131	11	0.251159	0.499812	NA	0.796296	0.337963
O14618	CCS	copper chaperone for superoxide dismutase	9973	O14618	PMA-undiff	-0.124768	0.318153	-0.392162	13	0.701292	0.847213	NA	0.75	0.3
O14618	CCS	copper chaperone for superoxide dismutase	9973	O14618	RA-PMA	0.232189	0.318153	0.729802	13	0.478456	0.975594	NA	0.733333	0.283333
O14618	CCS	copper chaperone for superoxide dismutase	9973	O14618	RA-undiff	0.107421	0.3323	0.323266	13	0.751635	0.896246	NA	0.75	0.25
O14639	ABLIM1	actin binding LIM protein 1	3983	O14639	RA-PMA	0.0575939	0.242506	0.237495	14	0.815713	0.994485	NA	0.740741	0.453704
O14639	ABLIM1	actin binding LIM protein 1	3983	O14639	RA-undiff	-0.200088	0.231221	-0.865356	14	0.401429	0.67295	NA	0.703704	0.481481
O14639	ABLIM1	actin binding LIM protein 1	3983	O14639	PMA-undiff	-0.257682	0.242506	-1.06258	14	0.305959	0.548046	NA	0.722222	0.435185
O14646	CHD1	chromodomain helicase DNA binding protein 1	1105	O14646	RA-undiff	-0.0374624	0.282707	-0.132513	4	0.900977	0.963272	NA	0.916667	0.166667
O14646	CHD1	chromodomain helicase DNA binding protein 1	1105	O14646	RA-PMA	-0.538736	0.258075	-2.08751	4	0.105126	0.930078	NA	0.875	0.1875
O14646	CHD1	chromodomain helicase DNA binding protein 1	1105	O14646	PMA-undiff	0.501274	0.258075	1.94235	4	0.124041	0.337616	NA	0.875	0.1875
O14653	GOSR2	golgi SNAP receptor complex member 2	9570	O14653	RA-PMA	0.457679	0.458761	0.997642	8	0.347668	0.975594	NA	0.6875	0.4375
O14653	GOSR2	golgi SNAP receptor complex member 2	9570	O14653	RA-undiff	0.847313	0.592258	1.43065	8	0.190407	0.471701	NA	0.770833	0.270833
O14653	GOSR2	golgi SNAP receptor complex member 2	9570	O14653	PMA-undiff	0.389634	0.572175	0.68097	8	0.515113	0.723991	NA	0.833333	0.416667
O14656	TOR1A	torsin family 1 member A	1861	O14656	RA-undiff	0.300211	0.28094	1.06859	11	0.308142	0.60012	NA	0.809524	0.345238
O14656	TOR1A	torsin family 1 member A	1861	O14656	RA-PMA	-0.00932505	0.264873	-0.0352058	11	0.972546	0.998451	NA	0.77381	0.369048
O14656	TOR1A	torsin family 1 member A	1861	O14656	PMA-undiff	0.309536	0.28094	1.10179	11	0.294078	0.538446	NA	0.821429	0.357143
O14657	TOR1B	torsin family 1 member B	27348	O14657	RA-PMA	0.254975	0.238063	1.07104	14	0.302269	0.975594	NA	0.722222	0.638889
O14657	TOR1B	torsin family 1 member B	27348	O14657	RA-undiff	0.203309	0.226984	0.895694	14	0.385558	0.661802	NA	0.666667	0.666667
O14657	TOR1B	torsin family 1 member B	27348	O14657	PMA-undiff	-0.0516667	0.238063	-0.217029	14	0.831316	0.924135	NA	0.722222	0.638889
O14662	STX16	syntaxin 16	8675	O14662	RA-undiff	-0.350056	0.307952	-1.13672	7	0.293067	0.586432	NA	0.777778	0.166667
O14662	STX16	syntaxin 16	8675	O14662	RA-PMA	-0.536863	0.307952	-1.74333	7	0.124801	0.952246	NA	0.722222	0.111111
O14662	STX16	syntaxin 16	8675	O14662	PMA-undiff	0.186807	0.329215	0.567433	7	0.588147	0.773483	NA	0.777778	0.111111
O14672	ADAM10	ADAM metallopeptidase domain 10	102	O14672	RA-PMA	0.0191054	0.424665	0.0449892	6	0.965576	0.998451	NA	0.85	0.15
O14672	ADAM10	ADAM metallopeptidase domain 10	102	O14672	RA-undiff	-0.0332026	0.447637	-0.0741731	6	0.943284	0.976173	NA	0.866667	0.116667
O14672	ADAM10	ADAM metallopeptidase domain 10	102	O14672	PMA-undiff	-0.052308	0.37452	-0.139667	6	0.893494	0.951664	NA	0.816667	0.166667
O14737	PDCD5	programmed cell death 5	9141	O14737	RA-undiff	0.253802	0.174698	1.45281	15	0.166875	0.446138	NA	0.385417	0.385417
O14737	PDCD5	programmed cell death 5	9141	O14737	RA-PMA	0.56911	0.174698	3.25768	15	0.00529923	0.413711	NA	0.40625	0.40625
O14737	PDCD5	programmed cell death 5	9141	O14737	PMA-undiff	-0.315307	0.174698	-1.80487	15	0.0912053	0.281178	NA	0.458333	0.458333
O14744	PRMT5	protein arginine methyltransferase 5	10419	O14744	RA-PMA	-0.179063	0.239285	-0.748328	15	0.465835	0.975594	NA	0.757246	0.40942
O14744	PRMT5	protein arginine methyltransferase 5	10419	O14744	RA-undiff	-0.507178	0.239285	-2.11956	15	0.0511354	0.239018	NA	0.731884	0.384058
O14744	PRMT5	protein arginine methyltransferase 5	10419	O14744	PMA-undiff	-0.328115	0.239285	-1.37123	15	0.190469	0.430663	NA	0.721014	0.373188
O14745	SLC9A3R1	SLC9A3 regulator 1	9368	O14745	RA-undiff	-0.00376818	0.075515	-0.0498998	15	0.960861	0.982514	NA	0.532051	0.224359
O14745	SLC9A3R1	SLC9A3 regulator 1	9368	O14745	RA-PMA	0.3168	0.075515	4.1952	15	0.000780435	0.133774	NA	0.564103	0.25641
O14745	SLC9A3R1	SLC9A3 regulator 1	9368	O14745	PMA-undiff	-0.320569	0.075515	-4.2451	15	0.000705667	0.0130631	NA	0.544872	0.237179
O14763	TNFRSF10B	TNF receptor superfamily member 10b	8795	O14763	RA-PMA	-0.205815	0.211207	-0.974474	9	0.355284	0.975594	NA	0.583333	0
O14763	TNFRSF10B	TNF receptor superfamily member 10b	8795	O14763	RA-undiff	0.303082	0.2794	1.08476	9	0.30623	0.599079	NA	0.708333	0
O14763	TNFRSF10B	TNF receptor superfamily member 10b	8795	O14763	PMA-undiff	0.508897	0.2794	1.82139	9	0.101878	0.300974	NA	0.708333	0
O14770	MEIS2	Meis homeobox 2	4212	O14770	RA-undiff	#NAME?	NA	NA	NA	NA	0	oneConditionMissing	0.958333	0.0208333
O14770	MEIS2	Meis homeobox 2	4212	O14770	PMA-undiff	0.158731	0.452801	0.350553	2	0.759403	0.880152	NA	0.854167	0.104167
O14770	MEIS2	Meis homeobox 2	4212	O14770	RA-PMA	#NAME?	NA	NA	NA	NA	0	oneConditionMissing	0.895833	0.0833333
O14773	TPP1	tripeptidyl peptidase 1	1200	O14773	PMA-undiff	0.255223	0.318249	0.801961	10	0.441216	0.671678	NA	0.75	0.392857
O14773	TPP1	tripeptidyl peptidase 1	1200	O14773	RA-undiff	0.462671	0.343748	1.34596	10	0.208035	0.495106	NA	0.77381	0.27381
O14773	TPP1	tripeptidyl peptidase 1	1200	O14773	RA-PMA	0.207447	0.29052	0.714054	10	0.491524	0.975594	NA	0.690476	0.404762
O14776	TCERG1	transcription elongation regulator 1	10915	O14776	RA-undiff	-0.144109	0.257424	-0.559813	15	0.583871	0.805668	NA	0.651961	0.416667
O14776	TCERG1	transcription elongation regulator 1	10915	O14776	RA-PMA	0.296139	0.257424	1.15039	15	0.267993	0.975594	NA	0.691176	0.455882
O14776	TCERG1	transcription elongation regulator 1	10915	O14776	PMA-undiff	-0.440248	0.257424	-1.7102	15	0.107826	0.310325	NA	0.676471	0.441176
O14787	TNPO2	transportin 2	30000	O14787	RA-PMA	-0.125324	0.181498	-0.690496	9	0.507297	0.975594	NA	0.821429	0.238095
O14787	TNPO2	transportin 2	30000	O14787	RA-undiff	0.214325	0.159412	1.34447	9	0.211699	0.496418	NA	0.833333	0.369048
O14787	TNPO2	transportin 2	30000	O14787	PMA-undiff	0.339648	0.173546	1.95711	9	0.0820241	0.265084	NA	0.845238	0.321429
O14810	CPLX1	complexin 1	10815	O14810	RA-PMA	Inf	NA	NA	NA	NA	0	oneConditionMissing	0.833333	0.0833333
O14810	CPLX1	complexin 1	10815	O14810	PMA-undiff	#NAME?	NA	NA	NA	NA	0	oneConditionMissing	0.875	0.0416667
O14810	CPLX1	complexin 1	10815	O14810	RA-undiff	-0.0617796	0.154841	-0.398988	3	0.716606	0.881465	NA	0.708333	0.125
O14813	PHOX2A	paired like homeobox 2A	401	O14813	RA-PMA	0.487374	0.296811	1.64204	15	0.121376	0.945468	NA	0.448718	0.371795
O14813	PHOX2A	paired like homeobox 2A	401	O14813	RA-undiff	0.0310011	0.296811	0.104447	15	0.918198	0.967401	NA	0.416667	0.339744
O14813	PHOX2A	paired like homeobox 2A	401	O14813	PMA-undiff	-0.456373	0.296811	-1.53759	15	0.144974	0.368324	NA	0.480769	0.403846
O14818	PSMA7	proteasome 20S subunit alpha 7	5688	O14818	RA-PMA	-0.313673	0.133049	-2.35757	15	0.0323975	0.734278	NA	0.447368	0.342105
O14818	PSMA7	proteasome 20S subunit alpha 7	5688	O14818	PMA-undiff	0.32197	0.133049	2.41993	15	0.0286841	0.144047	NA	0.47807	0.372807
O14818	PSMA7	proteasome 20S subunit alpha 7	5688	O14818	RA-undiff	0.00829717	0.133049	0.0623618	15	0.951098	0.978754	NA	0.513158	0.407895
O14828	SCAMP3	secretory carrier membrane protein 3	10067	O14828	RA-PMA	-0.161672	0.266907	-0.605724	15	0.553754	0.977548	NA	0.451389	0.284722
O14828	SCAMP3	secretory carrier membrane protein 3	10067	O14828	RA-undiff	0.262929	0.266907	0.985095	15	0.340201	0.629696	NA	0.493056	0.326389
O14828	SCAMP3	secretory carrier membrane protein 3	10067	O14828	PMA-undiff	0.424601	0.266907	1.59082	15	0.132501	0.350637	NA	0.486111	0.319444
O14874	BCKDK	branched chain keto acid dehydrogenase kinase	10295	O14874	RA-PMA	0.326463	0.166705	1.95833	4	0.121787	0.945468	NA	0.833333	0.0555556
O14874	BCKDK	branched chain keto acid dehydrogenase kinase	10295	O14874	PMA-undiff	0.0550858	0.15218	0.361979	4	0.735681	0.865189	NA	0.777778	0.0555556
O14874	BCKDK	branched chain keto acid dehydrogenase kinase	10295	O14874	RA-undiff	0.381549	0.15218	2.50722	4	0.0662533	0.277419	NA	0.833333	0.111111
O14880	MGST3	microsomal glutathione S-transferase 3	4259	O14880	RA-PMA	0.00509206	0.258177	0.0197232	15	0.984524	0.998451	NA	0.597222	0.263889
O14880	MGST3	microsomal glutathione S-transferase 3	4259	O14880	RA-undiff	0.482165	0.258177	1.86758	15	0.081485	0.30961	NA	0.638889	0.305556
O14880	MGST3	microsomal glutathione S-transferase 3	4259	O14880	PMA-undiff	0.477073	0.258177	1.84785	15	0.0844379	0.267357	NA	0.625	0.291667
O14907	TAX1BP3	Tax1 binding protein 3	30851	O14907	RA-PMA	-0.113167	0.215447	-0.525266	15	0.607076	0.985931	NA	0.111111	0.111111
O14907	TAX1BP3	Tax1 binding protein 3	30851	O14907	PMA-undiff	1.01544	0.215447	4.71315	15	0.000277433	0.00754563	NA	0.305556	0.305556
O14907	TAX1BP3	Tax1 binding protein 3	30851	O14907	RA-undiff	0.902269	0.215447	4.18789	15	0.000792051	0.0187236	NA	0.305556	0.305556
O14908	GIPC1	GIPC PDZ domain containing family member 1	10755	O14908	RA-PMA	0.197951	0.236153	0.838231	13	0.417047	0.975594	NA	0.75	0.607143
O14908	GIPC1	GIPC PDZ domain containing family member 1	10755	O14908	RA-undiff	0.0822559	0.264027	0.311544	13	0.760327	0.900375	NA	0.77381	0.488095
O14908	GIPC1	GIPC PDZ domain containing family member 1	10755	O14908	PMA-undiff	-0.115695	0.264027	-0.438193	13	0.66844	0.824297	NA	0.785714	0.5
O14929	HAT1	histone acetyltransferase 1	8520	O14929	RA-PMA	0.231021	0.183284	1.26046	15	0.226761	0.975594	NA	0.564815	0.342593
O14929	HAT1	histone acetyltransferase 1	8520	O14929	PMA-undiff	-0.725744	0.183284	-3.95967	15	0.00125848	0.018908	NA	0.527778	0.305556
O14929	HAT1	histone acetyltransferase 1	8520	O14929	RA-undiff	-0.494723	0.183284	-2.69922	15	0.0164846	0.127618	NA	0.481481	0.259259
O14949	UQCRQ	ubiquinol-cytochrome c reductase complex III subunit VII	27089	O14949	PMA-undiff	0.418817	0.143482	2.91895	15	0.01058	0.077892	NA	0.513889	0.347222
O14949	UQCRQ	ubiquinol-cytochrome c reductase complex III subunit VII	27089	O14949	RA-PMA	-0.287202	0.143482	-2.00166	15	0.0637489	0.814528	NA	0.527778	0.361111
O14949	UQCRQ	ubiquinol-cytochrome c reductase complex III subunit VII	27089	O14949	RA-undiff	0.131615	0.143482	0.917294	15	0.373502	0.653761	NA	0.625	0.458333
O14950	MYL12A	myosin light chain 12A	10627	O14950	RA-undiff	0.949453	0.849166	1.1181	11	0.287348	0.581331	NA	0.25	0
O14950	MYL12A	myosin light chain 12A	10627	O14950	RA-PMA	0.398823	0.849166	0.469664	11	0.647768	0.994485	NA	0.25	0
O14950	MYL12A	myosin light chain 12A	10627	O14950	PMA-undiff	0.55063	0.800602	0.68777	11	0.505841	0.717993	NA	0.166667	0
O14964	HGS	hepatocyte growth factor-regulated tyrosine kinase substrate	9146	O14964	RA-undiff	0.220301	0.0818269	2.69228	15	0.0167154	0.12878	NA	0.569444	0.486111
O14964	HGS	hepatocyte growth factor-regulated tyrosine kinase substrate	9146	O14964	PMA-undiff	0.375763	0.0818269	4.59217	15	0.000352412	0.00852705	NA	0.541667	0.458333
O14964	HGS	hepatocyte growth factor-regulated tyrosine kinase substrate	9146	O14964	RA-PMA	-0.155462	0.0818269	-1.89989	15	0.0768465	0.8371	NA	0.513889	0.430556
O14967	CLGN	calmegin	1047	O14967	RA-undiff	0.436136	0.255304	1.7083	13	0.111332	0.361635	NA	0.666667	0.5
O14967	CLGN	calmegin	1047	O14967	PMA-undiff	0.541448	0.255304	2.1208	13	0.0537426	0.20581	NA	0.65	0.483333
O14967	CLGN	calmegin	1047	O14967	RA-PMA	-0.105312	0.228351	-0.461186	13	0.652287	0.994485	NA	0.516667	0.516667
O14972	VPS26C	VPS26 endosomal protein sorting factor C	10311	O14972	PMA-undiff	Inf	NA	NA	NA	NA	0	oneConditionMissing	0.916667	0
O14972	VPS26C	VPS26 endosomal protein sorting factor C	10311	O14972	RA-PMA	-0.696789	NA	NA	0	NA	NA	NA	0.833333	0
O14972	VPS26C	VPS26 endosomal protein sorting factor C	10311	O14972	RA-undiff	Inf	NA	NA	NA	NA	0	oneConditionMissing	0.916667	0
O14974	PPP1R12A	protein phosphatase 1 regulatory subunit 12A	4659	O14974	RA-PMA	-0.0767614	0.218092	-0.351967	14	0.730104	0.994485	NA	0.781746	0.353175
O14974	PPP1R12A	protein phosphatase 1 regulatory subunit 12A	4659	O14974	PMA-undiff	0.145239	0.228737	0.634961	14	0.535694	0.736054	NA	0.789683	0.313492
O14974	PPP1R12A	protein phosphatase 1 regulatory subunit 12A	4659	O14974	RA-undiff	0.0684779	0.228737	0.299374	14	0.769053	0.902939	NA	0.809524	0.333333
O14976	GAK	cyclin G associated kinase	2580	O14976	PMA-undiff	-0.281628	0.432826	-0.650671	2	0.582024	0.769438	NA	0.888889	0
O14976	GAK	cyclin G associated kinase	2580	O14976	RA-PMA	#NAME?	NA	NA	NA	NA	0	oneConditionMissing	0.944444	0
O14976	GAK	cyclin G associated kinase	2580	O14976	RA-undiff	#NAME?	NA	NA	NA	NA	0	oneConditionMissing	0.944444	0
O14979	HNRNPDL	heterogeneous nuclear ribonucleoprotein D like	9987	O14979	RA-PMA	0.0785825	0.142663	0.550828	15	0.589862	0.981052	NA	0.460526	0.355263
O14979	HNRNPDL	heterogeneous nuclear ribonucleoprotein D like	9987	O14979	PMA-undiff	-0.605629	0.142663	-4.24518	15	0.000705548	0.0130631	NA	0.403509	0.298246
O14979	HNRNPDL	heterogeneous nuclear ribonucleoprotein D like	9987	O14979	RA-undiff	-0.527047	0.142663	-3.69436	15	0.00216396	0.035322	NA	0.399123	0.29386
O14980	XPO1	exportin 1	7514	O14980	PMA-undiff	-0.473696	0.196409	-2.41178	15	0.0291454	0.144745	NA	0.530556	0.330556
O14980	XPO1	exportin 1	7514	O14980	RA-PMA	-0.108777	0.196409	-0.55383	15	0.587857	0.981052	NA	0.602778	0.402778
O14980	XPO1	exportin 1	7514	O14980	RA-undiff	-0.582474	0.196409	-2.96561	15	0.00962306	0.0921631	NA	0.55	0.35
O15020	SPTBN2	spectrin beta, non-erythrocytic 2	6712	O15020	RA-PMA	0.0872148	0.305386	0.285589	10	0.781021	0.994485	NA	0.864583	0.15625
O15020	SPTBN2	spectrin beta, non-erythrocytic 2	6712	O15020	PMA-undiff	-0.470216	0.282733	-1.66311	10	0.127268	0.342952	NA	0.8125	0.1875
O15020	SPTBN2	spectrin beta, non-erythrocytic 2	6712	O15020	RA-undiff	-0.383001	0.258098	-1.48394	10	0.168647	0.448598	NA	0.78125	0.197917
O15027	SEC16A	SEC16 homolog A, endoplasmic reticulum export factor	9919	O15027	PMA-undiff	-0.0507029	0.216303	-0.234407	14	0.818062	0.9155	NA	0.7625	0.404167
O15027	SEC16A	SEC16 homolog A, endoplasmic reticulum export factor	9919	O15027	RA-PMA	0.241303	0.216303	1.11558	14	0.283385	0.975594	NA	0.7375	0.379167
O15027	SEC16A	SEC16 homolog A, endoplasmic reticulum export factor	9919	O15027	RA-undiff	0.1906	0.206237	0.924181	14	0.371048	0.651794	NA	0.708333	0.408333
O15031	PLXNB2	plexin B2	23654	O15031	RA-PMA	0.0622537	0.346435	0.179698	15	0.859795	0.995592	NA	0.708333	0.458333
O15031	PLXNB2	plexin B2	23654	O15031	PMA-undiff	0.195673	0.346435	0.564819	15	0.580546	0.768149	NA	0.715278	0.465278
O15031	PLXNB2	plexin B2	23654	O15031	RA-undiff	0.257927	0.346435	0.744517	15	0.468069	0.726816	NA	0.715278	0.465278
O15042	U2SURP	U2 snRNP associated SURP domain containing	23350	O15042	PMA-undiff	-0.35486	0.330512	-1.07367	12	0.304088	0.54709	NA	0.854167	0.427083
O15042	U2SURP	U2 snRNP associated SURP domain containing	23350	O15042	RA-PMA	0.243746	0.343478	0.709641	12	0.491486	0.975594	NA	0.880208	0.395833
O15042	U2SURP	U2 snRNP associated SURP domain containing	23350	O15042	RA-undiff	-0.111114	0.310048	-0.358377	12	0.726287	0.886238	NA	0.838542	0.46875
O15047	SETD1A	SET domain containing 1A, histone lysine methyltransferase	9739	O15047	RA-PMA	0.369105	0.370478	0.996293	3	0.392538	0.975594	NA	0.666667	0
O15047	SETD1A	SET domain containing 1A, histone lysine methyltransferase	9739	O15047	PMA-undiff	-0.308791	0.392951	-0.785826	3	0.489321	0.706586	NA	0.75	0
O15047	SETD1A	SET domain containing 1A, histone lysine methyltransferase	9739	O15047	RA-undiff	0.0603133	0.292889	0.205926	3	0.850032	0.942735	NA	0.583333	0
O15061	SYNM	synemin	23336	O15061	RA-PMA	NA	NA	NA	NA	NA	NA	completeMissing	1	0
O15061	SYNM	synemin	23336	O15061	RA-undiff	#NAME?	NA	NA	NA	NA	0	oneConditionMissing	0.966667	0
O15061	SYNM	synemin	23336	O15061	PMA-undiff	#NAME?	NA	NA	NA	NA	0	oneConditionMissing	0.966667	0
O15067	PFAS	phosphoribosylformylglycinamidine synthase	5198	O15067	RA-undiff	-0.692029	0.148929	-4.6467	15	0.000316329	0.0101728	NA	0.605856	0.416667
O15067	PFAS	phosphoribosylformylglycinamidine synthase	5198	O15067	PMA-undiff	-0.702868	0.148929	-4.71948	15	0.000273995	0.00754563	NA	0.617117	0.427928
O15067	PFAS	phosphoribosylformylglycinamidine synthase	5198	O15067	RA-PMA	0.0108392	0.148929	0.0727808	15	0.942942	0.998451	NA	0.677928	0.488739
O15069	NACAD	NAC alpha domain containing	23148	O15069	PMA-undiff	0.338658	0.320137	1.05785	15	0.306863	0.549022	NA	0.737179	0.660256
O15069	NACAD	NAC alpha domain containing	23148	O15069	RA-PMA	0.230803	0.320137	0.72095	15	0.482026	0.975594	NA	0.641026	0.564103
O15069	NACAD	NAC alpha domain containing	23148	O15069	RA-undiff	0.569461	0.320137	1.7788	15	0.0955406	0.338487	NA	0.711538	0.634615
O15075	DCLK1	doublecortin like kinase 1	9201	O15075	RA-PMA	-0.304764	0.208049	-1.46487	14	0.165051	0.975594	NA	0.705882	0.294118
O15075	DCLK1	doublecortin like kinase 1	9201	O15075	RA-undiff	0.887233	0.218203	4.06609	14	0.00115628	0.0238708	NA	0.818627	0.357843
O15075	DCLK1	doublecortin like kinase 1	9201	O15075	PMA-undiff	1.192	0.218203	5.46278	14	8.36214e-05	0.00330979	NA	0.789216	0.328431
O15084	ANKRD28	ankyrin repeat domain 28	23243	O15084	PMA-undiff	-0.415066	0.12469	-3.32879	8	0.0104031	0.0770499	NA	0.75	0.138889
O15084	ANKRD28	ankyrin repeat domain 28	23243	O15084	RA-PMA	0.102229	0.12469	0.819869	8	0.436035	0.975594	NA	0.75	0.138889
O15084	ANKRD28	ankyrin repeat domain 28	23243	O15084	RA-undiff	-0.312837	0.11544	-2.70995	8	0.0266603	0.168772	NA	0.722222	0.166667
O15085	ARHGEF11	Rho guanine nucleotide exchange factor 11	9826	O15085	RA-PMA	0.589993	0.991512	0.595043	1	0.658284	0.994485	NA	0.875	0
O15085	ARHGEF11	Rho guanine nucleotide exchange factor 11	9826	O15085	PMA-undiff	Inf	NA	NA	NA	NA	0	oneConditionMissing	0.958333	0
O15085	ARHGEF11	Rho guanine nucleotide exchange factor 11	9826	O15085	RA-undiff	Inf	NA	NA	NA	NA	0	oneConditionMissing	0.916667	0
O15091	PRORP	protein only RNase P catalytic subunit	9692	O15091	RA-PMA	#NAME?	NA	NA	NA	NA	0	oneConditionMissing	0.833333	0
O15091	PRORP	protein only RNase P catalytic subunit	9692	O15091	PMA-undiff	-0.471797	0.323947	-1.4564	1	0.383049	0.627505	NA	0.75	0
O15091	PRORP	protein only RNase P catalytic subunit	9692	O15091	RA-undiff	#NAME?	NA	NA	NA	NA	0	oneConditionMissing	0.916667	0
O15116	LSM1	LSM1 homolog, mRNA degradation associated	27257	O15116	PMA-undiff	-0.290335	0.168367	-1.72442	15	0.105172	0.306766	NA	0.5	0
O15116	LSM1	LSM1 homolog, mRNA degradation associated	27257	O15116	RA-PMA	0.0278801	0.168367	0.165591	15	0.87069	0.995592	NA	0.5	0
O15116	LSM1	LSM1 homolog, mRNA degradation associated	27257	O15116	RA-undiff	-0.262455	0.168367	-1.55883	15	0.139883	0.406312	NA	0.5	0
O15119	TBX3	T-box transcription factor 3	6926	O15119	PMA-undiff	#NAME?	NA	NA	NA	NA	0	oneConditionMissing	0.75	0
O15119	TBX3	T-box transcription factor 3	6926	O15119	RA-PMA	Inf	NA	NA	NA	NA	0	oneConditionMissing	0.875	0
O15119	TBX3	T-box transcription factor 3	6926	O15119	RA-undiff	0.548085	0.209546	2.61558	7	0.034631	0.196472	NA	0.625	0
O15126	SCAMP1	secretory carrier membrane protein 1	9522	O15126	RA-PMA	0.159856	0.187087	0.85445	15	0.406296	0.975594	NA	0.583333	0.440476
O15126	SCAMP1	secretory carrier membrane protein 1	9522	O15126	PMA-undiff	-0.476806	0.187087	-2.54858	15	0.0222606	0.122483	NA	0.52381	0.380952
O15126	SCAMP1	secretory carrier membrane protein 1	9522	O15126	RA-undiff	-0.316949	0.187087	-1.69413	15	0.110897	0.361054	NA	0.535714	0.392857
O15127	SCAMP2	secretory carrier membrane protein 2	10066	O15127	RA-PMA	0.0057449	0.400913	0.0143296	8	0.988918	0.999288	NA	0.777778	0.166667
O15127	SCAMP2	secretory carrier membrane protein 2	10066	O15127	PMA-undiff	0.227765	0.321446	0.708566	8	0.498717	0.714299	NA	0.75	0.25
O15127	SCAMP2	secretory carrier membrane protein 2	10066	O15127	RA-undiff	0.23351	0.414984	0.562697	8	0.589058	0.806887	NA	0.805556	0.138889
O15143	ARPC1B	actin related protein 2/3 complex subunit 1B	10095	O15143	PMA-undiff	1.09625	0.239553	4.57623	15	0.000363738	0.00869427	NA	0.541667	0.375
O15143	ARPC1B	actin related protein 2/3 complex subunit 1B	10095	O15143	RA-PMA	-0.36097	0.239553	-1.50685	15	0.152618	0.975594	NA	0.486111	0.319444
O15143	ARPC1B	actin related protein 2/3 complex subunit 1B	10095	O15143	RA-undiff	0.735278	0.239553	3.06938	15	0.00778927	0.0797381	NA	0.555556	0.388889
O15144	ARPC2	actin related protein 2/3 complex subunit 2	10109	O15144	PMA-undiff	0.25478	0.299053	0.851955	15	0.407636	0.646914	NA	0.416667	0.376667
O15144	ARPC2	actin related protein 2/3 complex subunit 2	10109	O15144	RA-PMA	-0.148661	0.299053	-0.497104	15	0.626323	0.990127	NA	0.406667	0.366667
O15144	ARPC2	actin related protein 2/3 complex subunit 2	10109	O15144	RA-undiff	0.106119	0.299053	0.354851	15	0.727641	0.886238	NA	0.45	0.41
O15145	ARPC3	actin related protein 2/3 complex subunit 3	10094	O15145	PMA-undiff	0.601071	0.13005	4.62185	15	0.000332277	0.00837749	NA	0.477273	0.295455
O15145	ARPC3	actin related protein 2/3 complex subunit 3	10094	O15145	RA-undiff	0.48212	0.13005	3.70719	15	0.00210781	0.0349671	NA	0.515152	0.333333
O15145	ARPC3	actin related protein 2/3 complex subunit 3	10094	O15145	RA-PMA	-0.118951	0.13005	-0.914659	15	0.37484	0.975594	NA	0.431818	0.25
O15155	BET1	Bet1 golgi vesicular membrane trafficking protein	10282	O15155	PMA-undiff	0.528274	0.35678	1.48067	8	0.176967	0.413334	NA	0.708333	0
O15155	BET1	Bet1 golgi vesicular membrane trafficking protein	10282	O15155	RA-undiff	0.528357	0.330314	1.59956	8	0.148364	0.417666	NA	0.666667	0
O15155	BET1	Bet1 golgi vesicular membrane trafficking protein	10282	O15155	RA-PMA	8.3274e-05	0.35678	0.000233404	8	0.999819	0.999819	NA	0.708333	0
O15160	POLR1C	RNA polymerase I and III subunit C	9533	O15160	RA-undiff	0.177565	0.187192	0.948574	15	0.357871	0.643456	NA	0.601852	0.490741
O15160	POLR1C	RNA polymerase I and III subunit C	9533	O15160	PMA-undiff	-0.123576	0.187192	-0.660157	15	0.519162	0.727183	NA	0.648148	0.537037
O15160	POLR1C	RNA polymerase I and III subunit C	9533	O15160	RA-PMA	0.301142	0.187192	1.60873	15	0.128515	0.952246	NA	0.601852	0.490741
O15164	TRIM24	tripartite motif containing 24	8805	O15164	RA-PMA	-0.0178563	0.68031	-0.0262474	6	0.979911	0.998451	NA	0.975	0.075
O15164	TRIM24	tripartite motif containing 24	8805	O15164	RA-undiff	-0.531819	0.599977	-0.8864	6	0.409521	0.678759	NA	0.908333	0.141667
O15164	TRIM24	tripartite motif containing 24	8805	O15164	PMA-undiff	-0.513963	0.45354	-1.13323	6	0.300361	0.54411	NA	0.9	0.166667
O15173	PGRMC2	progesterone receptor membrane component 2	10424	O15173	RA-undiff	0.275998	0.259711	1.06271	15	0.304723	0.598955	NA	0.45	0.45
O15173	PGRMC2	progesterone receptor membrane component 2	10424	O15173	PMA-undiff	0.144834	0.259711	0.557675	15	0.585294	0.770828	NA	0.483333	0.483333
O15173	PGRMC2	progesterone receptor membrane component 2	10424	O15173	RA-PMA	0.131164	0.259711	0.505038	15	0.620871	0.989463	NA	0.4	0.4
O15182	CETN3	centrin 3	1070	O15182	RA-PMA	Inf	NA	NA	NA	NA	0	oneConditionMissing	0.958333	0
O15182	CETN3	centrin 3	1070	O15182	RA-undiff	0.0614699	0.561482	0.109478	1	0.930581	0.971086	NA	0.875	0
O15182	CETN3	centrin 3	1070	O15182	PMA-undiff	#NAME?	NA	NA	NA	NA	0	oneConditionMissing	0.916667	0
O15212	PFDN6	prefoldin subunit 6	10471	O15212	RA-PMA	0.129085	0.224431	0.575167	15	0.573706	0.979729	NA	0.657407	0.435185
O15212	PFDN6	prefoldin subunit 6	10471	O15212	PMA-undiff	-0.561389	0.224431	-2.50138	15	0.024439	0.130946	NA	0.611111	0.388889
O15212	PFDN6	prefoldin subunit 6	10471	O15212	RA-undiff	-0.432304	0.224431	-1.92622	15	0.0732439	0.293012	NA	0.62037	0.398148
O15213	WDR46	WD repeat domain 46	9277	O15213	PMA-undiff	-0.0686955	0.127102	-0.540477	6	0.608331	0.789561	NA	0.904762	0.238095
O15213	WDR46	WD repeat domain 46	9277	O15213	RA-PMA	-0.0499854	0.151915	-0.329035	6	0.753311	0.994485	NA	0.928571	0.166667
O15213	WDR46	WD repeat domain 46	9277	O15213	RA-undiff	-0.118681	0.14412	-0.823489	6	0.441725	0.706685	NA	0.928571	0.214286
O15226	NKRF	NFKB repressing factor	55922	O15226	RA-undiff	0.490864	0.162938	3.01258	2	0.0947799	0.33787	NA	0.916667	0.116667
O15226	NKRF	NFKB repressing factor	55922	O15226	PMA-undiff	0.0880596	0.199558	0.441274	2	0.702136	0.847425	NA	0.95	0.1
O15226	NKRF	NFKB repressing factor	55922	O15226	RA-PMA	0.402805	0.199558	2.01849	2	0.181011	0.975594	NA	0.933333	0.0833333
O15228	GNPAT	glyceronephosphate O-acyltransferase	8443	O15228	RA-PMA	NA	NA	NA	NA	NA	NA	completeMissing	1	0
O15228	GNPAT	glyceronephosphate O-acyltransferase	8443	O15228	RA-undiff	#NAME?	NA	NA	NA	NA	0	oneConditionMissing	0.888889	0.0555556
O15228	GNPAT	glyceronephosphate O-acyltransferase	8443	O15228	PMA-undiff	#NAME?	NA	NA	NA	NA	0	oneConditionMissing	0.888889	0.0555556
O15235	MRPS12	mitochondrial ribosomal protein S12	6183	O15235	RA-PMA	-0.328053	0.218375	-1.50225	7	0.176731	0.975594	NA	0.722222	0.111111
O15235	MRPS12	mitochondrial ribosomal protein S12	6183	O15235	PMA-undiff	-0.017632	0.233452	-0.0755274	7	0.941908	0.973376	NA	0.722222	0.0555556
O15235	MRPS12	mitochondrial ribosomal protein S12	6183	O15235	RA-undiff	-0.345685	0.218375	-1.58299	7	0.157439	0.433366	NA	0.722222	0.111111
O15239	NDUFA1	NADH:ubiquinone oxidoreductase subunit A1	4694	O15239	PMA-undiff	-0.454077	0.357364	-1.27063	3	0.293447	0.538358	NA	0.875	0
O15239	NDUFA1	NADH:ubiquinone oxidoreductase subunit A1	4694	O15239	RA-PMA	0.257771	0.336926	0.765068	3	0.499909	0.975594	NA	0.833333	0
O15239	NDUFA1	NADH:ubiquinone oxidoreductase subunit A1	4694	O15239	RA-undiff	-0.196306	0.266363	-0.736985	3	0.514537	0.76303	NA	0.791667	0
O15240	VGF	VGF nerve growth factor inducible	7425	O15240	RA-undiff	1.54283	0.588699	2.62074	15	0.0192854	0.14191	NA	0.543103	0.301724
O15240	VGF	VGF nerve growth factor inducible	7425	O15240	PMA-undiff	0.919799	0.588699	1.56243	15	0.139035	0.360438	NA	0.567529	0.326149
O15240	VGF	VGF nerve growth factor inducible	7425	O15240	RA-PMA	0.623029	0.588699	1.05831	15	0.306658	0.975594	NA	0.492816	0.251437
O15258	RER1	retention in endoplasmic reticulum sorting receptor 1	11079	O15258	PMA-undiff	0.264663	0.167079	1.58406	14	0.135502	0.354873	NA	0.5625	0.0208333
O15258	RER1	retention in endoplasmic reticulum sorting receptor 1	11079	O15258	RA-PMA	-0.147051	0.159304	-0.923084	14	0.371599	0.975594	NA	0.541667	0.0416667
O15258	RER1	retention in endoplasmic reticulum sorting receptor 1	11079	O15258	RA-undiff	0.117613	0.167079	0.703934	14	0.493017	0.747118	NA	0.604167	0.0625
O15260	SURF4	surfeit 4	6836	O15260	RA-undiff	0.173387	0.296404	0.584967	12	0.569406	0.795755	NA	0.75	0.166667
O15260	SURF4	surfeit 4	6836	O15260	PMA-undiff	0.589699	0.296404	1.98951	12	0.0699294	0.23948	NA	0.708333	0.125
O15260	SURF4	surfeit 4	6836	O15260	RA-PMA	-0.416312	0.296404	-1.40454	12	0.185509	0.975594	NA	0.75	0.166667
O15269	SPTLC1	serine palmitoyltransferase long chain base subunit 1	10558	O15269	RA-undiff	0.311367	0.283702	1.09751	14	0.290935	0.585335	NA	0.72619	0.380952
O15269	SPTLC1	serine palmitoyltransferase long chain base subunit 1	10558	O15269	RA-PMA	0.0111344	0.270499	0.0411623	14	0.967748	0.998451	NA	0.654762	0.369048
O15269	SPTLC1	serine palmitoyltransferase long chain base subunit 1	10558	O15269	PMA-undiff	0.300233	0.283702	1.05827	14	0.307852	0.549257	NA	0.714286	0.369048
O15270	SPTLC2	serine palmitoyltransferase long chain base subunit 2	9517	O15270	RA-undiff	0.377868	0.276897	1.36465	14	0.193896	0.476429	NA	0.75	0.361111
O15270	SPTLC2	serine palmitoyltransferase long chain base subunit 2	9517	O15270	RA-PMA	0.119403	0.276897	0.431217	14	0.672876	0.994485	NA	0.763889	0.375
O15270	SPTLC2	serine palmitoyltransferase long chain base subunit 2	9517	O15270	PMA-undiff	0.258465	0.264011	0.978995	14	0.344198	0.587931	NA	0.763889	0.430556
O15294	OGT	O-linked N-acetylglucosamine (GlcNAc) transferase	8473	O15294	RA-PMA	0.341544	0.305231	1.11897	15	0.280753	0.975594	NA	0.694444	0.494444
O15294	OGT	O-linked N-acetylglucosamine (GlcNAc) transferase	8473	O15294	RA-undiff	0.00525663	0.305231	0.0172218	15	0.986487	0.992362	NA	0.666667	0.466667
O15294	OGT	O-linked N-acetylglucosamine (GlcNAc) transferase	8473	O15294	PMA-undiff	-0.336288	0.305231	-1.10175	15	0.287936	0.533682	NA	0.705556	0.505556
O15305	PMM2	phosphomannomutase 2	5373	O15305	RA-PMA	-0.204574	0.13395	-1.52724	15	0.14751	0.974767	NA	0.486111	0.486111
O15305	PMM2	phosphomannomutase 2	5373	O15305	RA-undiff	-0.285074	0.13395	-2.12822	15	0.0503064	0.237031	NA	0.541667	0.541667
O15305	PMM2	phosphomannomutase 2	5373	O15305	PMA-undiff	-0.0805004	0.13395	-0.600975	15	0.55683	0.753255	NA	0.444444	0.444444
O15347	HMGB3	high mobility group box 3	3149	O15347	RA-PMA	0.0169048	0.160821	0.105116	15	0.917676	0.995592	NA	0.545455	0.454545
O15347	HMGB3	high mobility group box 3	3149	O15347	PMA-undiff	-0.782038	0.160821	-4.8628	15	0.000206833	0.00585656	NA	0.469697	0.378788
O15347	HMGB3	high mobility group box 3	3149	O15347	RA-undiff	-0.765134	0.160821	-4.75768	15	0.000254153	0.00882646	NA	0.454545	0.363636
O15355	PPM1G	protein phosphatase, Mg2+/Mn2+ dependent 1G	5496	O15355	RA-PMA	-0.145912	0.185921	-0.784809	15	0.444784	0.975594	NA	0.428571	0.321429
O15355	PPM1G	protein phosphatase, Mg2+/Mn2+ dependent 1G	5496	O15355	PMA-undiff	-0.269508	0.185921	-1.44958	15	0.16776	0.40021	NA	0.39881	0.291667
O15355	PPM1G	protein phosphatase, Mg2+/Mn2+ dependent 1G	5496	O15355	RA-undiff	-0.41542	0.185921	-2.23439	15	0.0411008	0.213609	NA	0.428571	0.321429
O15357	INPPL1	inositol polyphosphate phosphatase like 1	3636	O15357	RA-PMA	-0.063424	0.190154	-0.33354	9	0.746366	0.994485	NA	0.458333	0.208333
O15357	INPPL1	inositol polyphosphate phosphatase like 1	3636	O15357	RA-undiff	-0.197157	0.207014	-0.952385	9	0.365777	0.647805	NA	0.5	0.166667
O15357	INPPL1	inositol polyphosphate phosphatase like 1	3636	O15357	PMA-undiff	-0.133733	0.2165	-0.617703	9	0.552078	0.749589	NA	0.541667	0.125
O15371	EIF3D	eukaryotic translation initiation factor 3 subunit D	8664	O15371	RA-PMA	-0.170927	0.219056	-0.780289	15	0.447359	0.975594	NA	0.535714	0.392857
O15371	EIF3D	eukaryotic translation initiation factor 3 subunit D	8664	O15371	RA-undiff	-0.139761	0.219056	-0.638017	15	0.533083	0.774125	NA	0.559524	0.416667
O15371	EIF3D	eukaryotic translation initiation factor 3 subunit D	8664	O15371	PMA-undiff	0.0311657	0.219056	0.142273	15	0.888758	0.948816	NA	0.539683	0.396825
O15372	EIF3H	eukaryotic translation initiation factor 3 subunit H	8667	O15372	RA-PMA	-0.0422006	0.216877	-0.194583	15	0.84833	0.995592	NA	0.538462	0.461538
O15372	EIF3H	eukaryotic translation initiation factor 3 subunit H	8667	O15372	PMA-undiff	-0.34927	0.216877	-1.61046	15	0.128137	0.344286	NA	0.487179	0.410256
O15372	EIF3H	eukaryotic translation initiation factor 3 subunit H	8667	O15372	RA-undiff	-0.391471	0.216877	-1.80504	15	0.0911783	0.331213	NA	0.487179	0.410256
O15379	HDAC3	histone deacetylase 3	8841	O15379	RA-PMA	Inf	NA	NA	NA	NA	0	oneConditionMissing	0.916667	0
O15379	HDAC3	histone deacetylase 3	8841	O15379	PMA-undiff	#NAME?	NA	NA	NA	NA	0	oneConditionMissing	0.916667	0
O15379	HDAC3	histone deacetylase 3	8841	O15379	RA-undiff	0.465933	NA	NA	0	NA	NA	NA	0.833333	0
O15394	NCAM2	neural cell adhesion molecule 2	4685	O15394	RA-PMA	0.224278	0.465293	0.482015	5	0.650154	0.994485	NA	0.791667	0.229167
O15394	NCAM2	neural cell adhesion molecule 2	4685	O15394	RA-undiff	Inf	NA	NA	NA	NA	0	oneConditionMissing	0.875	0.125
O15394	NCAM2	neural cell adhesion molecule 2	4685	O15394	PMA-undiff	Inf	NA	NA	NA	NA	0	oneConditionMissing	0.916667	0.104167
O15397	IPO8	importin 8	10526	O15397	PMA-undiff	-0.406363	0.259574	-1.5655	11	0.145762	0.369217	NA	0.6875	0.354167
O15397	IPO8	importin 8	10526	O15397	RA-PMA	-0.0496673	0.236958	-0.209604	11	0.837808	0.995592	NA	0.666667	0.5
O15397	IPO8	importin 8	10526	O15397	RA-undiff	-0.45603	0.236958	-1.92452	11	0.0805327	0.30788	NA	0.645833	0.479167
O15400	STX7	syntaxin 7	8417	O15400	RA-PMA	0.235977	0.257134	0.917718	11	0.378449	0.975594	NA	0.736111	0.236111
O15400	STX7	syntaxin 7	8417	O15400	RA-undiff	0.346437	0.363642	0.952686	11	0.361215	0.645745	NA	0.805556	0.138889
O15400	STX7	syntaxin 7	8417	O15400	PMA-undiff	0.11046	0.363642	0.303761	11	0.766979	0.884753	NA	0.847222	0.180556
O15446	POLR1G	RNA polymerase I subunit G	10849	O15446	RA-undiff	0.181646	0.270696	0.671034	11	0.516042	0.763403	NA	0.680556	0.236111
O15446	POLR1G	RNA polymerase I subunit G	10849	O15446	PMA-undiff	0.06256	0.287116	0.217891	11	0.831504	0.924135	NA	0.736111	0.236111
O15446	POLR1G	RNA polymerase I subunit G	10849	O15446	RA-PMA	0.119086	0.287116	0.414766	11	0.686287	0.994485	NA	0.694444	0.194444
O15460	P4HA2	prolyl 4-hydroxylase subunit alpha 2	8974	O15460	PMA-undiff	-0.219103	0.298251	-0.734626	9	0.481269	0.702161	NA	0.902778	0.291667
O15460	P4HA2	prolyl 4-hydroxylase subunit alpha 2	8974	O15460	RA-PMA	0.339717	0.316343	1.07389	9	0.31082	0.975594	NA	0.923611	0.215278
O15460	P4HA2	prolyl 4-hydroxylase subunit alpha 2	8974	O15460	RA-undiff	0.120614	0.235788	0.511536	9	0.621289	0.824558	NA	0.854167	0.340278
O15484	CAPN5	calpain 5	726	O15484	RA-PMA	0.066916	0.154958	0.431834	9	0.676023	0.994485	NA	0.816667	0.183333
O15484	CAPN5	calpain 5	726	O15484	PMA-undiff	Inf	NA	NA	NA	NA	0	oneConditionMissing	0.916667	0.0833333
O15484	CAPN5	calpain 5	726	O15484	RA-undiff	Inf	NA	NA	NA	NA	0	oneConditionMissing	0.9	0.1
O15498	YKT6	YKT6 v-SNARE homolog	10652	O15498	RA-PMA	0.254416	0.199608	1.27458	15	0.22185	0.975594	NA	0.583333	0.333333
O15498	YKT6	YKT6 v-SNARE homolog	10652	O15498	RA-undiff	-0.0363761	0.199608	-0.182237	15	0.857836	0.94658	NA	0.493056	0.243056
O15498	YKT6	YKT6 v-SNARE homolog	10652	O15498	PMA-undiff	-0.290792	0.199608	-1.45682	15	0.165782	0.397293	NA	0.534722	0.284722
O15511	ARPC5	actin related protein 2/3 complex subunit 5	10092	O15511	RA-PMA	-0.114404	0.152155	-0.751893	15	0.463751	0.975594	NA	0.222222	0.111111
O15511	ARPC5	actin related protein 2/3 complex subunit 5	10092	O15511	PMA-undiff	0.638306	0.152155	4.1951	15	0.000780584	0.013748	NA	0.305556	0.194444
O15511	ARPC5	actin related protein 2/3 complex subunit 5	10092	O15511	RA-undiff	0.523902	0.152155	3.44321	15	0.00362194	0.0496647	NA	0.324074	0.212963
O15514	POLR2D	RNA polymerase II subunit D	5433	O15514	RA-PMA	-0.406811	0.514708	-0.790372	7	0.455248	0.975594	NA	0.861111	0.277778
O15514	POLR2D	RNA polymerase II subunit D	5433	O15514	RA-undiff	-0.759201	0.411766	-1.84377	7	0.107748	0.356995	NA	0.694444	0.361111
O15514	POLR2D	RNA polymerase II subunit D	5433	O15514	PMA-undiff	-0.35239	0.471738	-0.747004	7	0.479396	0.701124	NA	0.722222	0.305556
O15533	TAPBP	TAP binding protein	6892	O15533	RA-PMA	-0.19842	0.177342	-1.11885	5	0.314054	0.975594	NA	0.75	0.0833333
O15533	TAPBP	TAP binding protein	6892	O15533	PMA-undiff	1.13649	0.198274	5.73193	5	0.00226291	0.0283326	NA	0.833333	0.111111
O15533	TAPBP	TAP binding protein	6892	O15533	RA-undiff	0.938075	0.198274	4.7312	5	0.00519058	0.0625692	NA	0.805556	0.0833333
O15541	RNF113A	ring finger protein 113A	7737	O15541	RA-PMA	#NAME?	NA	NA	NA	NA	0	oneConditionMissing	0.916667	0
O15541	RNF113A	ring finger protein 113A	7737	O15541	RA-undiff	#NAME?	NA	NA	NA	NA	0	oneConditionMissing	0.916667	0
O15541	RNF113A	ring finger protein 113A	7737	O15541	PMA-undiff	-0.116453	NA	NA	0	NA	NA	NA	0.833333	0
O43143	DHX15	DEAH-box helicase 15	1665	O43143	RA-PMA	0.0251975	0.151961	0.165815	15	0.870516	0.995592	NA	0.513514	0.432432
O43143	DHX15	DEAH-box helicase 15	1665	O43143	PMA-undiff	-0.453564	0.151961	-2.98473	15	0.009256	0.0726467	NA	0.452703	0.371622
O43143	DHX15	DEAH-box helicase 15	1665	O43143	RA-undiff	-0.428366	0.151961	-2.81892	15	0.0129555	0.110166	NA	0.452703	0.371622
O43148	RNMT	RNA guanine-7 methyltransferase	8731	O43148	RA-PMA	0.298768	0.316618	0.943623	15	0.360314	0.975594	NA	0.608333	0.508333
O43148	RNMT	RNA guanine-7 methyltransferase	8731	O43148	RA-undiff	0.0501121	0.316618	0.158273	15	0.876353	0.954178	NA	0.566667	0.466667
O43148	RNMT	RNA guanine-7 methyltransferase	8731	O43148	PMA-undiff	-0.248656	0.316618	-0.78535	15	0.444477	0.672889	NA	0.591667	0.491667
O43150	ASAP2	ArfGAP with SH3 domain, ankyrin repeat and PH domain 2	8853	O43150	RA-PMA	0.0851264	0.166322	0.511817	4	0.63574	0.990127	NA	0.9	0
O43150	ASAP2	ArfGAP with SH3 domain, ankyrin repeat and PH domain 2	8853	O43150	PMA-undiff	Inf	NA	NA	NA	NA	0	oneConditionMissing	0.95	0
O43150	ASAP2	ArfGAP with SH3 domain, ankyrin repeat and PH domain 2	8853	O43150	RA-undiff	Inf	NA	NA	NA	NA	0	oneConditionMissing	0.95	0
O43159	RRP8	ribosomal RNA processing 8	23378	O43159	RA-PMA	0.084822	0.302858	0.280072	12	0.784192	0.994485	NA	0.541667	0.291667
O43159	RRP8	ribosomal RNA processing 8	23378	O43159	RA-undiff	0.00998041	0.273381	0.0365073	12	0.971478	0.986711	NA	0.458333	0.375
O43159	RRP8	ribosomal RNA processing 8	23378	O43159	PMA-undiff	-0.0748416	0.291425	-0.256812	12	0.801674	0.906872	NA	0.5	0.333333
O43164	PJA2	praja ring finger ubiquitin ligase 2	9867	O43164	RA-undiff	Inf	NA	NA	NA	NA	0	oneConditionMissing	0.916667	0
O43164	PJA2	praja ring finger ubiquitin ligase 2	9867	O43164	PMA-undiff	Inf	NA	NA	NA	NA	0	oneConditionMissing	0.916667	0
O43164	PJA2	praja ring finger ubiquitin ligase 2	9867	O43164	RA-PMA	0.266926	NA	NA	0	NA	NA	NA	0.833333	0
O43172	PRPF4	pre-mRNA processing factor 4	9128	O43172	RA-undiff	-0.0481519	0.196963	-0.244472	15	0.810178	0.91949	NA	0.655172	0.482759
O43172	PRPF4	pre-mRNA processing factor 4	9128	O43172	PMA-undiff	-0.177846	0.196963	-0.902943	15	0.380828	0.625257	NA	0.652299	0.479885
O43172	PRPF4	pre-mRNA processing factor 4	9128	O43172	RA-PMA	0.129694	0.196963	0.658471	15	0.520215	0.975594	NA	0.675287	0.502874
O43174	CYP26A1	cytochrome P450 family 26 subfamily A member 1	1592	O43174	PMA-undiff	Inf	NA	NA	NA	NA	0	oneConditionMissing	0.777778	0.111111
O43174	CYP26A1	cytochrome P450 family 26 subfamily A member 1	1592	O43174	RA-undiff	Inf	NA	NA	NA	NA	0	oneConditionMissing	0.861111	0.138889
O43174	CYP26A1	cytochrome P450 family 26 subfamily A member 1	1592	O43174	RA-PMA	0.320615	0.211534	1.51566	9	0.163908	0.975594	NA	0.638889	0.25
O43175	PHGDH	phosphoglycerate dehydrogenase	26227	O43175	RA-PMA	0.283587	0.164042	1.72875	15	0.104376	0.928303	NA	0.4	0.3
O43175	PHGDH	phosphoglycerate dehydrogenase	26227	O43175	RA-undiff	-0.358902	0.164042	-2.18787	15	0.0449231	0.223473	NA	0.338889	0.238889
O43175	PHGDH	phosphoglycerate dehydrogenase	26227	O43175	PMA-undiff	-0.642489	0.164042	-3.91661	15	0.00137389	0.0199893	NA	0.355556	0.255556
O43181	NDUFS4	NADH:ubiquinone oxidoreductase subunit S4	4724	O43181	RA-PMA	0.206792	0.585086	0.353439	4	0.741601	0.994485	NA	0.833333	0.166667
O43181	NDUFS4	NADH:ubiquinone oxidoreductase subunit S4	4724	O43181	PMA-undiff	-0.460314	0.585086	-0.786746	4	0.475425	0.698145	NA	0.75	0.0833333
O43181	NDUFS4	NADH:ubiquinone oxidoreductase subunit S4	4724	O43181	RA-undiff	-0.253522	0.413718	-0.612789	4	0.573142	0.798874	NA	0.666667	0.166667
O43237	DYNC1LI2	dynein cytoplasmic 1 light intermediate chain 2	1783	O43237	PMA-undiff	0.705018	0.259094	2.72109	14	0.0165581	0.103481	NA	0.765625	0.510417
O43237	DYNC1LI2	dynein cytoplasmic 1 light intermediate chain 2	1783	O43237	RA-PMA	-0.305406	0.259094	-1.17875	14	0.258146	0.975594	NA	0.734375	0.479167
O43237	DYNC1LI2	dynein cytoplasmic 1 light intermediate chain 2	1783	O43237	RA-undiff	0.399612	0.247037	1.61762	14	0.128045	0.388417	NA	0.791667	0.604167
O43242	PSMD3	proteasome 26S subunit, non-ATPase 3	5709	O43242	RA-PMA	-0.0797847	0.225151	-0.35436	15	0.728001	0.994485	NA	0.561828	0.36828
O43242	PSMD3	proteasome 26S subunit, non-ATPase 3	5709	O43242	PMA-undiff	-0.0445588	0.225151	-0.197906	15	0.845776	0.929854	NA	0.52957	0.336022
O43242	PSMD3	proteasome 26S subunit, non-ATPase 3	5709	O43242	RA-undiff	-0.124343	0.225151	-0.552266	15	0.588901	0.806887	NA	0.553763	0.360215
O43251	RBFOX2	RNA binding fox-1 homolog 2	23543	O43251	PMA-undiff	-0.126789	0.269416	-0.470605	11	0.647117	0.813138	NA	0.566667	0.4
O43251	RBFOX2	RNA binding fox-1 homolog 2	23543	O43251	RA-PMA	-0.285771	0.285759	-1.00004	11	0.338783	0.975594	NA	0.65	0.4
O43251	RBFOX2	RNA binding fox-1 homolog 2	23543	O43251	RA-undiff	-0.412559	0.285759	-1.44373	11	0.176686	0.454606	NA	0.683333	0.433333
O43252	PAPSS1	3'-phosphoadenosine 5'-phosphosulfate synthase 1	9061	O43252	RA-PMA	-0.11772	0.267835	-0.439523	15	0.666549	0.994485	NA	0.589286	0.375
O43252	PAPSS1	3'-phosphoadenosine 5'-phosphosulfate synthase 1	9061	O43252	PMA-undiff	0.223819	0.267835	0.835658	15	0.41646	0.654006	NA	0.60119	0.386905
O43252	PAPSS1	3'-phosphoadenosine 5'-phosphosulfate synthase 1	9061	O43252	RA-undiff	0.106099	0.267835	0.396135	15	0.697583	0.867543	NA	0.619048	0.404762
O43264	ZW10	zw10 kinetochore protein	9183	O43264	PMA-undiff	-0.664055	0.232221	-2.85958	12	0.014365	0.094593	NA	0.633333	0.183333
O43264	ZW10	zw10 kinetochore protein	9183	O43264	RA-PMA	0.178491	0.25726	0.693816	12	0.501008	0.975594	NA	0.766667	0.216667
O43264	ZW10	zw10 kinetochore protein	9183	O43264	RA-undiff	-0.485564	0.247548	-1.96149	12	0.0734411	0.293448	NA	0.666667	0.166667
O43286	B4GALT5	beta-1,4-galactosyltransferase 5	9334	O43286	RA-PMA	0.114195	0.568028	0.201038	1	0.873699	0.995592	NA	0.833333	0
O43286	B4GALT5	beta-1,4-galactosyltransferase 5	9334	O43286	PMA-undiff	0.708462	0.491926	1.44018	1	0.386383	0.630162	NA	0.75	0
O43286	B4GALT5	beta-1,4-galactosyltransferase 5	9334	O43286	RA-undiff	0.822658	0.491926	1.67232	1	0.343092	0.631466	NA	0.75	0
O43290	SART1	spliceosome associated factor 1, recruiter of U4/U6.U5 tri-snRNP	9092	O43290	PMA-undiff	-0.15596	0.200998	-0.775928	15	0.449853	0.676509	NA	0.638889	0.597222
O43290	SART1	spliceosome associated factor 1, recruiter of U4/U6.U5 tri-snRNP	9092	O43290	RA-PMA	-0.193926	0.200998	-0.964814	15	0.349936	0.975594	NA	0.697917	0.65625
O43290	SART1	spliceosome associated factor 1, recruiter of U4/U6.U5 tri-snRNP	9092	O43290	RA-undiff	-0.349886	0.200998	-1.74074	15	0.102195	0.347368	NA	0.684028	0.642361
O43292	GPAA1	glycosylphosphatidylinositol anchor attachment 1	8733	O43292	RA-PMA	-0.0870405	0.229368	-0.37948	7	0.715582	0.994485	NA	0.777778	0.361111
O43292	GPAA1	glycosylphosphatidylinositol anchor attachment 1	8733	O43292	PMA-undiff	-0.136203	0.245205	-0.555465	7	0.595874	0.780574	NA	0.777778	0.277778
O43292	GPAA1	glycosylphosphatidylinositol anchor attachment 1	8733	O43292	RA-undiff	-0.223243	0.229368	-0.973296	7	0.362831	0.646656	NA	0.722222	0.305556
O43293	DAPK3	death associated protein kinase 3	1613	O43293	PMA-undiff	-0.0211605	0.222565	-0.0950754	10	0.926133	0.967394	NA	0.722222	0.305556
O43293	DAPK3	death associated protein kinase 3	1613	O43293	RA-PMA	-0.00995532	0.188102	-0.0529252	10	0.958834	0.998451	NA	0.611111	0.444444
O43293	DAPK3	death associated protein kinase 3	1613	O43293	RA-undiff	-0.0311158	0.206055	-0.151007	10	0.882973	0.956876	NA	0.666667	0.416667
O43294	TGFB1I1	transforming growth factor beta 1 induced transcript 1	7041	O43294	PMA-undiff	-0.58377	0.323781	-1.80298	13	0.094609	0.28853	NA	0.768519	0.416667
O43294	TGFB1I1	transforming growth factor beta 1 induced transcript 1	7041	O43294	RA-undiff	-0.0776849	0.309996	-0.250599	13	0.806041	0.918225	NA	0.666667	0.37963
O43294	TGFB1I1	transforming growth factor beta 1 induced transcript 1	7041	O43294	RA-PMA	0.506085	0.309996	1.63255	13	0.126538	0.952246	NA	0.712963	0.425926
O43301	HSPA12A	heat shock protein family A (Hsp70) member 12A	259217	O43301	RA-undiff	Inf	NA	NA	NA	NA	0	oneConditionMissing	0.833333	0
O43301	HSPA12A	heat shock protein family A (Hsp70) member 12A	259217	O43301	RA-PMA	0.35106	0.688893	0.509601	1	0.699962	0.994485	NA	0.75	0
O43301	HSPA12A	heat shock protein family A (Hsp70) member 12A	259217	O43301	PMA-undiff	Inf	NA	NA	NA	NA	0	oneConditionMissing	0.916667	0
O43314	PPIP5K2	diphosphoinositol pentakisphosphate kinase 2	23262	O43314	RA-undiff	#NAME?	NA	NA	NA	NA	0	oneConditionMissing	0.958333	0
O43314	PPIP5K2	diphosphoinositol pentakisphosphate kinase 2	23262	O43314	PMA-undiff	#NAME?	NA	NA	NA	NA	0	oneConditionMissing	0.958333	0
O43314	PPIP5K2	diphosphoinositol pentakisphosphate kinase 2	23262	O43314	RA-PMA	NA	NA	NA	NA	NA	NA	completeMissing	1	0
O43324	EEF1E1	eukaryotic translation elongation factor 1 epsilon 1	9521	O43324	PMA-undiff	0.157431	0.443889	0.354663	8	0.732009	0.862525	NA	0.583333	0.25
O43324	EEF1E1	eukaryotic translation elongation factor 1 epsilon 1	9521	O43324	RA-PMA	-0.286291	0.496282	-0.576871	8	0.579892	0.979729	NA	0.6875	0.1875
O43324	EEF1E1	eukaryotic translation elongation factor 1 epsilon 1	9521	O43324	RA-undiff	-0.12886	0.443889	-0.290298	8	0.778971	0.908555	NA	0.604167	0.270833
O43347	MSI1	musashi RNA binding protein 1	4440	O43347	PMA-undiff	-0.739263	0.315481	-2.34329	13	0.0356695	0.160513	NA	0.731481	0.472222
O43347	MSI1	musashi RNA binding protein 1	4440	O43347	RA-undiff	-0.919339	0.282175	-3.25804	13	0.00623101	0.0693246	NA	0.703704	0.592593
O43347	MSI1	musashi RNA binding protein 1	4440	O43347	RA-PMA	-0.180076	0.315481	-0.570797	13	0.577871	0.979729	NA	0.824074	0.564815
O43353	RIPK2	receptor interacting serine/threonine kinase 2	8767	O43353	PMA-undiff	Inf	NA	NA	NA	NA	0	oneConditionMissing	0.916667	0.0833333
O43353	RIPK2	receptor interacting serine/threonine kinase 2	8767	O43353	RA-PMA	0.0156349	0.290389	0.0538412	5	0.959147	0.998451	NA	0.777778	0.166667
O43353	RIPK2	receptor interacting serine/threonine kinase 2	8767	O43353	RA-undiff	Inf	NA	NA	NA	NA	0	oneConditionMissing	0.861111	0.0833333
O43374	RASA4	RAS p21 protein activator 4	10156	O43374	PMA-undiff	-0.985586	0.325906	-3.02414	7	0.0192734	0.112255	NA	0.854167	0.1875
O43374	RASA4	RAS p21 protein activator 4	10156	O43374	RA-undiff	-1.07239	0.325906	-3.29049	7	0.0132935	0.112378	NA	0.854167	0.1875
O43374	RASA4	RAS p21 protein activator 4	10156	O43374	RA-PMA	-0.0868077	0.399152	-0.21748	7	0.834037	0.995592	NA	0.979167	0.145833
O43390	HNRNPR	heterogeneous nuclear ribonucleoprotein R	10236	O43390	PMA-undiff	-0.435899	0.148637	-2.93265	15	0.0102898	0.076829	NA	0.285985	0.217803
O43390	HNRNPR	heterogeneous nuclear ribonucleoprotein R	10236	O43390	RA-PMA	0.204011	0.148637	1.37255	15	0.190068	0.975594	NA	0.301136	0.232955
O43390	HNRNPR	heterogeneous nuclear ribonucleoprotein R	10236	O43390	RA-undiff	-0.231888	0.148637	-1.5601	15	0.139582	0.406312	NA	0.261364	0.193182
O43395	PRPF3	pre-mRNA processing factor 3	9129	O43395	PMA-undiff	-0.275175	0.234799	-1.17196	15	0.259492	0.506733	NA	0.602564	0.525641
O43395	PRPF3	pre-mRNA processing factor 3	9129	O43395	RA-undiff	-0.0263057	0.234799	-0.112035	15	0.912281	0.965823	NA	0.570513	0.49359
O43395	PRPF3	pre-mRNA processing factor 3	9129	O43395	RA-PMA	0.24887	0.234799	1.05992	15	0.305949	0.975594	NA	0.621795	0.544872
O43396	TXNL1	thioredoxin like 1	9352	O43396	PMA-undiff	-0.223973	0.183976	-1.2174	15	0.242258	0.49079	NA	0.378205	0.301282
O43396	TXNL1	thioredoxin like 1	9352	O43396	RA-PMA	0.106396	0.183976	0.578313	15	0.571634	0.97864	NA	0.365385	0.288462
O43396	TXNL1	thioredoxin like 1	9352	O43396	RA-undiff	-0.117577	0.183976	-0.639088	15	0.532405	0.774028	NA	0.358974	0.282051
O43399	TPD52L2	TPD52 like 2	7165	O43399	PMA-undiff	0.200179	0.100679	1.98828	15	0.0653461	0.229741	NA	0.611111	0.388889
O43399	TPD52L2	TPD52 like 2	7165	O43399	RA-undiff	0.249221	0.100679	2.4754	15	0.0257238	0.165813	NA	0.587963	0.365741
O43399	TPD52L2	TPD52 like 2	7165	O43399	RA-PMA	0.049042	0.100679	0.487113	15	0.63322	0.990127	NA	0.569444	0.347222
O43447	PPIH	peptidylprolyl isomerase H	10465	O43447	PMA-undiff	-0.729285	0.144783	-5.03711	15	0.000147394	0.00480139	NA	0.398148	0.398148
O43447	PPIH	peptidylprolyl isomerase H	10465	O43447	RA-PMA	-0.0179304	0.144783	-0.123844	15	0.903083	0.995592	NA	0.509259	0.509259
O43447	PPIH	peptidylprolyl isomerase H	10465	O43447	RA-undiff	-0.747216	0.144783	-5.16095	15	0.000116122	0.00552589	NA	0.425926	0.425926
O43464	HTRA2	HtrA serine peptidase 2	27429	O43464	PMA-undiff	0.719511	0.116047	6.20016	15	1.69926e-05	0.00102541	NA	0.444444	0.444444
O43464	HTRA2	HtrA serine peptidase 2	27429	O43464	RA-undiff	0.159731	0.116047	1.37643	15	0.188888	0.469771	NA	0.611111	0.611111
O43464	HTRA2	HtrA serine peptidase 2	27429	O43464	RA-PMA	-0.559779	0.116047	-4.82372	15	0.000223263	0.0765385	NA	0.444444	0.444444
O43488	AKR7A2	aldo-keto reductase family 7 member A2	8574	O43488	PMA-undiff	-0.42476	0.28872	-1.47118	15	0.161909	0.391066	NA	0.583333	0.583333
O43488	AKR7A2	aldo-keto reductase family 7 member A2	8574	O43488	RA-PMA	-0.149004	0.28872	-0.516083	15	0.61332	0.987705	NA	0.680556	0.680556
O43488	AKR7A2	aldo-keto reductase family 7 member A2	8574	O43488	RA-undiff	-0.573764	0.28872	-1.98727	15	0.0654693	0.276144	NA	0.625	0.625
O43493	TGOLN2	trans-golgi network protein 2	10618	O43493	RA-PMA	-0.383102	0.180676	-2.12038	12	0.0554972	0.792721	NA	0.5	0.416667
O43493	TGOLN2	trans-golgi network protein 2	10618	O43493	RA-undiff	0.0378867	0.200157	0.189285	12	0.853033	0.943134	NA	0.541667	0.291667
O43493	TGOLN2	trans-golgi network protein 2	10618	O43493	PMA-undiff	0.420989	0.192601	2.18581	12	0.0493777	0.194604	NA	0.458333	0.291667
O43504	LAMTOR5	late endosomal/lysosomal adaptor, MAPK and MTOR activator 5	10542	O43504	PMA-undiff	0.212085	0.397871	0.53305	15	0.601808	0.785273	NA	0.569444	0.569444
O43504	LAMTOR5	late endosomal/lysosomal adaptor, MAPK and MTOR activator 5	10542	O43504	RA-PMA	-0.321954	0.397871	-0.809193	15	0.431053	0.975594	NA	0.541667	0.541667
O43504	LAMTOR5	late endosomal/lysosomal adaptor, MAPK and MTOR activator 5	10542	O43504	RA-undiff	-0.109869	0.397871	-0.276143	15	0.786207	0.911544	NA	0.583333	0.583333
O43511	SLC26A4	solute carrier family 26 member 4	5172	O43511	RA-PMA	0.502992	0.0619767	8.11582	3	0.0039105	0.33876	NA	0.583333	0
O43511	SLC26A4	solute carrier family 26 member 4	5172	O43511	RA-undiff	1.27349	0.0831505	15.3154	3	0.000604584	0.0156016	NA	0.75	0
O43511	SLC26A4	solute carrier family 26 member 4	5172	O43511	PMA-undiff	0.770495	0.078395	9.82836	3	0.0022391	0.0281302	NA	0.666667	0
O43516	WIPF1	WAS/WASL interacting protein family member 1	7456	O43516	RA-undiff	-0.185915	0.383956	-0.48421	5	0.648701	0.839603	NA	0.833333	0.111111
O43516	WIPF1	WAS/WASL interacting protein family member 1	7456	O43516	RA-PMA	-0.0684463	0.383956	-0.178266	5	0.865512	0.995592	NA	0.861111	0.138889
O43516	WIPF1	WAS/WASL interacting protein family member 1	7456	O43516	PMA-undiff	-0.117469	0.34342	-0.342056	5	0.746218	0.871455	NA	0.805556	0.138889
O43524	FOXO3	forkhead box O3	2309	O43524	RA-PMA	-0.16905	0.141424	-1.19534	4	0.297975	0.975594	NA	0.583333	0
O43524	FOXO3	forkhead box O3	2309	O43524	RA-undiff	0.178307	0.154922	1.15095	4	0.313874	0.604329	NA	0.666667	0
O43524	FOXO3	forkhead box O3	2309	O43524	PMA-undiff	0.347356	0.141424	2.45614	4	0.0699812	0.23948	NA	0.583333	0
O43583	DENR	density regulated re-initiation and release factor	8562	O43583	RA-undiff	-0.0337242	0.211713	-0.159292	15	0.875564	0.954178	NA	0.541667	0.541667
O43583	DENR	density regulated re-initiation and release factor	8562	O43583	RA-PMA	0.105669	0.211713	0.499115	15	0.624939	0.989666	NA	0.583333	0.583333
O43583	DENR	density regulated re-initiation and release factor	8562	O43583	PMA-undiff	-0.139393	0.211713	-0.658407	15	0.520255	0.728436	NA	0.541667	0.541667
O43592	XPOT	exportin for tRNA	11260	O43592	RA-PMA	-0.00623016	0.283693	-0.021961	11	0.982872	0.998451	NA	0.864583	0.333333
O43592	XPOT	exportin for tRNA	11260	O43592	RA-undiff	-0.365217	0.267468	-1.36546	11	0.19938	0.485197	NA	0.822917	0.34375
O43592	XPOT	exportin for tRNA	11260	O43592	PMA-undiff	-0.358987	0.283693	-1.26541	11	0.231872	0.479776	NA	0.8125	0.28125
O43598	DNPH1	2'-deoxynucleoside 5'-phosphate N-hydrolase 1	10591	O43598	RA-undiff	-0.383354	0.128077	-2.99316	15	0.00909855	0.0892112	NA	0.427083	0.427083
O43598	DNPH1	2'-deoxynucleoside 5'-phosphate N-hydrolase 1	10591	O43598	RA-PMA	-0.0855822	0.128077	-0.668211	15	0.514151	0.975594	NA	0.458333	0.458333
O43598	DNPH1	2'-deoxynucleoside 5'-phosphate N-hydrolase 1	10591	O43598	PMA-undiff	-0.297772	0.128077	-2.32495	15	0.0345164	0.157625	NA	0.385417	0.385417
O43602	DCX	doublecortin	1641	O43602	RA-PMA	0.193084	0.323434	0.596982	14	0.560051	0.977755	NA	0.85	0.583333
O43602	DCX	doublecortin	1641	O43602	RA-undiff	-1.85499	0.308382	-6.01522	14	3.17077e-05	0.00218196	NA	0.65	0.45
O43602	DCX	doublecortin	1641	O43602	PMA-undiff	-2.04807	0.323434	-6.33227	14	1.85244e-05	0.00109981	NA	0.666667	0.4
O43615	TIMM44	translocase of inner mitochondrial membrane 44	10469	O43615	RA-undiff	-0.135453	0.388525	-0.348634	15	0.732209	0.88859	NA	0.641667	0.341667
O43615	TIMM44	translocase of inner mitochondrial membrane 44	10469	O43615	RA-PMA	0.152813	0.388525	0.393316	15	0.69962	0.994485	NA	0.65	0.35
O43615	TIMM44	translocase of inner mitochondrial membrane 44	10469	O43615	PMA-undiff	-0.288266	0.388525	-0.74195	15	0.469577	0.693346	NA	0.641667	0.341667
O43617	TRAPPC3	trafficking protein particle complex 3	27095	O43617	RA-PMA	-0.187975	0.105668	-1.77892	13	0.0986315	0.905161	NA	0.729167	0.354167
O43617	TRAPPC3	trafficking protein particle complex 3	27095	O43617	RA-undiff	-0.151348	0.101169	-1.49598	13	0.158535	0.434452	NA	0.75	0.4375
O43617	TRAPPC3	trafficking protein particle complex 3	27095	O43617	PMA-undiff	0.0366271	0.101169	0.362037	13	0.723142	0.856187	NA	0.6875	0.375
O43633	CHMP2A	charged multivesicular body protein 2A	27243	O43633	RA-undiff	-0.0989788	0.221124	-0.447616	10	0.663971	0.849042	NA	0.75	0.305556
O43633	CHMP2A	charged multivesicular body protein 2A	27243	O43633	RA-PMA	-0.0058362	0.261638	-0.0223064	10	0.982642	0.998451	NA	0.819444	0.208333
O43633	CHMP2A	charged multivesicular body protein 2A	27243	O43633	PMA-undiff	-0.0931426	0.24223	-0.384522	10	0.708642	0.849971	NA	0.791667	0.291667
O43639	NCK2	NCK adaptor protein 2	8440	O43639	RA-PMA	0.0308477	0.235677	0.13089	7	0.899545	0.995592	NA	0.75	0
O43639	NCK2	NCK adaptor protein 2	8440	O43639	RA-undiff	-0.0765037	0.220456	-0.347026	7	0.738771	0.890455	NA	0.708333	0
O43639	NCK2	NCK adaptor protein 2	8440	O43639	PMA-undiff	-0.107351	0.220456	-0.486953	7	0.641169	0.808818	NA	0.708333	0
O43660	PLRG1	pleiotropic regulator 1	5356	O43660	RA-undiff	-0.22359	0.221147	-1.01105	15	0.328026	0.619014	NA	0.513889	0.430556
O43660	PLRG1	pleiotropic regulator 1	5356	O43660	PMA-undiff	-0.319428	0.221147	-1.44442	15	0.169185	0.402048	NA	0.520833	0.4375
O43660	PLRG1	pleiotropic regulator 1	5356	O43660	RA-PMA	0.0958385	0.221147	0.43337	15	0.670913	0.994485	NA	0.5625	0.479167
O43663	PRC1	protein regulator of cytokinesis 1	9055	O43663	RA-undiff	#NAME?	NA	NA	NA	NA	0	oneConditionMissing	0.75	0
O43663	PRC1	protein regulator of cytokinesis 1	9055	O43663	PMA-undiff	#NAME?	NA	NA	NA	NA	0	oneConditionMissing	0.75	0
O43663	PRC1	protein regulator of cytokinesis 1	9055	O43663	RA-PMA	NA	NA	NA	NA	NA	NA	completeMissing	1	0
O43670	ZNF207	zinc finger protein 207	7756	O43670	RA-undiff	-0.20646	0.139992	-1.4748	15	0.160944	0.438467	NA	0.407407	0.407407
O43670	ZNF207	zinc finger protein 207	7756	O43670	RA-PMA	0.157264	0.139992	1.12338	15	0.278935	0.975594	NA	0.398148	0.398148
O43670	ZNF207	zinc finger protein 207	7756	O43670	PMA-undiff	-0.363724	0.139992	-2.59818	15	0.0201718	0.115649	NA	0.416667	0.416667
O43674	NDUFB5	NADH:ubiquinone oxidoreductase subunit B5	4711	O43674	RA-undiff	0.0494386	0.0319607	1.54685	1	0.365351	0.647805	NA	0.875	0.125
O43674	NDUFB5	NADH:ubiquinone oxidoreductase subunit B5	4711	O43674	RA-PMA	-0.135478	0.0369051	-3.67098	1	0.169312	0.975594	NA	0.916667	0.0833333
O43674	NDUFB5	NADH:ubiquinone oxidoreductase subunit B5	4711	O43674	PMA-undiff	0.184916	0.0319607	5.78573	1	0.108956	0.311872	NA	0.875	0.125
O43676	NDUFB3	NADH:ubiquinone oxidoreductase subunit B3	4709	O43676	RA-PMA	Inf	NA	NA	NA	NA	0	oneConditionMissing	0.916667	0
O43676	NDUFB3	NADH:ubiquinone oxidoreductase subunit B3	4709	O43676	RA-undiff	1.04967	NA	NA	0	NA	NA	NA	0.833333	0
O43676	NDUFB3	NADH:ubiquinone oxidoreductase subunit B3	4709	O43676	PMA-undiff	#NAME?	NA	NA	NA	NA	0	oneConditionMissing	0.916667	0
O43678	NDUFA2	NADH:ubiquinone oxidoreductase subunit A2	4695	O43678	RA-PMA	0.730296	0.552654	1.32143	4	0.256872	0.975594	NA	0.888889	0.222222
O43678	NDUFA2	NADH:ubiquinone oxidoreductase subunit A2	4695	O43678	RA-undiff	0.44792	0.390786	1.14621	4	0.315618	0.606431	NA	0.805556	0.305556
O43678	NDUFA2	NADH:ubiquinone oxidoreductase subunit A2	4695	O43678	PMA-undiff	-0.282375	0.552654	-0.510944	4	0.636299	0.806271	NA	0.861111	0.194444
O43681	GET3	guided entry of tail-anchored proteins factor 3, ATPase	439	O43681	RA-PMA	-0.22838	0.180615	-1.26446	15	0.225361	0.975594	NA	0.583333	0.369048
O43681	GET3	guided entry of tail-anchored proteins factor 3, ATPase	439	O43681	RA-undiff	-0.190745	0.180615	-1.05609	15	0.307642	0.600103	NA	0.595238	0.380952
O43681	GET3	guided entry of tail-anchored proteins factor 3, ATPase	439	O43681	PMA-undiff	0.0376348	0.180615	0.20837	15	0.837743	0.926347	NA	0.571429	0.357143
O43684	BUB3	BUB3 mitotic checkpoint protein	9184	O43684	RA-PMA	0.177016	0.202616	0.873652	15	0.39608	0.975594	NA	0.388889	0.322222
O43684	BUB3	BUB3 mitotic checkpoint protein	9184	O43684	RA-undiff	-0.298024	0.202616	-1.47088	15	0.161989	0.439381	NA	0.316667	0.25
O43684	BUB3	BUB3 mitotic checkpoint protein	9184	O43684	PMA-undiff	-0.475039	0.202616	-2.34453	15	0.0332294	0.156216	NA	0.361111	0.294444
O43707	ACTN4	actinin alpha 4	81	O43707	RA-PMA	0.15186	0.215081	0.706059	15	0.490973	0.975594	NA	0.345238	0.264881
O43707	ACTN4	actinin alpha 4	81	O43707	RA-undiff	0.880272	0.215081	4.09275	15	0.000960271	0.0211705	NA	0.40997	0.329613
O43707	ACTN4	actinin alpha 4	81	O43707	PMA-undiff	0.728412	0.215081	3.38669	15	0.00406735	0.0439295	NA	0.424851	0.344494
O43708	GSTZ1	glutathione S-transferase zeta 1	2954	O43708	RA-PMA	-0.168164	0.25076	-0.670616	4	0.539197	0.975677	NA	0.9	0.0333333
O43708	GSTZ1	glutathione S-transferase zeta 1	2954	O43708	RA-undiff	-0.00921858	0.228911	-0.0402714	4	0.969807	0.985743	NA	0.883333	0.05
O43708	GSTZ1	glutathione S-transferase zeta 1	2954	O43708	PMA-undiff	0.158945	0.228911	0.694352	4	0.52568	0.730643	NA	0.883333	0.05
O43709	BUD23	BUD23 rRNA methyltransferase and ribosome maturation factor	114049	O43709	RA-PMA	-0.00164683	0.165204	-0.00996846	15	0.992178	0.999288	NA	0.416667	0.416667
O43709	BUD23	BUD23 rRNA methyltransferase and ribosome maturation factor	114049	O43709	RA-undiff	-0.234308	0.165204	-1.4183	15	0.176546	0.454606	NA	0.375	0.375
O43709	BUD23	BUD23 rRNA methyltransferase and ribosome maturation factor	114049	O43709	PMA-undiff	-0.232661	0.165204	-1.40833	15	0.179423	0.416691	NA	0.375	0.375
O43715	TRIAP1	TP53 regulated inhibitor of apoptosis 1	51499	O43715	RA-PMA	-0.250737	0.0829415	-3.02305	1	0.203375	0.975594	NA	0.875	0.125
O43715	TRIAP1	TP53 regulated inhibitor of apoptosis 1	51499	O43715	RA-undiff	-0.123821	0.0957726	-1.29287	1	0.419122	0.68762	NA	0.875	0.0416667
O43715	TRIAP1	TP53 regulated inhibitor of apoptosis 1	51499	O43715	PMA-undiff	0.126915	0.0829415	1.53018	1	0.368505	0.611622	NA	0.833333	0.0833333
O43719	HTATSF1	HIV-1 Tat specific factor 1	27336	O43719	RA-PMA	-0.0399406	0.324671	-0.123019	14	0.903841	0.995592	NA	0.716667	0.358333
O43719	HTATSF1	HIV-1 Tat specific factor 1	27336	O43719	RA-undiff	-0.758067	0.324671	-2.33488	14	0.0349557	0.197207	NA	0.641667	0.283333
O43719	HTATSF1	HIV-1 Tat specific factor 1	27336	O43719	PMA-undiff	-0.718126	0.309561	-2.31982	14	0.0359713	0.161083	NA	0.625	0.325
O43747	AP1G1	adaptor related protein complex 1 subunit gamma 1	164	O43747	PMA-undiff	-0.203207	0.400893	-0.506886	11	0.622241	0.797221	NA	0.777778	0.333333
O43747	AP1G1	adaptor related protein complex 1 subunit gamma 1	164	O43747	RA-PMA	-0.282742	0.365964	-0.772596	11	0.456041	0.975594	NA	0.763889	0.458333
O43747	AP1G1	adaptor related protein complex 1 subunit gamma 1	164	O43747	RA-undiff	-0.485949	0.365964	-1.32786	11	0.211119	0.496418	NA	0.736111	0.430556
O43765	SGTA	small glutamine rich tetratricopeptide repeat containing alpha	6449	O43765	RA-undiff	-0.218135	0.117381	-1.85836	15	0.0828531	0.312571	NA	0.203704	0.203704
O43765	SGTA	small glutamine rich tetratricopeptide repeat containing alpha	6449	O43765	PMA-undiff	-0.28296	0.117381	-2.41062	15	0.0292119	0.144745	NA	0.231481	0.231481
O43765	SGTA	small glutamine rich tetratricopeptide repeat containing alpha	6449	O43765	RA-PMA	0.0648244	0.117381	0.552259	15	0.588906	0.981052	NA	0.231481	0.231481
O43768	ENSA	endosulfine alpha	2029	O43768	PMA-undiff	-0.473957	0.31979	-1.48209	11	0.166388	0.39797	NA	0.583333	0.333333
O43768	ENSA	endosulfine alpha	2029	O43768	RA-undiff	-0.728877	0.301501	-2.41749	11	0.0341583	0.195226	NA	0.555556	0.388889
O43768	ENSA	endosulfine alpha	2029	O43768	RA-PMA	-0.25492	0.31979	-0.797147	11	0.442232	0.975594	NA	0.638889	0.388889
O43772	SLC25A20	solute carrier family 25 member 20	788	O43772	PMA-undiff	-0.0479341	0.523381	-0.0915855	6	0.930009	0.968668	NA	0.875	0.125
O43772	SLC25A20	solute carrier family 25 member 20	788	O43772	RA-undiff	-0.400867	0.496523	-0.807349	6	0.450277	0.713589	NA	0.854167	0.229167
O43772	SLC25A20	solute carrier family 25 member 20	788	O43772	RA-PMA	-0.352933	0.331015	-1.06621	6	0.327339	0.975594	NA	0.770833	0.270833
O43776	NARS1	asparaginyl-tRNA synthetase 1	4677	O43776	RA-undiff	-0.123421	0.136473	-0.904363	15	0.380099	0.659406	NA	0.397436	0.24359
O43776	NARS1	asparaginyl-tRNA synthetase 1	4677	O43776	PMA-undiff	-0.155057	0.136473	-1.13617	15	0.273711	0.522223	NA	0.400641	0.246795
O43776	NARS1	asparaginyl-tRNA synthetase 1	4677	O43776	RA-PMA	0.031636	0.136473	0.231812	15	0.819817	0.995592	NA	0.432692	0.278846
O43795	MYO1B	myosin IB	4430	O43795	RA-PMA	0.260889	0.293438	0.889075	15	0.387999	0.975594	NA	0.727273	0.484848
O43795	MYO1B	myosin IB	4430	O43795	PMA-undiff	-0.612191	0.293438	-2.08627	15	0.0544424	0.20687	NA	0.699495	0.457071
O43795	MYO1B	myosin IB	4430	O43795	RA-undiff	-0.351302	0.293438	-1.19719	15	0.249809	0.538114	NA	0.684343	0.441919
O43809	NUDT21	nudix hydrolase 21	11051	O43809	PMA-undiff	-0.635069	0.213455	-2.97518	15	0.00943756	0.0736009	NA	0.516667	0.366667
O43809	NUDT21	nudix hydrolase 21	11051	O43809	RA-undiff	-0.573526	0.213455	-2.68687	15	0.0168978	0.129736	NA	0.5125	0.3625
O43809	NUDT21	nudix hydrolase 21	11051	O43809	RA-PMA	0.0615433	0.213455	0.28832	15	0.777048	0.994485	NA	0.579167	0.429167
O43813	LANCL1	LanC like 1	10314	O43813	RA-PMA	0.106162	0.193338	0.549103	15	0.591016	0.981052	NA	0.78125	0.53125
O43813	LANCL1	LanC like 1	10314	O43813	PMA-undiff	-0.788281	0.193338	-4.07722	15	0.000991011	0.0160335	NA	0.697917	0.447917
O43813	LANCL1	LanC like 1	10314	O43813	RA-undiff	-0.682118	0.193338	-3.52811	15	0.00304284	0.0442176	NA	0.6875	0.4375
O43815	STRN	striatin	6801	O43815	PMA-undiff	-0.0516653	0.191785	-0.269392	15	0.791298	0.900671	NA	0.70098	0.406863
O43815	STRN	striatin	6801	O43815	RA-undiff	0.181062	0.191785	0.944091	15	0.360083	0.644541	NA	0.676471	0.382353
O43815	STRN	striatin	6801	O43815	RA-PMA	0.232727	0.191785	1.21348	15	0.243708	0.975594	NA	0.671569	0.377451
O43823	AKAP8	A-kinase anchoring protein 8	10270	O43823	RA-PMA	0.331754	0.226968	1.46168	15	0.164462	0.975594	NA	0.5	0.5
O43823	AKAP8	A-kinase anchoring protein 8	10270	O43823	PMA-undiff	-0.452173	0.226968	-1.99223	15	0.0648707	0.229384	NA	0.4375	0.4375
O43823	AKAP8	A-kinase anchoring protein 8	10270	O43823	RA-undiff	-0.120419	0.226968	-0.530555	15	0.603494	0.814892	NA	0.395833	0.395833
O43837	IDH3B	isocitrate dehydrogenase (NAD(+)) 3 non-catalytic subunit beta	3420	O43837	PMA-undiff	0.316398	0.181678	1.74153	12	0.107139	0.309317	NA	0.78125	0.4375
O43837	IDH3B	isocitrate dehydrogenase (NAD(+)) 3 non-catalytic subunit beta	3420	O43837	RA-undiff	-0.044568	0.181678	-0.245314	12	0.810359	0.91949	NA	0.84375	0.5
O43837	IDH3B	isocitrate dehydrogenase (NAD(+)) 3 non-catalytic subunit beta	3420	O43837	RA-PMA	-0.360966	0.148339	-2.43338	12	0.0315371	0.732501	NA	0.729167	0.604167
O43847	NRDC	nardilysin convertase	4898	O43847	RA-PMA	0.116378	0.168187	0.691957	15	0.499536	0.975594	NA	0.742424	0.469697
O43847	NRDC	nardilysin convertase	4898	O43847	PMA-undiff	-0.398273	0.168187	-2.36804	15	0.0317442	0.151754	NA	0.704545	0.431818
O43847	NRDC	nardilysin convertase	4898	O43847	RA-undiff	-0.281895	0.168187	-1.67608	15	0.114435	0.367166	NA	0.689394	0.416667
O43852	CALU	calumenin	813	O43852	PMA-undiff	0.16221	0.199412	0.813442	15	0.428688	0.662191	NA	0.398148	0.259259
O43852	CALU	calumenin	813	O43852	RA-undiff	-0.118323	0.199412	-0.593362	15	0.56178	0.792093	NA	0.425926	0.287037
O43852	CALU	calumenin	813	O43852	RA-PMA	-0.280533	0.199412	-1.4068	15	0.179866	0.975594	NA	0.388889	0.25
O43865	AHCYL1	adenosylhomocysteinase like 1	10768	O43865	RA-PMA	0.342011	0.215685	1.58569	15	0.133661	0.952246	NA	0.572917	0.322917
O43865	AHCYL1	adenosylhomocysteinase like 1	10768	O43865	PMA-undiff	-0.227959	0.215685	-1.0569	15	0.307281	0.549257	NA	0.5625	0.3125
O43865	AHCYL1	adenosylhomocysteinase like 1	10768	O43865	RA-undiff	0.114052	0.215685	0.528788	15	0.60469	0.815364	NA	0.53125	0.28125
O43920	NDUFS5	NADH:ubiquinone oxidoreductase subunit S5	4725	O43920	RA-PMA	0.076478	0.269524	0.283752	10	0.782389	0.994485	NA	0.8125	0.145833
O43920	NDUFS5	NADH:ubiquinone oxidoreductase subunit S5	4725	O43920	RA-undiff	-0.34412	0.269524	-1.27677	10	0.230534	0.518248	NA	0.8125	0.145833
O43920	NDUFS5	NADH:ubiquinone oxidoreductase subunit S5	4725	O43920	PMA-undiff	-0.420598	0.233415	-1.80194	10	0.101731	0.30078	NA	0.791667	0.208333
O43924	PDE6D	phosphodiesterase 6D	5147	O43924	RA-undiff	-0.264083	0.33336	-0.792185	2	0.511291	0.760654	NA	0.875	0.125
O43924	PDE6D	phosphodiesterase 6D	5147	O43924	RA-PMA	0.12101	0.33336	0.363002	2	0.751378	0.994485	NA	0.875	0.125
O43924	PDE6D	phosphodiesterase 6D	5147	O43924	PMA-undiff	-0.385093	0.272187	-1.41481	2	0.292744	0.53772	NA	0.833333	0.166667
O60216	RAD21	RAD21 cohesin complex component	5885	O60216	PMA-undiff	-1.27982	0.229317	-5.58102	15	5.2476e-05	0.00224609	NA	0.698718	0.391026
O60216	RAD21	RAD21 cohesin complex component	5885	O60216	RA-undiff	-1.06412	0.229317	-4.64041	15	0.000320294	0.0101728	NA	0.679487	0.371795
O60216	RAD21	RAD21 cohesin complex component	5885	O60216	RA-PMA	0.215699	0.229317	0.940616	15	0.361804	0.975594	NA	0.814103	0.50641
O60220	TIMM8A	translocase of inner mitochondrial membrane 8A	1678	O60220	RA-PMA	0.0149752	0.120204	0.124582	11	0.903102	0.995592	NA	0.833333	0.283333
O60220	TIMM8A	translocase of inner mitochondrial membrane 8A	1678	O60220	RA-undiff	-0.0488697	0.120204	-0.406558	11	0.692131	0.865808	NA	0.8	0.25
O60220	TIMM8A	translocase of inner mitochondrial membrane 8A	1678	O60220	PMA-undiff	-0.0638449	0.113329	-0.563359	11	0.584491	0.770349	NA	0.8	0.3
O60231	DHX16	DEAH-box helicase 16	8449	O60231	RA-undiff	0.0336765	0.288457	0.116747	13	0.908845	0.965823	NA	0.796296	0.351852
O60231	DHX16	DEAH-box helicase 16	8449	O60231	PMA-undiff	-0.0134879	0.322505	-0.0418222	13	0.967276	0.985221	NA	0.814815	0.277778
O60231	DHX16	DEAH-box helicase 16	8449	O60231	RA-PMA	0.0471644	0.322505	0.146244	13	0.885972	0.995592	NA	0.833333	0.296296
O60232	ZNRD2	zinc ribbon domain containing 2	10534	O60232	RA-PMA	0.0297908	0.152171	0.195771	15	0.847417	0.995592	NA	0.404762	0.404762
O60232	ZNRD2	zinc ribbon domain containing 2	10534	O60232	RA-undiff	-0.0488705	0.152171	-0.321155	15	0.752525	0.896563	NA	0.345238	0.345238
O60232	ZNRD2	zinc ribbon domain containing 2	10534	O60232	PMA-undiff	-0.0786613	0.152171	-0.516926	15	0.612746	0.790854	NA	0.369048	0.369048
O60256	PRPSAP2	phosphoribosyl pyrophosphate synthetase associated protein 2	5636	O60256	RA-PMA	0.0477167	0.344309	0.138587	15	0.89162	0.995592	NA	0.625	0.458333
O60256	PRPSAP2	phosphoribosyl pyrophosphate synthetase associated protein 2	5636	O60256	PMA-undiff	-0.439603	0.344309	-1.27677	15	0.221095	0.46773	NA	0.652778	0.486111
O60256	PRPSAP2	phosphoribosyl pyrophosphate synthetase associated protein 2	5636	O60256	RA-undiff	-0.391887	0.344309	-1.13818	15	0.272897	0.565093	NA	0.611111	0.444444
O60264	SMARCA5	SWI/SNF related, matrix associated, actin dependent regulator of chromatin, subfamily a, member 5	8467	O60264	PMA-undiff	-0.76377	0.162624	-4.69653	15	0.000286674	0.00756384	NA	0.552288	0.395425
O60264	SMARCA5	SWI/SNF related, matrix associated, actin dependent regulator of chromatin, subfamily a, member 5	8467	O60264	RA-PMA	0.184192	0.162624	1.13262	15	0.275153	0.975594	NA	0.619281	0.462418
O60264	SMARCA5	SWI/SNF related, matrix associated, actin dependent regulator of chromatin, subfamily a, member 5	8467	O60264	RA-undiff	-0.579578	0.162624	-3.56391	15	0.00282739	0.0416928	NA	0.527778	0.370915
O60282	KIF5C	kinesin family member 5C	3800	O60282	RA-undiff	0.380004	0.301493	1.26041	14	0.228126	0.515799	NA	0.825758	0.367424
O60282	KIF5C	kinesin family member 5C	3800	O60282	PMA-undiff	0.0446854	0.287463	0.155448	14	0.878687	0.945192	NA	0.837121	0.42803
O60282	KIF5C	kinesin family member 5C	3800	O60282	RA-PMA	0.335319	0.301493	1.11219	14	0.284789	0.975594	NA	0.806818	0.348485
O60299	LZTS3	leucine zipper tumor suppressor family member 3	9762	O60299	RA-PMA	-0.39967	0.918394	-0.435184	11	0.671844	0.994485	NA	0.638889	0.194444
O60299	LZTS3	leucine zipper tumor suppressor family member 3	9762	O60299	RA-undiff	0.529131	0.974104	0.543198	11	0.597829	0.812203	NA	0.666667	0.166667
O60299	LZTS3	leucine zipper tumor suppressor family member 3	9762	O60299	PMA-undiff	0.928801	0.974104	0.953493	11	0.360823	0.605248	NA	0.694444	0.194444
O60306	AQR	aquarius intron-binding spliceosomal factor	9716	O60306	RA-PMA	0.439128	0.239175	1.83601	13	0.0893258	0.866503	NA	0.825	0.325
O60306	AQR	aquarius intron-binding spliceosomal factor	9716	O60306	PMA-undiff	-0.526211	0.213925	-2.45979	13	0.02868	0.144047	NA	0.758333	0.358333
O60306	AQR	aquarius intron-binding spliceosomal factor	9716	O60306	RA-undiff	-0.0870826	0.239175	-0.364096	13	0.72164	0.885506	NA	0.75	0.25
O60313	OPA1	OPA1 mitochondrial dynamin like GTPase	4976	O60313	PMA-undiff	0.125235	0.11693	1.07103	15	0.301089	0.544198	NA	0.694444	0.361111
O60313	OPA1	OPA1 mitochondrial dynamin like GTPase	4976	O60313	RA-PMA	0.0200586	0.11693	0.171544	15	0.866089	0.995592	NA	0.683333	0.35
O60313	OPA1	OPA1 mitochondrial dynamin like GTPase	4976	O60313	RA-undiff	0.145294	0.11693	1.24257	15	0.233102	0.521422	NA	0.7	0.366667
O60341	KDM1A	lysine demethylase 1A	23028	O60341	RA-PMA	0.252945	0.15735	1.60752	15	0.12878	0.952246	NA	0.6875	0.4375
O60341	KDM1A	lysine demethylase 1A	23028	O60341	PMA-undiff	-1.16948	0.15735	-7.43232	15	2.10594e-06	0.000203999	NA	0.597222	0.347222
O60341	KDM1A	lysine demethylase 1A	23028	O60341	RA-undiff	-0.916534	0.15735	-5.8248	15	3.34531e-05	0.00224061	NA	0.5625	0.3125
O60343	TBC1D4	TBC1 domain family member 4	9882	O60343	PMA-undiff	#NAME?	NA	NA	NA	NA	0	oneConditionMissing	0.833333	0
O60343	TBC1D4	TBC1 domain family member 4	9882	O60343	RA-undiff	#NAME?	NA	NA	NA	NA	0	oneConditionMissing	0.833333	0
O60343	TBC1D4	TBC1 domain family member 4	9882	O60343	RA-PMA	NA	NA	NA	NA	NA	NA	completeMissing	1	0
O60361	O60361	NA	NA	O60361	PMA-undiff	-0.363038	0.30942	-1.17328	9	0.270797	0.518089	NA	0.5	0
O60361	O60361	NA	NA	O60361	RA-PMA	-0.0280608	0.267966	-0.104718	9	0.918896	0.995592	NA	0.25	0
O60361	O60361	NA	NA	O60361	RA-undiff	-0.391099	0.267966	-1.45951	9	0.178429	0.455699	NA	0.25	0
O60443	GSDME	gasdermin E	1687	O60443	RA-PMA	-0.396965	0.277709	-1.42943	15	0.173377	0.975594	NA	0.645833	0.229167
O60443	GSDME	gasdermin E	1687	O60443	PMA-undiff	0.63783	0.277709	2.29676	15	0.0364519	0.162642	NA	0.6875	0.270833
O60443	GSDME	gasdermin E	1687	O60443	RA-undiff	0.240865	0.277709	0.86733	15	0.399424	0.671932	NA	0.708333	0.291667
O60488	ACSL4	acyl-CoA synthetase long chain family member 4	2182	O60488	RA-undiff	0.210927	0.682399	0.309096	12	0.762549	0.90157	NA	0.833333	0.208333
O60488	ACSL4	acyl-CoA synthetase long chain family member 4	2182	O60488	RA-PMA	-0.132763	0.557176	-0.238279	12	0.815685	0.994485	NA	0.78125	0.28125
O60488	ACSL4	acyl-CoA synthetase long chain family member 4	2182	O60488	PMA-undiff	0.34369	0.682399	0.50365	12	0.623625	0.797979	NA	0.84375	0.21875
O60493	SNX3	sorting nexin 3	8724	O60493	RA-PMA	0.0271158	0.0986426	0.274889	15	0.787152	0.994485	NA	0.388889	0.277778
O60493	SNX3	sorting nexin 3	8724	O60493	PMA-undiff	-0.20222	0.0986426	-2.05003	15	0.058265	0.215335	NA	0.398148	0.287037
O60493	SNX3	sorting nexin 3	8724	O60493	RA-undiff	-0.175104	0.0986426	-1.77514	15	0.0961643	0.338717	NA	0.416667	0.305556
O60499	STX10	syntaxin 10	8677	O60499	RA-PMA	-0.37283	0.167364	-2.22766	4	0.0898442	0.866503	NA	0.833333	0.166667
O60499	STX10	syntaxin 10	8677	O60499	RA-undiff	-0.541358	0.152782	-3.54334	4	0.0239414	0.16013	NA	0.75	0.166667
O60499	STX10	syntaxin 10	8677	O60499	PMA-undiff	-0.168528	0.152782	-1.10306	4	0.331899	0.574117	NA	0.75	0.166667
O60502	OGA	O-GlcNAcase	10724	O60502	RA-PMA	-0.513251	0.369183	-1.39023	6	0.213838	0.975594	NA	0.75	0.1875
O60502	OGA	O-GlcNAcase	10724	O60502	RA-undiff	0.131143	0.418615	0.313278	6	0.764674	0.902513	NA	0.854167	0.229167
O60502	OGA	O-GlcNAcase	10724	O60502	PMA-undiff	0.644394	0.441258	1.46035	6	0.19449	0.434681	NA	0.8125	0.125
O60504	SORBS3	sorbin and SH3 domain containing 3	10174	O60504	PMA-undiff	-0.176201	0.345518	-0.509962	3	0.645228	0.811717	NA	0.958333	0.0833333
O60504	SORBS3	sorbin and SH3 domain containing 3	10174	O60504	RA-PMA	0.252657	0.273156	0.924956	3	0.423211	0.975594	NA	0.854167	0.166667
O60504	SORBS3	sorbin and SH3 domain containing 3	10174	O60504	RA-undiff	0.0764563	0.273156	0.2799	3	0.797744	0.915417	NA	0.854167	0.166667
O60506	SYNCRIP	synaptotagmin binding cytoplasmic RNA interacting protein	10492	O60506	RA-undiff	-0.297184	0.102848	-2.88954	15	0.0112304	0.10056	NA	0.408602	0.247312
O60506	SYNCRIP	synaptotagmin binding cytoplasmic RNA interacting protein	10492	O60506	PMA-undiff	-0.357236	0.102848	-3.47342	15	0.00340422	0.038088	NA	0.405914	0.244624
O60506	SYNCRIP	synaptotagmin binding cytoplasmic RNA interacting protein	10492	O60506	RA-PMA	0.0600518	0.102848	0.583887	15	0.567974	0.97864	NA	0.422043	0.260753
O60507	TPST1	tyrosylprotein sulfotransferase 1	8460	O60507	RA-undiff	Inf	NA	NA	NA	NA	0	oneConditionMissing	0.833333	0.0833333
O60507	TPST1	tyrosylprotein sulfotransferase 1	8460	O60507	RA-PMA	0.534047	0.284241	1.87885	4	0.133458	0.952246	NA	0.666667	0.166667
O60507	TPST1	tyrosylprotein sulfotransferase 1	8460	O60507	PMA-undiff	Inf	NA	NA	NA	NA	0	oneConditionMissing	0.833333	0.0833333
O60508	CDC40	cell division cycle 40	51362	O60508	RA-PMA	NA	NA	NA	NA	NA	NA	completeMissing	1	0
O60508	CDC40	cell division cycle 40	51362	O60508	RA-undiff	#NAME?	NA	NA	NA	NA	0	oneConditionMissing	0.958333	0
O60508	CDC40	cell division cycle 40	51362	O60508	PMA-undiff	#NAME?	NA	NA	NA	NA	0	oneConditionMissing	0.958333	0
O60518	RANBP6	RAN binding protein 6	26953	O60518	PMA-undiff	Inf	NA	NA	NA	NA	0	oneConditionMissing	0.833333	0.166667
O60518	RANBP6	RAN binding protein 6	26953	O60518	RA-PMA	0.321627	0.259818	1.23789	3	0.303803	0.975594	NA	0.791667	0.208333
O60518	RANBP6	RAN binding protein 6	26953	O60518	RA-undiff	Inf	NA	NA	NA	NA	0	oneConditionMissing	0.958333	0.0416667
O60524	NEMF	nuclear export mediator factor	9147	O60524	RA-PMA	0.306162	0.283448	1.08013	5	0.329406	0.975594	NA	0.833333	0.166667
O60524	NEMF	nuclear export mediator factor	9147	O60524	PMA-undiff	-0.225997	0.316904	-0.71314	5	0.507651	0.719446	NA	0.861111	0.138889
O60524	NEMF	nuclear export mediator factor	9147	O60524	RA-undiff	0.0801649	0.316904	0.252962	5	0.810368	0.91949	NA	0.861111	0.138889
O60551	NMT2	N-myristoyltransferase 2	9397	O60551	RA-PMA	0.346805	0.198753	1.74491	6	0.131614	0.952246	NA	0.8	0.0666667
O60551	NMT2	N-myristoyltransferase 2	9397	O60551	PMA-undiff	0.586987	0.314256	1.86786	6	0.111007	0.316022	NA	0.883333	0.05
O60551	NMT2	N-myristoyltransferase 2	9397	O60551	RA-undiff	0.933792	0.314256	2.97144	6	0.024911	0.162688	NA	0.883333	0.05
O60563	CCNT1	cyclin T1	904	O60563	RA-undiff	-0.199197	0.144149	-1.38188	8	0.204368	0.490588	NA	0.8125	0.3125
O60563	CCNT1	cyclin T1	904	O60563	RA-PMA	0.0179483	0.155699	0.115276	8	0.911067	0.995592	NA	0.854167	0.291667
O60563	CCNT1	cyclin T1	904	O60563	PMA-undiff	-0.217145	0.155699	-1.39465	8	0.200629	0.442625	NA	0.833333	0.270833
O60568	PLOD3	procollagen-lysine,2-oxoglutarate 5-dioxygenase 3	8985	O60568	RA-PMA	-0.548225	0.135898	-4.03409	15	0.0010817	0.163163	NA	0.625	0.513889
O60568	PLOD3	procollagen-lysine,2-oxoglutarate 5-dioxygenase 3	8985	O60568	RA-undiff	-0.0937874	0.135898	-0.690131	15	0.500651	0.753552	NA	0.712963	0.601852
O60568	PLOD3	procollagen-lysine,2-oxoglutarate 5-dioxygenase 3	8985	O60568	PMA-undiff	0.454437	0.135898	3.34396	15	0.00444002	0.0467424	NA	0.597222	0.486111
O60573	EIF4E2	eukaryotic translation initiation factor 4E family member 2	9470	O60573	RA-PMA	0.441955	0.172334	2.56453	12	0.0247941	0.681521	NA	0.694444	0.25
O60573	EIF4E2	eukaryotic translation initiation factor 4E family member 2	9470	O60573	PMA-undiff	-0.510979	0.172334	-2.96505	12	0.0118093	0.0842443	NA	0.694444	0.25
O60573	EIF4E2	eukaryotic translation initiation factor 4E family member 2	9470	O60573	RA-undiff	-0.0690238	0.172334	-0.400523	12	0.69581	0.866304	NA	0.666667	0.222222
O60610	DIAPH1	diaphanous related formin 1	1729	O60610	RA-PMA	-0.0323642	0.392397	-0.0824783	5	0.937466	0.998076	NA	0.892857	0.22619
O60610	DIAPH1	diaphanous related formin 1	1729	O60610	RA-undiff	Inf	NA	NA	NA	NA	0	oneConditionMissing	0.952381	0.0952381
O60610	DIAPH1	diaphanous related formin 1	1729	O60610	PMA-undiff	Inf	NA	NA	NA	NA	0	oneConditionMissing	0.940476	0.130952
O60613	SELENOF	selenoprotein F	9403	O60613	RA-PMA	-0.294223	0.336055	-0.875521	9	0.404051	0.975594	NA	0.75	0
O60613	SELENOF	selenoprotein F	9403	O60613	RA-undiff	-0.745646	0.291032	-2.56207	9	0.030583	0.183301	NA	0.625	0
O60613	SELENOF	selenoprotein F	9403	O60613	PMA-undiff	-0.451422	0.291032	-1.55111	9	0.15529	0.3828	NA	0.625	0
O60645	EXOC3	exocyst complex component 3	11336	O60645	RA-PMA	0.0766866	0.207966	0.368746	12	0.718741	0.994485	NA	0.604167	0.604167
O60645	EXOC3	exocyst complex component 3	11336	O60645	RA-undiff	-0.262276	0.254705	-1.02972	12	0.323448	0.613545	NA	0.708333	0.458333
O60645	EXOC3	exocyst complex component 3	11336	O60645	PMA-undiff	-0.338963	0.254705	-1.3308	12	0.207988	0.449444	NA	0.6875	0.4375
O60664	PLIN3	perilipin 3	10226	O60664	RA-PMA	-0.0903682	0.251331	-0.359558	15	0.724189	0.994485	NA	0.455882	0.338235
O60664	PLIN3	perilipin 3	10226	O60664	PMA-undiff	0.579356	0.251331	2.30515	15	0.0358654	0.160897	NA	0.504902	0.387255
O60664	PLIN3	perilipin 3	10226	O60664	RA-undiff	0.488987	0.251331	1.94559	15	0.0706906	0.287089	NA	0.519608	0.401961
O60684	KPNA6	karyopherin subunit alpha 6	23633	O60684	RA-PMA	0.108344	0.178228	0.607893	15	0.552352	0.977548	NA	0.711538	0.480769
O60684	KPNA6	karyopherin subunit alpha 6	23633	O60684	RA-undiff	-0.135726	0.178228	-0.761531	15	0.458147	0.719254	NA	0.673077	0.442308
O60684	KPNA6	karyopherin subunit alpha 6	23633	O60684	PMA-undiff	-0.24407	0.178228	-1.36942	15	0.191022	0.430663	NA	0.679487	0.448718
O60701	UGDH	UDP-glucose 6-dehydrogenase	7358	O60701	RA-undiff	0.470607	0.121463	3.87449	15	0.00149715	0.0286774	NA	0.450758	0.450758
O60701	UGDH	UDP-glucose 6-dehydrogenase	7358	O60701	RA-PMA	0.244879	0.121463	2.01608	15	0.0620661	0.814528	NA	0.416667	0.416667
O60701	UGDH	UDP-glucose 6-dehydrogenase	7358	O60701	PMA-undiff	0.225728	0.121463	1.85841	15	0.0828458	0.26649	NA	0.481061	0.481061
O60716	CTNND1	catenin delta 1	1500	O60716	RA-PMA	-0.00207598	0.243993	-0.00850835	15	0.993324	0.999361	NA	0.719697	0.477273
O60716	CTNND1	catenin delta 1	1500	O60716	RA-undiff	0.208282	0.243993	0.853637	15	0.406732	0.676552	NA	0.737374	0.494949
O60716	CTNND1	catenin delta 1	1500	O60716	PMA-undiff	0.210358	0.243993	0.862145	15	0.402181	0.644108	NA	0.734848	0.492424
O60749	SNX2	sorting nexin 2	6643	O60749	RA-PMA	-0.0196666	0.262667	-0.0748729	14	0.941375	0.998163	NA	0.7	0.433333
O60749	SNX2	sorting nexin 2	6643	O60749	PMA-undiff	-0.0439408	0.262667	-0.167287	14	0.869536	0.940717	NA	0.666667	0.4
O60749	SNX2	sorting nexin 2	6643	O60749	RA-undiff	-0.0636075	0.250443	-0.25398	14	0.803203	0.9174	NA	0.65	0.45
O60762	DPM1	dolichyl-phosphate mannosyltransferase subunit 1, catalytic	8813	O60762	RA-PMA	-0.123245	0.360491	-0.341881	14	0.737518	0.994485	NA	0.635417	0.510417
O60762	DPM1	dolichyl-phosphate mannosyltransferase subunit 1, catalytic	8813	O60762	RA-undiff	0.378077	0.378086	0.999976	14	0.334293	0.626929	NA	0.729167	0.53125
O60762	DPM1	dolichyl-phosphate mannosyltransferase subunit 1, catalytic	8813	O60762	PMA-undiff	0.501321	0.378086	1.32595	14	0.206085	0.447552	NA	0.71875	0.520833
O60763	USO1	USO1 vesicle transport factor	8615	O60763	RA-undiff	0.532961	0.264084	2.01815	15	0.0618285	0.265306	NA	0.635057	0.428161
O60763	USO1	USO1 vesicle transport factor	8615	O60763	PMA-undiff	0.243326	0.264084	0.921395	15	0.371427	0.614758	NA	0.66954	0.462644
O60763	USO1	USO1 vesicle transport factor	8615	O60763	RA-PMA	0.289635	0.264084	1.09675	15	0.290045	0.975594	NA	0.62069	0.413793
O60783	MRPS14	mitochondrial ribosomal protein S14	63931	O60783	RA-PMA	-0.256364	0.401128	-0.639109	6	0.546361	0.976483	NA	0.583333	0
O60783	MRPS14	mitochondrial ribosomal protein S14	63931	O60783	RA-undiff	0.0560216	0.335608	0.166926	6	0.872912	0.954178	NA	0.416667	0
O60783	MRPS14	mitochondrial ribosomal protein S14	63931	O60783	PMA-undiff	0.312386	0.380543	0.820895	6	0.443091	0.672411	NA	0.5	0
O60784	TOM1	target of myb1 membrane trafficking protein	10043	O60784	RA-undiff	-0.108812	0.149772	-0.726516	2	0.543047	0.77925	NA	0.916667	0.0833333
O60784	TOM1	target of myb1 membrane trafficking protein	10043	O60784	RA-PMA	-0.437375	0.149772	-2.92027	2	0.0999834	0.90634	NA	0.861111	0.0277778
O60784	TOM1	target of myb1 membrane trafficking protein	10043	O60784	PMA-undiff	0.328563	0.122289	2.68679	2	0.115097	0.322553	NA	0.833333	0.0555556
O60828	PQBP1	polyglutamine binding protein 1	10084	O60828	PMA-undiff	-0.293827	0.185123	-1.5872	15	0.133319	0.35179	NA	0.4	0.4
O60828	PQBP1	polyglutamine binding protein 1	10084	O60828	RA-undiff	-0.261452	0.185123	-1.41232	15	0.178266	0.455597	NA	0.383333	0.383333
O60828	PQBP1	polyglutamine binding protein 1	10084	O60828	RA-PMA	0.0323748	0.185123	0.174883	15	0.86351	0.995592	NA	0.416667	0.416667
O60830	TIMM17B	translocase of inner mitochondrial membrane 17B	10245	O60830	RA-PMA	NA	NA	NA	NA	NA	NA	completeMissing	1	0
O60830	TIMM17B	translocase of inner mitochondrial membrane 17B	10245	O60830	PMA-undiff	#NAME?	NA	NA	NA	NA	0	oneConditionMissing	0.916667	0
O60830	TIMM17B	translocase of inner mitochondrial membrane 17B	10245	O60830	RA-undiff	#NAME?	NA	NA	NA	NA	0	oneConditionMissing	0.916667	0
O60831	PRAF2	PRA1 domain family member 2	11230	O60831	RA-PMA	-0.592833	0.468139	-1.26636	15	0.224696	0.975594	NA	0.383333	0.383333
O60831	PRAF2	PRA1 domain family member 2	11230	O60831	RA-undiff	-0.342207	0.468139	-0.730995	15	0.476047	0.732767	NA	0.466667	0.466667
O60831	PRAF2	PRA1 domain family member 2	11230	O60831	PMA-undiff	0.250626	0.468139	0.535367	15	0.600244	0.783553	NA	0.383333	0.383333
O60832	DKC1	dyskerin pseudouridine synthase 1	1736	O60832	RA-PMA	-0.00672933	0.248925	-0.0270336	15	0.978789	0.998451	NA	0.561404	0.350877
O60832	DKC1	dyskerin pseudouridine synthase 1	1736	O60832	RA-undiff	-0.131822	0.248925	-0.529566	15	0.604163	0.815203	NA	0.552632	0.342105
O60832	DKC1	dyskerin pseudouridine synthase 1	1736	O60832	PMA-undiff	-0.125093	0.248925	-0.502533	15	0.62259	0.797221	NA	0.552632	0.342105
O60841	EIF5B	eukaryotic translation initiation factor 5B	9669	O60841	RA-PMA	0.170904	0.160639	1.0639	15	0.304201	0.975594	NA	0.663462	0.471154
O60841	EIF5B	eukaryotic translation initiation factor 5B	9669	O60841	PMA-undiff	-0.0471207	0.160639	-0.293333	15	0.773287	0.888136	NA	0.705128	0.512821
O60841	EIF5B	eukaryotic translation initiation factor 5B	9669	O60841	RA-undiff	0.123783	0.160639	0.770568	15	0.45293	0.714512	NA	0.676282	0.483974
O60869	EDF1	endothelial differentiation related factor 1	8721	O60869	RA-PMA	0.124089	0.112688	1.10117	15	0.288181	0.975594	NA	0.458333	0.291667
O60869	EDF1	endothelial differentiation related factor 1	8721	O60869	PMA-undiff	-0.203855	0.112688	-1.80901	15	0.0905331	0.279768	NA	0.402778	0.236111
O60869	EDF1	endothelial differentiation related factor 1	8721	O60869	RA-undiff	-0.0797662	0.112688	-0.707847	15	0.489894	0.74501	NA	0.416667	0.25
O60884	DNAJA2	DnaJ heat shock protein family (Hsp40) member A2	10294	O60884	RA-PMA	-0.373573	0.132028	-2.82951	15	0.0126812	0.584782	NA	0.588542	0.588542
O60884	DNAJA2	DnaJ heat shock protein family (Hsp40) member A2	10294	O60884	RA-undiff	-0.0705944	0.132028	-0.534694	15	0.600698	0.813368	NA	0.65625	0.65625
O60884	DNAJA2	DnaJ heat shock protein family (Hsp40) member A2	10294	O60884	PMA-undiff	0.302979	0.132028	2.29481	15	0.0365892	0.16286	NA	0.578125	0.578125
O60885	BRD4	bromodomain containing 4	23476	O60885	RA-PMA	0.126313	0.323812	0.390083	2	0.7341	0.994485	NA	0.75	0
O60885	BRD4	bromodomain containing 4	23476	O60885	RA-undiff	-0.395304	0.323812	-1.22078	2	0.346558	0.635313	NA	0.75	0
O60885	BRD4	bromodomain containing 4	23476	O60885	PMA-undiff	-0.521618	0.264391	-1.9729	2	0.187241	0.426722	NA	0.666667	0
O60888	CUTA	cutA divalent cation tolerance homolog	51596	O60888	RA-PMA	-0.654826	0.534696	-1.22467	14	0.240908	0.975594	NA	0.666667	0.583333
O60888	CUTA	cutA divalent cation tolerance homolog	51596	O60888	PMA-undiff	0.111415	0.534696	0.20837	14	0.837941	0.926347	NA	0.630952	0.547619
O60888	CUTA	cutA divalent cation tolerance homolog	51596	O60888	RA-undiff	-0.543412	0.509813	-1.0659	14	0.304505	0.598955	NA	0.630952	0.630952
O60925	PFDN1	prefoldin subunit 1	5201	O60925	RA-PMA	-0.124003	0.0772852	-1.60449	15	0.129449	0.952246	NA	0.407407	0.0740741
O60925	PFDN1	prefoldin subunit 1	5201	O60925	PMA-undiff	0.0686691	0.0772852	0.888515	15	0.38829	0.631593	NA	0.425926	0.0925926
O60925	PFDN1	prefoldin subunit 1	5201	O60925	RA-undiff	-0.0553343	0.0772852	-0.715976	15	0.485004	0.742308	NA	0.425926	0.0925926
O60927	PPP1R11	protein phosphatase 1 regulatory inhibitor subunit 11	6992	O60927	RA-PMA	0.393605	0.354375	1.1107	6	0.309214	0.975594	NA	0.666667	0.166667
O60927	PPP1R11	protein phosphatase 1 regulatory inhibitor subunit 11	6992	O60927	RA-undiff	0.839385	0.373544	2.24709	6	0.0657039	0.276144	NA	0.75	0.166667
O60927	PPP1R11	protein phosphatase 1 regulatory inhibitor subunit 11	6992	O60927	PMA-undiff	0.44578	0.312529	1.42636	6	0.203659	0.446308	NA	0.638889	0.222222
O60936	NOL3	nucleolar protein 3	8996	O60936	RA-PMA	-0.0880452	0.208192	-0.422903	15	0.678366	0.994485	NA	0.642857	0.5
O60936	NOL3	nucleolar protein 3	8996	O60936	RA-undiff	0.124409	0.208192	0.597567	15	0.559043	0.790616	NA	0.654762	0.511905
O60936	NOL3	nucleolar protein 3	8996	O60936	PMA-undiff	0.212454	0.208192	1.02047	15	0.323683	0.564146	NA	0.630952	0.488095
O60942	RNGTT	RNA guanylyltransferase and 5'-phosphatase	8732	O60942	RA-undiff	0.0793848	0.219733	0.361278	4	0.736166	0.889675	NA	0.875	0.0833333
O60942	RNGTT	RNA guanylyltransferase and 5'-phosphatase	8732	O60942	PMA-undiff	0.0376033	0.219733	0.171131	4	0.872429	0.942243	NA	0.875	0.0833333
O60942	RNGTT	RNA guanylyltransferase and 5'-phosphatase	8732	O60942	RA-PMA	0.0417815	0.240706	0.173579	4	0.870626	0.995592	NA	0.875	0.0416667
O75044	SRGAP2	SLIT-ROBO Rho GTPase activating protein 2	23380	O75044	PMA-undiff	-0.0472236	0.163766	-0.28836	5	0.784643	0.896422	NA	0.833333	0.125
O75044	SRGAP2	SLIT-ROBO Rho GTPase activating protein 2	23380	O75044	RA-undiff	0.114648	0.247591	0.463053	5	0.662782	0.849042	NA	0.895833	0.0625
O75044	SRGAP2	SLIT-ROBO Rho GTPase activating protein 2	23380	O75044	RA-PMA	0.161871	0.239729	0.675226	5	0.529492	0.975594	NA	0.895833	0.104167
O75061	DNAJC6	DnaJ heat shock protein family (Hsp40) member C6	9829	O75061	RA-undiff	Inf	NA	NA	NA	NA	0	oneConditionMissing	0.916667	0
O75061	DNAJC6	DnaJ heat shock protein family (Hsp40) member C6	9829	O75061	RA-PMA	Inf	NA	NA	NA	NA	0	oneConditionMissing	0.916667	0
O75061	DNAJC6	DnaJ heat shock protein family (Hsp40) member C6	9829	O75061	PMA-undiff	NA	NA	NA	NA	NA	NA	completeMissing	1	0
O75083	WDR1	WD repeat domain 1	9948	O75083	RA-PMA	-0.0789832	0.146333	-0.53975	15	0.597292	0.981472	NA	0.411765	0.333333
O75083	WDR1	WD repeat domain 1	9948	O75083	PMA-undiff	0.545703	0.146333	3.72919	15	0.00201498	0.0262233	NA	0.465686	0.387255
O75083	WDR1	WD repeat domain 1	9948	O75083	RA-undiff	0.46672	0.146333	3.18944	15	0.00609419	0.0687964	NA	0.45915	0.380719
O75116	ROCK2	Rho associated coiled-coil containing protein kinase 2	9475	O75116	RA-PMA	0.204033	0.28697	0.71099	12	0.49068	0.975594	NA	0.872222	0.205556
O75116	ROCK2	Rho associated coiled-coil containing protein kinase 2	9475	O75116	PMA-undiff	-0.0841212	0.28697	-0.293136	12	0.774426	0.888136	NA	0.877778	0.211111
O75116	ROCK2	Rho associated coiled-coil containing protein kinase 2	9475	O75116	RA-undiff	0.119911	0.28697	0.417854	12	0.683434	0.862356	NA	0.872222	0.205556
O75131	CPNE3	copine 3	8895	O75131	PMA-undiff	-0.232859	0.191813	-1.21399	15	0.243518	0.491982	NA	0.509804	0.45098
O75131	CPNE3	copine 3	8895	O75131	RA-PMA	-0.0754629	0.191813	-0.39342	15	0.699545	0.994485	NA	0.544118	0.485294
O75131	CPNE3	copine 3	8895	O75131	RA-undiff	-0.308322	0.191813	-1.60741	15	0.128805	0.389453	NA	0.52451	0.465686
O75146	HIP1R	huntingtin interacting protein 1 related	9026	O75146	PMA-undiff	0.801629	0.329679	2.43154	1	0.248394	0.496923	NA	0.875	0
O75146	HIP1R	huntingtin interacting protein 1 related	9026	O75146	RA-PMA	#NAME?	NA	NA	NA	NA	0	oneConditionMissing	0.958333	0
O75146	HIP1R	huntingtin interacting protein 1 related	9026	O75146	RA-undiff	#NAME?	NA	NA	NA	NA	0	oneConditionMissing	0.916667	0
O75150	RNF40	ring finger protein 40	9810	O75150	RA-PMA	0.376321	0.248614	1.51368	12	0.155993	0.975594	NA	0.875	0.25
O75150	RNF40	ring finger protein 40	9810	O75150	PMA-undiff	-0.619016	0.239229	-2.58755	12	0.023765	0.128457	NA	0.833333	0.25
O75150	RNF40	ring finger protein 40	9810	O75150	RA-undiff	-0.242695	0.224416	-1.08145	12	0.300751	0.594921	NA	0.791667	0.25
O75152	ZC3H11A	zinc finger CCCH-type containing 11A	9877	O75152	RA-PMA	0.0944249	0.363243	0.25995	9	0.800751	0.994485	NA	0.8	0.2
O75152	ZC3H11A	zinc finger CCCH-type containing 11A	9877	O75152	PMA-undiff	-0.101943	0.342468	-0.29767	9	0.772712	0.888136	NA	0.766667	0.3
O75152	ZC3H11A	zinc finger CCCH-type containing 11A	9877	O75152	RA-undiff	-0.00751776	0.270745	-0.0277669	9	0.978454	0.98869	NA	0.7	0.366667
O75157	TSC22D2	TSC22 domain family member 2	9819	O75157	PMA-undiff	0.78143	0.629454	1.24144	5	0.269504	0.516685	NA	0.861111	0.111111
O75157	TSC22D2	TSC22 domain family member 2	9819	O75157	RA-PMA	-0.408291	0.429999	-0.949517	5	0.38596	0.975594	NA	0.666667	0.25
O75157	TSC22D2	TSC22 domain family member 2	9819	O75157	RA-undiff	0.373139	0.563001	0.662768	5	0.536805	0.77527	NA	0.75	0.25
O75165	DNAJC13	DnaJ heat shock protein family (Hsp40) member C13	23317	O75165	PMA-undiff	-0.259977	0.183745	-1.41488	9	0.190758	0.430663	NA	0.814815	0.398148
O75165	DNAJC13	DnaJ heat shock protein family (Hsp40) member C13	23317	O75165	RA-PMA	0.0934464	0.183745	0.508566	9	0.623288	0.989666	NA	0.824074	0.407407
O75165	DNAJC13	DnaJ heat shock protein family (Hsp40) member C13	23317	O75165	RA-undiff	-0.16653	0.21217	-0.78489	9	0.452682	0.714512	NA	0.842593	0.231481
O75175	CNOT3	CCR4-NOT transcription complex subunit 3	4849	O75175	RA-PMA	0.168565	0.277485	0.607476	9	0.558549	0.977548	NA	0.833333	0
O75175	CNOT3	CCR4-NOT transcription complex subunit 3	4849	O75175	PMA-undiff	-0.19811	0.240309	-0.824398	9	0.431019	0.664954	NA	0.75	0
O75175	CNOT3	CCR4-NOT transcription complex subunit 3	4849	O75175	RA-undiff	-0.0295449	0.240309	-0.122945	9	0.904852	0.964807	NA	0.75	0
O75179	ANKRD17	ankyrin repeat domain 17	26057	O75179	RA-PMA	0.00720297	0.143059	0.0503498	5	0.961793	0.998451	NA	0.8	0.05
O75179	ANKRD17	ankyrin repeat domain 17	26057	O75179	PMA-undiff	0.0817979	0.143059	0.571779	5	0.592216	0.776611	NA	0.8	0.05
O75179	ANKRD17	ankyrin repeat domain 17	26057	O75179	RA-undiff	0.0890009	0.127956	0.695561	5	0.517699	0.764007	NA	0.766667	0.0666667
O75190	DNAJB6	DnaJ heat shock protein family (Hsp40) member B6	10049	O75190	PMA-undiff	-0.295334	0.188247	-1.56887	15	0.13753	0.358532	NA	0.520833	0.0208333
O75190	DNAJB6	DnaJ heat shock protein family (Hsp40) member B6	10049	O75190	RA-undiff	-0.112868	0.188247	-0.599574	15	0.557739	0.790114	NA	0.5	0
O75190	DNAJB6	DnaJ heat shock protein family (Hsp40) member B6	10049	O75190	RA-PMA	0.182466	0.188247	0.969292	15	0.34777	0.975594	NA	0.520833	0.0208333
O75208	COQ9	coenzyme Q9	57017	O75208	PMA-undiff	0.734724	0.323049	2.27434	15	0.0380633	0.16719	NA	0.5625	0.5625
O75208	COQ9	coenzyme Q9	57017	O75208	RA-undiff	0.929839	0.323049	2.87832	15	0.0114886	0.10189	NA	0.520833	0.520833
O75208	COQ9	coenzyme Q9	57017	O75208	RA-PMA	0.195115	0.323049	0.60398	15	0.554883	0.977548	NA	0.458333	0.458333
O75223	GGCT	gamma-glutamylcyclotransferase	79017	O75223	RA-undiff	-0.160622	0.194454	-0.826019	13	0.423694	0.692674	NA	0.592593	0.481481
O75223	GGCT	gamma-glutamylcyclotransferase	79017	O75223	RA-PMA	-0.00149053	0.217406	-0.00685596	13	0.994634	0.999755	NA	0.657407	0.398148
O75223	GGCT	gamma-glutamylcyclotransferase	79017	O75223	PMA-undiff	-0.159132	0.217406	-0.731958	13	0.477183	0.699248	NA	0.638889	0.37963
O75251	NDUFS7	NADH:ubiquinone oxidoreductase core subunit S7	374291	O75251	PMA-undiff	0.00173032	0.176936	0.00977935	12	0.992358	0.996962	NA	0.666667	0.291667
O75251	NDUFS7	NADH:ubiquinone oxidoreductase core subunit S7	374291	O75251	RA-PMA	-0.0295932	0.183877	-0.160941	12	0.874818	0.995592	NA	0.6875	0.25
O75251	NDUFS7	NADH:ubiquinone oxidoreductase core subunit S7	374291	O75251	RA-undiff	-0.0278629	0.16598	-0.167869	12	0.869482	0.952815	NA	0.645833	0.333333
O75306	NDUFS2	NADH:ubiquinone oxidoreductase core subunit S2	4720	O75306	PMA-undiff	-0.079277	0.230071	-0.344576	15	0.735197	0.865173	NA	0.732143	0.446429
O75306	NDUFS2	NADH:ubiquinone oxidoreductase core subunit S2	4720	O75306	RA-undiff	-0.346006	0.230071	-1.50391	15	0.153367	0.427012	NA	0.779762	0.494048
O75306	NDUFS2	NADH:ubiquinone oxidoreductase core subunit S2	4720	O75306	RA-PMA	-0.266729	0.230071	-1.15933	15	0.264444	0.975594	NA	0.785714	0.5
O75312	ZPR1	ZPR1 zinc finger	8882	O75312	PMA-undiff	0.164503	0.164937	0.997369	15	0.334404	0.576553	NA	0.666667	0.512821
O75312	ZPR1	ZPR1 zinc finger	8882	O75312	RA-undiff	0.25849	0.164937	1.56721	15	0.137917	0.404817	NA	0.660256	0.50641
O75312	ZPR1	ZPR1 zinc finger	8882	O75312	RA-PMA	0.093987	0.164937	0.569837	15	0.577224	0.979729	NA	0.647436	0.49359
O75323	NIPSNAP2	nipsnap homolog 2	2631	O75323	PMA-undiff	0.30051	0.12766	2.35399	15	0.0326242	0.154954	NA	0.4375	0.4375
O75323	NIPSNAP2	nipsnap homolog 2	2631	O75323	RA-PMA	0.0459984	0.12766	0.36032	15	0.723631	0.994485	NA	0.375	0.375
O75323	NIPSNAP2	nipsnap homolog 2	2631	O75323	RA-undiff	0.346508	0.12766	2.71431	15	0.015993	0.125645	NA	0.4375	0.4375
O75340	PDCD6	programmed cell death 6	10016	O75340	PMA-undiff	-0.0308377	0.172552	-0.178715	15	0.860553	0.936418	NA	0.3125	0.1875
O75340	PDCD6	programmed cell death 6	10016	O75340	RA-PMA	0.101861	0.172552	0.590318	15	0.563766	0.97864	NA	0.302083	0.177083
O75340	PDCD6	programmed cell death 6	10016	O75340	RA-undiff	0.0710232	0.172552	0.411603	15	0.686451	0.864989	NA	0.34375	0.21875
O75347	TBCA	tubulin folding cofactor A	6902	O75347	PMA-undiff	-0.207767	0.182348	-1.13939	15	0.272408	0.520359	NA	0.411458	0.286458
O75347	TBCA	tubulin folding cofactor A	6902	O75347	RA-undiff	-0.152636	0.182348	-0.837055	15	0.415699	0.68522	NA	0.401042	0.276042
O75347	TBCA	tubulin folding cofactor A	6902	O75347	RA-PMA	0.0551312	0.182348	0.30234	15	0.766545	0.994485	NA	0.40625	0.28125
O75348	ATP6V1G1	ATPase H+ transporting V1 subunit G1	9550	O75348	PMA-undiff	0.217447	0.145526	1.49421	15	0.155858	0.383755	NA	0.527778	0.527778
O75348	ATP6V1G1	ATPase H+ transporting V1 subunit G1	9550	O75348	RA-undiff	0.39714	0.145526	2.72899	15	0.0155283	0.123298	NA	0.472222	0.472222
O75348	ATP6V1G1	ATPase H+ transporting V1 subunit G1	9550	O75348	RA-PMA	0.179694	0.145526	1.23478	15	0.235904	0.975594	NA	0.388889	0.388889
O75351	VPS4B	vacuolar protein sorting 4 homolog B	9525	O75351	PMA-undiff	0.192992	0.120169	1.606	15	0.129116	0.345656	NA	0.631944	0.465278
O75351	VPS4B	vacuolar protein sorting 4 homolog B	9525	O75351	RA-PMA	0.178052	0.120169	1.48168	15	0.159127	0.975594	NA	0.576389	0.409722
O75351	VPS4B	vacuolar protein sorting 4 homolog B	9525	O75351	RA-undiff	0.371043	0.120169	3.08768	15	0.00750372	0.078991	NA	0.625	0.458333
O75352	MPDU1	mannose-P-dolichol utilization defect 1	9526	O75352	PMA-undiff	-1.56611	1.8159	-0.862441	3	0.451874	0.677314	NA	0.833333	0.166667
O75352	MPDU1	mannose-P-dolichol utilization defect 1	9526	O75352	RA-PMA	0.179413	1.8159	0.0988014	3	0.927528	0.996625	NA	0.833333	0.166667
O75352	MPDU1	mannose-P-dolichol utilization defect 1	9526	O75352	RA-undiff	-1.38669	1.8159	-0.76364	3	0.500645	0.753552	NA	0.833333	0.166667
O75367	MACROH2A1	macroH2A.1 histone	9555	O75367	PMA-undiff	-0.245256	0.21104	-1.16213	15	0.26334	0.510186	NA	0.389785	0.260753
O75367	MACROH2A1	macroH2A.1 histone	9555	O75367	RA-undiff	-0.165769	0.21104	-0.785486	15	0.4444	0.70936	NA	0.392473	0.263441
O75367	MACROH2A1	macroH2A.1 histone	9555	O75367	RA-PMA	0.0794874	0.21104	0.376646	15	0.711711	0.994485	NA	0.416667	0.287634
O75368	SH3BGRL	SH3 domain binding glutamate rich protein like	6451	O75368	PMA-undiff	0.0231525	0.259812	0.0891125	15	0.930171	0.968668	NA	0.5	0.166667
O75368	SH3BGRL	SH3 domain binding glutamate rich protein like	6451	O75368	RA-undiff	0.0451915	0.259812	0.173939	15	0.864239	0.94987	NA	0.472222	0.138889
O75368	SH3BGRL	SH3 domain binding glutamate rich protein like	6451	O75368	RA-PMA	0.022039	0.259812	0.0848268	15	0.933521	0.997567	NA	0.472222	0.138889
O75369	FLNB	filamin B	2317	O75369	PMA-undiff	2.68361	0.192275	13.9571	15	5.34513e-10	6.55847e-07	NA	0.548635	0.395051
O75369	FLNB	filamin B	2317	O75369	RA-PMA	-0.0186673	0.192275	-0.0970864	15	0.923943	0.99603	NA	0.361775	0.208191
O75369	FLNB	filamin B	2317	O75369	RA-undiff	2.66494	0.192275	13.86	15	5.89318e-10	1.09495e-06	NA	0.545791	0.392207
O75380	NDUFS6	NADH:ubiquinone oxidoreductase subunit S6	4726	O75380	RA-undiff	-0.386296	0.232703	-1.66003	15	0.117663	0.373219	NA	0.291667	0.291667
O75380	NDUFS6	NADH:ubiquinone oxidoreductase subunit S6	4726	O75380	PMA-undiff	-0.586065	0.232703	-2.51851	15	0.0236261	0.128082	NA	0.333333	0.333333
O75380	NDUFS6	NADH:ubiquinone oxidoreductase subunit S6	4726	O75380	RA-PMA	0.199769	0.232703	0.858472	15	0.404142	0.975594	NA	0.375	0.375
O75381	PEX14	peroxisomal biogenesis factor 14	5195	O75381	RA-PMA	0.160444	0.264156	0.607385	12	0.554915	0.977548	NA	0.666667	0.416667
O75381	PEX14	peroxisomal biogenesis factor 14	5195	O75381	RA-undiff	0.674775	0.238446	2.82989	12	0.0151789	0.121693	NA	0.694444	0.611111
O75381	PEX14	peroxisomal biogenesis factor 14	5195	O75381	PMA-undiff	0.51433	0.254184	2.02346	12	0.065883	0.230747	NA	0.722222	0.555556
O75390	CS	citrate synthase	1431	O75390	RA-undiff	-0.147863	0.182853	-0.808645	15	0.431359	0.697532	NA	0.488095	0.297619
O75390	CS	citrate synthase	1431	O75390	RA-PMA	-0.272468	0.182853	-1.4901	15	0.156924	0.975594	NA	0.47619	0.285714
O75390	CS	citrate synthase	1431	O75390	PMA-undiff	0.124606	0.182853	0.681454	15	0.50597	0.717993	NA	0.448413	0.257937
O75391	SPAG7	sperm associated antigen 7	9552	O75391	RA-undiff	-1.07781	0.650674	-1.65646	4	0.17297	0.451692	NA	0.805556	0.138889
O75391	SPAG7	sperm associated antigen 7	9552	O75391	RA-PMA	-0.222843	0.840016	-0.265285	4	0.803901	0.994485	NA	0.944444	0.0555556
O75391	SPAG7	sperm associated antigen 7	9552	O75391	PMA-undiff	-0.85497	0.650674	-1.31398	4	0.259143	0.50653	NA	0.805556	0.138889
O75396	SEC22B	SEC22 homolog B, vesicle trafficking protein	9554	O75396	RA-PMA	0.0880866	0.243506	0.361744	15	0.722589	0.994485	NA	0.407407	0.296296
O75396	SEC22B	SEC22 homolog B, vesicle trafficking protein	9554	O75396	RA-undiff	0.717622	0.243506	2.94705	15	0.00999325	0.0940397	NA	0.472222	0.361111
O75396	SEC22B	SEC22 homolog B, vesicle trafficking protein	9554	O75396	PMA-undiff	0.629536	0.243506	2.5853	15	0.0206954	0.117355	NA	0.490741	0.37963
O75400	PRPF40A	pre-mRNA processing factor 40 homolog A	55660	O75400	RA-PMA	-0.281772	0.287148	-0.981275	15	0.34202	0.975594	NA	0.708333	0.608333
O75400	PRPF40A	pre-mRNA processing factor 40 homolog A	55660	O75400	RA-undiff	-0.616763	0.287148	-2.14789	15	0.0484684	0.233301	NA	0.675	0.575
O75400	PRPF40A	pre-mRNA processing factor 40 homolog A	55660	O75400	PMA-undiff	-0.334991	0.287148	-1.16661	15	0.26158	0.508873	NA	0.616667	0.516667
O75431	MTX2	metaxin 2	10651	O75431	RA-undiff	-0.438877	0.371467	-1.18147	13	0.258579	0.54876	NA	0.7	0.25
O75431	MTX2	metaxin 2	10651	O75431	RA-PMA	-0.106438	0.387985	-0.274335	13	0.788138	0.994485	NA	0.733333	0.233333
O75431	MTX2	metaxin 2	10651	O75431	PMA-undiff	-0.332439	0.371467	-0.894936	13	0.387091	0.630758	NA	0.7	0.25
O75436	VPS26A	VPS26, retromer complex component A	9559	O75436	RA-undiff	0.244369	0.264177	0.92502	14	0.370626	0.651794	NA	0.777778	0.527778
O75436	VPS26A	VPS26, retromer complex component A	9559	O75436	RA-PMA	-0.0495177	0.277071	-0.178718	14	0.860719	0.995592	NA	0.770833	0.458333
O75436	VPS26A	VPS26, retromer complex component A	9559	O75436	PMA-undiff	0.293887	0.277071	1.06069	14	0.306787	0.549022	NA	0.798611	0.486111
O75438	NDUFB1	NADH:ubiquinone oxidoreductase subunit B1	4707	O75438	RA-PMA	0.0776885	0.112812	0.688654	9	0.508402	0.975594	NA	0.666667	0
O75438	NDUFB1	NADH:ubiquinone oxidoreductase subunit B1	4707	O75438	RA-undiff	-0.106409	0.112812	-0.943243	9	0.370186	0.651621	NA	0.666667	0
O75438	NDUFB1	NADH:ubiquinone oxidoreductase subunit B1	4707	O75438	PMA-undiff	-0.184098	0.112812	-1.6319	9	0.137137	0.35776	NA	0.666667	0
O75439	PMPCB	peptidase, mitochondrial processing subunit beta	9512	O75439	RA-PMA	0.0151595	0.270916	0.0559567	15	0.956115	0.998451	NA	0.590909	0.409091
O75439	PMPCB	peptidase, mitochondrial processing subunit beta	9512	O75439	RA-undiff	0.252266	0.270916	0.931161	15	0.366516	0.648559	NA	0.643939	0.462121
O75439	PMPCB	peptidase, mitochondrial processing subunit beta	9512	O75439	PMA-undiff	0.237106	0.270916	0.875204	15	0.395261	0.638139	NA	0.628788	0.44697
O75475	PSIP1	PC4 and SFRS1 interacting protein 1	11168	O75475	RA-undiff	-0.51504	0.206151	-2.49837	15	0.024585	0.161982	NA	0.522222	0.322222
O75475	PSIP1	PC4 and SFRS1 interacting protein 1	11168	O75475	RA-PMA	0.127759	0.206151	0.619736	15	0.544731	0.976483	NA	0.566667	0.366667
O75475	PSIP1	PC4 and SFRS1 interacting protein 1	11168	O75475	PMA-undiff	-0.642799	0.206151	-3.1181	15	0.00705155	0.0606099	NA	0.533333	0.333333
O75477	ERLIN1	ER lipid raft associated 1	10613	O75477	RA-undiff	0.285823	0.150591	1.89801	9	0.0901743	0.330458	NA	0.583333	0.333333
O75477	ERLIN1	ER lipid raft associated 1	10613	O75477	RA-PMA	-0.337985	0.171455	-1.97127	9	0.0801776	0.844552	NA	0.541667	0.125
O75477	ERLIN1	ER lipid raft associated 1	10613	O75477	PMA-undiff	0.623809	0.163943	3.80504	9	0.00418484	0.0450082	NA	0.541667	0.208333
O75489	NDUFS3	NADH:ubiquinone oxidoreductase core subunit S3	4722	O75489	RA-PMA	0.216634	0.360889	0.600278	15	0.557282	0.977548	NA	0.677083	0.427083
O75489	NDUFS3	NADH:ubiquinone oxidoreductase core subunit S3	4722	O75489	RA-undiff	-0.294331	0.360889	-0.815573	15	0.427506	0.695919	NA	0.635417	0.385417
O75489	NDUFS3	NADH:ubiquinone oxidoreductase core subunit S3	4722	O75489	PMA-undiff	-0.510965	0.360889	-1.41585	15	0.177248	0.413466	NA	0.666667	0.416667
O75494	SRSF10	serine and arginine rich splicing factor 10	10772	O75494	PMA-undiff	-0.514127	0.166213	-3.09317	15	0.00741996	0.0629329	NA	0.364583	0.239583
O75494	SRSF10	serine and arginine rich splicing factor 10	10772	O75494	RA-undiff	-0.3736	0.166213	-2.24771	15	0.0400637	0.211743	NA	0.364583	0.239583
O75494	SRSF10	serine and arginine rich splicing factor 10	10772	O75494	RA-PMA	0.140527	0.166213	0.845462	15	0.411137	0.975594	NA	0.416667	0.291667
O75506	HSBP1	heat shock factor binding protein 1	3281	O75506	RA-undiff	1.31165	0.25737	5.09638	3	0.0146064	0.119029	NA	0.833333	0
O75506	HSBP1	heat shock factor binding protein 1	3281	O75506	RA-PMA	1.36321	0.272982	4.99379	3	0.0154449	0.584782	NA	0.875	0
O75506	HSBP1	heat shock factor binding protein 1	3281	O75506	PMA-undiff	-0.051561	0.203469	-0.25341	3	0.816325	0.914546	NA	0.791667	0
O75521	ECI2	enoyl-CoA delta isomerase 2	10455	O75521	RA-undiff	0.362201	0.22724	1.59392	11	0.139262	0.406198	NA	0.858333	0.391667
O75521	ECI2	enoyl-CoA delta isomerase 2	10455	O75521	RA-PMA	-0.227495	0.188417	-1.2074	11	0.252599	0.975594	NA	0.75	0.483333
O75521	ECI2	enoyl-CoA delta isomerase 2	10455	O75521	PMA-undiff	0.589696	0.220024	2.68015	11	0.0214026	0.119737	NA	0.825	0.425
O75525	KHDRBS3	KH RNA binding domain containing, signal transduction associated 3	10656	O75525	RA-PMA	0.0595678	0.199443	0.298671	8	0.772802	0.994485	NA	0.541667	0.208333
O75525	KHDRBS3	KH RNA binding domain containing, signal transduction associated 3	10656	O75525	PMA-undiff	0.0459326	0.222984	0.205991	8	0.841944	0.928014	NA	0.75	0.25
O75525	KHDRBS3	KH RNA binding domain containing, signal transduction associated 3	10656	O75525	RA-undiff	0.1055	0.199443	0.528975	8	0.611181	0.819719	NA	0.541667	0.208333
O75530	EED	embryonic ectoderm development	8726	O75530	RA-PMA	0.528927	0.383998	1.37742	3	0.262157	0.975594	NA	0.916667	0
O75530	EED	embryonic ectoderm development	8726	O75530	PMA-undiff	-0.24296	0.383998	-0.632713	3	0.571856	0.76458	NA	0.916667	0
O75530	EED	embryonic ectoderm development	8726	O75530	RA-undiff	0.285967	0.383998	0.744709	3	0.510479	0.760601	NA	0.916667	0
O75531	BANF1	BAF nuclear assembly factor 1	8815	O75531	RA-PMA	-0.273836	0.179834	-1.52271	15	0.148632	0.974767	NA	0.44697	0.174242
O75531	BANF1	BAF nuclear assembly factor 1	8815	O75531	RA-undiff	-0.464038	0.179834	-2.58036	15	0.0208996	0.147368	NA	0.462121	0.189394
O75531	BANF1	BAF nuclear assembly factor 1	8815	O75531	PMA-undiff	-0.190202	0.179834	-1.05765	15	0.306951	0.549022	NA	0.454545	0.181818
O75533	SF3B1	splicing factor 3b subunit 1	23451	O75533	RA-PMA	0.0973084	0.156473	0.621886	15	0.543354	0.976483	NA	0.522599	0.387006
O75533	SF3B1	splicing factor 3b subunit 1	23451	O75533	RA-undiff	-0.322405	0.156473	-2.06045	15	0.0571412	0.253688	NA	0.471751	0.336158
O75533	SF3B1	splicing factor 3b subunit 1	23451	O75533	PMA-undiff	-0.419713	0.156473	-2.68234	15	0.0170519	0.104921	NA	0.485876	0.350282
O75534	CSDE1	cold shock domain containing E1	7812	O75534	RA-PMA	0.149897	0.186929	0.801892	15	0.435136	0.975594	NA	0.62069	0.482759
O75534	CSDE1	cold shock domain containing E1	7812	O75534	PMA-undiff	-0.29479	0.186929	-1.57702	15	0.135644	0.354873	NA	0.58908	0.451149
O75534	CSDE1	cold shock domain containing E1	7812	O75534	RA-undiff	-0.144893	0.186929	-0.775124	15	0.450314	0.713589	NA	0.571839	0.433908
O75569	PRKRA	protein activator of interferon induced protein kinase EIF2AK2	8575	O75569	RA-PMA	-0.0584408	0.258911	-0.225718	15	0.824467	0.995592	NA	0.657407	0.324074
O75569	PRKRA	protein activator of interferon induced protein kinase EIF2AK2	8575	O75569	PMA-undiff	0.025789	0.258911	0.0996058	15	0.921976	0.964559	NA	0.638889	0.305556
O75569	PRKRA	protein activator of interferon induced protein kinase EIF2AK2	8575	O75569	RA-undiff	-0.0326518	0.258911	-0.126112	15	0.901318	0.963272	NA	0.666667	0.333333
O75607	NPM3	nucleophosmin/nucleoplasmin 3	10360	O75607	RA-PMA	-0.144721	0.160327	-0.90266	6	0.40149	0.975594	NA	0.75	0
O75607	NPM3	nucleophosmin/nucleoplasmin 3	10360	O75607	RA-undiff	-0.255226	0.141395	-1.80505	6	0.121103	0.378304	NA	0.708333	0
O75607	NPM3	nucleophosmin/nucleoplasmin 3	10360	O75607	PMA-undiff	-0.110505	0.169	-0.653874	6	0.537432	0.737616	NA	0.791667	0
O75608	LYPLA1	lysophospholipase 1	10434	O75608	RA-PMA	0.170892	0.155389	1.09977	14	0.289985	0.975594	NA	0.583333	0.316667
O75608	LYPLA1	lysophospholipase 1	10434	O75608	RA-undiff	0.256879	0.148158	1.73382	14	0.104905	0.350879	NA	0.533333	0.333333
O75608	LYPLA1	lysophospholipase 1	10434	O75608	PMA-undiff	0.085987	0.155389	0.553366	14	0.588741	0.773708	NA	0.616667	0.35
O75616	ERAL1	Era like 12S mitochondrial rRNA chaperone 1	26284	O75616	RA-PMA	#NAME?	NA	NA	NA	NA	0	oneConditionMissing	0.972222	0
O75616	ERAL1	Era like 12S mitochondrial rRNA chaperone 1	26284	O75616	PMA-undiff	-0.105907	0.266607	-0.397242	2	0.729574	0.861309	NA	0.888889	0
O75616	ERAL1	Era like 12S mitochondrial rRNA chaperone 1	26284	O75616	RA-undiff	#NAME?	NA	NA	NA	NA	0	oneConditionMissing	0.916667	0
O75643	SNRNP200	small nuclear ribonucleoprotein U5 subunit 200	23020	O75643	RA-PMA	-0.018865	0.184835	-0.102064	15	0.920058	0.995592	NA	0.600823	0.489712
O75643	SNRNP200	small nuclear ribonucleoprotein U5 subunit 200	23020	O75643	PMA-undiff	-0.622696	0.184835	-3.36892	15	0.00421837	0.0450082	NA	0.538066	0.426955
O75643	SNRNP200	small nuclear ribonucleoprotein U5 subunit 200	23020	O75643	RA-undiff	-0.641561	0.184835	-3.47099	15	0.00342128	0.047262	NA	0.540123	0.429012
O75663	TIPRL	TOR signaling pathway regulator	261726	O75663	PMA-undiff	-0.143579	0.243635	-0.58932	15	0.564418	0.759062	NA	0.616667	0.516667
O75663	TIPRL	TOR signaling pathway regulator	261726	O75663	RA-undiff	-0.0753574	0.243635	-0.309304	15	0.761345	0.901007	NA	0.625	0.525
O75663	TIPRL	TOR signaling pathway regulator	261726	O75663	RA-PMA	0.068222	0.243635	0.280017	15	0.783289	0.994485	NA	0.658333	0.558333
O75688	PPM1B	protein phosphatase, Mg2+/Mn2+ dependent 1B	5495	O75688	RA-undiff	-0.234385	0.197132	-1.18898	13	0.255714	0.545483	NA	0.62963	0.518519
O75688	PPM1B	protein phosphatase, Mg2+/Mn2+ dependent 1B	5495	O75688	RA-PMA	0.0414183	0.2204	0.187923	13	0.853838	0.995592	NA	0.731481	0.472222
O75688	PPM1B	protein phosphatase, Mg2+/Mn2+ dependent 1B	5495	O75688	PMA-undiff	-0.275803	0.2204	-1.25138	13	0.232848	0.480714	NA	0.694444	0.435185
O75691	UTP20	UTP20 small subunit processome component	27340	O75691	RA-undiff	0.00912442	0.215803	0.0422813	4	0.968301	0.985	NA	0.95	0.05
O75691	UTP20	UTP20 small subunit processome component	27340	O75691	PMA-undiff	-0.172735	0.152596	-1.13198	4	0.320903	0.562383	NA	0.883333	0.0833333
O75691	UTP20	UTP20 small subunit processome component	27340	O75691	RA-PMA	0.18186	0.197	0.923146	4	0.408176	0.975594	NA	0.9	0.0666667
O75694	NUP155	nucleoporin 155	9631	O75694	PMA-undiff	-0.117051	0.238827	-0.490107	15	0.631149	0.80334	NA	0.654321	0.395062
O75694	NUP155	nucleoporin 155	9631	O75694	RA-PMA	-0.0750589	0.238827	-0.314282	15	0.757636	0.994485	NA	0.694444	0.435185
O75694	NUP155	nucleoporin 155	9631	O75694	RA-undiff	-0.19211	0.238827	-0.804389	15	0.433737	0.698642	NA	0.682099	0.42284
O75717	WDHD1	WD repeat and HMG-box DNA binding protein 1	11169	O75717	PMA-undiff	#NAME?	NA	NA	NA	NA	0	oneConditionMissing	0.891667	0.191667
O75717	WDHD1	WD repeat and HMG-box DNA binding protein 1	11169	O75717	RA-PMA	NA	NA	NA	NA	NA	NA	completeMissing	1	0
O75717	WDHD1	WD repeat and HMG-box DNA binding protein 1	11169	O75717	RA-undiff	#NAME?	NA	NA	NA	NA	0	oneConditionMissing	0.891667	0.191667
O75718	CRTAP	cartilage associated protein	10491	O75718	RA-PMA	-0.225023	0.286396	-0.785706	15	0.444274	0.975594	NA	0.590909	0.409091
O75718	CRTAP	cartilage associated protein	10491	O75718	PMA-undiff	0.246578	0.286396	0.860969	15	0.402808	0.644108	NA	0.598485	0.416667
O75718	CRTAP	cartilage associated protein	10491	O75718	RA-undiff	0.0215548	0.286396	0.0752622	15	0.941001	0.97545	NA	0.628788	0.44697
O75781	PALM	paralemmin	5064	O75781	RA-PMA	1.40194	0.247077	5.67407	12	0.000103272	0.0486797	NA	0.633333	0.233333
O75781	PALM	paralemmin	5064	O75781	PMA-undiff	0.160892	0.22303	0.721394	12	0.484486	0.704899	NA	0.733333	0.466667
O75781	PALM	paralemmin	5064	O75781	RA-undiff	1.56283	0.23775	6.5734	12	2.63789e-05	0.001977	NA	0.633333	0.3
O75787	ATP6AP2	ATPase H+ transporting accessory protein 2	10159	O75787	PMA-undiff	0.54132	0.493803	1.09623	2	0.387354	0.630907	NA	0.833333	0.166667
O75787	ATP6AP2	ATPase H+ transporting accessory protein 2	10159	O75787	RA-PMA	-0.0994078	0.493803	-0.201311	2	0.859072	0.995592	NA	0.833333	0.166667
O75787	ATP6AP2	ATPase H+ transporting accessory protein 2	10159	O75787	RA-undiff	0.441913	0.604782	0.730697	2	0.54097	0.776959	NA	0.916667	0.0833333
O75792	RNASEH2A	ribonuclease H2 subunit A	10535	O75792	PMA-undiff	-0.5869	0.144131	-4.07198	15	0.0010016	0.0160999	NA	0.630952	0.345238
O75792	RNASEH2A	ribonuclease H2 subunit A	10535	O75792	RA-PMA	-0.118918	0.144131	-0.825069	15	0.42226	0.975594	NA	0.714286	0.428571
O75792	RNASEH2A	ribonuclease H2 subunit A	10535	O75792	RA-undiff	-0.705818	0.144131	-4.89705	15	0.000193457	0.00726122	NA	0.678571	0.392857
O75794	CDC123	cell division cycle 123	8872	O75794	RA-PMA	-0.210388	0.247408	-0.850367	4	0.443028	0.975594	NA	0.75	0.166667
O75794	CDC123	cell division cycle 123	8872	O75794	PMA-undiff	0.0515219	0.271022	0.190102	4	0.858487	0.934938	NA	0.75	0.0833333
O75794	CDC123	cell division cycle 123	8872	O75794	RA-undiff	-0.158866	0.247408	-0.64212	4	0.555746	0.788528	NA	0.75	0.166667
O75821	EIF3G	eukaryotic translation initiation factor 3 subunit G	8666	O75821	RA-PMA	0.0316042	0.191741	0.164828	15	0.87128	0.995592	NA	0.358974	0.358974
O75821	EIF3G	eukaryotic translation initiation factor 3 subunit G	8666	O75821	PMA-undiff	-0.330435	0.191741	-1.72334	15	0.105371	0.307023	NA	0.314103	0.314103
O75821	EIF3G	eukaryotic translation initiation factor 3 subunit G	8666	O75821	RA-undiff	-0.29883	0.191741	-1.55851	15	0.139957	0.406312	NA	0.339744	0.339744
O75822	EIF3J	eukaryotic translation initiation factor 3 subunit J	8669	O75822	PMA-undiff	-0.403718	0.169316	-2.38441	15	0.0307472	0.148726	NA	0.637255	0.401961
O75822	EIF3J	eukaryotic translation initiation factor 3 subunit J	8669	O75822	RA-PMA	0.245814	0.169316	1.45181	15	0.16715	0.975594	NA	0.661765	0.426471
O75822	EIF3J	eukaryotic translation initiation factor 3 subunit J	8669	O75822	RA-undiff	-0.157904	0.169316	-0.9326	15	0.365796	0.647805	NA	0.612745	0.377451
O75828	CBR3	carbonyl reductase 3	874	O75828	PMA-undiff	0.121017	0.222592	0.543674	12	0.596622	0.78072	NA	0.738095	0.166667
O75828	CBR3	carbonyl reductase 3	874	O75828	RA-PMA	0.00725053	0.181745	0.0398939	12	0.968834	0.998451	NA	0.642857	0.214286
O75828	CBR3	carbonyl reductase 3	874	O75828	RA-undiff	0.128268	0.222592	0.576247	12	0.575097	0.8003	NA	0.761905	0.190476
O75832	PSMD10	proteasome 26S subunit, non-ATPase 10	5716	O75832	RA-PMA	-0.018635	0.152774	-0.121978	15	0.904536	0.995592	NA	0.583333	0.416667
O75832	PSMD10	proteasome 26S subunit, non-ATPase 10	5716	O75832	PMA-undiff	-0.0395638	0.152774	-0.258969	15	0.799179	0.905811	NA	0.513889	0.347222
O75832	PSMD10	proteasome 26S subunit, non-ATPase 10	5716	O75832	RA-undiff	-0.0581988	0.152774	-0.380947	15	0.708584	0.875365	NA	0.541667	0.375
O75844	ZMPSTE24	zinc metallopeptidase STE24	10269	O75844	RA-undiff	0.121637	0.197785	0.614995	15	0.547775	0.782001	NA	0.677083	0.427083
O75844	ZMPSTE24	zinc metallopeptidase STE24	10269	O75844	RA-PMA	-0.414051	0.197785	-2.09343	15	0.0537145	0.784858	NA	0.583333	0.333333
O75844	ZMPSTE24	zinc metallopeptidase STE24	10269	O75844	PMA-undiff	0.535688	0.197785	2.70843	15	0.0161829	0.101654	NA	0.614583	0.364583
O75874	IDH1	isocitrate dehydrogenase (NADP(+)) 1	3417	O75874	PMA-undiff	0.846933	0.187704	4.51207	15	0.000413237	0.00933205	NA	0.496667	0.416667
O75874	IDH1	isocitrate dehydrogenase (NADP(+)) 1	3417	O75874	RA-undiff	0.871104	0.187704	4.64084	15	0.000320017	0.0101728	NA	0.5	0.42
O75874	IDH1	isocitrate dehydrogenase (NADP(+)) 1	3417	O75874	RA-PMA	0.0241705	0.187704	0.128769	15	0.899251	0.995592	NA	0.423333	0.343333
O75880	SCO1	synthesis of cytochrome C oxidase 1	6341	O75880	PMA-undiff	0.284696	0.227463	1.25162	9	0.242262	0.49079	NA	0.90625	0.125
O75880	SCO1	synthesis of cytochrome C oxidase 1	6341	O75880	RA-PMA	-0.282071	0.199783	-1.41189	9	0.19161	0.975594	NA	0.885417	0.166667
O75880	SCO1	synthesis of cytochrome C oxidase 1	6341	O75880	RA-undiff	0.00262516	0.217496	0.0120699	9	0.990633	0.994686	NA	0.916667	0.166667
O75882	ATRN	attractin	8455	O75882	RA-undiff	-0.131364	NA	NA	0	NA	NA	NA	0.833333	0
O75882	ATRN	attractin	8455	O75882	PMA-undiff	#NAME?	NA	NA	NA	NA	0	oneConditionMissing	0.916667	0
O75882	ATRN	attractin	8455	O75882	RA-PMA	Inf	NA	NA	NA	NA	0	oneConditionMissing	0.916667	0
O75884	RBBP9	RB binding protein 9, serine hydrolase	10741	O75884	PMA-undiff	-0.188959	0.361412	-0.522835	2	0.653238	0.815335	NA	0.888889	0
O75884	RBBP9	RB binding protein 9, serine hydrolase	10741	O75884	RA-PMA	#NAME?	NA	NA	NA	NA	0	oneConditionMissing	0.916667	0
O75884	RBBP9	RB binding protein 9, serine hydrolase	10741	O75884	RA-undiff	#NAME?	NA	NA	NA	NA	0	oneConditionMissing	0.972222	0
O75886	STAM2	signal transducing adaptor molecule 2	10254	O75886	RA-PMA	0.177737	0.177435	1.0017	2	0.421996	0.975594	NA	0.833333	0.0833333
O75886	STAM2	signal transducing adaptor molecule 2	10254	O75886	PMA-undiff	0.172034	0.177435	0.969559	2	0.434546	0.667041	NA	0.875	0.125
O75886	STAM2	signal transducing adaptor molecule 2	10254	O75886	RA-undiff	0.349771	0.144875	2.41429	2	0.137137	0.403484	NA	0.791667	0.125
O75907	DGAT1	diacylglycerol O-acyltransferase 1	8694	O75907	PMA-undiff	Inf	NA	NA	NA	NA	0	oneConditionMissing	0.833333	0
O75907	DGAT1	diacylglycerol O-acyltransferase 1	8694	O75907	RA-PMA	-0.692158	0.0981159	-7.05449	1	0.0896459	0.866503	NA	0.75	0
O75907	DGAT1	diacylglycerol O-acyltransferase 1	8694	O75907	RA-undiff	Inf	NA	NA	NA	NA	0	oneConditionMissing	0.916667	0
O75909	CCNK	cyclin K	8812	O75909	PMA-undiff	#NAME?	NA	NA	NA	NA	0	oneConditionMissing	0.888889	0
O75909	CCNK	cyclin K	8812	O75909	RA-undiff	0.110263	0.200937	0.548747	5	0.606783	0.81647	NA	0.805556	0
O75909	CCNK	cyclin K	8812	O75909	RA-PMA	Inf	NA	NA	NA	NA	0	oneConditionMissing	0.916667	0
O75911	DHRS3	dehydrogenase/reductase 3	9249	O75911	PMA-undiff	Inf	NA	NA	NA	NA	0	oneConditionMissing	0.777778	0.194444
O75911	DHRS3	dehydrogenase/reductase 3	9249	O75911	RA-PMA	-0.4795	0.261615	-1.83284	10	0.0967247	0.905161	NA	0.638889	0.472222
O75911	DHRS3	dehydrogenase/reductase 3	9249	O75911	RA-undiff	Inf	NA	NA	NA	NA	0	oneConditionMissing	0.861111	0.277778
O75915	ARL6IP5	ADP ribosylation factor like GTPase 6 interacting protein 5	10550	O75915	RA-PMA	-0.470135	0.282294	-1.66541	14	0.11804	0.945468	NA	0.520833	0.208333
O75915	ARL6IP5	ADP ribosylation factor like GTPase 6 interacting protein 5	10550	O75915	PMA-undiff	1.17197	0.282294	4.1516	14	0.000978517	0.0159401	NA	0.520833	0.208333
O75915	ARL6IP5	ADP ribosylation factor like GTPase 6 interacting protein 5	10550	O75915	RA-undiff	0.701834	0.269156	2.60753	14	0.020672	0.146597	NA	0.5	0.25
O75934	BCAS2	BCAS2 pre-mRNA processing factor	10286	O75934	PMA-undiff	-0.404135	0.157909	-2.55929	15	0.0217929	0.121162	NA	0.660256	0.352564
O75934	BCAS2	BCAS2 pre-mRNA processing factor	10286	O75934	RA-PMA	-0.419912	0.157909	-2.6592	15	0.0178599	0.584782	NA	0.737179	0.429487
O75934	BCAS2	BCAS2 pre-mRNA processing factor	10286	O75934	RA-undiff	-0.824047	0.157909	-5.21849	15	0.000104012	0.00526088	NA	0.692308	0.384615
O75935	DCTN3	dynactin subunit 3	11258	O75935	PMA-undiff	0.397271	0.282004	1.40874	15	0.179303	0.416691	NA	0.740741	0.296296
O75935	DCTN3	dynactin subunit 3	11258	O75935	RA-PMA	-0.229954	0.282004	-0.815427	15	0.427587	0.975594	NA	0.722222	0.277778
O75935	DCTN3	dynactin subunit 3	11258	O75935	RA-undiff	0.167317	0.282004	0.593313	15	0.561812	0.792093	NA	0.759259	0.314815
O75937	DNAJC8	DnaJ heat shock protein family (Hsp40) member C8	22826	O75937	PMA-undiff	-0.71658	0.175442	-4.08443	15	0.000976603	0.0159401	NA	0.583333	0.333333
O75937	DNAJC8	DnaJ heat shock protein family (Hsp40) member C8	22826	O75937	RA-PMA	0.239637	0.175442	1.36591	15	0.192099	0.975594	NA	0.645833	0.395833
O75937	DNAJC8	DnaJ heat shock protein family (Hsp40) member C8	22826	O75937	RA-undiff	-0.476942	0.175442	-2.71853	15	0.0158582	0.12485	NA	0.5625	0.3125
O75940	SMNDC1	survival motor neuron domain containing 1	10285	O75940	RA-PMA	0.193619	0.187163	1.03449	15	0.317297	0.975594	NA	0.1875	0.1875
O75940	SMNDC1	survival motor neuron domain containing 1	10285	O75940	PMA-undiff	-0.472016	0.187163	-2.52195	15	0.0234657	0.127588	NA	0.229167	0.229167
O75940	SMNDC1	survival motor neuron domain containing 1	10285	O75940	RA-undiff	-0.278397	0.187163	-1.48746	15	0.157612	0.433521	NA	0.0833333	0.0833333
O75947	ATP5PD	ATP synthase peripheral stalk subunit d	10476	O75947	PMA-undiff	0.142601	0.145057	0.98307	15	0.341165	0.584898	NA	0.619048	0.47619
O75947	ATP5PD	ATP synthase peripheral stalk subunit d	10476	O75947	RA-PMA	0.0918687	0.145057	0.633327	15	0.536058	0.975594	NA	0.553571	0.410714
O75947	ATP5PD	ATP synthase peripheral stalk subunit d	10476	O75947	RA-undiff	0.23447	0.145057	1.6164	15	0.126841	0.387002	NA	0.577381	0.434524
O75955	FLOT1	flotillin 1	10211	O75955	PMA-undiff	0.321541	0.284186	1.13145	15	0.275633	0.524614	NA	0.740741	0.462963
O75955	FLOT1	flotillin 1	10211	O75955	RA-undiff	0.786893	0.284186	2.76894	15	0.0143294	0.117545	NA	0.689815	0.412037
O75955	FLOT1	flotillin 1	10211	O75955	RA-PMA	0.465353	0.284186	1.63749	15	0.122329	0.945468	NA	0.662037	0.384259
O75962	TRIO	trio Rho guanine nucleotide exchange factor	7204	O75962	RA-PMA	-0.560721	0.427887	-1.31044	15	0.209758	0.975594	NA	0.815476	0.458333
O75962	TRIO	trio Rho guanine nucleotide exchange factor	7204	O75962	PMA-undiff	-0.449628	0.427887	-1.05081	15	0.309981	0.551759	NA	0.72619	0.369048
O75962	TRIO	trio Rho guanine nucleotide exchange factor	7204	O75962	RA-undiff	-1.01035	0.427887	-2.36125	15	0.0321662	0.188831	NA	0.791667	0.434524
O75964	ATP5MG	ATP synthase membrane subunit g	10632	O75964	RA-PMA	-0.104443	0.119206	-0.876161	15	0.394757	0.975594	NA	0.369048	0.369048
O75964	ATP5MG	ATP synthase membrane subunit g	10632	O75964	PMA-undiff	-0.0404631	0.119206	-0.339439	15	0.738985	0.867135	NA	0.297619	0.297619
O75964	ATP5MG	ATP synthase membrane subunit g	10632	O75964	RA-undiff	-0.144906	0.119206	-1.2156	15	0.242924	0.533113	NA	0.357143	0.357143
O75976	CPD	carboxypeptidase D	1362	O75976	RA-PMA	-0.099515	0.322962	-0.308132	15	0.762219	0.994485	NA	0.75	0.477273
O75976	CPD	carboxypeptidase D	1362	O75976	RA-undiff	-0.143689	0.322962	-0.444909	15	0.662739	0.849042	NA	0.75	0.477273
O75976	CPD	carboxypeptidase D	1362	O75976	PMA-undiff	-0.0441736	0.322962	-0.136776	15	0.893026	0.951441	NA	0.757576	0.484848
O76003	GLRX3	glutaredoxin 3	10539	O76003	PMA-undiff	-0.415444	0.237215	-1.75134	15	0.100302	0.298923	NA	0.569444	0.291667
O76003	GLRX3	glutaredoxin 3	10539	O76003	RA-PMA	0.156318	0.237215	0.658972	15	0.519902	0.975594	NA	0.592593	0.314815
O76003	GLRX3	glutaredoxin 3	10539	O76003	RA-undiff	-0.259127	0.237215	-1.09237	15	0.291904	0.586333	NA	0.550926	0.273148
O76021	RSL1D1	ribosomal L1 domain containing 1	26156	O76021	PMA-undiff	-0.130332	0.127089	-1.02552	15	0.321374	0.562518	NA	0.486111	0.263889
O76021	RSL1D1	ribosomal L1 domain containing 1	26156	O76021	RA-undiff	-0.0240959	0.127089	-0.189598	15	0.852166	0.942735	NA	0.486111	0.263889
O76021	RSL1D1	ribosomal L1 domain containing 1	26156	O76021	RA-PMA	0.106236	0.127089	0.83592	15	0.416318	0.975594	NA	0.472222	0.25
O76024	WFS1	wolframin ER transmembrane glycoprotein	7466	O76024	RA-undiff	#NAME?	NA	NA	NA	NA	0	oneConditionMissing	0.916667	0
O76024	WFS1	wolframin ER transmembrane glycoprotein	7466	O76024	PMA-undiff	0.795608	0.0181528	43.8283	1	0.0145228	0.0952912	NA	0.75	0
O76024	WFS1	wolframin ER transmembrane glycoprotein	7466	O76024	RA-PMA	#NAME?	NA	NA	NA	NA	0	oneConditionMissing	0.833333	0
O76031	CLPX	caseinolytic mitochondrial matrix peptidase chaperone subunit X	10845	O76031	RA-PMA	0.108709	0.274736	0.395685	14	0.698301	0.994485	NA	0.716667	0.45
O76031	CLPX	caseinolytic mitochondrial matrix peptidase chaperone subunit X	10845	O76031	RA-undiff	-0.257747	0.26195	-0.983954	14	0.341838	0.630464	NA	0.633333	0.433333
O76031	CLPX	caseinolytic mitochondrial matrix peptidase chaperone subunit X	10845	O76031	PMA-undiff	-0.366456	0.274736	-1.33385	14	0.203548	0.446308	NA	0.683333	0.416667
O76054	SEC14L2	SEC14 like lipid binding 2	23541	O76054	PMA-undiff	Inf	NA	NA	NA	NA	0	oneConditionMissing	0.895833	0
O76054	SEC14L2	SEC14 like lipid binding 2	23541	O76054	RA-PMA	-0.242478	0.453963	-0.534135	5	0.616133	0.987705	NA	0.854167	0
O76054	SEC14L2	SEC14 like lipid binding 2	23541	O76054	RA-undiff	Inf	NA	NA	NA	NA	0	oneConditionMissing	0.958333	0
O76071	CIAO1	cytosolic iron-sulfur assembly component 1	9391	O76071	PMA-undiff	-0.337594	0.314665	-1.07287	12	0.304432	0.547305	NA	0.75	0.398148
O76071	CIAO1	cytosolic iron-sulfur assembly component 1	9391	O76071	RA-PMA	0.169977	0.314665	0.540183	12	0.598953	0.98245	NA	0.777778	0.425926
O76071	CIAO1	cytosolic iron-sulfur assembly component 1	9391	O76071	RA-undiff	-0.167617	0.314665	-0.532685	12	0.603976	0.815203	NA	0.75	0.398148
O76074	PDE5A	phosphodiesterase 5A	8654	O76074	RA-PMA	Inf	NA	NA	NA	NA	0	oneConditionMissing	0.944444	0
O76074	PDE5A	phosphodiesterase 5A	8654	O76074	PMA-undiff	NA	NA	NA	NA	NA	NA	completeMissing	1	0
O76074	PDE5A	phosphodiesterase 5A	8654	O76074	RA-undiff	Inf	NA	NA	NA	NA	0	oneConditionMissing	0.944444	0
O76094	SRP72	signal recognition particle 72	6731	O76094	PMA-undiff	-0.0835913	0.195911	-0.42668	15	0.675673	0.828222	NA	0.506944	0.340278
O76094	SRP72	signal recognition particle 72	6731	O76094	RA-undiff	0.0177427	0.195911	0.0905654	15	0.929036	0.970386	NA	0.472222	0.305556
O76094	SRP72	signal recognition particle 72	6731	O76094	RA-PMA	0.101334	0.195911	0.517246	15	0.612528	0.987112	NA	0.451389	0.284722
O76095	JTB	jumping translocation breakpoint	10899	O76095	RA-PMA	-0.131783	0.308123	-0.427695	4	0.690893	0.994485	NA	0.5	0
O76095	JTB	jumping translocation breakpoint	10899	O76095	PMA-undiff	0.0630265	0.397786	0.158443	4	0.881785	0.947063	NA	0.583333	0
O76095	JTB	jumping translocation breakpoint	10899	O76095	RA-undiff	-0.0687564	0.435752	-0.157788	4	0.882269	0.956876	NA	0.75	0
O94760	DDAH1	dimethylarginine dimethylaminohydrolase 1	23576	O94760	RA-PMA	-0.1605	0.177499	-0.90423	15	0.380167	0.975594	NA	0.451754	0.346491
O94760	DDAH1	dimethylarginine dimethylaminohydrolase 1	23576	O94760	RA-undiff	0.522632	0.177499	2.94442	15	0.0100468	0.0940397	NA	0.530702	0.425439
O94760	DDAH1	dimethylarginine dimethylaminohydrolase 1	23576	O94760	PMA-undiff	0.683132	0.177499	3.84865	15	0.00157828	0.0221269	NA	0.508772	0.403509
O94766	B3GAT3	beta-1,3-glucuronyltransferase 3	26229	O94766	RA-undiff	0.332277	0.157685	2.10722	14	0.0536114	0.244142	NA	0.583333	0.270833
O94766	B3GAT3	beta-1,3-glucuronyltransferase 3	26229	O94766	RA-PMA	0.0881094	0.150346	0.586042	14	0.567176	0.97864	NA	0.5	0.25
O94766	B3GAT3	beta-1,3-glucuronyltransferase 3	26229	O94766	PMA-undiff	0.244167	0.157685	1.54845	14	0.143817	0.366867	NA	0.625	0.3125
O94776	MTA2	metastasis associated 1 family member 2	9219	O94776	RA-PMA	0.237119	0.237135	0.999935	15	0.333201	0.975594	NA	0.554348	0.51087
O94776	MTA2	metastasis associated 1 family member 2	9219	O94776	PMA-undiff	-0.498319	0.237135	-2.10142	15	0.0529142	0.203529	NA	0.514493	0.471014
O94776	MTA2	metastasis associated 1 family member 2	9219	O94776	RA-undiff	-0.2612	0.237135	-1.10148	15	0.288049	0.582128	NA	0.481884	0.438406
O94804	STK10	serine/threonine kinase 10	6793	O94804	RA-PMA	-0.303921	0.382433	-0.794704	1	0.572508	0.979272	NA	0.916667	0
O94804	STK10	serine/threonine kinase 10	6793	O94804	RA-undiff	Inf	NA	NA	NA	NA	0	oneConditionMissing	0.944444	0
O94804	STK10	serine/threonine kinase 10	6793	O94804	PMA-undiff	Inf	NA	NA	NA	NA	0	oneConditionMissing	0.972222	0
O94805	ACTL6B	actin like 6B	51412	O94805	RA-PMA	1.10349	0.567877	1.94319	8	0.0879118	0.866503	NA	0.791667	0
O94805	ACTL6B	actin like 6B	51412	O94805	PMA-undiff	-1.25644	0.507925	-2.47367	8	0.0384896	0.168266	NA	0.666667	0
O94805	ACTL6B	actin like 6B	51412	O94805	RA-undiff	-0.152943	0.439876	-0.347696	8	0.73704	0.890011	NA	0.625	0
O94822	LTN1	listerin E3 ubiquitin protein ligase 1	26046	O94822	PMA-undiff	0.0337329	0.417991	0.0807025	3	0.940761	0.9726	NA	0.861111	0.0833333
O94822	LTN1	listerin E3 ubiquitin protein ligase 1	26046	O94822	RA-PMA	-0.260115	0.417991	-0.622299	3	0.577838	0.979729	NA	0.888889	0.111111
O94822	LTN1	listerin E3 ubiquitin protein ligase 1	26046	O94822	RA-undiff	-0.226382	0.417991	-0.541596	3	0.625732	0.826885	NA	0.861111	0.0833333
O94826	TOMM70	translocase of outer mitochondrial membrane 70	9868	O94826	RA-undiff	-0.498519	0.163048	-3.0575	15	0.00798049	0.0810259	NA	0.56713	0.344907
O94826	TOMM70	translocase of outer mitochondrial membrane 70	9868	O94826	PMA-undiff	-0.72041	0.163048	-4.41839	15	0.000498225	0.0101887	NA	0.590278	0.368056
O94826	TOMM70	translocase of outer mitochondrial membrane 70	9868	O94826	RA-PMA	0.221891	0.163048	1.36089	15	0.193645	0.975594	NA	0.638889	0.416667
O94832	MYO1D	myosin ID	4642	O94832	RA-PMA	0.132266	0.364584	0.362787	5	0.731595	0.994485	NA	0.916667	0.166667
O94832	MYO1D	myosin ID	4642	O94832	RA-undiff	-0.564502	0.364584	-1.54835	5	0.182219	0.461911	NA	0.902778	0.152778
O94832	MYO1D	myosin ID	4642	O94832	PMA-undiff	-0.696769	0.420985	-1.65509	5	0.15881	0.387442	NA	0.930556	0.0972222
O94842	TOX4	TOX high mobility group box family member 4	9878	O94842	RA-PMA	0.169166	0.217697	0.777069	8	0.459476	0.975594	NA	0.75	0.333333
O94842	TOX4	TOX high mobility group box family member 4	9878	O94842	PMA-undiff	-0.23054	0.201548	-1.14385	8	0.285757	0.531605	NA	0.694444	0.361111
O94842	TOX4	TOX high mobility group box family member 4	9878	O94842	RA-undiff	-0.0613746	0.217697	-0.281927	8	0.785155	0.911544	NA	0.722222	0.305556
O94855	SEC24D	SEC24 homolog D, COPII coat complex component	9871	O94855	PMA-undiff	-0.0830984	0.258685	-0.321234	13	0.753139	0.875875	NA	0.69697	0.606061
O94855	SEC24D	SEC24 homolog D, COPII coat complex component	9871	O94855	RA-PMA	0.0142994	0.289219	0.0494414	13	0.961319	0.998451	NA	0.757576	0.515152
O94855	SEC24D	SEC24 homolog D, COPII coat complex component	9871	O94855	RA-undiff	-0.068799	0.289219	-0.237879	13	0.815683	0.922978	NA	0.742424	0.5
O94864	SUPT7L	SPT7 like, STAGA complex subunit gamma	9913	O94864	RA-undiff	-0.0573602	0.147451	-0.389013	2	0.734777	0.889675	NA	0.833333	0
O94864	SUPT7L	SPT7 like, STAGA complex subunit gamma	9913	O94864	PMA-undiff	-0.0770673	0.180589	-0.426754	2	0.711106	0.851455	NA	0.875	0
O94864	SUPT7L	SPT7 like, STAGA complex subunit gamma	9913	O94864	RA-PMA	0.0197071	0.180589	0.109126	2	0.923065	0.99603	NA	0.875	0
O94874	UFL1	UFM1 specific ligase 1	23376	O94874	PMA-undiff	0.0822988	0.39697	0.207317	7	0.841664	0.928014	NA	0.809524	0.142857
O94874	UFL1	UFM1 specific ligase 1	23376	O94874	RA-PMA	-0.446033	0.424379	-1.05103	7	0.328171	0.975594	NA	0.857143	0.142857
O94874	UFL1	UFM1 specific ligase 1	23376	O94874	RA-undiff	-0.363735	0.39697	-0.916276	7	0.389996	0.664987	NA	0.857143	0.190476
O94880	PHF14	PHD finger protein 14	9678	O94880	RA-undiff	0.173531	0.27722	0.62597	2	0.59525	0.811711	NA	0.895833	0.0625
O94880	PHF14	PHD finger protein 14	9678	O94880	RA-PMA	0.509676	0.339523	1.50115	2	0.27213	0.975594	NA	0.916667	0.0416667
O94880	PHF14	PHD finger protein 14	9678	O94880	PMA-undiff	-0.336145	0.339523	-0.99005	2	0.426499	0.661206	NA	0.9375	0.0625
O94886	TMEM63A	transmembrane protein 63A	9725	O94886	PMA-undiff	0.826635	0.283594	2.91485	13	0.0120591	0.0853757	NA	0.291667	0.125
O94886	TMEM63A	transmembrane protein 63A	9725	O94886	RA-undiff	0.0907038	0.253654	0.357588	13	0.72639	0.886238	NA	0.166667	0.166667
O94886	TMEM63A	transmembrane protein 63A	9725	O94886	RA-PMA	-0.735931	0.283594	-2.59501	13	0.0222151	0.629873	NA	0.291667	0.125
O94888	UBXN7	UBX domain protein 7	26043	O94888	PMA-undiff	-0.464297	0.29832	-1.55637	8	0.158232	0.387442	NA	0.714286	0.380952
O94888	UBXN7	UBX domain protein 7	26043	O94888	RA-PMA	0.431641	0.333532	1.29415	8	0.231721	0.975594	NA	0.821429	0.238095
O94888	UBXN7	UBX domain protein 7	26043	O94888	RA-undiff	-0.0326563	0.258353	-0.126402	8	0.902533	0.963995	NA	0.630952	0.380952
O94901	SUN1	Sad1 and UNC84 domain containing 1	23353	O94901	RA-PMA	0.153664	0.253907	0.605196	12	0.556321	0.977548	NA	0.787037	0.37037
O94901	SUN1	Sad1 and UNC84 domain containing 1	23353	O94901	PMA-undiff	0.338369	0.244323	1.38493	12	0.191283	0.430913	NA	0.833333	0.481481
O94901	SUN1	Sad1 and UNC84 domain containing 1	23353	O94901	RA-undiff	0.492032	0.229195	2.14679	12	0.0529462	0.242508	NA	0.805556	0.518519
O94903	PLPBP	pyridoxal phosphate binding protein	11212	O94903	RA-undiff	-0.0711778	0.217437	-0.327349	12	0.749044	0.895287	NA	0.761905	0.416667
O94903	PLPBP	pyridoxal phosphate binding protein	11212	O94903	RA-PMA	-0.127363	0.240882	-0.528738	12	0.606629	0.985931	NA	0.809524	0.345238
O94903	PLPBP	pyridoxal phosphate binding protein	11212	O94903	PMA-undiff	0.0561855	0.231789	0.2424	12	0.812564	0.912183	NA	0.785714	0.380952
O94905	ERLIN2	ER lipid raft associated 2	11160	O94905	RA-PMA	-0.0477496	0.268542	-0.177811	15	0.861251	0.995592	NA	0.606061	0.424242
O94905	ERLIN2	ER lipid raft associated 2	11160	O94905	PMA-undiff	0.0395389	0.268542	0.147236	15	0.884907	0.947453	NA	0.590909	0.409091
O94905	ERLIN2	ER lipid raft associated 2	11160	O94905	RA-undiff	-0.00821071	0.268542	-0.0305751	15	0.976011	0.988351	NA	0.575758	0.393939
O94906	PRPF6	pre-mRNA processing factor 6	24148	O94906	RA-undiff	-0.199312	0.186522	-1.06857	15	0.302159	0.596294	NA	0.683333	0.45
O94906	PRPF6	pre-mRNA processing factor 6	24148	O94906	RA-PMA	0.104351	0.186522	0.55946	15	0.584105	0.980268	NA	0.711111	0.477778
O94906	PRPF6	pre-mRNA processing factor 6	24148	O94906	PMA-undiff	-0.303663	0.186522	-1.62803	15	0.124336	0.337771	NA	0.688889	0.455556
O94919	ENDOD1	endonuclease domain containing 1	23052	O94919	RA-PMA	-0.709222	0.265868	-2.66758	10	0.0235905	0.657378	NA	0.616667	0.216667
O94919	ENDOD1	endonuclease domain containing 1	23052	O94919	PMA-undiff	Inf	NA	NA	NA	NA	0	oneConditionMissing	0.783333	0.0833333
O94919	ENDOD1	endonuclease domain containing 1	23052	O94919	RA-undiff	Inf	NA	NA	NA	NA	0	oneConditionMissing	0.833333	0.133333
O94925	GLS	glutaminase	2744	O94925	RA-undiff	-0.300496	0.244513	-1.22896	15	0.23802	0.526176	NA	0.472222	0.424603
O94925	GLS	glutaminase	2744	O94925	RA-PMA	0.108331	0.244513	0.443048	15	0.664054	0.994485	NA	0.543651	0.496032
O94925	GLS	glutaminase	2744	O94925	PMA-undiff	-0.408827	0.244513	-1.672	15	0.115248	0.322553	NA	0.515873	0.468254
O94927	HAUS5	HAUS augmin like complex subunit 5	23354	O94927	RA-PMA	#NAME?	NA	NA	NA	NA	0	oneConditionMissing	0.916667	0
O94927	HAUS5	HAUS augmin like complex subunit 5	23354	O94927	PMA-undiff	0.672207	0.58306	1.15289	1	0.454864	0.678701	NA	0.75	0
O94927	HAUS5	HAUS augmin like complex subunit 5	23354	O94927	RA-undiff	#NAME?	NA	NA	NA	NA	0	oneConditionMissing	0.833333	0
O94966	USP19	ubiquitin specific peptidase 19	10869	O94966	RA-undiff	-0.0197306	0.200086	-0.0986105	9	0.923609	0.968541	NA	0.861111	0.194444
O94966	USP19	ubiquitin specific peptidase 19	10869	O94966	RA-PMA	-0.21303	0.200086	-1.06469	9	0.314745	0.975594	NA	0.847222	0.180556
O94966	USP19	ubiquitin specific peptidase 19	10869	O94966	PMA-undiff	0.193299	0.200086	0.966081	9	0.359244	0.604654	NA	0.847222	0.180556
O94973	AP2A2	adaptor related protein complex 2 subunit alpha 2	161	O94973	RA-PMA	0.504372	0.322815	1.56242	13	0.142196	0.967993	NA	0.777778	0.490741
O94973	AP2A2	adaptor related protein complex 2 subunit alpha 2	161	O94973	PMA-undiff	-0.11568	0.322815	-0.358349	13	0.725834	0.857995	NA	0.805556	0.518519
O94973	AP2A2	adaptor related protein complex 2 subunit alpha 2	161	O94973	RA-undiff	0.388692	0.337169	1.15281	13	0.269746	0.5625	NA	0.787037	0.435185
O94979	SEC31A	SEC31 homolog A, COPII coat complex component	22872	O94979	RA-undiff	0.119895	0.237626	0.504552	15	0.621204	0.824558	NA	0.602564	0.448718
O94979	SEC31A	SEC31 homolog A, COPII coat complex component	22872	O94979	PMA-undiff	0.0328069	0.237626	0.138061	15	0.892028	0.950768	NA	0.592949	0.439103
O94979	SEC31A	SEC31 homolog A, COPII coat complex component	22872	O94979	RA-PMA	0.0870877	0.237626	0.366491	15	0.719117	0.994485	NA	0.599359	0.445513
O94992	HEXIM1	HEXIM P-TEFb complex subunit 1	10614	O94992	RA-undiff	0.620754	0.337934	1.83691	14	0.0875421	0.324592	NA	0.714286	0.238095
O94992	HEXIM1	HEXIM P-TEFb complex subunit 1	10614	O94992	RA-PMA	0.0915784	0.337934	0.270995	14	0.790349	0.994485	NA	0.678571	0.202381
O94992	HEXIM1	HEXIM P-TEFb complex subunit 1	10614	O94992	PMA-undiff	0.529176	0.322207	1.64235	14	0.122782	0.336529	NA	0.702381	0.27381
O95104	SCAF4	SR-related CTD associated factor 4	57466	O95104	RA-undiff	-0.0217354	0.200337	-0.108494	14	0.915143	0.96667	NA	0.678571	0.333333
O95104	SCAF4	SR-related CTD associated factor 4	57466	O95104	RA-PMA	0.176018	0.200337	0.878612	14	0.394442	0.975594	NA	0.678571	0.333333
O95104	SCAF4	SR-related CTD associated factor 4	57466	O95104	PMA-undiff	-0.197754	0.191014	-1.03529	14	0.318088	0.559696	NA	0.642857	0.357143
O95140	MFN2	mitofusin 2	9927	O95140	RA-undiff	-0.4027	0.174764	-2.30426	7	0.0546472	0.247343	NA	0.8	0.333333
O95140	MFN2	mitofusin 2	9927	O95140	PMA-undiff	-0.109187	0.214041	-0.510124	7	0.625652	0.799353	NA	0.816667	0.216667
O95140	MFN2	mitofusin 2	9927	O95140	RA-PMA	-0.293513	0.214041	-1.37129	7	0.212624	0.975594	NA	0.883333	0.283333
O95155	UBE4B	ubiquitination factor E4B	10277	O95155	RA-PMA	0.193101	0.235206	0.820985	12	0.427664	0.975594	NA	0.75	0.05
O95155	UBE4B	ubiquitination factor E4B	10277	O95155	RA-undiff	0.279612	0.192045	1.45597	12	0.17106	0.451615	NA	0.7	0.1
O95155	UBE4B	ubiquitination factor E4B	10277	O95155	PMA-undiff	0.0865113	0.235206	0.367811	12	0.71942	0.855104	NA	0.783333	0.0833333
O95159	ZFPL1	zinc finger protein like 1	7542	O95159	PMA-undiff	#NAME?	NA	NA	NA	NA	0	oneConditionMissing	0.916667	0
O95159	ZFPL1	zinc finger protein like 1	7542	O95159	RA-PMA	NA	NA	NA	NA	NA	NA	completeMissing	1	0
O95159	ZFPL1	zinc finger protein like 1	7542	O95159	RA-undiff	#NAME?	NA	NA	NA	NA	0	oneConditionMissing	0.916667	0
O95163	ELP1	elongator complex protein 1	8518	O95163	PMA-undiff	-0.328625	0.40621	-0.809003	9	0.439376	0.670103	NA	0.820513	0.230769
O95163	ELP1	elongator complex protein 1	8518	O95163	RA-PMA	-0.152896	0.43085	-0.35487	9	0.730861	0.994485	NA	0.910256	0.217949
O95163	ELP1	elongator complex protein 1	8518	O95163	RA-undiff	-0.481521	0.321137	-1.49942	9	0.167997	0.44751	NA	0.807692	0.320513
O95166	GABARAP	GABA type A receptor-associated protein	11337	O95166	PMA-undiff	0.380898	0.229288	1.66122	7	0.140625	0.362494	NA	0.708333	0.291667
O95166	GABARAP	GABA type A receptor-associated protein	11337	O95166	RA-PMA	-0.0661825	0.245119	-0.270001	7	0.794946	0.994485	NA	0.708333	0.208333
O95166	GABARAP	GABA type A receptor-associated protein	11337	O95166	RA-undiff	0.314715	0.229288	1.37258	7	0.212243	0.497285	NA	0.666667	0.25
O95167	NDUFA3	NADH:ubiquinone oxidoreductase subunit A3	4696	O95167	PMA-undiff	-0.217655	0.447227	-0.486677	4	0.65195	0.815113	NA	0.75	0
O95167	NDUFA3	NADH:ubiquinone oxidoreductase subunit A3	4696	O95167	RA-PMA	0.302593	0.316237	0.956854	4	0.392826	0.975594	NA	0.5	0
O95167	NDUFA3	NADH:ubiquinone oxidoreductase subunit A3	4696	O95167	RA-undiff	0.0849379	0.408261	0.208048	4	0.845355	0.941649	NA	0.583333	0
O95168	NDUFB4	NADH:ubiquinone oxidoreductase subunit B4	4710	O95168	PMA-undiff	0.055448	0.192858	0.287506	15	0.777659	0.890377	NA	0.4	0.4
O95168	NDUFB4	NADH:ubiquinone oxidoreductase subunit B4	4710	O95168	RA-PMA	-0.247597	0.192858	-1.28383	15	0.21868	0.975594	NA	0.466667	0.466667
O95168	NDUFB4	NADH:ubiquinone oxidoreductase subunit B4	4710	O95168	RA-undiff	-0.192149	0.192858	-0.996321	15	0.334896	0.626929	NA	0.5	0.5
O95169	NDUFB8	NADH:ubiquinone oxidoreductase subunit B8	4714	O95169	PMA-undiff	-0.203785	0.222629	-0.915356	14	0.375502	0.619553	NA	0.616667	0.533333
O95169	NDUFB8	NADH:ubiquinone oxidoreductase subunit B8	4714	O95169	RA-PMA	0.061062	0.222629	0.274277	14	0.787877	0.994485	NA	0.633333	0.55
O95169	NDUFB8	NADH:ubiquinone oxidoreductase subunit B8	4714	O95169	RA-undiff	-0.142723	0.212268	-0.672369	14	0.512293	0.761778	NA	0.583333	0.583333
O95182	NDUFA7	NADH:ubiquinone oxidoreductase subunit A7	4701	O95182	PMA-undiff	#NAME?	NA	NA	NA	NA	0	oneConditionMissing	0.916667	0
O95182	NDUFA7	NADH:ubiquinone oxidoreductase subunit A7	4701	O95182	RA-PMA	Inf	NA	NA	NA	NA	0	oneConditionMissing	0.833333	0
O95182	NDUFA7	NADH:ubiquinone oxidoreductase subunit A7	4701	O95182	RA-undiff	0.5135	0.522177	0.983383	1	0.505334	0.756424	NA	0.75	0
O95183	VAMP5	vesicle associated membrane protein 5	10791	O95183	PMA-undiff	#NAME?	NA	NA	NA	NA	0	oneConditionMissing	0.833333	0
O95183	VAMP5	vesicle associated membrane protein 5	10791	O95183	RA-PMA	Inf	NA	NA	NA	NA	0	oneConditionMissing	0.916667	0
O95183	VAMP5	vesicle associated membrane protein 5	10791	O95183	RA-undiff	0.014491	0.761227	0.0190364	1	0.987883	0.993497	NA	0.75	0
O95185	UNC5C	unc-5 netrin receptor C	8633	O95185	PMA-undiff	#NAME?	NA	NA	NA	NA	0	oneConditionMissing	0.916667	0
O95185	UNC5C	unc-5 netrin receptor C	8633	O95185	RA-PMA	NA	NA	NA	NA	NA	NA	completeMissing	1	0
O95185	UNC5C	unc-5 netrin receptor C	8633	O95185	RA-undiff	#NAME?	NA	NA	NA	NA	0	oneConditionMissing	0.916667	0
O95197	RTN3	reticulon 3	10313	O95197	PMA-undiff	-0.249252	0.203538	-1.2246	15	0.239613	0.488109	NA	0.458333	0.458333
O95197	RTN3	reticulon 3	10313	O95197	RA-undiff	-0.0553207	0.203538	-0.271795	15	0.789485	0.912638	NA	0.395833	0.395833
O95197	RTN3	reticulon 3	10313	O95197	RA-PMA	0.193931	0.203538	0.9528	15	0.355794	0.975594	NA	0.4375	0.4375
O95202	LETM1	leucine zipper and EF-hand containing transmembrane protein 1	3954	O95202	PMA-undiff	-0.211727	0.275144	-0.769514	15	0.453537	0.678315	NA	0.518519	0.407407
O95202	LETM1	leucine zipper and EF-hand containing transmembrane protein 1	3954	O95202	RA-undiff	-0.113106	0.275144	-0.411081	15	0.686826	0.865026	NA	0.5	0.388889
O95202	LETM1	leucine zipper and EF-hand containing transmembrane protein 1	3954	O95202	RA-PMA	0.0986205	0.275144	0.358433	15	0.725014	0.994485	NA	0.546296	0.435185
O95208	EPN2	epsin 2	22905	O95208	RA-undiff	0.18658	0.522656	0.356985	1	0.781714	0.90947	NA	0.861111	0.0277778
O95208	EPN2	epsin 2	22905	O95208	PMA-undiff	-0.17878	0.603511	-0.296233	1	0.816655	0.914546	NA	0.944444	0.0555556
O95208	EPN2	epsin 2	22905	O95208	RA-PMA	0.36536	0.522656	0.699045	1	0.611608	0.987112	NA	0.861111	0.0277778
O95210	STBD1	starch binding domain 1	8987	O95210	RA-undiff	-0.0588172	0.19399	-0.303197	3	0.78155	0.90947	NA	0.895833	0.0625
O95210	STBD1	starch binding domain 1	8987	O95210	PMA-undiff	-0.0638163	0.153363	-0.416114	3	0.705303	0.847711	NA	0.854167	0.0625
O95210	STBD1	starch binding domain 1	8987	O95210	RA-PMA	0.00499912	0.205758	0.0242962	3	0.982142	0.998451	NA	0.916667	0.0416667
O95218	ZRANB2	zinc finger RANBP2-type containing 2	9406	O95218	PMA-undiff	0.0209704	0.260852	0.0803917	15	0.936989	0.971838	NA	0.427083	0.302083
O95218	ZRANB2	zinc finger RANBP2-type containing 2	9406	O95218	RA-PMA	0.112426	0.260852	0.430994	15	0.672602	0.994485	NA	0.4375	0.3125
O95218	ZRANB2	zinc finger RANBP2-type containing 2	9406	O95218	RA-undiff	0.133396	0.260852	0.511386	15	0.616526	0.823179	NA	0.427083	0.302083
O95219	SNX4	sorting nexin 4	8723	O95219	PMA-undiff	-0.371408	0.256445	-1.4483	15	0.168114	0.400276	NA	0.625	0.375
O95219	SNX4	sorting nexin 4	8723	O95219	RA-undiff	-0.310746	0.256445	-1.21175	15	0.244353	0.533941	NA	0.645833	0.395833
O95219	SNX4	sorting nexin 4	8723	O95219	RA-PMA	0.0606625	0.256445	0.236552	15	0.816204	0.994485	NA	0.645833	0.395833
O95232	LUC7L3	LUC7 like 3 pre-mRNA splicing factor	51747	O95232	PMA-undiff	-0.507344	0.264963	-1.91477	15	0.0747908	0.250117	NA	0.552083	0.302083
O95232	LUC7L3	LUC7 like 3 pre-mRNA splicing factor	51747	O95232	RA-PMA	-0.0656783	0.264963	-0.247877	15	0.807591	0.994485	NA	0.572917	0.322917
O95232	LUC7L3	LUC7 like 3 pre-mRNA splicing factor	51747	O95232	RA-undiff	-0.573022	0.264963	-2.16265	15	0.0471302	0.229407	NA	0.541667	0.291667
O95239	KIF4A	kinesin family member 4A	24137	O95239	PMA-undiff	-0.882786	0.343003	-2.57369	7	0.0368091	0.163443	NA	0.805556	0.25
O95239	KIF4A	kinesin family member 4A	24137	O95239	RA-undiff	-0.781275	0.343003	-2.27775	7	0.0568245	0.253168	NA	0.796296	0.240741
O95239	KIF4A	kinesin family member 4A	24137	O95239	RA-PMA	0.10151	0.420091	0.241638	7	0.815986	0.994485	NA	0.935185	0.157407
O95251	KAT7	lysine acetyltransferase 7	11143	O95251	PMA-undiff	-0.430826	0.173572	-2.48212	7	0.0420796	0.176821	NA	0.791667	0.229167
O95251	KAT7	lysine acetyltransferase 7	11143	O95251	RA-PMA	0.360448	0.185557	1.94252	7	0.0931879	0.885168	NA	0.854167	0.229167
O95251	KAT7	lysine acetyltransferase 7	11143	O95251	RA-undiff	-0.0703782	0.173572	-0.405469	7	0.697239	0.867543	NA	0.770833	0.208333
O95292	VAPB	VAMP associated protein B and C	9217	O95292	PMA-undiff	0.288612	0.169004	1.70772	15	0.108295	0.310705	NA	0.525	0.325
O95292	VAPB	VAMP associated protein B and C	9217	O95292	RA-undiff	0.341374	0.169004	2.01992	15	0.0616256	0.264828	NA	0.566667	0.366667
O95292	VAPB	VAMP associated protein B and C	9217	O95292	RA-PMA	0.0527627	0.169004	0.312198	15	0.759188	0.994485	NA	0.525	0.325
O95295	SNAPIN	SNAP associated protein	23557	O95295	PMA-undiff	0.0603725	0.284402	0.212279	13	0.835182	0.925733	NA	0.791667	0
O95295	SNAPIN	SNAP associated protein	23557	O95295	RA-PMA	0.176959	0.272294	0.649882	13	0.527086	0.975594	NA	0.770833	0
O95295	SNAPIN	SNAP associated protein	23557	O95295	RA-undiff	0.237331	0.272294	0.871599	13	0.399238	0.671932	NA	0.770833	0
O95297	MPZL1	myelin protein zero like 1	9019	O95297	PMA-undiff	-0.166107	0.237083	-0.700625	3	0.533987	0.734532	NA	0.583333	0
O95297	MPZL1	myelin protein zero like 1	9019	O95297	RA-undiff	-0.301237	0.318081	-0.947045	3	0.413484	0.683803	NA	0.75	0
O95297	MPZL1	myelin protein zero like 1	9019	O95297	RA-PMA	-0.13513	0.299889	-0.4506	3	0.682852	0.994485	NA	0.666667	0
O95299	NDUFA10	NADH:ubiquinone oxidoreductase subunit A10	4705	O95299	PMA-undiff	-0.434725	0.21863	-1.98841	15	0.0653313	0.229741	NA	0.555556	0.555556
O95299	NDUFA10	NADH:ubiquinone oxidoreductase subunit A10	4705	O95299	RA-PMA	0.143943	0.21863	0.658389	15	0.520267	0.975594	NA	0.62963	0.62963
O95299	NDUFA10	NADH:ubiquinone oxidoreductase subunit A10	4705	O95299	RA-undiff	-0.290781	0.21863	-1.33002	15	0.203383	0.489172	NA	0.518519	0.518519
O95302	FKBP9	FKBP prolyl isomerase 9	11328	O95302	PMA-undiff	0.275869	0.389356	0.708525	15	0.489485	0.706586	NA	0.625	0.525
O95302	FKBP9	FKBP prolyl isomerase 9	11328	O95302	RA-undiff	0.509337	0.389356	1.30815	15	0.210514	0.496418	NA	0.566667	0.466667
O95302	FKBP9	FKBP prolyl isomerase 9	11328	O95302	RA-PMA	0.233468	0.389356	0.599627	15	0.557704	0.977548	NA	0.558333	0.458333
O95336	PGLS	6-phosphogluconolactonase	25796	O95336	PMA-undiff	0.0716441	0.165502	0.432889	15	0.671255	0.825833	NA	0.494444	0.427778
O95336	PGLS	6-phosphogluconolactonase	25796	O95336	RA-PMA	-0.139934	0.165502	-0.84551	15	0.411111	0.975594	NA	0.511111	0.444444
O95336	PGLS	6-phosphogluconolactonase	25796	O95336	RA-undiff	-0.0682898	0.165502	-0.412621	15	0.685721	0.864362	NA	0.538889	0.472222
O95340	PAPSS2	3'-phosphoadenosine 5'-phosphosulfate synthase 2	9060	O95340	RA-PMA	0.653178	0.295651	2.20929	7	0.0628631	0.814528	NA	0.875	0.208333
O95340	PAPSS2	3'-phosphoadenosine 5'-phosphosulfate synthase 2	9060	O95340	RA-undiff	0.207917	0.362097	0.574203	7	0.583802	0.805668	NA	0.891667	0.141667
O95340	PAPSS2	3'-phosphoadenosine 5'-phosphosulfate synthase 2	9060	O95340	PMA-undiff	-0.445261	0.362097	-1.22967	7	0.258542	0.506219	NA	0.933333	0.183333
O95343	SIX3	SIX homeobox 3	6496	O95343	PMA-undiff	#NAME?	NA	NA	NA	NA	0	oneConditionMissing	0.75	0
O95343	SIX3	SIX homeobox 3	6496	O95343	RA-PMA	NA	NA	NA	NA	NA	NA	completeMissing	1	0
O95343	SIX3	SIX homeobox 3	6496	O95343	RA-undiff	#NAME?	NA	NA	NA	NA	0	oneConditionMissing	0.75	0
O95347	SMC2	structural maintenance of chromosomes 2	10592	O95347	RA-PMA	0.190152	0.19573	0.971503	15	0.346704	0.975594	NA	0.884058	0.492754
O95347	SMC2	structural maintenance of chromosomes 2	10592	O95347	RA-undiff	-0.952092	0.19573	-4.86432	15	0.000206217	0.00758715	NA	0.782609	0.391304
O95347	SMC2	structural maintenance of chromosomes 2	10592	O95347	PMA-undiff	-1.14224	0.19573	-5.83583	15	3.27849e-05	0.00158791	NA	0.797101	0.405797
O95352	ATG7	autophagy related 7	10533	O95352	RA-undiff	0.385394	0.288441	1.33613	7	0.223306	0.510269	NA	0.833333	0.25
O95352	ATG7	autophagy related 7	10533	O95352	RA-PMA	-0.2637	0.173064	-1.52371	7	0.171402	0.975594	NA	0.638889	0.388889
O95352	ATG7	autophagy related 7	10533	O95352	PMA-undiff	0.649094	0.282613	2.29676	7	0.0552543	0.208179	NA	0.75	0.25
O95372	LYPLA2	lysophospholipase 2	11313	O95372	RA-PMA	-0.182315	0.324141	-0.562455	15	0.582115	0.980113	NA	0.5	0.416667
O95372	LYPLA2	lysophospholipase 2	11313	O95372	RA-undiff	0.0846533	0.324141	0.261162	15	0.797519	0.915417	NA	0.513889	0.430556
O95372	LYPLA2	lysophospholipase 2	11313	O95372	PMA-undiff	0.266968	0.324141	0.823617	15	0.42306	0.659307	NA	0.527778	0.444444
O95373	IPO7	importin 7	10527	O95373	RA-undiff	-0.492538	0.14897	-3.30628	15	0.00479669	0.0600152	NA	0.565217	0.347826
O95373	IPO7	importin 7	10527	O95373	RA-PMA	-0.0100325	0.14897	-0.0673454	15	0.947196	0.998451	NA	0.594203	0.376812
O95373	IPO7	importin 7	10527	O95373	PMA-undiff	-0.482505	0.14897	-3.23894	15	0.0055067	0.0521316	NA	0.557971	0.34058
O95376	ARIH2	ariadne RBR E3 ubiquitin protein ligase 2	10425	O95376	RA-PMA	Inf	NA	NA	NA	NA	0	oneConditionMissing	0.833333	0
O95376	ARIH2	ariadne RBR E3 ubiquitin protein ligase 2	10425	O95376	RA-undiff	0.454205	0.0851984	5.33114	1	0.118044	0.373956	NA	0.75	0
O95376	ARIH2	ariadne RBR E3 ubiquitin protein ligase 2	10425	O95376	PMA-undiff	#NAME?	NA	NA	NA	NA	0	oneConditionMissing	0.916667	0
O95391	SLU7	SLU7 homolog, splicing factor	10569	O95391	RA-undiff	-0.33385	0.706844	-0.472311	3	0.668938	0.85246	NA	0.861111	0
O95391	SLU7	SLU7 homolog, splicing factor	10569	O95391	RA-PMA	Inf	NA	NA	NA	NA	0	oneConditionMissing	0.916667	0
O95391	SLU7	SLU7 homolog, splicing factor	10569	O95391	PMA-undiff	#NAME?	NA	NA	NA	NA	0	oneConditionMissing	0.944444	0
O95394	PGM3	phosphoglucomutase 3	5238	O95394	RA-PMA	-0.295604	0.166888	-1.77127	15	0.096826	0.905161	NA	0.692708	0.380208
O95394	PGM3	phosphoglucomutase 3	5238	O95394	RA-undiff	0.174179	0.166888	1.04368	15	0.313161	0.604063	NA	0.760417	0.447917
O95394	PGM3	phosphoglucomutase 3	5238	O95394	PMA-undiff	0.469783	0.166888	2.81496	15	0.0130595	0.0896865	NA	0.723958	0.411458
O95400	CD2BP2	CD2 cytoplasmic tail binding protein 2	10421	O95400	RA-undiff	-0.496445	0.183692	-2.70259	15	0.0163735	0.127031	NA	0.666667	0.541667
O95400	CD2BP2	CD2 cytoplasmic tail binding protein 2	10421	O95400	RA-PMA	0.0606603	0.183692	0.330228	15	0.745795	0.994485	NA	0.739583	0.614583
O95400	CD2BP2	CD2 cytoplasmic tail binding protein 2	10421	O95400	PMA-undiff	-0.557105	0.183692	-3.03282	15	0.00839238	0.0683459	NA	0.65625	0.53125
O95425	SVIL	supervillin	6840	O95425	RA-PMA	-0.154877	0.224763	-0.689065	4	0.52867	0.975594	NA	0.805556	0.138889
O95425	SVIL	supervillin	6840	O95425	RA-undiff	Inf	NA	NA	NA	NA	0	oneConditionMissing	0.888889	0.111111
O95425	SVIL	supervillin	6840	O95425	PMA-undiff	Inf	NA	NA	NA	NA	0	oneConditionMissing	0.916667	0.0277778
O95433	AHSA1	activator of HSP90 ATPase activity 1	10598	O95433	RA-undiff	-0.294903	0.184734	-1.59637	15	0.131255	0.39334	NA	0.357843	0.357843
O95433	AHSA1	activator of HSP90 ATPase activity 1	10598	O95433	RA-PMA	-0.117461	0.184734	-0.635839	15	0.534463	0.975594	NA	0.392157	0.392157
O95433	AHSA1	activator of HSP90 ATPase activity 1	10598	O95433	PMA-undiff	-0.177443	0.184734	-0.960532	15	0.352016	0.59658	NA	0.328431	0.328431
O95453	PARN	poly(A)-specific ribonuclease	5073	O95453	RA-PMA	-0.124469	NA	NA	0	NA	NA	NA	0.9375	0.0208333
O95453	PARN	poly(A)-specific ribonuclease	5073	O95453	RA-undiff	-0.474666	NA	NA	0	NA	NA	NA	0.9375	0.0208333
O95453	PARN	poly(A)-specific ribonuclease	5073	O95453	PMA-undiff	-0.350197	NA	NA	0	NA	NA	NA	0.958333	0.0416667
O95456	PSMG1	proteasome assembly chaperone 1	8624	O95456	RA-undiff	NA	NA	NA	NA	NA	NA	completeMissing	1	0
O95456	PSMG1	proteasome assembly chaperone 1	8624	O95456	PMA-undiff	Inf	NA	NA	NA	NA	0	oneConditionMissing	0.666667	0
O95456	PSMG1	proteasome assembly chaperone 1	8624	O95456	RA-PMA	#NAME?	NA	NA	NA	NA	0	oneConditionMissing	0.666667	0
O95470	SGPL1	sphingosine-1-phosphate lyase 1	8879	O95470	PMA-undiff	0.883155	0.266169	3.31802	15	0.00468267	0.0480136	NA	0.75	0.375
O95470	SGPL1	sphingosine-1-phosphate lyase 1	8879	O95470	RA-undiff	0.590358	0.266169	2.21798	15	0.0424132	0.216792	NA	0.78125	0.40625
O95470	SGPL1	sphingosine-1-phosphate lyase 1	8879	O95470	RA-PMA	-0.292797	0.266169	-1.10004	15	0.288657	0.975594	NA	0.697917	0.322917
O95479	H6PD	hexose-6-phosphate dehydrogenase/glucose 1-dehydrogenase	9563	O95479	RA-undiff	0.23415	0.218842	1.06995	6	0.325784	0.616403	NA	0.8125	0.3125
O95479	H6PD	hexose-6-phosphate dehydrogenase/glucose 1-dehydrogenase	9563	O95479	RA-PMA	-0.488657	0.193001	-2.53189	6	0.0445658	0.768449	NA	0.6875	0.270833
O95479	H6PD	hexose-6-phosphate dehydrogenase/glucose 1-dehydrogenase	9563	O95479	PMA-undiff	0.722807	0.23068	3.13337	6	0.0202376	0.115675	NA	0.791667	0.208333
O95486	SEC24A	SEC24 homolog A, COPII coat complex component	10802	O95486	RA-PMA	0.0985205	0.490322	0.20093	3	0.853605	0.995592	NA	0.875	0.125
O95486	SEC24A	SEC24 homolog A, COPII coat complex component	10802	O95486	RA-undiff	-0.418129	0.46228	-0.904493	3	0.432407	0.69862	NA	0.791667	0.125
O95486	SEC24A	SEC24 homolog A, COPII coat complex component	10802	O95486	PMA-undiff	-0.51665	0.365465	-1.41368	3	0.252357	0.500499	NA	0.75	0.166667
O95487	SEC24B	SEC24 homolog B, COPII coat complex component	10427	O95487	RA-PMA	0.0964011	0.262958	0.366602	14	0.719397	0.994485	NA	0.741667	0.383333
O95487	SEC24B	SEC24 homolog B, COPII coat complex component	10427	O95487	PMA-undiff	0.0624802	0.262958	0.237605	14	0.81563	0.914418	NA	0.75	0.391667
O95487	SEC24B	SEC24 homolog B, COPII coat complex component	10427	O95487	RA-undiff	0.158881	0.250721	0.633698	14	0.536495	0.775138	NA	0.725	0.425
O95490	ADGRL2	adhesion G protein-coupled receptor L2	23266	O95490	RA-PMA	0.199271	0.333673	0.597205	13	0.560629	0.978144	NA	0.77381	0.369048
O95490	ADGRL2	adhesion G protein-coupled receptor L2	23266	O95490	RA-undiff	-0.241277	0.298446	-0.808446	13	0.43338	0.698642	NA	0.690476	0.404762
O95490	ADGRL2	adhesion G protein-coupled receptor L2	23266	O95490	PMA-undiff	-0.440548	0.333673	-1.3203	13	0.209509	0.451789	NA	0.75	0.345238
O95571	ETHE1	ETHE1 persulfide dioxygenase	23474	O95571	RA-PMA	0.102858	0.414303	0.248267	7	0.811054	0.994485	NA	0.625	0.375
O95571	ETHE1	ETHE1 persulfide dioxygenase	23474	O95571	PMA-undiff	0.672506	0.676554	0.994018	7	0.353325	0.597972	NA	0.8125	0.3125
O95571	ETHE1	ETHE1 persulfide dioxygenase	23474	O95571	RA-undiff	0.775364	0.690505	1.12289	7	0.298514	0.592247	NA	0.770833	0.1875
O95573	ACSL3	acyl-CoA synthetase long chain family member 3	2181	O95573	RA-PMA	-0.0946009	0.24555	-0.385262	15	0.705451	0.994485	NA	0.578947	0.368421
O95573	ACSL3	acyl-CoA synthetase long chain family member 3	2181	O95573	RA-undiff	0.877969	0.24555	3.57553	15	0.00276081	0.0413302	NA	0.684211	0.473684
O95573	ACSL3	acyl-CoA synthetase long chain family member 3	2181	O95573	PMA-undiff	0.97257	0.24555	3.96079	15	0.00125562	0.018908	NA	0.649123	0.438596
O95602	POLR1A	RNA polymerase I subunit A	25885	O95602	RA-PMA	0.126679	0.253376	0.499965	10	0.627918	0.990127	NA	0.893939	0.19697
O95602	POLR1A	RNA polymerase I subunit A	25885	O95602	PMA-undiff	-0.124622	0.21943	-0.567933	10	0.582607	0.769492	NA	0.878788	0.257576
O95602	POLR1A	RNA polymerase I subunit A	25885	O95602	RA-undiff	0.00205753	0.253376	0.00812045	10	0.993681	0.996093	NA	0.893939	0.19697
O95628	CNOT4	CCR4-NOT transcription complex subunit 4	4850	O95628	RA-PMA	-0.00688077	0.347216	-0.019817	4	0.985138	0.998451	NA	0.791667	0
O95628	CNOT4	CCR4-NOT transcription complex subunit 4	4850	O95628	RA-undiff	-0.259128	0.380356	-0.681276	4	0.533096	0.774125	NA	0.833333	0
O95628	CNOT4	CCR4-NOT transcription complex subunit 4	4850	O95628	PMA-undiff	-0.252247	0.347216	-0.726484	4	0.507775	0.719446	NA	0.791667	0
O95630	STAMBP	STAM binding protein	10617	O95630	RA-PMA	0.517039	0.227587	2.27183	10	0.046426	0.771244	NA	0.833333	0.233333
O95630	STAMBP	STAM binding protein	10617	O95630	PMA-undiff	-0.696775	0.197096	-3.53521	10	0.0053997	0.051493	NA	0.766667	0.266667
O95630	STAMBP	STAM binding protein	10617	O95630	RA-undiff	-0.179737	0.227587	-0.789751	10	0.447995	0.711431	NA	0.766667	0.166667
O95639	CPSF4	cleavage and polyadenylation specific factor 4	10898	O95639	RA-PMA	1.04037	0.359103	2.89714	3	0.0626477	0.814528	NA	0.833333	0.111111
O95639	CPSF4	cleavage and polyadenylation specific factor 4	10898	O95639	RA-undiff	Inf	NA	NA	NA	NA	0	oneConditionMissing	0.916667	0.0277778
O95639	CPSF4	cleavage and polyadenylation specific factor 4	10898	O95639	PMA-undiff	Inf	NA	NA	NA	NA	0	oneConditionMissing	0.916667	0.0833333
O95670	ATP6V1G2	ATPase H+ transporting V1 subunit G2	534	O95670	RA-PMA	-0.138179	0.152918	-0.903617	2	0.461572	0.975594	NA	0.666667	0
O95670	ATP6V1G2	ATPase H+ transporting V1 subunit G2	534	O95670	PMA-undiff	Inf	NA	NA	NA	NA	0	oneConditionMissing	0.916667	0
O95670	ATP6V1G2	ATPase H+ transporting V1 subunit G2	534	O95670	RA-undiff	Inf	NA	NA	NA	NA	0	oneConditionMissing	0.75	0
O95674	CDS2	CDP-diacylglycerol synthase 2	8760	O95674	PMA-undiff	0.445968	0.212616	2.09753	13	0.056063	0.210365	NA	0.166667	0
O95674	CDS2	CDP-diacylglycerol synthase 2	8760	O95674	RA-PMA	-0.0159726	0.190169	-0.0839916	13	0.934343	0.997567	NA	0	0
O95674	CDS2	CDP-diacylglycerol synthase 2	8760	O95674	RA-undiff	0.429996	0.212616	2.02241	13	0.0642072	0.271438	NA	0.166667	0
O95684	CEP43	centrosomal protein 43	11116	O95684	RA-undiff	-0.100704	0.259462	-0.388127	2	0.735339	0.889675	NA	0.666667	0
O95684	CEP43	centrosomal protein 43	11116	O95684	RA-PMA	-0.0368996	0.317775	-0.116118	2	0.918167	0.995592	NA	0.833333	0
O95684	CEP43	centrosomal protein 43	11116	O95684	PMA-undiff	-0.0638048	0.259462	-0.245912	2	0.828685	0.922962	NA	0.666667	0
O95714	HERC2	HECT and RLD domain containing E3 ubiquitin protein ligase 2	8924	O95714	RA-undiff	-0.017935	NA	NA	0	NA	NA	NA	0.944444	0
O95714	HERC2	HECT and RLD domain containing E3 ubiquitin protein ligase 2	8924	O95714	PMA-undiff	#NAME?	NA	NA	NA	NA	0	oneConditionMissing	0.972222	0
O95714	HERC2	HECT and RLD domain containing E3 ubiquitin protein ligase 2	8924	O95714	RA-PMA	Inf	NA	NA	NA	NA	0	oneConditionMissing	0.972222	0
O95721	SNAP29	synaptosome associated protein 29	9342	O95721	RA-undiff	0.3306	0.290092	1.13964	12	0.276675	0.56917	NA	0.75	0.375
O95721	SNAP29	synaptosome associated protein 29	9342	O95721	PMA-undiff	0.194548	0.236859	0.821364	12	0.427456	0.661206	NA	0.680556	0.513889
O95721	SNAP29	synaptosome associated protein 29	9342	O95721	RA-PMA	0.136052	0.290092	0.468997	12	0.647478	0.994485	NA	0.708333	0.333333
O95747	OXSR1	oxidative stress responsive kinase 1	9943	O95747	PMA-undiff	-0.392813	0.288761	-1.36034	15	0.193815	0.433435	NA	0.547619	0.404762
O95747	OXSR1	oxidative stress responsive kinase 1	9943	O95747	RA-PMA	-0.095228	0.288761	-0.329782	15	0.746125	0.994485	NA	0.595238	0.452381
O95747	OXSR1	oxidative stress responsive kinase 1	9943	O95747	RA-undiff	-0.488041	0.288761	-1.69012	15	0.111674	0.36207	NA	0.547619	0.404762
O95749	GGPS1	geranylgeranyl diphosphate synthase 1	9453	O95749	RA-PMA	0.260551	0.223696	1.16475	3	0.328318	0.975594	NA	0.8125	0.0625
O95749	GGPS1	geranylgeranyl diphosphate synthase 1	9453	O95749	PMA-undiff	0.390391	0.223696	1.74519	3	0.179294	0.416691	NA	0.875	0.125
O95749	GGPS1	geranylgeranyl diphosphate synthase 1	9453	O95749	RA-undiff	0.650942	0.223696	2.90994	3	0.0619994	0.265732	NA	0.854167	0.104167
O95757	HSPA4L	heat shock protein family A (Hsp70) member 4 like	22824	O95757	PMA-undiff	0.302304	0.132789	2.27657	14	0.0390448	0.169486	NA	0.738095	0.392857
O95757	HSPA4L	heat shock protein family A (Hsp70) member 4 like	22824	O95757	RA-PMA	0.266905	0.12661	2.10809	14	0.0535251	0.784858	NA	0.619048	0.333333
O95757	HSPA4L	heat shock protein family A (Hsp70) member 4 like	22824	O95757	RA-undiff	0.569209	0.132789	4.28656	14	0.000752876	0.0182855	NA	0.690476	0.345238
O95758	PTBP3	polypyrimidine tract binding protein 3	9991	O95758	RA-PMA	0.136944	0.62783	0.218123	3	0.841328	0.995592	NA	0.791667	0
O95758	PTBP3	polypyrimidine tract binding protein 3	9991	O95758	PMA-undiff	Inf	NA	NA	NA	NA	0	oneConditionMissing	0.958333	0
O95758	PTBP3	polypyrimidine tract binding protein 3	9991	O95758	RA-undiff	Inf	NA	NA	NA	NA	0	oneConditionMissing	0.833333	0
O95772	STARD3NL	STARD3 N-terminal like	83930	O95772	PMA-undiff	Inf	NA	NA	NA	NA	0	oneConditionMissing	0.916667	0
O95772	STARD3NL	STARD3 N-terminal like	83930	O95772	RA-PMA	-0.172019	0.106707	-1.61208	1	0.353468	0.975594	NA	0.75	0
O95772	STARD3NL	STARD3 N-terminal like	83930	O95772	RA-undiff	Inf	NA	NA	NA	NA	0	oneConditionMissing	0.833333	0
O95777	LSM8	LSM8 homolog, U6 small nuclear RNA associated	51691	O95777	RA-PMA	-0.100611	0.166718	-0.603479	15	0.555206	0.977548	NA	0.125	0.125
O95777	LSM8	LSM8 homolog, U6 small nuclear RNA associated	51691	O95777	PMA-undiff	-0.251505	0.166718	-1.50857	15	0.152182	0.380558	NA	0.111111	0.111111
O95777	LSM8	LSM8 homolog, U6 small nuclear RNA associated	51691	O95777	RA-undiff	-0.352115	0.166718	-2.11205	15	0.0518651	0.240313	NA	0.125	0.125
O95782	AP2A1	adaptor related protein complex 2 subunit alpha 1	160	O95782	PMA-undiff	0.298545	0.210635	1.41735	15	0.176816	0.413245	NA	0.616667	0.35
O95782	AP2A1	adaptor related protein complex 2 subunit alpha 1	160	O95782	RA-PMA	-0.109378	0.210635	-0.519278	15	0.611144	0.987112	NA	0.583333	0.316667
O95782	AP2A1	adaptor related protein complex 2 subunit alpha 1	160	O95782	RA-undiff	0.189166	0.210635	0.898075	15	0.383335	0.661062	NA	0.633333	0.366667
O95785	WIZ	WIZ zinc finger	58525	O95785	RA-PMA	NA	NA	NA	NA	NA	NA	completeMissing	1	0
O95785	WIZ	WIZ zinc finger	58525	O95785	PMA-undiff	#NAME?	NA	NA	NA	NA	0	oneConditionMissing	0.966667	0
O95785	WIZ	WIZ zinc finger	58525	O95785	RA-undiff	#NAME?	NA	NA	NA	NA	0	oneConditionMissing	0.966667	0
O95793	STAU1	staufen double-stranded RNA binding protein 1	6780	O95793	PMA-undiff	-0.353076	0.13355	-2.64378	15	0.018419	0.109764	NA	0.631579	0.368421
O95793	STAU1	staufen double-stranded RNA binding protein 1	6780	O95793	RA-PMA	0.295233	0.13355	2.21066	15	0.0430108	0.754389	NA	0.649123	0.385965
O95793	STAU1	staufen double-stranded RNA binding protein 1	6780	O95793	RA-undiff	-0.0578422	0.13355	-0.433113	15	0.671096	0.853422	NA	0.587719	0.324561
O95816	BAG2	BAG cochaperone 2	9532	O95816	RA-PMA	0.384741	0.264283	1.45579	15	0.16606	0.975594	NA	0.574074	0.462963
O95816	BAG2	BAG cochaperone 2	9532	O95816	PMA-undiff	0.378974	0.264283	1.43397	15	0.172098	0.405565	NA	0.675926	0.564815
O95816	BAG2	BAG cochaperone 2	9532	O95816	RA-undiff	0.763715	0.264283	2.88976	15	0.0112252	0.10056	NA	0.638889	0.527778
O95817	BAG3	BAG cochaperone 3	9531	O95817	RA-PMA	0.227007	0.223955	1.01363	10	0.334658	0.975594	NA	0.716667	0.216667
O95817	BAG3	BAG cochaperone 3	9531	O95817	RA-undiff	0.0213141	0.24533	0.086879	10	0.932483	0.971572	NA	0.716667	0.166667
O95817	BAG3	BAG cochaperone 3	9531	O95817	PMA-undiff	-0.205693	0.264987	-0.776236	10	0.455577	0.679489	NA	0.833333	0.183333
O95822	MLYCD	malonyl-CoA decarboxylase	23417	O95822	RA-undiff	-0.0940475	0.197926	-0.475164	2	0.681505	0.861093	NA	0.666667	0
O95822	MLYCD	malonyl-CoA decarboxylase	23417	O95822	PMA-undiff	#NAME?	NA	NA	NA	NA	0	oneConditionMissing	0.75	0
O95822	MLYCD	malonyl-CoA decarboxylase	23417	O95822	RA-PMA	Inf	NA	NA	NA	NA	0	oneConditionMissing	0.916667	0
O95831	AIFM1	apoptosis inducing factor mitochondria associated 1	9131	O95831	PMA-undiff	-0.096677	0.169974	-0.568775	15	0.577926	0.766887	NA	0.588889	0.388889
O95831	AIFM1	apoptosis inducing factor mitochondria associated 1	9131	O95831	RA-PMA	-0.0446352	0.169974	-0.2626	15	0.796431	0.994485	NA	0.627778	0.427778
O95831	AIFM1	apoptosis inducing factor mitochondria associated 1	9131	O95831	RA-undiff	-0.141312	0.169974	-0.831376	15	0.4188	0.68762	NA	0.605556	0.405556
O95861	BPNT1	3'(2'), 5'-bisphosphate nucleotidase 1	10380	O95861	RA-PMA	0.0924979	0.142289	0.650071	15	0.525478	0.975594	NA	0.541667	0.470238
O95861	BPNT1	3'(2'), 5'-bisphosphate nucleotidase 1	10380	O95861	RA-undiff	0.291378	0.142289	2.04779	15	0.0585085	0.256589	NA	0.559524	0.488095
O95861	BPNT1	3'(2'), 5'-bisphosphate nucleotidase 1	10380	O95861	PMA-undiff	0.19888	0.142289	1.39772	15	0.182527	0.4207	NA	0.577381	0.505952
O95864	FADS2	fatty acid desaturase 2	9415	O95864	PMA-undiff	-0.237841	0.165824	-1.4343	14	0.173445	0.407696	NA	0.55	0.15
O95864	FADS2	fatty acid desaturase 2	9415	O95864	RA-PMA	0.0229913	0.173917	0.132197	14	0.89671	0.995592	NA	0.616667	0.166667
O95864	FADS2	fatty acid desaturase 2	9415	O95864	RA-undiff	-0.21485	0.173917	-1.23535	14	0.237028	0.525222	NA	0.6	0.15
O95865	DDAH2	dimethylarginine dimethylaminohydrolase 2	23564	O95865	RA-PMA	-0.107951	0.203157	-0.531368	15	0.602945	0.984972	NA	0.347222	0.180556
O95865	DDAH2	dimethylarginine dimethylaminohydrolase 2	23564	O95865	PMA-undiff	0.162385	0.203157	0.79931	15	0.436586	0.669056	NA	0.333333	0.166667
O95865	DDAH2	dimethylarginine dimethylaminohydrolase 2	23564	O95865	RA-undiff	0.0544343	0.203157	0.267942	15	0.792393	0.9136	NA	0.361111	0.194444
O95870	ABHD16A	abhydrolase domain containing 16A, phospholipase	7920	O95870	RA-PMA	0.264714	0.268991	0.984101	6	0.36307	0.975594	NA	0.75	0.194444
O95870	ABHD16A	abhydrolase domain containing 16A, phospholipase	7920	O95870	PMA-undiff	-0.0636431	0.425313	-0.149638	6	0.885953	0.947821	NA	0.833333	0.111111
O95870	ABHD16A	abhydrolase domain containing 16A, phospholipase	7920	O95870	RA-undiff	0.201071	0.425313	0.472762	6	0.65309	0.843206	NA	0.805556	0.0833333
O95873	C6orf47	chromosome 6 open reading frame 47	57827	O95873	PMA-undiff	NA	NA	NA	NA	NA	NA	completeMissing	1	0
O95873	C6orf47	chromosome 6 open reading frame 47	57827	O95873	RA-PMA	Inf	NA	NA	NA	NA	0	oneConditionMissing	0.916667	0
O95873	C6orf47	chromosome 6 open reading frame 47	57827	O95873	RA-undiff	Inf	NA	NA	NA	NA	0	oneConditionMissing	0.916667	0
O95881	TXNDC12	thioredoxin domain containing 12	51060	O95881	PMA-undiff	0.644781	0.189928	3.39488	15	0.00399959	0.0434292	NA	0.291667	0.191667
O95881	TXNDC12	thioredoxin domain containing 12	51060	O95881	RA-PMA	-0.140522	0.189928	-0.739873	15	0.470799	0.975594	NA	0.2	0.1
O95881	TXNDC12	thioredoxin domain containing 12	51060	O95881	RA-undiff	0.504259	0.189928	2.65501	15	0.0180103	0.13559	NA	0.291667	0.191667
O95926	SYF2	SYF2 pre-mRNA splicing factor	25949	O95926	RA-PMA	0.234483	1.00921	0.232343	6	0.823994	0.995592	NA	0.75	0
O95926	SYF2	SYF2 pre-mRNA splicing factor	25949	O95926	PMA-undiff	-1.23151	1.00921	-1.22028	6	0.26814	0.515417	NA	0.75	0
O95926	SYF2	SYF2 pre-mRNA splicing factor	25949	O95926	RA-undiff	-0.997029	1.00921	-0.987933	6	0.361336	0.645745	NA	0.75	0
O95983	MBD3	methyl-CpG binding domain protein 3	53615	O95983	RA-PMA	0.463945	0.426421	1.088	7	0.312631	0.975594	NA	0.916667	0.25
O95983	MBD3	methyl-CpG binding domain protein 3	53615	O95983	PMA-undiff	-0.811404	0.348171	-2.33047	7	0.0525773	0.202657	NA	0.733333	0.4
O95983	MBD3	methyl-CpG binding domain protein 3	53615	O95983	RA-undiff	-0.347459	0.348171	-0.997953	7	0.351542	0.637114	NA	0.716667	0.383333
O95989	NUDT3	nudix hydrolase 3	11165	O95989	PMA-undiff	#NAME?	NA	NA	NA	NA	0	oneConditionMissing	0.666667	0
O95989	NUDT3	nudix hydrolase 3	11165	O95989	RA-PMA	Inf	NA	NA	NA	NA	0	oneConditionMissing	0.833333	0
O95989	NUDT3	nudix hydrolase 3	11165	O95989	RA-undiff	-0.509555	0.243707	-2.09085	4	0.10473	0.350879	NA	0.5	0
O96005	CLPTM1	CLPTM1 regulator of GABA type A receptor forward trafficking	1209	O96005	PMA-undiff	0.593696	0.210403	2.82171	15	0.0128826	0.0893047	NA	0.583333	0.440476
O96005	CLPTM1	CLPTM1 regulator of GABA type A receptor forward trafficking	1209	O96005	RA-PMA	-0.266165	0.210403	-1.26503	15	0.225162	0.975594	NA	0.52381	0.380952
O96005	CLPTM1	CLPTM1 regulator of GABA type A receptor forward trafficking	1209	O96005	RA-undiff	0.327531	0.210403	1.55668	15	0.14039	0.406616	NA	0.607143	0.464286
O96008	TOMM40	translocase of outer mitochondrial membrane 40	10452	O96008	PMA-undiff	-0.032206	0.159427	-0.202011	15	0.842622	0.928373	NA	0.602941	0.367647
O96008	TOMM40	translocase of outer mitochondrial membrane 40	10452	O96008	RA-undiff	-0.0903166	0.159427	-0.566507	15	0.579427	0.803415	NA	0.617647	0.382353
O96008	TOMM40	translocase of outer mitochondrial membrane 40	10452	O96008	RA-PMA	-0.0581106	0.159427	-0.364496	15	0.720575	0.994485	NA	0.622549	0.387255
O96011	PEX11B	peroxisomal biogenesis factor 11 beta	8799	O96011	PMA-undiff	0.071061	0.0885217	0.802753	1	0.569379	0.763107	NA	0.888889	0.0555556
O96011	PEX11B	peroxisomal biogenesis factor 11 beta	8799	O96011	RA-undiff	-0.0812937	0.102216	-0.795312	1	0.57227	0.798557	NA	0.944444	0.0555556
O96011	PEX11B	peroxisomal biogenesis factor 11 beta	8799	O96011	RA-PMA	-0.152355	0.0885217	-1.7211	1	0.335084	0.975594	NA	0.888889	0.0555556
O96013	PAK4	p21 (RAC1) activated kinase 4	10298	O96013	RA-undiff	-0.158618	0.28102	-0.564437	12	0.582853	0.805161	NA	0.785714	0.380952
O96013	PAK4	p21 (RAC1) activated kinase 4	10298	O96013	PMA-undiff	-0.234886	0.28102	-0.835831	12	0.419582	0.655274	NA	0.785714	0.380952
O96013	PAK4	p21 (RAC1) activated kinase 4	10298	O96013	RA-PMA	0.0762672	0.28102	0.271394	12	0.7907	0.994485	NA	0.809524	0.404762
O96019	ACTL6A	actin like 6A	86	O96019	RA-PMA	0.148333	0.190817	0.777361	15	0.449033	0.975594	NA	0.484375	0.359375
O96019	ACTL6A	actin like 6A	86	O96019	RA-undiff	-0.327831	0.190817	-1.71804	15	0.106355	0.353818	NA	0.416667	0.291667
O96019	ACTL6A	actin like 6A	86	O96019	PMA-undiff	-0.476165	0.190817	-2.4954	15	0.024729	0.131221	NA	0.442708	0.317708
O96028	NSD2	nuclear receptor binding SET domain protein 2	7468	O96028	RA-undiff	0.0129457	0.232171	0.0557595	7	0.957092	0.980807	NA	0.708333	0
O96028	NSD2	nuclear receptor binding SET domain protein 2	7468	O96028	PMA-undiff	-0.409085	0.202656	-2.01862	7	0.0832997	0.26649	NA	0.666667	0
O96028	NSD2	nuclear receptor binding SET domain protein 2	7468	O96028	RA-PMA	0.422031	0.25332	1.666	7	0.139654	0.966614	NA	0.791667	0
P00167	CYB5A	cytochrome b5 type A	1528	P00167	RA-PMA	0.102782	0.241401	0.425774	15	0.676319	0.994485	NA	0.5	0.5
P00167	CYB5A	cytochrome b5 type A	1528	P00167	RA-undiff	-0.0382729	0.241401	-0.158545	15	0.876142	0.954178	NA	0.527778	0.527778
P00167	CYB5A	cytochrome b5 type A	1528	P00167	PMA-undiff	-0.141055	0.241401	-0.584319	15	0.56769	0.761819	NA	0.527778	0.527778
P00338	LDHA	lactate dehydrogenase A	3939	P00338	RA-PMA	-0.270268	0.157794	-1.71279	15	0.107338	0.93355	NA	0.438034	0.232906
P00338	LDHA	lactate dehydrogenase A	3939	P00338	PMA-undiff	-0.331092	0.157794	-2.09825	15	0.0532297	0.204529	NA	0.410256	0.205128
P00338	LDHA	lactate dehydrogenase A	3939	P00338	RA-undiff	-0.60136	0.157794	-3.81105	15	0.0017043	0.0306713	NA	0.450855	0.245726
P00367	GLUD1	glutamate dehydrogenase 1	2746	P00367	PMA-undiff	0.147648	0.124414	1.18675	15	0.253783	0.502023	NA	0.432692	0.278846
P00367	GLUD1	glutamate dehydrogenase 1	2746	P00367	RA-PMA	0.154132	0.124414	1.23887	15	0.234431	0.975594	NA	0.407051	0.253205
P00367	GLUD1	glutamate dehydrogenase 1	2746	P00367	RA-undiff	0.30178	0.124414	2.42562	15	0.0283665	0.175099	NA	0.435897	0.282051
P00374	DHFR	dihydrofolate reductase	1719	P00374	RA-undiff	-1.51733	0.141058	-10.7567	14	3.75694e-08	1.26916e-05	NA	0.654762	0.309524
P00374	DHFR	dihydrofolate reductase	1719	P00374	PMA-undiff	-1.4645	0.134494	-10.889	14	3.22104e-08	7.41042e-06	NA	0.630952	0.345238
P00374	DHFR	dihydrofolate reductase	1719	P00374	RA-PMA	-0.0528303	0.141058	-0.374528	14	0.713623	0.994485	NA	0.833333	0.488095
P00387	CYB5R3	cytochrome b5 reductase 3	1727	P00387	RA-PMA	-0.354263	0.293003	-1.20908	15	0.245347	0.975594	NA	0.560185	0.393519
P00387	CYB5R3	cytochrome b5 reductase 3	1727	P00387	RA-undiff	0.00935042	0.293003	0.0319124	15	0.974963	0.987991	NA	0.601852	0.435185
P00387	CYB5R3	cytochrome b5 reductase 3	1727	P00387	PMA-undiff	0.363614	0.293003	1.24099	15	0.233668	0.481597	NA	0.587963	0.421296
P00390	GSR	glutathione-disulfide reductase	2936	P00390	RA-PMA	-0.0596623	0.231865	-0.257315	15	0.800432	0.994485	NA	0.523148	0.467593
P00390	GSR	glutathione-disulfide reductase	2936	P00390	PMA-undiff	0.253584	0.231865	1.09367	15	0.291351	0.536381	NA	0.555556	0.5
P00390	GSR	glutathione-disulfide reductase	2936	P00390	RA-undiff	0.193922	0.231865	0.836358	15	0.416079	0.68535	NA	0.569444	0.513889
P00403	COX2	cytochrome c oxidase subunit II	4513	P00403	PMA-undiff	-0.20613	0.198142	-1.04031	15	0.314674	0.556007	NA	0.583333	0.183333
P00403	COX2	cytochrome c oxidase subunit II	4513	P00403	RA-PMA	-0.0747345	0.198142	-0.377176	15	0.711326	0.994485	NA	0.6	0.2
P00403	COX2	cytochrome c oxidase subunit II	4513	P00403	RA-undiff	-0.280864	0.198142	-1.41749	15	0.176778	0.454606	NA	0.616667	0.216667
P00441	SOD1	superoxide dismutase 1	6647	P00441	RA-undiff	-0.0898767	0.150439	-0.597428	15	0.559133	0.790616	NA	0.160256	0.160256
P00441	SOD1	superoxide dismutase 1	6647	P00441	PMA-undiff	-0.167262	0.150439	-1.11182	15	0.283717	0.531212	NA	0.160256	0.160256
P00441	SOD1	superoxide dismutase 1	6647	P00441	RA-PMA	0.0773853	0.150439	0.514395	15	0.614471	0.987705	NA	0.192308	0.192308
P00491	PNP	purine nucleoside phosphorylase	4860	P00491	PMA-undiff	0.736913	0.317249	2.32282	15	0.034659	0.157625	NA	0.583333	0.305556
P00491	PNP	purine nucleoside phosphorylase	4860	P00491	RA-PMA	-0.196355	0.317249	-0.618931	15	0.545248	0.976483	NA	0.532407	0.25463
P00491	PNP	purine nucleoside phosphorylase	4860	P00491	RA-undiff	0.540558	0.317249	1.70389	15	0.109022	0.358316	NA	0.625	0.347222
P00492	HPRT1	hypoxanthine phosphoribosyltransferase 1	3251	P00492	RA-undiff	-0.16877	0.106392	-1.58631	15	0.133522	0.397251	NA	0.451389	0.368056
P00492	HPRT1	hypoxanthine phosphoribosyltransferase 1	3251	P00492	PMA-undiff	-0.290798	0.106392	-2.73327	15	0.0153956	0.0985538	NA	0.444444	0.361111
P00492	HPRT1	hypoxanthine phosphoribosyltransferase 1	3251	P00492	RA-PMA	0.122027	0.106392	1.14696	15	0.269364	0.975594	NA	0.493056	0.409722
P00505	GOT2	glutamic-oxaloacetic transaminase 2	2806	P00505	RA-undiff	0.102841	0.160893	0.639189	15	0.53234	0.774028	NA	0.514706	0.279412
P00505	GOT2	glutamic-oxaloacetic transaminase 2	2806	P00505	RA-PMA	-0.106881	0.160893	-0.664298	15	0.516582	0.975594	NA	0.47549	0.240196
P00505	GOT2	glutamic-oxaloacetic transaminase 2	2806	P00505	PMA-undiff	0.209723	0.160893	1.30349	15	0.212061	0.455012	NA	0.470588	0.235294
P00533	EGFR	epidermal growth factor receptor	1956	P00533	RA-undiff	Inf	NA	NA	NA	NA	0	oneConditionMissing	0.972222	0
P00533	EGFR	epidermal growth factor receptor	1956	P00533	RA-PMA	0.424734	NA	NA	0	NA	NA	NA	0.944444	0
P00533	EGFR	epidermal growth factor receptor	1956	P00533	PMA-undiff	Inf	NA	NA	NA	NA	0	oneConditionMissing	0.972222	0
P00558	PGK1	phosphoglycerate kinase 1	5230	P00558	RA-PMA	0.0680093	0.190377	0.357235	15	0.725892	0.994485	NA	0.280612	0.219388
P00558	PGK1	phosphoglycerate kinase 1	5230	P00558	RA-undiff	0.0665087	0.190377	0.349353	15	0.73168	0.888537	NA	0.294218	0.232993
P00558	PGK1	phosphoglycerate kinase 1	5230	P00558	PMA-undiff	-0.0015006	0.190377	-0.00788226	15	0.993815	0.997609	NA	0.282313	0.221088
P00568	AK1	adenylate kinase 1	203	P00568	RA-PMA	0.0568035	0.134308	0.422935	15	0.678344	0.994485	NA	0.416667	0.325758
P00568	AK1	adenylate kinase 1	203	P00568	RA-undiff	-0.186134	0.134308	-1.38587	15	0.186045	0.466278	NA	0.378788	0.287879
P00568	AK1	adenylate kinase 1	203	P00568	PMA-undiff	-0.242937	0.134308	-1.80881	15	0.0905665	0.279768	NA	0.401515	0.310606
P00749	PLAU	plasminogen activator, urokinase	5328	P00749	RA-PMA	0.228207	0.485024	0.470506	3	0.670088	0.994485	NA	0.791667	0
P00749	PLAU	plasminogen activator, urokinase	5328	P00749	PMA-undiff	Inf	NA	NA	NA	NA	0	oneConditionMissing	0.916667	0
[truncated: 10,678 more rows]

## Sheet: Enriched KEGG pathways
Supplementary Table 2: Enriched KEGG pathways
Corresponding gene names of upregulated proteins in each condition were used for gene set search engine Enrichr. Enriched KEGG pathways for each condition with an adjusted P-value < 0.05 are given. Following columns are shown: Term, enriched KEGG term; Overlap, overlapping genes of the input gene list/ genes of the term; P-value, is calculated using the Fisher's exact test; Adjusted P-value, adju…
undiff (vs. RA)
Term	Overlap	P-value	Adjusted P-value	Odds Ratio	Combined Score	Genes	Proteins
DNA replication	10/36	2.9197e-16	3.21167e-14	100.648	3600.16	FEN1;RFC3;MCM7;LIG1;MCM3;RPA2;MCM4;MCM5;MCM6;MCM2	flap structure-specific endonuclease 1;replication factor C subunit 3;minichromosome maintenance complex component 7;DNA ligase 1;minichromosome maintenance complex component 3;replication protein A2;minichromosome maintenance complex component 4;minichromosome maintenance complex component 5;minichromosome maintenance complex component 6;minichromosome maintenance complex component 2
Mismatch repair	5/23	4.13662e-08	1.51676e-06	68.2305	1159.97	MSH6;RFC3;LIG1;MSH2;RPA2	mutS homolog 6;replication factor C subunit 3;DNA ligase 1;mutS homolog 2;replication protein A2
Cell cycle	9/124	3.10636e-09	1.7085e-07	20.1232	394.21	MCM7;RAD21;MCM3;CDK1;MCM4;MCM5;MCM6;SMC3;MCM2	minichromosome maintenance complex component 7;RAD21 cohesin complex component;minichromosome maintenance complex component 3;cyclin dependent kinase 1;minichromosome maintenance complex component 4;minichromosome maintenance complex component 5;minichromosome maintenance complex component 6;structural maintenance of chromosomes 3;minichromosome maintenance complex component 2
One carbon pool by folate	2/20	0.00330189	0.045401	26.3175	150.358	DHFR;TYMS	dihydrofolate reductase;thymidylate synthetase
Terpenoid backbone biosynthesis	2/22	0.00399209	0.0487922	23.6833	130.813	IDI1;FNTA	isopentenyl-diphosphate delta isomerase 1;farnesyltransferase, CAAX box, alpha
Nucleotide excision repair	3/47	0.00108572	0.0238859	16.3226	111.41	RFC3;LIG1;RPA2	replication factor C subunit 3;DNA ligase 1;replication protein A2
Pyrimidine metabolism	3/57	0.00189955	0.0348251	13.2932	83.2968	DUT;RRM1;TYMS	deoxyuridine triphosphatase;ribonucleotide reductase catalytic subunit M1;thymidylate synthetase
Spliceosome	5/134	0.000282459	0.00776762	9.46741	77.3675	ISY1;XAB2;SF3B6;SNRPG;BCAS2	ISY1 splicing factor homolog;XPA binding protein 2;splicing factor 3b subunit 6;small nuclear ribonucleoprotein polypeptide G;BCAS2 pre-mRNA processing factor
Purine metabolism	4/129	0.00233219	0.0366488	7.72254	46.8059	RRM1;IMPDH1;PPAT;PAICS	ribonucleotide reductase catalytic subunit M1;inosine monophosphate dehydrogenase 1;phosphoribosyl pyrophosphate amidotransferase;phosphoribosylaminoimidazole carboxylase and phosphoribosylaminoimidazolesuccinocarboxamide synthase
undiff (vs. RA/PMA)
Term	Overlap	P-value	Adjusted P-value	Odds Ratio	Combined Score	Genes	Proteins
DNA replication	9/36	9.43427e-14	8.49085e-12	74.4382	2232.54	MCM7;POLE3;RPA1;MCM3;RPA2;MCM4;MCM5;MCM6;MCM2	minichromosome maintenance complex component 7;DNA polymerase epsilon 3, accessory subunit;replication protein A1;minichromosome maintenance complex component 3;replication protein A2;minichromosome maintenance complex component 4;minichromosome maintenance complex component 5;minichromosome maintenance complex component 6;minichromosome maintenance complex component 2
Mismatch repair	4/23	4.46788e-06	0.000134036	44.5308	548.557	MSH6;MSH2;RPA1;RPA2	mutS homolog 6;mutS homolog 2;replication protein A1
Cell cycle	9/124	9.98893e-09	4.49502e-07	17.3994	320.528	MCM7;RAD21;CDK1;MCM3;MCM4;MCM5;MCM6;SMC3;MCM2	minichromosome maintenance complex component 7;RAD21 cohesin complex component;cyclin dependent kinase 1;minichromosome maintenance complex component 3;minichromosome maintenance complex component 4;minichromosome maintenance complex component 5;minichromosome maintenance complex component 6;structural maintenance of chromosomes 3;minichromosome maintenance complex component 2
One carbon pool by folate	2/20	0.00426311	0.038368	23.0139	125.604	DHFR;TYMS	dihydrofolate reductase;thymidylate synthetase
Purine metabolism	6/129	4.15088e-05	0.000933948	10.4873	105.812	PRPS1;RRM1;IMPDH1;PPAT;AK5;PAICS	phosphoribosyl pyrophosphate synthetase 1;ribonucleotide reductase catalytic subunit M1;inosine monophosphate dehydrogenase 1;phosphoribosyl pyrophosphate amidotransferase;adenylate kinase 5;phosphoribosylaminoimidazole carboxylase and phosphoribosylaminoimidazolesuccinocarboxamide synthase
Nucleotide excision repair	3/47	0.00158212	0.0237319	14.2522	91.9119	POLE3;RPA1;RPA2	DNA polymerase epsilon 3, accessory subunit;replication protein A1;replication protein A2
Cysteine and methionine metabolism	3/47	0.00158212	0.0237319	14.2522	91.9119	MPST;DNMT1;CBS	mercaptopyruvate sulfurtransferase;DNA methyltransferase 1;cystathionine beta-synthase
Fanconi anemia pathway	3/54	0.00236102	0.0275582	12.2916	74.348	UBE2T;RPA1;RPA2	ubiquitin conjugating enzyme E2 T;replication protein A1;replication protein A2
Glutathione metabolism	3/56	0.00262001	0.0275582	11.8266	70.3042	RRM1;GPX1;GPX4	ribonucleotide reductase catalytic subunit M1;glutathione peroxidase 1;glutathione peroxidase 4
Pyrimidine metabolism	3/57	0.00275582	0.0275582	11.607	68.4122	DUT;RRM1;TYMS	deoxyuridine triphosphatase;ribonucleotide reductase catalytic subunit M1;thymidylate synthetase
RA (vs. undiff)
Term	Overlap	P-value	Adjusted P-value	Odds Ratio	Combined Score	Genes	Proteins
Riboflavin metabolism	2/8	0.000372738	0.00390652	92.2222	728.061	BLVRB;ACP2	biliverdin reductase B;acid phosphatase 2, lysosomal
ECM-receptor interaction	6/82	5.85019e-07	2.35958e-05	23.0457	330.743	ITGB1;ITGA2;ITGA1;LAMC1;ITGB6;CD44	integrin subunit beta 1;integrin subunit alpha 2;integrin subunit alpha 1;laminin subunit gamma 1;integrin subunit beta 6;CD44 molecule (Indian blood group)
Focal adhesion	10/199	3.13307e-09	3.79102e-07	16.317	319.507	ITGB1;VASP;ITGA2;ITGA1;PXN;FLNB;LAMC1;ITGB6;ACTN4;FLNC	integrin subunit beta 1;vasodilator stimulated phosphoprotein;integrin subunit alpha 2;integrin subunit alpha 1;paxillin;filamin B;laminin subunit gamma 1;integrin subunit beta 6;actinin alpha 4;filamin C
Regulation of actin cytoskeleton	9/214	9.40344e-08	5.68908e-06	13.32	215.512	ITGB1;ITGA2;ITGA1;PXN;MYH9;MSN;ITGB6;ACTN4;GNG12	integrin subunit beta 1;integrin subunit alpha 2;integrin subunit alpha 1;paxillin;myosin heavy chain 9;moesin;integrin subunit beta 6;actinin alpha 4;G protein subunit gamma 12
Arrhythmogenic right ventricular cardiomyopathy (ARVC)	4/72	0.000146845	0.00253832	16.6874	147.285	ITGB1;ITGA2;ITGA1;ITGB6	integrin subunit beta 1;integrin subunit alpha 2;integrin subunit alpha 1;integrin subunit beta 6
Leukocyte transendothelial migration	5/112	5.96161e-05	0.00120226	13.4221	130.564	ITGB1;VASP;PXN;MSN;ACTN4	integrin subunit beta 1;vasodilator stimulated phosphoprotein;paxillin;moesin;actinin alpha 4
Proteoglycans in cancer	7/201	9.49675e-06	0.000287277	10.6266	122.891	ITGB1;ITGA2;PXN;MSN;FLNB;FLNC;CD44	integrin subunit beta 1;vasodilator stimulated phosphoprotein;paxillin;moesin;filamin B;filamin C;CD44 molecule (Indian blood group)
Hypertrophic cardiomyopathy (HCM)	4/85	0.000278722	0.00374726	14	114.594	ITGB1;ITGA2;ITGA1;ITGB6	integrin subunit beta 1;integrin subunit alpha 2;integrin subunit alpha 1;integrin subunit beta 6
Dilated cardiomyopathy (DCM)	4/91	0.000361809	0.00390652	13.0305	103.259	ITGB1;ITGA2;ITGA1;ITGB6	integrin subunit beta 1;integrin subunit alpha 2;integrin subunit alpha 1;integrin subunit beta 6
Nicotinate and nicotinamide metabolism	2/30	0.00549391	0.0349875	19.7401	102.73	NT5E;NAMPT	5'-nucleotidase ecto;nicotinamide phosphoribosyltransferase
Small cell lung cancer	4/93	0.00039306	0.00390652	12.7364	99.8734	ITGB1;CDK6;ITGA2;LAMC1	integrin subunit beta 1;cyclin dependent kinase 6;integrin subunit alpha 2;laminin subunit gamma 1
Hematopoietic cell lineage	4/97	0.000461277	0.00398675	12.1862	93.6082	ITGA2;ITGA1;CD59;CD44	integrin subunit beta 1;integrin subunit alpha 2;CD59 molecule (CD59 blood group);CD44 molecule (Indian blood group)
Starch and sucrose metabolism	2/36	0.00784373	0.0451948	16.2516	78.7886	GBE1;PYGL	1,4-alpha-glucan branching enzyme 1;glycogen phosphorylase L
PI3K-Akt signaling pathway	8/354	4.85186e-05	0.00117415	6.85934	68.1377	ITGB1;GNG2;CDK6;ITGA2;ITGA1;LAMC1;ITGB6;GNG12	integrin subunit beta 1;G protein subunit gamma 2;cyclin dependent kinase 6;integrin subunit alpha 2;integrin subunit alpha 1;laminin subunit gamma 1;integrin subunit beta 6;G protein subunit gamma 12
Tight junction	5/170	0.000419708	0.00390652	8.67852	67.4838	ITGB1;VASP;MYH9;MSN;ACTN4	integrin subunit beta 1;vasodilator stimulated phosphoprotein;myosin heavy chain 9;moesin;actinin alpha 4
Lysosome	4/123	0.00112435	0.00850293	9.51116	64.586	NPC2;PSAP;ACP2;CTSB	NPC intracellular cholesterol transporter 2;prosaposin;acid phosphatase 2, lysosomal;cathepsin B
Peroxisome	3/83	0.00361375	0.0257214	10.482	58.9406	IDH1;ACSL3;SOD2	isocitrate dehydrogenase (NADP(+)) 1;acyl-CoA synthetase long chain family member 3;superoxide dismutase 2
Salmonella infection	3/86	0.00399341	0.0268446	10.1016	55.7925	MYH9;FLNB;FLNC	myosin heavy chain 9;filamin B;filamin C
Human papillomavirus infection	7/330	0.000218084	0.00329852	6.34079	53.4568	ITGB1;CDK6;ITGA2;ITGA1;PXN;LAMC1;ITGB6	integrin subunit beta 1;cyclin dependent kinase 6;integrin subunit alpha 2;integrin subunit alpha 1;paxillin;laminin subunit gamma 1;integrin subunit beta 6
Pathways in cancer	8/530	0.000749458	0.00604563	4.50575	32.4241	ITGB1;NQO1;GNG2;CDK6;ITGA2;LAMC1;GNG12;NFKB2	integrin subunit beta 1;NAD(P)H quinone dehydrogenase 1;G protein subunit gamma 2;cyclin dependent kinase 6;integrin subunit alpha 2;laminin subunit gamma 1;G protein subunit gamma 12;nuclear factor kappa B subunit 2
Viral carcinogenesis	4/201	0.0065866	0.0398489	5.7227	28.7435	CDK6;PXN;ACTN4;NFKB2	cyclin dependent kinase 6;paxillin;actinin alpha 4;nuclear factor kappa B subunit 2
RA/PMA (vs. Undiff)
Term	Overlap	P-value	Adjusted P-value	Odds Ratio	Combined Score	Genes	Proteins
Lysosome	10/123	1.6317e-09	2.33332e-07	17.3276	350.601	CTSA;ARSA;NPC2;GLB1;HEXB;LAMP2;PSAP;M6PR;GNS;CTSB	cathepsin A;arylsulfatase A;NPC intracellular cholesterol transporter 2;galactosidase beta 1;hexosaminidase subunit beta;lysosomal associated membrane protein 2;prosaposin;mannose-6-phosphate receptor, cation dependent;glucosamine (N-acetyl)-6-sulfatase;cathepsin B
Glycosaminoglycan degradation	3/19	0.000151102	0.00360126	34.5017	303.531	GLB1;HEXB;GNS	galactosidase beta 1;hexosaminidase subunit beta;glucosamine (N-acetyl)-6-sulfatase
ECM-receptor interaction	6/82	6.33909e-06	0.000226622	14.897	178.299	ITGB1;ITGA2;ITGA1;LAMC1;ITGB6;CD44	integrin subunit beta 1;integrin subunit alpha 2;integrin subunit alpha 1;laminin subunit gamma 1;integrin subunit beta 6;CD44 molecule (Indian blood group)
Focal adhesion	10/199	1.63463e-07	1.16876e-05	10.3201	161.269	VASP;ITGB1;PAK1;ITGA2;PXN;ITGA1;FLNB;LAMC1;ITGB6;FLNC	vasodilator stimulated phosphoprotein;integrin subunit beta 1;p21 (RAC1) activated kinase 1;integrin subunit alpha 2;paxillin;integrin subunit alpha 1;filamin B;laminin subunit gamma 1;integrin subunit beta 6;filamin C
Other glycan degradation	2/18	0.00440704	0.0350115	22.7901	123.626	GLB1;HEXB	galactosidase beta 1;hexosaminidase subunit beta
Regulation of actin cytoskeleton	9/214	3.05561e-06	0.000145651	8.47231	107.586	ITGB1;PAK1;ARPC1B;ITGA2;PXN;ITGA1;MSN;ITGB6;GNG12	integrin subunit beta 1;p21 (RAC1) activated kinase 1;actin related protein 2/3 complex subunit 1B;integrin subunit alpha 2;paxillin;integrin subunit alpha 1;moesin;integrin subunit beta 6;G protein subunit gamma 12
Proteoglycans in cancer	8/201	1.64989e-05	0.000471869	7.92635	87.2867	ITGB1;PAK1;ITGA2;PXN;MSN;FLNB;FLNC;CD44	integrin subunit beta 1;p21 (RAC1) activated kinase 1;;integrin subunit alpha 2;paxillin;moesin;filamin B;filamin CCD44 molecule (Indian blood group)
Arrhythmogenic right ventricular cardiomyopathy (ARVC)	4/72	0.000691514	0.0141266	10.8966	79.2908	ITGB1;ITGA2;ITGA1;ITGB6	integrin subunit beta 1;integrin subunit alpha 2;integrin subunit alpha 1;integrin subunit beta 6
Sphingolipid metabolism	3/47	0.0022587	0.0269162	12.5284	76.3352	ARSA;SGPL1;GLB1	arylsulfatase A;sphingosine-1-phosphate lyase 1;galactosidase beta 1
Hypertrophic cardiomyopathy (HCM)	4/85	0.00128794	0.0230219	9.1418	60.8361	ITGB1;ITGA2;ITGA1;ITGB6	integrin subunit beta 1;p21 (RAC1) activated kinase 1;;integrin subunit alpha 2;paxillin;moesin;filamin B;filamin CCD44 molecule (Indian blood group)
Pathogenic Escherichia coli infection	3/55	0.00353901	0.0329368	10.5967	59.8067	ITGB1;TUBB6;ARPC1B	integrin subunit beta 1;tubulin beta 6 class V;actin related protein 2/3 complex subunit 1B
Glutathione metabolism	3/56	0.00372438	0.0329368	10.3962	58.1446	G6PD;RRM2B;IDH1	glucose-6-phosphate dehydrogenase;ribonucleotide reductase regulatory TP53 inducible subunit M2B;isocitrate dehydrogenase (NADP(+)) 1
Pyrimidine metabolism	3/57	0.00391557	0.0329368	10.2032	56.5542	NT5E;RRM2B;NME3	5'-nucleotidase ecto;ribonucleotide reductase regulatory TP53 inducible subunit M2B;NME/NM23 nucleoside diphosphate kinase 3
Dilated cardiomyopathy (DCM)	4/91	0.00165737	0.0237004	8.50875	54.4775	ITGB1;ITGA2;ITGA1;ITGB6	integrin subunit beta 1;integrin subunit alpha 2;integrin subunit alpha 1;integrin subunit beta 6
Hematopoietic cell lineage	4/97	0.00209472	0.0269162	7.95739	49.0839	ITGA2;ITGA1;CD59;CD44	integrin subunit beta 1;integrin subunit alpha 2;CD59 molecule (CD59 blood group);CD44 molecule (Indian blood group)
Shigellosis	3/65	0.00566104	0.0414558	8.88306	45.9623	ITGB1;ARPC1B;CD44	integrin subunit beta 1;actin related protein 2/3 complex subunit 1B;CD59 molecule (CD59 blood group);CD44 molecule (Indian blood group)
Phagosome	5/152	0.00159369	0.0237004	6.33487	40.8074	ITGB1;TUBB6;ITGA2;LAMP2;M6PR	integrin subunit beta 1;tubulin beta 6 class V;integrin subunit alpha 2;lysosomal associated membrane protein 2;mannose-6-phosphate receptor, cation dependent
Leukocyte transendothelial migration	4/112	0.00352419	0.0329368	6.84701	38.6726	VASP;ITGB1;PXN;MSN	vasodilator stimulated phosphoprotein;integrin subunit beta 1;paxillin;moesin
Purine metabolism	4/129	0.00581501	0.0414558	5.91073	30.4244	NT5E;RRM2B;AK3;NME3	5'-nucleotidase ecto;ribonucleotide reductase regulatory TP53 inducible subunit M2B;adenylate kinase 3;NME/NM23 nucleoside diphosphate kinase 3
Human immunodeficiency virus 1 infection	5/212	0.00660233	0.0429151	4.48501	22.5162	PAK1;GNG2;PXN;GNG12;TAPBP	p21 (RAC1) activated kinase 1;G protein subunit gamma 2;paxillin;G protein subunit gamma 12;TAP binding protein
PI3K-Akt signaling pathway	7/354	0.00361638	0.0329368	3.79057	21.3116	ITGB1;GNG2;ITGA2;ITGA1;LAMC1;ITGB6;GNG12	integrin subunit beta 1;G protein subunit gamma 2;integrin subunit alpha 2integrin subunit alpha 1;laminin subunit gamma 1;integrin subunit beta 6;G protein subunit gamma 12
MAPK signaling pathway	6/295	0.00608792	0.0414558	3.87543	19.7703	RPS6KA3;PAK1;FLNB;FLNC;GNG12;NFKB2	ribosomal protein S6 kinase A3;p21 (RAC1) activated kinase 1;filamin B;filamin C;G protein subunit gamma 12;nuclear factor kappa B subunit 2
