# Supplementary material for: Quantitative proteomics and in-cell cross-linking reveal cellular reorganisation during early neuronal differentiation of SH-SY5Y cells
Source: Commun Biol. 2022 Jun 7;5:551. doi: 10.1038/s42003-022-03478-7 (PMC9174471; doi:10.1038/s42003-022-03478-7)
Supplement: Supplementary file 6 — Supplementary Data 3 [file 42003_2022_3478_MOESM6_ESM.xlsx]

## Sheet: Content
Supplementary Data 3: qPCR.
Data is plotted in Figure 4 and Supplementary Figure 8.
Tab	Description
Primer & Programm	List of primer pairs, qPCR conditions
Primer efficincy	primer efficincy
ddCt	qPCR quantification using the 2-∆∆Ct method
SYN1	obtained result file for SYN1/HPRT1
ACHE	obtained result file for ACHE/HPRT1
CHT	obtained result file for CHT/HPRT1
DRD2	obtained result file for DRD2/HPRT1
DBH	obtained result file for DBH/HPRT1
TGM2	obtained result file for TGM2/HPRT1
RET	obtained result file for RET/HPRT1
melt_SYN1	obtained melt curve result file for SYN1/HPRT1
melt_ACHE	obtained melt curve result file for ACHE/HPRT1
melt_CHT	obtained melt curve result file for CHT/HPRT1
melt_DRD2	obtained melt curve result file for DRD2/HPRT1
melt_DBH	obtained melt curve result file for DBH/HPRT1
melt_TGM2	obtained melt curve result file for TGM2/HPRT1
melt_RET	obtained melt curve result file for RET/HPRT1

## Sheet: Primer & Programm
Gene Symbol	Gene Name	NCBI GeneID	Forward Primer	Reverse Primer	Primer efficiency (60 °C)	Primer efficiency (63 °C)	Source
CHT (SLC5A7)	choline transporter (solute carrier family 5 member 7)	60482	AGGAGGGTATATCAATGGCACA	CCTTTGAACGCATAGGTTTTGC		100.923	Wang et al. (https://www.ncbi.nlm.nih.gov/pmc/articles/PMC3245149/#!po=8.82353)	https://pga.mgh.harvard.edu/primerbank/
DBH	dopamine beta-hydroxylase	1621	CCTGACCCTGCTTTTCAAGAG	GTTCGGGGATATTGGGCTTCA	96.8028		Wang et al. (https://www.ncbi.nlm.nih.gov/pmc/articles/PMC3245149/#!po=8.82353)	https://pga.mgh.harvard.edu/primerbank/
HPRT1	hypoxanthine phosphoribosyltransferase 1	3251	ACCAGTCAACAGGGGACATAA	CTTCGTGGGGTCCTTTTCACC	93.4341	94.9194	Wang et al. (https://www.ncbi.nlm.nih.gov/pmc/articles/PMC3245149/#!po=8.82353)	https://pga.mgh.harvard.edu/primerbank/
ACHE	acetylcholinesterase	43	CCTCCTTGGACGTGTACGAT	AAACAGCGTCACTGATGTCG	96.4514		Forster et al. (https://journals.sagepub.com/doi/10.1177/1087057115625190)
RET	ret proto-oncogene	5979	ACAGGGGATGCAGTATCTGG	CTGGCTCCTCTTCACGTAGG	97.2356		Forster et al. (https://journals.sagepub.com/doi/10.1177/1087057115625190)
DRD2	dopamine receptor D2	1813	TCCCAGCAGAAGGAGAAGAA	GCAGTGGAGGATCTTCAGGA	90.3548		Forster et al. (https://journals.sagepub.com/doi/10.1177/1087057115625190)
SYN1	synapsin I	6853	AATACTGGCTCTGCGATGCT	TGACCACGAGCTCTACGATG	80.4722		Forster et al. (https://journals.sagepub.com/doi/10.1177/1087057115625190)
TGM2	transglutaminase 2	7052	TAAGAGATGCTGTGGAGGAG	CGAGCCCTGGTAGATAAA	103.225		Ai et al. (https://academic.oup.com/carcin/article/29/3/510/2476484#85896687)
qPCR Programm
RET/HPRT1, DBH/HPRT1, TGM2/HPRT1, ACHE/HPRT1, DRD2/HPRT1, SYN1/HPRT1
Step	time [s]	temperature [°C]	cycles
Denaturation	120	95	1
Amplification	15	95	40
	20	60
	20	72
Melting curve	10	95	1
	60	60
	0.1 °C/s	60 --> 95
	15	95
CHT/HPRT1
Step	time [s]	temperature [°C]	cycles
Denaturation	120	95	1
Amplification	15	95	40
	20	63
	20	72
Melting curve	10	95	1
	60	60
	0.1 °C/s	60 --> 95
	15	95

## Sheet: Primer efficincy
Gene	Ct A1	Ct A2	CT A mean	Ct B1	Ct B2	CT B mean	Ct C1	Ct C2	CT C mean	Ct D1	Ct D2	CT D mean	Ct E1	Ct E2	CT E mean
HPRT1	21.8276	21.8014	21.8145	25.2141	25.2107	25.2124	28.7346	28.7362	28.7354	31.8868	32.5296	32.2082	36.2218	35.3118	35.7668
RET	21.7498	21.7692	21.7595	24.9998	24.999	24.9994	28.5984	28.5817	28.5901	32.1427	31.829	31.9858	35.2613	35.1813	35.2213
ACHE	28.0216	28.107	28.0643	31.1844	31.6313	31.4078	34.2006	35.5939	34.8972	-	-	-	-	-	-
TGM2	22.5718	22.4683	22.52	25.8492	25.8838	25.8665	29.5572	29.3634	29.4603	34.3495	33.5398	33.9446	36.3165	38.2142	37.2653
TGM2 (2)	22.4917	22.4888	22.4902	25.8626	25.7913	25.8269	29.4188	29.2331	29.3259	33.7649	32.9106	33.3377	-	34.9738	34.9738
DBH	22.8113	22.7817	22.7965	26.2807	26.3151	26.2979	29.6865	29.7969	29.7417	33.1498	33.7326	33.4412	-	37.9214	37.9214
DBH (2)	22.8356	22.7939	22.8147	26.0925	26.1369	26.1147	29.8033	29.7843	29.7938	32.8923	32.958	32.9251	-	-	-
SYN1	25.855	25.8334	25.8442	28.9196	28.9822	28.9509	32.1572	32.8756	32.5164	37.5028	38.186	37.8444	-	-	-
DRD2	24.2029	24.2386	24.2208	27.3293	27.4026	27.3659	30.7761	30.6917	30.7339	35.8275	34.2197	35.0236	-	-	-
ACHE	26.1008	26.2277	26.1643	29.4653	29.1982	29.3318	32.5507	32.4648	32.5078	37.8846	35.8038	36.8442	-	-	-
CHT 62°C	21.6031	21.6554	21.6293	24.9786	25.0066	24.9926	28.9731	28.4353	28.7042	32.691	31.5299	32.1104	34.6928	35.4426	35.0677
CHT (2) 63°C	21.9461	22.0238	21.9849	25.2946	25.1299	25.2123	28.6198	28.7602	28.69	31.7743	31.8831	31.8287	-	36.4921	36.4921
HPRT1 (2) 63 °C	21.8333	21.7167	21.775	25.0005	24.9935	24.997	28.274	28.3368	28.3054	32.1068	32.2439	32.1753	-	33.9553	33.9553
	Sample quantity			60 °C										62 °C	63 °C
cDNA	undiff. Ctr	RA	Log quantity	HPRT1	RET	ACHE	TGM2	TGM2 (2)	DBH	DBH (2)	SYN1	DRD2	ACHE	CHT	CHT (2)	HPRT1 (2)
A	1	1	0	21.8145	21.7595	28.0643	22.52	22.4902	22.52	22.8147	25.8442	24.2208	26.1643	21.6293	21.9849	21.775
B	0.1	0.1	-1	25.2124	24.9994	31.4078	25.8665	25.8269	25.8665	26.1147	28.9509	27.3659	29.3318	24.9926	25.2123	24.997
C	0.01	0.01	-2	28.7354	28.5901	34.8972	29.4603	29.3259	29.4603	29.7938	32.5164	30.7339	32.5078	28.7042	28.69	28.3054
D	0.001	0.001	-3	32.2082	31.9858	-	33.9446	33.3377	33.9446	32.9251	37.8444	35.0236	36.8442	32.1104	31.8287	32.1753
E	0.0001	0.0001	-4	35.7668	35.2213	-	37.2653	34.9738	37.2653	-	-	-	-	35.0677	-	33.9553
Anstieg				-3.49	-3.39	-3.41	-3.75	-3.247	-3.75	-3.401	-3.9	-3.577	-3.522	-3.39	-3.3	-3.45
Effizienz in %				93.4341	97.2356	96.4514	84.785	103.225	84.785	96.8028	80.4722	90.3548	92.278	97.2356	100.923	94.9194

## Sheet: ddCt
Sample	Target	Ct Mean Target	Ct Mean HPRT1	ΔCt	∆Ct (undiff)	∆Ct (undiff) using geometric average	2^-(∆∆Ct)	2^-(∆∆Ct) (∆Ct (undiff) using geometric average)
PMA 1	CHT	28.1946	23.7816	4.41302			0.0773458	0.0763694
PMA 2	CHT	25.959	22.1085	3.85044			0.114233	0.112791
PMA 3	CHT	26.8709	22.3311	4.53976			0.070841	0.0699468
PMA 4	CHT	27.4992	22.9157	4.58353			0.068724	0.0678565
PMA 5	CHT	27.062	22.6222	4.43977			0.0759246	0.0749662
PMA 6	CHT	27.0469	23.6143	3.43262			0.152604	0.150678
RA 1	CHT	22.8244	22.1217	0.702727			1.01239	0.999607
RA 2	CHT	23.6092	22.6899	0.919303			0.871265	0.860267
RA 3	CHT	23.6678	22.6997	0.968016			0.842338	0.831705
RA 4	CHT	22.7013	21.9866	0.714617			1.00408	0.991402
RA 5	CHT	23.2136	22.3491	0.864485			0.905007	0.893583
RA 6	CHT	23.2641	22.3009	0.963262			0.845118	0.83445
undiff 1	CHT	22.4168	21.9773	0.439448			1.21507	1.19973
undiff 2	CHT	22.406	21.7201	0.685895			1.02427	1.01134
undiff 3	CHT	22.2205	21.5627	0.657814			1.0444	1.03122
undiff 4	CHT	21.9931	21.1821	0.810975			0.939204	0.927349
undiff 5	CHT	22.2905	21.4693	0.82122			0.932559	0.920787
undiff 6	CHT	22.0027	21.0952	0.907565	0.720486	0.702159	0.878383	0.867295
PMA 1	RET	23.7427	23.8132	-0.0704294			1.38409	1.35418
PMA 2	RET	21.385	22.0244	-0.639396			2.05325	2.00887
PMA 3	RET	22.609	22.3891	0.219887			1.1318	1.10734
PMA 4	RET	23.3899	23.1427	0.247214			1.11057	1.08656
PMA 5	RET	22.7448	22.8856	-0.140856			1.45334	1.42192
PMA 6	RET	22.605	23.8546	-1.24967			3.13438	3.06663
RA 1	RET	21.3507	22.2614	-0.910698			2.47806	2.42449
RA 2	RET	21.7788	22.677	-0.898216			2.45671	2.40361
RA 3	RET	22.1366	22.8353	-0.698624			2.13929	2.09305
RA 4	RET	20.9491	22.1644	-1.21538			3.06077	2.99461
RA 5	RET	21.8368	22.5473	-0.710433			2.15688	2.11026
RA 6	RET	21.5668	22.4626	-0.895742			2.4525	2.39949
undiff 1	RET	22.1924	22.0141	0.17832			1.16489	1.13971
undiff 2	RET	22.3727	21.829	0.543699			0.904262	0.884716
undiff 3	RET	22.2302	21.7482	0.481942			0.943811	0.92341
undiff 4	RET	21.9131	21.3249	0.588135			0.876834	0.857881
undiff 5	RET	21.9838	21.7126	0.2712			1.09226	1.06865
undiff 6	RET	21.6959	21.3681	0.327773	0.398512	0.366985	1.05025	1.02755
PMA 1	TGM2	24.0109	23.7553	0.255556			2.17352	2.11775
PMA 2	TGM2	21.1014	22.139	-1.03759			5.32646	5.18979
PMA 3	TGM2	22.6589	22.3812	0.277687			2.14043	2.08552
PMA 4	TGM2	22.7559	23.0828	-0.326853			3.25452	3.17101
PMA 5	TGM2	22.4455	22.7196	-0.274084			3.13763	3.05712
PMA 6	TGM2	21.9805	23.7726	-1.79214			8.98635	8.75578
RA 1	TGM2	21.1402	22.0521	-0.911835			4.88184	4.75658
RA 2	TGM2	21.0643	22.5872	-1.52293			7.45661	7.26529
RA 3	TGM2	21.313	22.6946	-1.38159			6.76075	6.58729
RA 4	TGM2	20.1796	22.0747	-1.89511			9.65117	9.40354
RA 5	TGM2	20.5436	22.5215	-1.97795			10.2215	9.95926
RA 6	TGM2	20.4422	22.3489	-1.90672			9.7291	9.47947
undiff 1	TGM2	23.0808	21.9208	1.16001			1.16117	1.13138
undiff 2	TGM2	23.546	21.8457	1.7002			0.798513	0.778025
undiff 3	TGM2	23.2293	21.3357	1.89365			0.698311	0.680394
undiff 4	TGM2	22.6802	21.3019	1.37831			0.99812	0.97251
undiff 5	TGM2	22.6865	21.7257	0.960804			1.3331	1.2989
undiff 6	TGM2	22.507	21.3465	1.16057	1.37559	1.33809	1.16072	1.13094
PMA 1	DBH	27.8993	23.7593	4.13997			0.147688	0.146484
PMA 2	DBH	24.9993	22.1119	2.88738			0.351895	0.349027
PMA 3	DBH	26.9371	22.321	4.61603			0.106179	0.105313
PMA 4	DBH	27.2535	23.0513	4.20226			0.141447	0.140295
PMA 5	DBH	26.8195	22.7585	4.061			0.155998	0.154726
PMA 6	DBH	26.0626	23.7221	2.34048			0.514098	0.509908
RA 1	DBH	25.8878	22.1078	3.77999			0.189543	0.187998
RA 2	DBH	26.0217	22.6031	3.41861			0.243498	0.241513
RA 3	DBH	26.4732	22.6024	3.8708			0.177981	0.17653
RA 4	DBH	25.3466	22.1147	3.23191			0.277139	0.27488
RA 5	DBH	25.9487	22.3952	3.55351			0.221762	0.219955
RA 6	DBH	25.8192	22.289	3.53022			0.225372	0.223535
undiff 1	DBH	23.2364	22.0545	1.18193			1.14763	1.13828
undiff 2	DBH	23.444	21.8448	1.59921			0.859391	0.852387
undiff 3	DBH	23.1813	21.5787	1.60262			0.857361	0.850373
undiff 4	DBH	22.4487	21.2172	1.23156			1.10883	1.09979
undiff 5	DBH	22.9885	21.5241	1.46436			0.943593	0.935902
undiff 6	DBH	22.4644	21.2605	1.20389	1.38059	1.36879	1.1303	1.12109
PMA 1	ACHE	29.0866	23.8279	5.25868			3.08366	3.06615
PMA 2	ACHE	26.7554	22.1212	4.63422			4.75388	4.72689
PMA 3	ACHE	28.3355	22.441	5.89447			1.98461	1.97334
PMA 4	ACHE	28.8782	23.0799	5.79829			2.12143	2.10938
PMA 5	ACHE	28.2182	22.8925	5.32565			2.94378	2.92707
PMA 6	ACHE	28.7677	23.7696	4.99805			3.69424	3.67327
RA 1	ACHE	27.6558	22.1158	5.53998			2.53738	2.52298
RA 2	ACHE	27.8988	22.6025	5.29635			3.00418	2.98713
RA 3	ACHE	28.0084	22.7342	5.27419			3.05069	3.03337
RA 4	ACHE	26.9713	22.1161	4.85527			4.07855	4.0554
RA 5	ACHE	27.551	22.4145	5.13651			3.35617	3.33712
RA 6	ACHE	27.5302	22.3498	5.18035			3.25571	3.23723
undiff 1	ACHE	29.2487	21.9703	7.27839			0.760456	0.75614
undiff 2	ACHE	29.0541	21.8138	7.24038			0.780758	0.776326
undiff 3	ACHE	28.5709	21.6933	6.87767			1.00393	0.99823
undiff 4	ACHE	27.6807	21.36	6.32069			1.47696	1.46857
undiff 5	ACHE	28.5682	21.616	6.9522			0.953378	0.947967
undiff 6	ACHE	27.9618	21.3312	6.63061	6.88332	6.87511	1.19144	1.18468
PMA 1	DRD2	29.0007	23.6158	5.38485			0.792095	0.788891
PMA 2	DRD2	26.8118	22.0595	4.75232			1.22797	1.223
PMA 3	DRD2	28.6238	22.3392	6.28468			0.424525	0.422807
PMA 4	DRD2	28.9729	23.0122	5.96069			0.531415	0.529265
PMA 5	DRD2	28.5235	22.7473	5.77618			0.603913	0.601469
PMA 6	DRD2	29.0383	23.7497	5.2886			0.846742	0.843317
RA 1	DRD2	28.3565	22.0076	6.34885			0.406055	0.404412
RA 2	DRD2	28.6845	22.5996	6.08493			0.487564	0.485591
RA 3	DRD2	28.7111	22.6709	6.0402			0.502919	0.500884
RA 4	DRD2	27.8678	22.0041	5.86372			0.568358	0.566059
RA 5	DRD2	28.6511	22.3542	6.29692			0.420936	0.419233
RA 6	DRD2	28.2673	22.3482	5.91906			0.546971	0.544758
undiff 1	DRD2	26.8479	21.8833	4.96457			1.05997	1.05568
undiff 2	DRD2	27.1853	21.8345	5.3508			0.811015	0.807734
undiff 3	DRD2	26.914	21.6628	5.25127			0.868939	0.865424
undiff 4	DRD2	26.3789	21.2689	5.10997			0.958349	0.954472
undiff 5	DRD2	26.637	21.6213	5.01568			1.02308	1.01894
undiff 6	DRD2	25.9223	21.323	4.59929	5.0486	5.04275	1.36539	1.35986
PMA 1	SYN1	30.7793	23.8907	6.88869			0.613374	0.610299
PMA 2	SYN1	28.0992	22.3187	5.78058			1.32221	1.31558
PMA 3	SYN1	29.8954	22.5198	7.37566			0.437656	0.435461
PMA 4	SYN1	30.0974	23.1541	6.94329			0.590593	0.587633
PMA 5	SYN1	29.5594	23.0014	6.55799			0.771391	0.767524
PMA 6	SYN1	28.7042	23.9879	4.71626			2.76498	2.75111
RA 1	SYN1	29.3376	22.2008	7.13689			0.516429	0.51384
RA 2	SYN1	29.2003	22.6979	6.50242			0.801687	0.797668
RA 3	SYN1	29.5454	22.8765	6.66893			0.714297	0.710716
RA 4	SYN1	28.1399	22.2287	5.9112			1.20776	1.2017
RA 5	SYN1	29.053	22.5834	6.46951			0.820181	0.81607
RA 6	SYN1	28.8823	22.5283	6.35404			0.888531	0.884076
undiff 1	SYN1	28.2115	22.0544	6.15712			1.01848	1.01337
undiff 2	SYN1	28.6219	21.9418	6.68011			0.708784	0.705231
undiff 3	SYN1	28.1225	21.8253	6.29718			0.924248	0.919614
undiff 4	SYN1	27.7763	21.4585	6.31776			0.911153	0.906585
undiff 5	SYN1	27.5743	21.7956	5.77868			1.32396	1.31732
undiff 6	SYN1	27.2887	21.4184	5.87033	6.18353	6.17628	1.24246	1.23623

## Sheet: SYN1
Block Type	96-Well 0.1-mL Block
Calibration Background is expired	Yes
Calibration Background performed on	11-24-2021
Calibration Pure Dye FAM is expired	No
Calibration Pure Dye FAM performed on	12-09-2021
Calibration Pure Dye ROX is expired	No
Calibration Pure Dye ROX performed on	12-09-2021
Calibration Pure Dye SYBR is expired	No
Calibration Pure Dye SYBR performed on	12-09-2021
Calibration Pure Dye VIC is expired	No
Calibration Pure Dye VIC performed on	12-09-2021
Calibration ROI is expired	No
Calibration ROI performed on	11-24-2021
Calibration Uniformity is expired	No
Calibration Uniformity performed on	11-24-2021
Chemistry	SYBR_GREEN
Instrument Type	QuantStudio™ 3 System
Passive Reference	ROX
Post-read Stage/Step
Pre-read Stage/Step
Quantification Cycle Method	Ct
Signal Smoothing On	true
Stage where Melt Analysis is performed	Stage3
Stage/ Cycle where Ct Analysis is performed	Stage2, Step3
Well	Well Position	Omit	Sample Name	Target Name	Task	Reporter	Quencher	Quantity	Quantity Mean	Quantity SD	RQ	RQ Min	RQ Max	CT	Ct Mean	Ct SD	Delta Ct	Delta Ct Mean	Delta Ct SD	Delta Ct SE	Delta Delta Ct	Automatic Ct Threshold	Ct Threshold	Automatic Baseline	Baseline Start	Baseline End	Amp Status	Comments	Cq Conf	Tm1	Tm2	Tm3	Tm4
1	A1	FALSE	undiff 1	SYN1	UNKNOWN	SYBR	None				1	0.717803	1.39314	28.3226	28.2115	0.157095		6.15712	0.157223	0.111173	0	TRUE	0.0961252	TRUE	3	24	Amp		0.984528	87.2605
2	A2	FALSE	undiff 1	SYN1	UNKNOWN	SYBR	None				1	0.717803	1.39314	28.1004	28.2115	0.157095		6.15712	0.157223	0.111173	0	TRUE	0.0961252	TRUE	3	24	Amp		0.976445	87.2605
3	A3	FALSE	RA 1	SYN1	UNKNOWN	SYBR	None				0.507061	0.294864	0.871962	29.1567	29.3376	0.255914		7.13689	0.257066	0.181773	0.97977	TRUE	0.0961252	TRUE	3	24	Amp		0.975423	87.1346
4	A4	FALSE	RA 1	SYN1	UNKNOWN	SYBR	None				0.507061	0.294864	0.871962	29.5186	29.3376	0.255914		7.13689	0.257066	0.181773	0.97977	TRUE	0.0961252	TRUE	3	27	Amp		0.803013	87.1346
5	A5	FALSE	PMA 1	SYN1	UNKNOWN	SYBR	None				0.602246	0.351784	1.03103	30.6011	30.7793	0.252139		6.88869	0.254948	0.180275	0.731575	TRUE	0.0961252	TRUE	3	26	Amp		0.991104	87.2748
6	A6	FALSE	PMA 1	SYN1	UNKNOWN	SYBR	None				0.602246	0.351784	1.03103	30.9576	30.7793	0.252139		6.88869	0.254948	0.180275	0.731575	TRUE	0.0961252	TRUE	3	27	Amp		0.984362	87.2748
7	A7	FALSE	undiff 1	HPRT1	UNKNOWN	SYBR	None							22.0499	22.0544	0.00633079						TRUE	0.153355	TRUE	3	17	Amp		0.987009	82.5771
8	A8	FALSE	undiff 1	HPRT1	UNKNOWN	SYBR	None							22.0589	22.0544	0.00633079						TRUE	0.153355	TRUE	3	17	Amp		0.985964	82.5771
9	A9	FALSE	RA 1	HPRT1	UNKNOWN	SYBR	None							22.1836	22.2008	0.0243076						TRUE	0.153355	TRUE	3	16	Amp		0.979742	82.469
10	A10	FALSE	RA 1	HPRT1	UNKNOWN	SYBR	None							22.2179	22.2008	0.0243076						TRUE	0.153355	TRUE	3	16	Amp		0.981398	82.469
11	A11	FALSE	PMA 1	HPRT1	UNKNOWN	SYBR	None							23.9173	23.8907	0.037738						TRUE	0.153355	TRUE	3	19	Amp		0.988422	82.4518
12	A12	FALSE	PMA 1	HPRT1	UNKNOWN	SYBR	None							23.864	23.8907	0.037738						TRUE	0.153355	TRUE	3	19	Amp		0.991125	82.4518
13	B1	FALSE	undiff 2	SYN1	UNKNOWN	SYBR	None				0.695926	0.633622	0.764356	28.6314	28.6219	0.0134492		6.68011	0.0444746	0.0314483	0.522994	TRUE	0.0961252	TRUE	3	24	Amp		0.986884	87.1192
14	B2	FALSE	undiff 2	SYN1	UNKNOWN	SYBR	None				0.695926	0.633622	0.764356	28.6124	28.6219	0.0134492		6.68011	0.0444746	0.0314483	0.522994	TRUE	0.0961252	TRUE	3	24	Amp		0.985114	87.1192
15	B3	FALSE	RA 2	SYN1	UNKNOWN	SYBR	None				0.787144	0.602365	1.0286	29.1181	29.2003	0.116159		6.50242	0.126869	0.0897096	0.345301	TRUE	0.0961252	TRUE	3	25	Amp		0.986549	87.1346
16	B4	FALSE	RA 2	SYN1	UNKNOWN	SYBR	None				0.787144	0.602365	1.0286	29.2824	29.2003	0.116159		6.50242	0.126869	0.0897096	0.345301	TRUE	0.0961252	TRUE	3	25	Amp		0.986353	87.1346
17	B5	FALSE	PMA 2	SYN1	UNKNOWN	SYBR	None				1.29823	0.891064	1.89144	28.0243	28.0992	0.106004		5.78058	0.178456	0.126187	-0.376541	TRUE	0.0961252	TRUE	3	24	Amp		0.984553	87.1335
18	B6	FALSE	PMA 2	SYN1	UNKNOWN	SYBR	None				1.29823	0.891064	1.89144	28.1742	28.0992	0.106004		5.78058	0.178456	0.126187	-0.376541	TRUE	0.0961252	TRUE	3	24	Amp		0.989942	87.1335
19	B7	FALSE	undiff 2	HPRT1	UNKNOWN	SYBR	None							21.9717	21.9418	0.0423923						TRUE	0.153355	TRUE	3	16	Amp		0.987022	82.5771
20	B8	FALSE	undiff 2	HPRT1	UNKNOWN	SYBR	None							21.9118	21.9418	0.0423923						TRUE	0.153355	TRUE	3	16	Amp		0.987335	82.5771
21	B9	FALSE	RA 2	HPRT1	UNKNOWN	SYBR	None							22.6618	22.6979	0.0510159						TRUE	0.153355	TRUE	3	17	Amp		0.986289	82.469
22	B10	FALSE	RA 2	HPRT1	UNKNOWN	SYBR	None							22.7339	22.6979	0.0510159						TRUE	0.153355	TRUE	3	16	Amp		0.984046	82.469
23	B11	FALSE	PMA 2	HPRT1	UNKNOWN	SYBR	None							22.2172	22.3187	0.143561						TRUE	0.153355	TRUE	3	16	Amp		0.981938	82.3106
24	B12	FALSE	PMA 2	HPRT1	UNKNOWN	SYBR	None							22.4202	22.3187	0.143561						TRUE	0.153355	TRUE	3	17	Amp		0.984897	82.4518
25	C1	FALSE	undiff 3	SYN1	UNKNOWN	SYBR	None				0.907481	0.797334	1.03284	28.0811	28.1225	0.0585281		6.29718	0.0613593	0.0433876	0.140061	TRUE	0.0961252	TRUE	3	24	Amp		0.980996	87.1192
26	C2	FALSE	undiff 3	SYN1	UNKNOWN	SYBR	None				0.907481	0.797334	1.03284	28.1639	28.1225	0.0585281		6.29718	0.0613593	0.0433876	0.140061	TRUE	0.0961252	TRUE	3	24	Amp		0.981167	86.978
27	C3	FALSE	RA 3	SYN1	UNKNOWN	SYBR	None				0.701338	0.649737	0.757037	29.5321	29.5454	0.0188373		6.66893	0.0362387	0.0256246	0.511818	TRUE	0.0961252	TRUE	3	25	Amp		0.987813	86.9932
28	C4	FALSE	RA 3	SYN1	UNKNOWN	SYBR	None				0.701338	0.649737	0.757037	29.5587	29.5454	0.0188373		6.66893	0.0362387	0.0256246	0.511818	TRUE	0.0961252	TRUE	3	25	Amp		0.981506	86.9932
29	C5	FALSE	PMA 3	SYN1	UNKNOWN	SYBR	None				0.429716	0.27524	0.670888	29.7528	29.8954	0.201672		7.37566	0.211242	0.149371	1.21855	TRUE	0.0961252	TRUE	3	25	Amp		0.988702	86.9922
30	C6	FALSE	PMA 3	SYN1	UNKNOWN	SYBR	None				0.429716	0.27524	0.670888	30.038	29.8954	0.201672		7.37566	0.211242	0.149371	1.21855	TRUE	0.0961252	TRUE	3	26	Amp		0.985711	86.9922
31	C7	FALSE	undiff 3	HPRT1	UNKNOWN	SYBR	None							21.8383	21.8253	0.0184232						TRUE	0.153355	TRUE	3	16	Amp		0.985233	82.436
32	C8	FALSE	undiff 3	HPRT1	UNKNOWN	SYBR	None							21.8123	21.8253	0.0184232						TRUE	0.153355	TRUE	3	17	Amp		0.988306	82.436
33	C9	FALSE	RA 3	HPRT1	UNKNOWN	SYBR	None							22.8546	22.8765	0.030958						TRUE	0.153355	TRUE	3	18	Amp		0.987401	82.3277
34	C10	FALSE	RA 3	HPRT1	UNKNOWN	SYBR	None							22.8984	22.8765	0.030958						TRUE	0.153355	TRUE	3	18	Amp		0.989619	82.3277
35	C11	FALSE	PMA 3	HPRT1	UNKNOWN	SYBR	None							22.5642	22.5198	0.0628602						TRUE	0.153355	TRUE	3	18	Amp		0.989823	82.3106
36	C12	FALSE	PMA 3	HPRT1	UNKNOWN	SYBR	None							22.4753	22.5198	0.0628602						TRUE	0.153355	TRUE	3	17	Amp		0.982295	82.3106
37	D1	FALSE	undiff 4	SYN1	UNKNOWN	SYBR	None				0.894624	0.602252	1.32893	27.6469	27.7763	0.182954		6.31776	0.18765	0.132689	0.160646	TRUE	0.0961252	TRUE	3	23	Amp		0.982292	86.978
38	D2	FALSE	undiff 4	SYN1	UNKNOWN	SYBR	None				0.894624	0.602252	1.32893	27.9057	27.7763	0.182954		6.31776	0.18765	0.132689	0.160646	TRUE	0.0961252	TRUE	3	24	Amp		0.986588	86.978
39	D3	FALSE	RA 4	SYN1	UNKNOWN	SYBR	None				1.18584	0.905117	1.55364	28.1827	28.1399	0.0605188		5.9112	0.128101	0.0905808	-0.245914	TRUE	0.0961252	TRUE	3	24	Amp		0.977999	86.9932
40	D4	FALSE	RA 4	SYN1	UNKNOWN	SYBR	None				1.18584	0.905117	1.55364	28.0971	28.1399	0.0605188		5.9112	0.128101	0.0905808	-0.245914	TRUE	0.0961252	TRUE	3	24	Amp		0.980382	86.9932
41	D5	FALSE	PMA 4	SYN1	UNKNOWN	SYBR	None				0.57988	0.314354	1.06969	30.2852	30.0974	0.265626		6.94329	0.290347	0.205307	0.786175	TRUE	0.0961252	TRUE	3	25	Amp		0.982465	86.9922
42	D6	FALSE	PMA 4	SYN1	UNKNOWN	SYBR	None				0.57988	0.314354	1.06969	29.9096	30.0974	0.265626		6.94329	0.290347	0.205307	0.786175	TRUE	0.0961252	TRUE	3	25	Amp		0.990869	86.9922
43	D7	FALSE	undiff 4	HPRT1	UNKNOWN	SYBR	None							21.429	21.4585	0.0417193						TRUE	0.153355	TRUE	3	16	Amp		0.984312	82.2949
44	D8	FALSE	undiff 4	HPRT1	UNKNOWN	SYBR	None							21.488	21.4585	0.0417193						TRUE	0.153355	TRUE	3	17	Amp		0.988645	82.2949
45	D9	FALSE	RA 4	HPRT1	UNKNOWN	SYBR	None							22.1488	22.2287	0.112904						TRUE	0.153355	TRUE	3	17	Amp		0.984491	82.1864
46	D10	FALSE	RA 4	HPRT1	UNKNOWN	SYBR	None							22.3085	22.2287	0.112904						TRUE	0.153355	TRUE	3	17	Amp		0.98897	82.1864
47	D11	FALSE	PMA 4	HPRT1	UNKNOWN	SYBR	None							23.237	23.1541	0.117236						TRUE	0.153355	TRUE	3	18	Amp		0.98497	82.1694
48	D12	FALSE	PMA 4	HPRT1	UNKNOWN	SYBR	None							23.0712	23.1541	0.117236						TRUE	0.153355	TRUE	3	18	Amp		0.986244	82.1694
49	E1	FALSE	undiff 5	SYN1	UNKNOWN	SYBR	None				1.29994	1.03248	1.63667	27.5501	27.5743	0.0341895		5.77867	0.109229	0.0772368	-0.378443	TRUE	0.0961252	TRUE	3	23	Amp		0.982351	86.978
50	E2	FALSE	undiff 5	SYN1	UNKNOWN	SYBR	None				1.29994	1.03248	1.63667	27.5985	27.5743	0.0341895		5.77867	0.109229	0.0772368	-0.378443	TRUE	0.0961252	TRUE	3	23	Amp		0.979793	86.978
51	E3	FALSE	RA 5	SYN1	UNKNOWN	SYBR	None				0.805302	0.697035	0.930386	29.0069	29.053	0.065188		6.46951	0.0684645	0.0484117	0.312398	TRUE	0.0961252	TRUE	3	24	Amp		0.985788	86.9932
52	E4	FALSE	RA 5	SYN1	UNKNOWN	SYBR	None				0.805302	0.697035	0.930386	29.0991	29.053	0.065188		6.46951	0.0684645	0.0484117	0.312398	TRUE	0.0961252	TRUE	3	24	Amp		0.985706	86.8519
53	E5	FALSE	PMA 5	SYN1	UNKNOWN	SYBR	None				0.757398	0.510593	1.1235	29.497	29.5594	0.0882171		6.55799	0.186981	0.132215	0.400877	TRUE	0.0961252	TRUE	3	25	Amp		0.988393	86.9922
54	E6	FALSE	PMA 5	SYN1	UNKNOWN	SYBR	None				0.757398	0.510593	1.1235	29.6218	29.5594	0.0882171		6.55799	0.186981	0.132215	0.400877	TRUE	0.0961252	TRUE	3	25	Amp		0.982981	86.9922
55	E7	FALSE	undiff 5	HPRT1	UNKNOWN	SYBR	None							21.7223	21.7956	0.103741						TRUE	0.153355	TRUE	3	17	Amp		0.98463	82.2949
56	E8	FALSE	undiff 5	HPRT1	UNKNOWN	SYBR	None							21.869	21.7956	0.103741						TRUE	0.153355	TRUE	3	17	Amp		0.990993	82.2949
57	E9	FALSE	RA 5	HPRT1	UNKNOWN	SYBR	None							22.5687	22.5834	0.0209264						TRUE	0.153355	TRUE	3	17	Amp		0.987616	82.1864
58	E10	FALSE	RA 5	HPRT1	UNKNOWN	SYBR	None							22.5982	22.5834	0.0209264						TRUE	0.153355	TRUE	3	18	Amp		0.983695	82.1864
59	E11	FALSE	PMA 5	HPRT1	UNKNOWN	SYBR	None							22.8849	23.0014	0.164862						TRUE	0.153355	TRUE	3	18	Amp		0.989839	82.0282
60	E12	FALSE	PMA 5	HPRT1	UNKNOWN	SYBR	None							23.118	23.0014	0.164862						TRUE	0.153355	TRUE	3	18	Amp		0.980452	82.1694
61	F1	FALSE	undiff 6	SYN1	UNKNOWN	SYBR	None				1.21992	1.07564	1.38355	27.2634	27.2887	0.0357918		5.87033	0.0596875	0.0422054	-0.286784	TRUE	0.0961252	TRUE	3	23	Amp		0.988977	86.978
62	F2	FALSE	undiff 6	SYN1	UNKNOWN	SYBR	None				1.21992	1.07564	1.38355	27.3141	27.2887	0.0357918		5.87033	0.0596875	0.0422054	-0.286784	TRUE	0.0961252	TRUE	3	23	Amp		0.982212	86.978
63	F3	FALSE	RA 6	SYN1	UNKNOWN	SYBR	None				0.872412	0.561866	1.3546	29.0288	28.8823	0.207198		6.35404	0.208644	0.147533	0.196918	TRUE	0.0961252	TRUE	3	25	Amp		0.97546	86.9932
64	F4	FALSE	RA 6	SYN1	UNKNOWN	SYBR	None				0.872412	0.561866	1.3546	28.7358	28.8823	0.207198		6.35404	0.208644	0.147533	0.196918	TRUE	0.0961252	TRUE	3	25	Amp		0.984466	86.9932
65	F5	FALSE	PMA 6	SYN1	UNKNOWN	SYBR	None				2.71482	1.66455	4.42777	28.8482	28.7042	0.203693		4.71626	0.23196	0.164021	-1.44086	TRUE	0.0961252	TRUE	3	25	Amp		0.984436	86.9922
66	F6	FALSE	PMA 6	SYN1	UNKNOWN	SYBR	None				2.71482	1.66455	4.42777	28.5602	28.7042	0.203693		4.71626	0.23196	0.164021	-1.44086	TRUE	0.0961252	TRUE	3	24	Amp		0.984403	86.9922
67	F7	FALSE	undiff 6	HPRT1	UNKNOWN	SYBR	None							21.3846	21.4184	0.0477655						TRUE	0.153355	TRUE	3	17	Amp		0.989426	82.2949
68	F8	FALSE	undiff 6	HPRT1	UNKNOWN	SYBR	None							21.4522	21.4184	0.0477655						TRUE	0.153355	TRUE	3	16	Amp		0.989733	82.2949
69	F9	FALSE	RA 6	HPRT1	UNKNOWN	SYBR	None							22.5456	22.5283	0.024518						TRUE	0.153355	TRUE	3	18	Amp		0.987307	82.1864
70	F10	FALSE	RA 6	HPRT1	UNKNOWN	SYBR	None							22.5109	22.5283	0.024518						TRUE	0.153355	TRUE	3	17	Amp		0.986429	82.1864
71	F11	FALSE	PMA 6	HPRT1	UNKNOWN	SYBR	None							23.9095	23.9879	0.110972						TRUE	0.153355	TRUE	3	18	Amp		0.986121	82.0282
72	F12	FALSE	PMA 6	HPRT1	UNKNOWN	SYBR	None							24.0664	23.9879	0.110972						TRUE	0.153355	TRUE	3	19	Amp		0.980907	82.0282
73	G1	FALSE		SYN1	NTC	SYBR	None							Undetermined								TRUE	0.0961252	TRUE	3	39	No Amp		0	60.4254
74	G2	FALSE		SYN1	NTC	SYBR	None							Undetermined								TRUE	0.0961252	TRUE	3	39	No Amp		0	60.5667
79	G7	FALSE		HPRT1	NTC	SYBR	None							Undetermined								TRUE	0.153355	TRUE	3	39	No Amp		0	60.0021
80	G8	FALSE		HPRT1	NTC	SYBR	None							Undetermined								TRUE	0.153355	TRUE	3	39	No Amp		0	60.0021
Analysis Type	Singleplex
Endogenous Control	HPRT1
RQ Min/Max Confidence Level	95.0
Reference Sample	undiff 1

## Sheet: ACHE
Block Type	96-Well 0.1-mL Block
Calibration Background is expired	Yes
Calibration Background performed on	11-24-2021
Calibration Pure Dye FAM is expired	No
Calibration Pure Dye FAM performed on	12-09-2021
Calibration Pure Dye ROX is expired	No
Calibration Pure Dye ROX performed on	12-09-2021
Calibration Pure Dye SYBR is expired	No
Calibration Pure Dye SYBR performed on	12-09-2021
Calibration Pure Dye VIC is expired	No
Calibration Pure Dye VIC performed on	12-09-2021
Calibration ROI is expired	No
Calibration ROI performed on	11-24-2021
Calibration Uniformity is expired	No
Calibration Uniformity performed on	11-24-2021
Chemistry	SYBR_GREEN
Instrument Type	QuantStudio™ 3 System
Passive Reference	ROX
Post-read Stage/Step
Pre-read Stage/Step
Quantification Cycle Method	Ct
Signal Smoothing On	true
Stage where Melt Analysis is performed	Stage3
Stage/ Cycle where Ct Analysis is performed	Stage2, Step3
User Name
Well	Well Position	Omit	Sample Name	Target Name	Task	Reporter	Quencher	Quantity	Quantity Mean	Quantity SD	RQ	RQ Min	RQ Max	CT	Ct Mean	Ct SD	Delta Ct	Delta Ct Mean	Delta Ct SD	Delta Ct SE	Delta Delta Ct	Automatic Ct Threshold	Ct Threshold	Automatic Baseline	Baseline Start	Baseline End	Amp Status	Comments	Cq Conf	Tm1	Tm2	Tm3	Tm4
1	A1	FALSE	undiff 1	ACHE	UNKNOWN	SYBR	None				1	0.509134	1.96412	29.4747	29.2487	0.319562		7.27838	0.3201	0.226345	0	TRUE	0.15006	TRUE	3	24	Amp		0.97594	91.2516
2	A2	FALSE	undiff 1	ACHE	UNKNOWN	SYBR	None				1	0.509134	1.96412	29.0228	29.2487	0.319562		7.27838	0.3201	0.226345	0	TRUE	0.15006	TRUE	3	24	Amp		0.984357	91.2516
3	A3	FALSE	RA 1	ACHE	UNKNOWN	SYBR	None				3.33665	3.1999	3.47924	27.6679	27.6558	0.0170664		5.53998	0.0198437	0.0140316	-1.7384	TRUE	0.15006	TRUE	3	23	Amp		0.981327	91.1268
4	A4	FALSE	RA 1	ACHE	UNKNOWN	SYBR	None				3.33665	3.1999	3.47924	27.6437	27.6558	0.0170664		5.53998	0.0198437	0.0140316	-1.7384	TRUE	0.15006	TRUE	3	23	Amp		0.985516	91.1268
5	A5	FALSE	PMA 1	ACHE	UNKNOWN	SYBR	None				4.05501	2.89533	5.67916	28.9803	29.0866	0.150224		5.25868	0.159732	0.112947	-2.0197	TRUE	0.15006	TRUE	3	24	Amp		0.988929	91.2648
6	A6	FALSE	PMA 1	ACHE	UNKNOWN	SYBR	None				4.05501	2.89533	5.67916	29.1928	29.0866	0.150224		5.25868	0.159732	0.112947	-2.0197	TRUE	0.15006	TRUE	3	24	Amp		0.983342	91.2648
7	A7	FALSE	undiff 1	HPRT1	UNKNOWN	SYBR	None							21.9572	21.9703	0.0185419						TRUE	0.134047	TRUE	3	17	Amp		0.987289	82.6093
8	A8	FALSE	undiff 1	HPRT1	UNKNOWN	SYBR	None							21.9834	21.9703	0.0185419						TRUE	0.134047	TRUE	3	17	Amp		0.989073	82.6093
9	A9	FALSE	RA 1	HPRT1	UNKNOWN	SYBR	None							22.123	22.1158	0.0101247						TRUE	0.134047	TRUE	3	16	Amp		0.98359	82.4919
10	A10	FALSE	RA 1	HPRT1	UNKNOWN	SYBR	None							22.1086	22.1158	0.0101247						TRUE	0.134047	TRUE	3	17	Amp		0.986864	82.4919
11	A11	FALSE	PMA 1	HPRT1	UNKNOWN	SYBR	None							23.8663	23.8279	0.0542878						TRUE	0.134047	TRUE	3	19	Amp		0.985955	82.3325
12	A12	FALSE	PMA 1	HPRT1	UNKNOWN	SYBR	None							23.7895	23.8279	0.0542878						TRUE	0.134047	TRUE	3	18	Amp		0.985501	82.4738
13	B1	FALSE	undiff 2	ACHE	UNKNOWN	SYBR	None				1.0267	0.634779	1.66058	29.2141	29.0541	0.226283		7.24038	0.228002	0.161222	-0.0380087	TRUE	0.15006	TRUE	3	24	Amp		0.981874	91.1102
14	B2	FALSE	undiff 2	ACHE	UNKNOWN	SYBR	None				1.0267	0.634779	1.66058	28.8941	29.0541	0.226283		7.24038	0.228002	0.161222	-0.0380087	TRUE	0.15006	TRUE	3	24	Amp		0.987415	91.1102
15	B3	FALSE	RA 2	ACHE	UNKNOWN	SYBR	None				3.9505	2.49008	6.26744	27.7596	27.8988	0.196855		5.29635	0.218852	0.154751	-1.98203	TRUE	0.15006	TRUE	3	22	Amp		0.98854	91.1268
16	B4	FALSE	RA 2	ACHE	UNKNOWN	SYBR	None				3.9505	2.49008	6.26744	28.038	27.8988	0.196855		5.29635	0.218852	0.154751	-1.98203	TRUE	0.15006	TRUE	3	22	Amp		0.936873	91.1268
17	B5	FALSE	PMA 2	ACHE	UNKNOWN	SYBR	None				6.25134	4.70837	8.29994	26.6613	26.7554	0.133118		4.63422	0.134411	0.0950429	-2.64417	TRUE	0.15006	TRUE	3	21	Amp		0.992721	91.1234
18	B6	FALSE	PMA 2	ACHE	UNKNOWN	SYBR	None				6.25134	4.70837	8.29994	26.8495	26.7554	0.133118		4.63422	0.134411	0.0950429	-2.64417	TRUE	0.15006	TRUE	3	21	Amp		0.990655	91.1234
19	B7	FALSE	undiff 2	HPRT1	UNKNOWN	SYBR	None							21.8335	21.8138	0.0279437						TRUE	0.134047	TRUE	3	16	Amp		0.977487	82.4679
20	B8	FALSE	undiff 2	HPRT1	UNKNOWN	SYBR	None							21.794	21.8138	0.0279437						TRUE	0.134047	TRUE	3	17	Amp		0.984245	82.4679
21	B9	FALSE	RA 2	HPRT1	UNKNOWN	SYBR	None							22.6701	22.6025	0.0956255						TRUE	0.134047	TRUE	3	17	Amp		0.982938	82.3505
22	B10	FALSE	RA 2	HPRT1	UNKNOWN	SYBR	None							22.5349	22.6025	0.0956255						TRUE	0.134047	TRUE	3	17	Amp		0.983684	82.3505
23	B11	FALSE	PMA 2	HPRT1	UNKNOWN	SYBR	None							22.108	22.1212	0.0185986						TRUE	0.134047	TRUE	3	17	Amp		0.980927	82.3325
24	B12	FALSE	PMA 2	HPRT1	UNKNOWN	SYBR	None							22.1343	22.1212	0.0185986						TRUE	0.134047	TRUE	3	16	Amp		0.978469	82.3325
25	C1	FALSE	undiff 3	ACHE	UNKNOWN	SYBR	None				1.32017	0.804043	2.16759	28.7369	28.5709	0.234695		6.87767	0.235132	0.166264	-0.400719	TRUE	0.15006	TRUE	3	24	Amp		0.985243	91.1102
26	C2	FALSE	undiff 3	ACHE	UNKNOWN	SYBR	None				1.32017	0.804043	2.16759	28.405	28.5709	0.234695		6.87767	0.235132	0.166264	-0.400719	TRUE	0.15006	TRUE	3	23	Amp		0.983601	90.9688
27	C3	FALSE	RA 3	ACHE	UNKNOWN	SYBR	None				4.01165	3.57506	4.50156	27.9889	28.0084	0.027558		5.27419	0.0546366	0.0386339	-2.0042	TRUE	0.15006	TRUE	3	23	Amp		0.990321	90.9854
28	C4	FALSE	RA 3	ACHE	UNKNOWN	SYBR	None				4.01165	3.57506	4.50156	28.0279	28.0084	0.027558		5.27419	0.0546366	0.0386339	-2.0042	TRUE	0.15006	TRUE	3	23	Amp		0.985837	90.9854
29	C5	FALSE	PMA 3	ACHE	UNKNOWN	SYBR	None				2.60976	1.40202	4.85787	28.5415	28.3355	0.291381		5.89447	0.294635	0.208339	-1.38392	TRUE	0.15006	TRUE	3	24	Amp		0.987298	90.9819
30	C6	FALSE	PMA 3	ACHE	UNKNOWN	SYBR	None				2.60976	1.40202	4.85787	28.1294	28.3355	0.291381		5.89447	0.294635	0.208339	-1.38392	TRUE	0.15006	TRUE	3	23	Amp		0.98613	90.9819
31	C7	FALSE	undiff 3	HPRT1	UNKNOWN	SYBR	None							21.7034	21.6933	0.0143272						TRUE	0.134047	TRUE	3	17	Amp		0.990391	82.3266
32	C8	FALSE	undiff 3	HPRT1	UNKNOWN	SYBR	None							21.6831	21.6933	0.0143272						TRUE	0.134047	TRUE	3	17	Amp		0.988279	82.3266
33	C9	FALSE	RA 3	HPRT1	UNKNOWN	SYBR	None							22.7008	22.7342	0.0471775						TRUE	0.134047	TRUE	3	18	Amp		0.985221	82.209
34	C10	FALSE	RA 3	HPRT1	UNKNOWN	SYBR	None							22.7676	22.7342	0.0471775						TRUE	0.134047	TRUE	3	18	Amp		0.992234	82.3505
35	C11	FALSE	PMA 3	HPRT1	UNKNOWN	SYBR	None							22.4101	22.441	0.0436709						TRUE	0.134047	TRUE	3	17	Amp		0.984893	82.1911
36	C12	FALSE	PMA 3	HPRT1	UNKNOWN	SYBR	None							22.4719	22.441	0.0436709						TRUE	0.134047	TRUE	3	17	Amp		0.984708	82.1911
37	D1	FALSE	undiff 4	ACHE	UNKNOWN	SYBR	None				1.9422	1.16576	3.23576	27.5151	27.6807	0.234287		6.32069	0.242047	0.171153	-0.95769	TRUE	0.15006	TRUE	3	23	Amp		0.984553	90.9688
38	D2	FALSE	undiff 4	ACHE	UNKNOWN	SYBR	None				1.9422	1.16576	3.23576	27.8464	27.6807	0.234287		6.32069	0.242047	0.171153	-0.95769	TRUE	0.15006	TRUE	3	22	Amp		0.978206	90.9688
39	D3	FALSE	RA 4	ACHE	UNKNOWN	SYBR	None				5.36329	4.93753	5.82577	26.9982	26.9713	0.0380401		4.85527	0.0392215	0.0277338	-2.42312	TRUE	0.15006	TRUE	3	21	Amp		0.987034	90.9854
40	D4	FALSE	RA 4	ACHE	UNKNOWN	SYBR	None				5.36329	4.93753	5.82577	26.9444	26.9713	0.0380401		4.85527	0.0392215	0.0277338	-2.42312	TRUE	0.15006	TRUE	3	22	Amp		0.991238	90.9854
41	D5	FALSE	PMA 4	ACHE	UNKNOWN	SYBR	None				2.78967	2.39774	3.24567	28.9267	28.8782	0.0685571		5.79829	0.0717913	0.0507641	-1.48009	TRUE	0.15006	TRUE	3	24	Amp		0.988078	90.8404
42	D6	FALSE	PMA 4	ACHE	UNKNOWN	SYBR	None				2.78967	2.39774	3.24567	28.8297	28.8782	0.0685571		5.79829	0.0717913	0.0507641	-1.48009	TRUE	0.15006	TRUE	3	23	Amp		0.988936	90.9819
43	D7	FALSE	undiff 4	HPRT1	UNKNOWN	SYBR	None							21.317	21.36	0.0608007						TRUE	0.134047	TRUE	3	16	Amp		0.980126	82.3266
44	D8	FALSE	undiff 4	HPRT1	UNKNOWN	SYBR	None							21.403	21.36	0.0608007						TRUE	0.134047	TRUE	3	16	Amp		0.987265	82.3266
45	D9	FALSE	RA 4	HPRT1	UNKNOWN	SYBR	None							22.1093	22.1161	0.00955418						TRUE	0.134047	TRUE	3	17	Amp		0.982596	82.209
46	D10	FALSE	RA 4	HPRT1	UNKNOWN	SYBR	None							22.1228	22.1161	0.00955418						TRUE	0.134047	TRUE	3	17	Amp		0.982876	82.209
47	D11	FALSE	PMA 4	HPRT1	UNKNOWN	SYBR	None							23.095	23.0799	0.0213054						TRUE	0.134047	TRUE	3	18	Amp		0.985336	82.0498
48	D12	FALSE	PMA 4	HPRT1	UNKNOWN	SYBR	None							23.0648	23.0799	0.0213054						TRUE	0.134047	TRUE	3	18	Amp		0.983696	82.0498
49	E1	FALSE	undiff 5	ACHE	UNKNOWN	SYBR	None				1.25369	0.961443	1.63478	28.657	28.5682	0.125606		6.9522	0.125857	0.0889941	-0.326183	TRUE	0.15006	TRUE	3	24	Amp		0.982486	90.9688
50	E2	FALSE	undiff 5	ACHE	UNKNOWN	SYBR	None				1.25369	0.961443	1.63478	28.4793	28.5682	0.125606		6.9522	0.125857	0.0889941	-0.326183	TRUE	0.15006	TRUE	3	23	Amp		0.986546	90.8274
51	E3	FALSE	RA 5	ACHE	UNKNOWN	SYBR	None				4.41335	3.98161	4.8919	27.5181	27.551	0.046518		5.13651	0.0488166	0.0345186	-2.14187	TRUE	0.15006	TRUE	3	22	Amp		0.988307	90.9854
52	E4	FALSE	RA 5	ACHE	UNKNOWN	SYBR	None				4.41335	3.98161	4.8919	27.5839	27.551	0.046518		5.13651	0.0488166	0.0345186	-2.14187	TRUE	0.15006	TRUE	3	22	Amp		0.986842	90.8439
53	E5	FALSE	PMA 5	ACHE	UNKNOWN	SYBR	None				3.87107	2.90955	5.15034	28.1695	28.2182	0.0688363		5.32565	0.135396	0.0957398	-1.95273	TRUE	0.15006	TRUE	3	24	Amp		0.988738	90.9819
54	E6	FALSE	PMA 5	ACHE	UNKNOWN	SYBR	None				3.87107	2.90955	5.15034	28.2668	28.2182	0.0688363		5.32565	0.135396	0.0957398	-1.95273	TRUE	0.15006	TRUE	3	23	Amp		0.985639	90.9819
55	E7	FALSE	undiff 5	HPRT1	UNKNOWN	SYBR	None							21.6216	21.616	0.00794384						TRUE	0.134047	TRUE	3	16	Amp		0.98712	82.3266
56	E8	FALSE	undiff 5	HPRT1	UNKNOWN	SYBR	None							21.6103	21.616	0.00794384						TRUE	0.134047	TRUE	3	16	Amp		0.984641	82.1853
57	E9	FALSE	RA 5	HPRT1	UNKNOWN	SYBR	None							22.4041	22.4145	0.0148033						TRUE	0.134047	TRUE	3	17	Amp		0.984838	82.0676
58	E10	FALSE	RA 5	HPRT1	UNKNOWN	SYBR	None							22.425	22.4145	0.0148033						TRUE	0.134047	TRUE	3	17	Amp		0.98657	82.209
59	E11	FALSE	PMA 5	HPRT1	UNKNOWN	SYBR	None							22.8101	22.8925	0.116592						TRUE	0.134047	TRUE	3	17	Amp		0.987591	82.0498
60	E12	FALSE	PMA 5	HPRT1	UNKNOWN	SYBR	None							22.975	22.8925	0.116592						TRUE	0.134047	TRUE	3	18	Amp		0.987948	82.0498
61	F1	FALSE	undiff 6	ACHE	UNKNOWN	SYBR	None				1.56675	1.24915	1.96509	27.9408	27.9618	0.0297955		6.63061	0.107421	0.0759584	-0.647772	TRUE	0.15006	TRUE	3	23	Amp		0.985573	90.9688
62	F2	FALSE	undiff 6	ACHE	UNKNOWN	SYBR	None				1.56675	1.24915	1.96509	27.9829	27.9618	0.0297955		6.63061	0.107421	0.0759584	-0.647772	TRUE	0.15006	TRUE	3	23	Amp		0.988622	90.8274
63	F3	FALSE	RA 6	ACHE	UNKNOWN	SYBR	None				4.28125	3.89257	4.70874	27.5534	27.5302	0.0328152		5.18035	0.0451312	0.0319126	-2.09803	TRUE	0.15006	TRUE	3	22	Amp		0.986576	90.9854
64	F4	FALSE	RA 6	ACHE	UNKNOWN	SYBR	None				4.28125	3.89257	4.70874	27.507	27.5302	0.0328152		5.18035	0.0451312	0.0319126	-2.09803	TRUE	0.15006	TRUE	3	22	Amp		0.985649	90.9854
65	F5	FALSE	PMA 6	ACHE	UNKNOWN	SYBR	None				4.85792	4.09071	5.769	28.7497	28.7677	0.0253744		4.99805	0.0815088	0.0576354	-2.28034	TRUE	0.15006	TRUE	3	24	Amp		0.988571	90.9819
66	F6	FALSE	PMA 6	ACHE	UNKNOWN	SYBR	None				4.85792	4.09071	5.769	28.7856	28.7677	0.0253744		4.99805	0.0815088	0.0576354	-2.28034	TRUE	0.15006	TRUE	3	24	Amp		0.989296	90.9819
67	F7	FALSE	undiff 6	HPRT1	UNKNOWN	SYBR	None							21.2582	21.3312	0.103207						TRUE	0.134047	TRUE	3	17	Amp		0.988167	82.3266
68	F8	FALSE	undiff 6	HPRT1	UNKNOWN	SYBR	None							21.4042	21.3312	0.103207						TRUE	0.134047	TRUE	3	17	Amp		0.988104	82.3266
69	F9	FALSE	RA 6	HPRT1	UNKNOWN	SYBR	None							22.3718	22.3498	0.0309837						TRUE	0.134047	TRUE	3	18	Amp		0.983993	82.0676
70	F10	FALSE	RA 6	HPRT1	UNKNOWN	SYBR	None							22.3279	22.3498	0.0309837						TRUE	0.134047	TRUE	3	17	Amp		0.988195	82.0676
71	F11	FALSE	PMA 6	HPRT1	UNKNOWN	SYBR	None							23.8244	23.7696	0.0774585						TRUE	0.134047	TRUE	3	19	Amp		0.987232	82.0498
72	F12	FALSE	PMA 6	HPRT1	UNKNOWN	SYBR	None							23.7148	23.7696	0.0774585						TRUE	0.134047	TRUE	3	18	Amp		0.987313	82.0498
73	G1	FALSE		ACHE	NTC	SYBR	None							Undetermined								TRUE	0.15006	TRUE	3	39	No Amp		0	60.0007
74	G2	FALSE		ACHE	NTC	SYBR	None							Undetermined								TRUE	0.15006	TRUE	3	39	No Amp		0	60.0007
79	G7	FALSE		HPRT1	NTC	SYBR	None							Undetermined								TRUE	0.134047	TRUE	3	39	No Amp		0	64.8049
80	G8	FALSE		HPRT1	NTC	SYBR	None							Undetermined								TRUE	0.134047	TRUE	3	39	No Amp		0	60.0006
Analysis Type	Singleplex
Endogenous Control	HPRT1
RQ Min/Max Confidence Level	95.0
Reference Sample	undiff 1

## Sheet: CHT
Block Type	96-Well 0.1-mL Block
Calibration Background is expired	Yes
Calibration Background performed on	11-24-2021
Calibration Pure Dye FAM is expired	No
Calibration Pure Dye FAM performed on	12-09-2021
Calibration Pure Dye ROX is expired	No
Calibration Pure Dye ROX performed on	12-09-2021
Calibration Pure Dye SYBR is expired	No
Calibration Pure Dye SYBR performed on	12-09-2021
Calibration Pure Dye VIC is expired	No
Calibration Pure Dye VIC performed on	12-09-2021
Calibration ROI is expired	No
Calibration ROI performed on	11-24-2021
Calibration Uniformity is expired	No
Calibration Uniformity performed on	11-24-2021
Chemistry	SYBR_GREEN
Instrument Type	QuantStudio™ 3 System
Passive Reference	ROX
Post-read Stage/Step
Pre-read Stage/Step
Quantification Cycle Method	Ct
Signal Smoothing On	true
Stage where Melt Analysis is performed	Stage3
Stage/ Cycle where Ct Analysis is performed	Stage2, Step3
Well	Well Position	Omit	Sample Name	Target Name	Task	Reporter	Quencher	Quantity	Quantity Mean	Quantity SD	RQ	RQ Min	RQ Max	CT	Ct Mean	Ct SD	Delta Ct	Delta Ct Mean	Delta Ct SD	Delta Ct SE	Delta Delta Ct	Automatic Ct Threshold	Ct Threshold	Automatic Baseline	Baseline Start	Baseline End	Amp Status	Comments	Cq Conf	Tm1	Tm2	Tm3	Tm4
1	A1	FALSE	undiff 1	CHT	UNKNOWN	SYBR	None				1	0.831408	1.20278	22.3549	22.4168	0.0875319		0.439448	0.0875519	0.0619086	0	TRUE	0.153269	TRUE	3	18	Amp		0.980446	82.2936
2	A2	FALSE	undiff 1	CHT	UNKNOWN	SYBR	None				1	0.831408	1.20278	22.4787	22.4168	0.0875319		0.439448	0.0875519	0.0619086	0	TRUE	0.153269	TRUE	3	17	Amp		0.990204	82.2936
3	A3	FALSE	RA 1	CHT	UNKNOWN	SYBR	None				0.833193	0.631398	1.09948	22.9166	22.8244	0.13034		0.702726	0.131507	0.0929892	0.263278	TRUE	0.153269	TRUE	3	18	Amp		0.986913	82.1614
4	A4	FALSE	RA 1	CHT	UNKNOWN	SYBR	None				0.833193	0.631398	1.09948	22.7323	22.8244	0.13034		0.702726	0.131507	0.0929892	0.263278	TRUE	0.153269	TRUE	3	17	Amp		0.990953	82.3025
5	A5	FALSE	PMA 1	CHT	UNKNOWN	SYBR	None				0.0636555	0.0444902	0.0910767	28.091	28.1946	0.14657		4.41302	0.169863	0.120111	3.97357	TRUE	0.153269	TRUE	3	23	Amp		0.984572	82.3016
6	A6	FALSE	PMA 1	CHT	UNKNOWN	SYBR	None				0.0636555	0.0444902	0.0910767	28.2983	28.1946	0.14657		4.41302	0.169863	0.120111	3.97357	TRUE	0.153269	TRUE	3	24	Amp		0.986148	82.3016
7	A7	FALSE	undiff 1	HPRT1	UNKNOWN	SYBR	None							21.9786	21.9773	0.00187199						TRUE	0.130134	TRUE	3	17	Amp		0.986579	82.5301
8	A8	FALSE	undiff 1	HPRT1	UNKNOWN	SYBR	None							21.976	21.9773	0.00187199						TRUE	0.130134	TRUE	3	17	Amp		0.989171	82.5301
9	A9	FALSE	RA 1	HPRT1	UNKNOWN	SYBR	None							22.1093	22.1217	0.0174805						TRUE	0.130134	TRUE	3	17	Amp		0.979767	82.3081
10	A10	FALSE	RA 1	HPRT1	UNKNOWN	SYBR	None							22.1341	22.1217	0.0174805						TRUE	0.130134	TRUE	3	17	Amp		0.983639	82.3081
11	A11	FALSE	PMA 1	HPRT1	UNKNOWN	SYBR	None							23.8423	23.7816	0.0858528						TRUE	0.130134	TRUE	3	19	Amp		0.988014	82.2902
12	A12	FALSE	PMA 1	HPRT1	UNKNOWN	SYBR	None							23.7209	23.7816	0.0858528						TRUE	0.130134	TRUE	3	18	Amp		0.981524	82.4312
13	B1	FALSE	undiff 2	CHT	UNKNOWN	SYBR	None				0.84297	0.675856	1.05141	22.4776	22.406	0.10137		0.685895	0.104773	0.0740859	0.246447	TRUE	0.153269	TRUE	3	18	Amp		0.978423	82.2936
14	B2	FALSE	undiff 2	CHT	UNKNOWN	SYBR	None				0.84297	0.675856	1.05141	22.3343	22.406	0.10137		0.685895	0.104773	0.0740859	0.246447	TRUE	0.153269	TRUE	3	17	Amp		0.986891	82.1525
15	B3	FALSE	RA 2	CHT	UNKNOWN	SYBR	None				0.71705	0.612094	0.840002	23.6127	23.6092	0.00499558		0.919303	0.0750449	0.0530647	0.479855	TRUE	0.153269	TRUE	3	19	Amp		0.988144	82.1614
16	B4	FALSE	RA 2	CHT	UNKNOWN	SYBR	None				0.71705	0.612094	0.840002	23.6056	23.6092	0.00499558		0.919303	0.0750449	0.0530647	0.479855	TRUE	0.153269	TRUE	3	18	Amp		0.983257	82.1614
17	B5	FALSE	PMA 2	CHT	UNKNOWN	SYBR	None				0.0940132	0.0865142	0.102162	25.9568	25.959	0.00313977		3.85044	0.0394182	0.0278729	3.41099	TRUE	0.153269	TRUE	3	21	Amp		0.988783	82.3016
18	B6	FALSE	PMA 2	CHT	UNKNOWN	SYBR	None				0.0940132	0.0865142	0.102162	25.9612	25.959	0.00313977		3.85044	0.0394182	0.0278729	3.41099	TRUE	0.153269	TRUE	3	21	Amp		0.986085	82.1604
19	B7	FALSE	undiff 2	HPRT1	UNKNOWN	SYBR	None							21.7388	21.7201	0.0264885						TRUE	0.130134	TRUE	3	17	Amp		0.984975	82.3893
20	B8	FALSE	undiff 2	HPRT1	UNKNOWN	SYBR	None							21.7013	21.7201	0.0264885						TRUE	0.130134	TRUE	3	17	Amp		0.987901	82.3893
21	B9	FALSE	RA 2	HPRT1	UNKNOWN	SYBR	None							22.7428	22.6899	0.0748784						TRUE	0.130134	TRUE	3	18	Amp		0.989315	82.3081
22	B10	FALSE	RA 2	HPRT1	UNKNOWN	SYBR	None							22.6369	22.6899	0.0748784						TRUE	0.130134	TRUE	3	17	Amp		0.988089	82.3081
23	B11	FALSE	PMA 2	HPRT1	UNKNOWN	SYBR	None							22.0808	22.1085	0.039293						TRUE	0.130134	TRUE	3	16	Amp		0.982188	82.1491
24	B12	FALSE	PMA 2	HPRT1	UNKNOWN	SYBR	None							22.1363	22.1085	0.039293						TRUE	0.130134	TRUE	3	18	Amp		0.984393	82.2902
25	C1	FALSE	undiff 3	CHT	UNKNOWN	SYBR	None				0.863034	0.75251	0.98979	22.2604	22.2146	0.0648117		0.651959	0.0649828	0.0459498	0.212511	TRUE	0.153269	TRUE	3	17	Amp		0.987908	82.1525
26	C2	FALSE	undiff 3	CHT	UNKNOWN	SYBR	None				0.863034	0.75251	0.98979	22.1688	22.2146	0.0648117		0.651959	0.0649828	0.0459498	0.212511	TRUE	0.153269	TRUE	3	18	Amp		0.987316	82.1525
27	C3	FALSE	RA 3	CHT	UNKNOWN	SYBR	None				0.692058	0.591911	0.809149	23.6161	23.6662	0.070858		0.970484	0.0741223	0.0524123	0.531035	TRUE	0.153269	TRUE	3	18	Amp		0.986105	82.0202
28	C4	FALSE	RA 3	CHT	UNKNOWN	SYBR	None				0.692058	0.591911	0.809149	23.7163	23.6662	0.070858		0.970484	0.0741223	0.0524123	0.531035	TRUE	0.153269	TRUE	3	19	Amp		0.991417	82.0202
29	C5	FALSE	PMA 3	CHT	UNKNOWN	SYBR	None				0.0583021	0.050291	0.0675893	26.884	26.8708	0.0186147		4.53976	0.0700909	0.0495618	4.10031	TRUE	0.153269	TRUE	3	22	Amp		0.990226	82.0193
30	C6	FALSE	PMA 3	CHT	UNKNOWN	SYBR	None				0.0583021	0.050291	0.0675893	26.8577	26.8708	0.0186147		4.53976	0.0700909	0.0495618	4.10031	TRUE	0.153269	TRUE	3	22	Amp		0.99226	82.1604
31	C7	FALSE	undiff 3	HPRT1	UNKNOWN	SYBR	None							21.566	21.5627	0.00471235						TRUE	0.130134	TRUE	3	17	Amp		0.988641	82.2484
32	C8	FALSE	undiff 3	HPRT1	UNKNOWN	SYBR	None							21.5593	21.5627	0.00471235						TRUE	0.130134	TRUE	3	17	Amp		0.991105	82.2484
33	C9	FALSE	RA 3	HPRT1	UNKNOWN	SYBR	None							22.7111	22.6957	0.0217545						TRUE	0.130134	TRUE	3	18	Amp		0.984906	82.1669
34	C10	FALSE	RA 3	HPRT1	UNKNOWN	SYBR	None							22.6803	22.6957	0.0217545						TRUE	0.130134	TRUE	3	18	Amp		0.988558	82.1669
35	C11	FALSE	PMA 3	HPRT1	UNKNOWN	SYBR	None							22.2833	22.3311	0.0675739						TRUE	0.130134	TRUE	3	17	Amp		0.985117	82.008
36	C12	FALSE	PMA 3	HPRT1	UNKNOWN	SYBR	None							22.3789	22.3311	0.0675739						TRUE	0.130134	TRUE	3	17	Amp		0.981258	82.1491
37	D1	FALSE	undiff 4	CHT	UNKNOWN	SYBR	None				0.772964	0.599114	0.997261	22.025	21.9931	0.0450695		0.810975	0.120814	0.0854287	0.371527	TRUE	0.153269	TRUE	3	17	Amp		0.985202	82.0114
38	D2	FALSE	undiff 4	CHT	UNKNOWN	SYBR	None				0.772964	0.599114	0.997261	21.9612	21.9931	0.0450695		0.810975	0.120814	0.0854287	0.371527	TRUE	0.153269	TRUE	3	17	Amp		0.984592	82.0114
39	D3	FALSE	RA 4	CHT	UNKNOWN	SYBR	None				0.826353	0.641678	1.06418	22.6194	22.7013	0.115799		0.714618	0.11994	0.0848103	0.275169	TRUE	0.153269	TRUE	3	18	Amp		0.987931	82.0202
40	D4	FALSE	RA 4	CHT	UNKNOWN	SYBR	None				0.826353	0.641678	1.06418	22.7831	22.7013	0.115799		0.714618	0.11994	0.0848103	0.275169	TRUE	0.153269	TRUE	3	17	Amp		0.988009	82.0202
41	D5	FALSE	PMA 4	CHT	UNKNOWN	SYBR	None				0.0565598	0.0404757	0.0790354	27.4644	27.4992	0.0491978		4.58353	0.158663	0.112192	4.14408	TRUE	0.153269	TRUE	3	22	Amp		0.987317	82.0193
42	D6	FALSE	PMA 4	CHT	UNKNOWN	SYBR	None				0.0565598	0.0404757	0.0790354	27.534	27.4992	0.0491978		4.58353	0.158663	0.112192	4.14408	TRUE	0.153269	TRUE	3	23	Amp		0.987707	82.0193
43	D7	FALSE	undiff 4	HPRT1	UNKNOWN	SYBR	None							21.2614	21.1821	0.112093						TRUE	0.130134	TRUE	3	17	Amp		0.989548	82.1076
44	D8	FALSE	undiff 4	HPRT1	UNKNOWN	SYBR	None							21.1029	21.1821	0.112093						TRUE	0.130134	TRUE	3	15	Amp		0.980627	82.1076
45	D9	FALSE	RA 4	HPRT1	UNKNOWN	SYBR	None							21.9646	21.9866	0.0312426						TRUE	0.130134	TRUE	3	17	Amp		0.989699	82.0257
46	D10	FALSE	RA 4	HPRT1	UNKNOWN	SYBR	None							22.0087	21.9866	0.0312426						TRUE	0.130134	TRUE	3	17	Amp		0.982772	82.1669
47	D11	FALSE	PMA 4	HPRT1	UNKNOWN	SYBR	None							23.0224	22.9157	0.150843						TRUE	0.130134	TRUE	3	18	Amp		0.984743	82.008
48	D12	FALSE	PMA 4	HPRT1	UNKNOWN	SYBR	None							22.809	22.9157	0.150843						TRUE	0.130134	TRUE	3	18	Amp		0.986389	82.008
49	E1	FALSE	undiff 5	CHT	UNKNOWN	SYBR	None				0.767495	0.703604	0.837187	22.2756	22.2905	0.0210856		0.821219	0.0412149	0.0291433	0.381771	TRUE	0.153269	TRUE	3	18	Amp		0.986086	82.0114
50	E2	FALSE	undiff 5	CHT	UNKNOWN	SYBR	None				0.767495	0.703604	0.837187	22.3054	22.2905	0.0210856		0.821219	0.0412149	0.0291433	0.381771	TRUE	0.153269	TRUE	3	18	Amp		0.98301	82.0114
51	E3	FALSE	RA 5	CHT	UNKNOWN	SYBR	None				0.744819	0.67223	0.825247	23.1799	23.2136	0.0476779		0.864486	0.0486241	0.0343825	0.425037	TRUE	0.153269	TRUE	3	18	Amp		0.986036	82.0202
52	E4	FALSE	RA 5	CHT	UNKNOWN	SYBR	None				0.744819	0.67223	0.825247	23.2473	23.2136	0.0476779		0.864486	0.0486241	0.0343825	0.425037	TRUE	0.153269	TRUE	3	18	Amp		0.987854	82.0202
53	E5	FALSE	PMA 5	CHT	UNKNOWN	SYBR	None				0.0624859	0.0559728	0.0697568	27.0707	27.062	0.0123177		4.43977	0.0521961	0.0369082	4.00033	TRUE	0.153269	TRUE	3	22	Amp		0.979708	82.0193
54	E6	FALSE	PMA 5	CHT	UNKNOWN	SYBR	None				0.0624859	0.0559728	0.0697568	27.0533	27.062	0.0123177		4.43977	0.0521961	0.0369082	4.00033	TRUE	0.153269	TRUE	3	22	Amp		0.985152	82.0193
55	E7	FALSE	undiff 5	HPRT1	UNKNOWN	SYBR	None							21.4943	21.4693	0.0354128						TRUE	0.130134	TRUE	3	17	Amp		0.978735	82.1076
56	E8	FALSE	undiff 5	HPRT1	UNKNOWN	SYBR	None							21.4442	21.4693	0.0354128						TRUE	0.130134	TRUE	3	16	Amp		0.985471	82.1076
57	E9	FALSE	RA 5	HPRT1	UNKNOWN	SYBR	None							22.3559	22.3491	0.00954609						TRUE	0.130134	TRUE	3	17	Amp		0.986573	82.0257
58	E10	FALSE	RA 5	HPRT1	UNKNOWN	SYBR	None							22.3424	22.3491	0.00954609						TRUE	0.130134	TRUE	3	17	Amp		0.985684	82.0257
59	E11	FALSE	PMA 5	HPRT1	UNKNOWN	SYBR	None							22.6581	22.6222	0.0507219						TRUE	0.130134	TRUE	3	18	Amp		0.98931	82.008
60	E12	FALSE	PMA 5	HPRT1	UNKNOWN	SYBR	None							22.5864	22.6222	0.0507219						TRUE	0.130134	TRUE	3	17	Amp		0.981465	82.008
61	F1	FALSE	undiff 6	CHT	UNKNOWN	SYBR	None				0.722908	0.589528	0.886464	21.9345	22.0027	0.0965116		0.907565	0.0967153	0.068388	0.468117	TRUE	0.153269	TRUE	3	17	Amp		0.987841	82.0114
62	F2	FALSE	undiff 6	CHT	UNKNOWN	SYBR	None				0.722908	0.589528	0.886464	22.071	22.0027	0.0965116		0.907565	0.0967153	0.068388	0.468117	TRUE	0.153269	TRUE	3	18	Amp		0.984319	82.0114
63	F3	FALSE	RA 6	CHT	UNKNOWN	SYBR	None				0.695531	0.546889	0.884573	23.3113	23.2641	0.0666864		0.963262	0.11401	0.080617	0.523813	TRUE	0.153269	TRUE	3	19	Amp		0.984992	82.0202
64	F4	FALSE	RA 6	CHT	UNKNOWN	SYBR	None				0.695531	0.546889	0.884573	23.217	23.2641	0.0666864		0.963262	0.11401	0.080617	0.523813	TRUE	0.153269	TRUE	3	18	Amp		0.982723	82.0202
65	F5	FALSE	PMA 6	CHT	UNKNOWN	SYBR	None				0.125593	0.107324	0.146972	26.9942	27.0469	0.0745359		3.43262	0.0745398	0.0527076	2.99317	TRUE	0.153269	TRUE	3	22	Amp		0.9866	82.0193
66	F6	FALSE	PMA 6	CHT	UNKNOWN	SYBR	None				0.125593	0.107324	0.146972	27.0996	27.0469	0.0745359		3.43262	0.0745398	0.0527076	2.99317	TRUE	0.153269	TRUE	3	22	Amp		0.985485	82.0193
67	F7	FALSE	undiff 6	HPRT1	UNKNOWN	SYBR	None							21.0907	21.0952	0.00627415						TRUE	0.130134	TRUE	3	16	Amp		0.985194	82.1076
68	F8	FALSE	undiff 6	HPRT1	UNKNOWN	SYBR	None							21.0996	21.0952	0.00627415						TRUE	0.130134	TRUE	3	17	Amp		0.984387	82.1076
69	F9	FALSE	RA 6	HPRT1	UNKNOWN	SYBR	None							22.2355	22.3009	0.0924722						TRUE	0.130134	TRUE	3	17	Amp		0.981033	82.0257
70	F10	FALSE	RA 6	HPRT1	UNKNOWN	SYBR	None							22.3662	22.3009	0.0924722						TRUE	0.130134	TRUE	3	18	Amp		0.987406	82.0257
71	F11	FALSE	PMA 6	HPRT1	UNKNOWN	SYBR	None							23.6137	23.6143	0.000768759						TRUE	0.130134	TRUE	3	18	Amp		0.985026	81.867
72	F12	FALSE	PMA 6	HPRT1	UNKNOWN	SYBR	None							23.6148	23.6143	0.000768759						TRUE	0.130134	TRUE	3	18	Amp		0.985674	82.008
73	G1	FALSE		CHT	NTC	SYBR	None							Undetermined								TRUE	0.153269	TRUE	3	39	No Amp		0	61.8348
74	G2	FALSE		CHT	NTC	SYBR	None							Undetermined								TRUE	0.153269	TRUE	3	39	No Amp		0	60.7061
79	G7	FALSE		HPRT1	NTC	SYBR	None							Undetermined								TRUE	0.130134	TRUE	3	39	No Amp		0	60.4231
80	G8	FALSE		HPRT1	NTC	SYBR	None							Undetermined								TRUE	0.130134	TRUE	3	39	No Amp		0	60.0007
Analysis Type	Singleplex
Endogenous Control	HPRT1
RQ Min/Max Confidence Level	95.0
Reference Sample	undiff 1

## Sheet: DRD2
Block Type	96-Well 0.1-mL Block
Calibration Background is expired	Yes
Calibration Background performed on	11-24-2021
Calibration Pure Dye FAM is expired	No
Calibration Pure Dye FAM performed on	12-09-2021
Calibration Pure Dye ROX is expired	No
Calibration Pure Dye ROX performed on	12-09-2021
Calibration Pure Dye SYBR is expired	No
Calibration Pure Dye SYBR performed on	12-09-2021
Calibration Pure Dye VIC is expired	No
Calibration Pure Dye VIC performed on	12-09-2021
Calibration ROI is expired	No
Calibration ROI performed on	11-24-2021
Calibration Uniformity is expired	No
Calibration Uniformity performed on	11-24-2021
Chemistry	SYBR_GREEN
Instrument Type	QuantStudio™ 3 System
Passive Reference	ROX
Post-read Stage/Step
Pre-read Stage/Step
Quantification Cycle Method	Ct
Signal Smoothing On	true
Stage where Melt Analysis is performed	Stage3
Stage/ Cycle where Ct Analysis is performed	Stage2, Step3
Well	Well Position	Omit	Sample Name	Target Name	Task	Reporter	Quencher	Quantity	Quantity Mean	Quantity SD	RQ	RQ Min	RQ Max	CT	Ct Mean	Ct SD	Delta Ct	Delta Ct Mean	Delta Ct SD	Delta Ct SE	Delta Delta Ct	Automatic Ct Threshold	Ct Threshold	Automatic Baseline	Baseline Start	Baseline End	Amp Status	Comments	Cq Conf	Tm1	Tm2	Tm3	Tm4
1	A1	FALSE	undiff 1	DRD2	UNKNOWN	SYBR	None				1	0.731832	1.36643	26.9511	26.8479	0.146061		4.96458	0.148044	0.104683	0	TRUE	0.109932	TRUE	3	22	Amp		0.979598	87.5227
2	A2	FALSE	undiff 1	DRD2	UNKNOWN	SYBR	None				1	0.731832	1.36643	26.7446	26.8479	0.146061		4.96458	0.148044	0.104683	0	TRUE	0.109932	TRUE	3	22	Amp		0.98134	87.5227
3	A3	FALSE	RA 1	DRD2	UNKNOWN	SYBR	None				0.383082	0.359021	0.408755	28.3442	28.3565	0.0174023		6.34885	0.0307596	0.0217503	1.38428	TRUE	0.109932	TRUE	3	23	Amp		0.981592	87.3789
4	A4	FALSE	RA 1	DRD2	UNKNOWN	SYBR	None				0.383082	0.359021	0.408755	28.3688	28.3565	0.0174023		6.34885	0.0307596	0.0217503	1.38428	TRUE	0.109932	TRUE	3	24	Amp		0.988513	87.52
5	A5	FALSE	PMA 1	DRD2	UNKNOWN	SYBR	None				0.747283	0.665782	0.83876	29.0273	29.0007	0.0376301		5.38485	0.0547602	0.0387213	0.420274	TRUE	0.109932	TRUE	3	25	Amp		0.988084	87.5251
6	A6	FALSE	PMA 1	DRD2	UNKNOWN	SYBR	None				0.747283	0.665782	0.83876	28.9741	29.0007	0.0376301		5.38485	0.0547602	0.0387213	0.420274	TRUE	0.109932	TRUE	3	24	Amp		0.986947	87.5251
7	A7	FALSE	undiff 1	HPRT1	UNKNOWN	SYBR	None							21.9004	21.8833	0.0241485						TRUE	0.133678	TRUE	3	17	Amp		0.992108	82.6601
8	A8	FALSE	undiff 1	HPRT1	UNKNOWN	SYBR	None							21.8662	21.8833	0.0241485						TRUE	0.133678	TRUE	3	17	Amp		0.987414	82.5193
9	A9	FALSE	RA 1	HPRT1	UNKNOWN	SYBR	None							21.9897	22.0076	0.0253636						TRUE	0.133678	TRUE	3	17	Amp		0.988727	82.4539
10	A10	FALSE	RA 1	HPRT1	UNKNOWN	SYBR	None							22.0255	22.0076	0.0253636						TRUE	0.133678	TRUE	3	17	Amp		0.985896	82.4539
11	A11	FALSE	PMA 1	HPRT1	UNKNOWN	SYBR	None							23.5877	23.6158	0.0397826						TRUE	0.133678	TRUE	3	18	Amp		0.984868	82.4367
12	A12	FALSE	PMA 1	HPRT1	UNKNOWN	SYBR	None							23.6439	23.6158	0.0397826						TRUE	0.133678	TRUE	3	18	Amp		0.985885	82.4367
13	B1	FALSE	undiff 2	DRD2	UNKNOWN	SYBR	None				0.765132	0.458594	1.27657	27.0642	27.1853	0.171221		5.3508	0.24273	0.171636	0.38622	TRUE	0.109932	TRUE	3	22	Amp		0.986349	87.5227
14	B2	FALSE	undiff 2	DRD2	UNKNOWN	SYBR	None				0.765132	0.458594	1.27657	27.3063	27.1853	0.171221		5.3508	0.24273	0.171636	0.38622	TRUE	0.109932	TRUE	3	22	Amp		0.991823	87.3815
15	B3	FALSE	RA 2	DRD2	UNKNOWN	SYBR	None				0.45998	0.418203	0.505931	28.7139	28.6845	0.0415952		6.08493	0.045151	0.0319266	1.12036	TRUE	0.109932	TRUE	3	24	Amp		0.986776	87.3789
16	B4	FALSE	RA 2	DRD2	UNKNOWN	SYBR	None				0.45998	0.418203	0.505931	28.6551	28.6845	0.0415952		6.08493	0.045151	0.0319266	1.12036	TRUE	0.109932	TRUE	3	24	Amp		0.98037	87.3789
17	B5	FALSE	PMA 2	DRD2	UNKNOWN	SYBR	None				1.1585	0.977071	1.37361	26.8687	26.8118	0.0803879		4.75232	0.0807639	0.0571087	-0.212255	TRUE	0.109932	TRUE	3	22	Amp		0.988946	87.5251
18	B6	FALSE	PMA 2	DRD2	UNKNOWN	SYBR	None				1.1585	0.977071	1.37361	26.755	26.8118	0.0803879		4.75232	0.0807639	0.0571087	-0.212255	TRUE	0.109932	TRUE	3	22	Amp		0.989728	87.384
19	B7	FALSE	undiff 2	HPRT1	UNKNOWN	SYBR	None							21.7128	21.8345	0.17205						TRUE	0.133678	TRUE	3	17	Amp		0.992406	82.5193
20	B8	FALSE	undiff 2	HPRT1	UNKNOWN	SYBR	None							21.9561	21.8345	0.17205						TRUE	0.133678	TRUE	3	17	Amp		0.991203	82.5193
21	B9	FALSE	RA 2	HPRT1	UNKNOWN	SYBR	None							22.612	22.5996	0.0175628						TRUE	0.133678	TRUE	3	17	Amp		0.984902	82.4539
22	B10	FALSE	RA 2	HPRT1	UNKNOWN	SYBR	None							22.5872	22.5996	0.0175628						TRUE	0.133678	TRUE	3	18	Amp		0.98926	82.3127
23	B11	FALSE	PMA 2	HPRT1	UNKNOWN	SYBR	None							22.054	22.0595	0.00778469						TRUE	0.133678	TRUE	3	17	Amp		0.975731	82.2956
24	B12	FALSE	PMA 2	HPRT1	UNKNOWN	SYBR	None							22.065	22.0595	0.00778469						TRUE	0.133678	TRUE	3	18	Amp		0.985727	82.4367
25	C1	FALSE	undiff 3	DRD2	UNKNOWN	SYBR	None				0.81978	0.773735	0.868565	26.9321	26.914	0.0254864		5.25127	0.0274114	0.0193828	0.286692	TRUE	0.109932	TRUE	3	22	Amp		0.983308	87.3815
26	C2	FALSE	undiff 3	DRD2	UNKNOWN	SYBR	None				0.81978	0.773735	0.868565	26.896	26.914	0.0254864		5.25127	0.0274114	0.0193828	0.286692	TRUE	0.109932	TRUE	3	22	Amp		0.990822	87.3815
27	C3	FALSE	RA 3	DRD2	UNKNOWN	SYBR	None				0.474467	0.299167	0.752486	28.5584	28.7111	0.215931		6.0402	0.218692	0.154639	1.07562	TRUE	0.109932	TRUE	3	24	Amp		0.984264	87.2378
28	C4	FALSE	RA 3	DRD2	UNKNOWN	SYBR	None				0.474467	0.299167	0.752486	28.8638	28.7111	0.215931		6.0402	0.218692	0.154639	1.07562	TRUE	0.109932	TRUE	3	24	Amp		0.984317	87.2378
29	C5	FALSE	PMA 3	DRD2	UNKNOWN	SYBR	None				0.400507	0.339831	0.472017	28.6786	28.6238	0.0774828		6.28468	0.0779014	0.0550846	1.3201	TRUE	0.109932	TRUE	3	24	Amp		0.980194	87.384
30	C6	FALSE	PMA 3	DRD2	UNKNOWN	SYBR	None				0.400507	0.339831	0.472017	28.569	28.6238	0.0774828		6.28468	0.0779014	0.0550846	1.3201	TRUE	0.109932	TRUE	3	24	Amp		0.984999	87.2428
31	C7	FALSE	undiff 3	HPRT1	UNKNOWN	SYBR	None							21.6556	21.6628	0.010091						TRUE	0.133678	TRUE	3	17	Amp		0.991182	82.3786
32	C8	FALSE	undiff 3	HPRT1	UNKNOWN	SYBR	None							21.6699	21.6628	0.010091						TRUE	0.133678	TRUE	3	17	Amp		0.981165	82.3786
33	C9	FALSE	RA 3	HPRT1	UNKNOWN	SYBR	None							22.6954	22.6709	0.0346427						TRUE	0.133678	TRUE	3	18	Amp		0.990735	82.3127
34	C10	FALSE	RA 3	HPRT1	UNKNOWN	SYBR	None							22.6464	22.6709	0.0346427						TRUE	0.133678	TRUE	3	18	Amp		0.989387	82.3127
35	C11	FALSE	PMA 3	HPRT1	UNKNOWN	SYBR	None							22.3335	22.3392	0.00806522						TRUE	0.133678	TRUE	3	18	Amp		0.987796	82.2956
36	C12	FALSE	PMA 3	HPRT1	UNKNOWN	SYBR	None							22.3449	22.3392	0.00806522						TRUE	0.133678	TRUE	3	18	Amp		0.985978	82.2956
37	D1	FALSE	undiff 4	DRD2	UNKNOWN	SYBR	None				0.904132	0.743318	1.09974	26.3927	26.3789	0.0195143		5.10997	0.0928705	0.0656694	0.145395	TRUE	0.109932	TRUE	3	22	Amp		0.982659	87.2404
38	D2	FALSE	undiff 4	DRD2	UNKNOWN	SYBR	None				0.904132	0.743318	1.09974	26.3651	26.3789	0.0195143		5.10997	0.0928705	0.0656694	0.145395	TRUE	0.109932	TRUE	3	22	Amp		0.982262	87.2404
39	D3	FALSE	RA 4	DRD2	UNKNOWN	SYBR	None				0.536203	0.220997	1.30099	28.1648	27.8678	0.419988		5.86372	0.420307	0.297202	0.899148	TRUE	0.109932	TRUE	3	24	Amp		0.979626	87.52
40	D4	FALSE	RA 4	DRD2	UNKNOWN	SYBR	None				0.536203	0.220997	1.30099	27.5708	27.8678	0.419988		5.86372	0.420307	0.297202	0.899148	TRUE	0.109932	TRUE	3	23	Amp		0.986638	87.2378
41	D5	FALSE	PMA 4	DRD2	UNKNOWN	SYBR	None				0.50135	0.335015	0.75027	29.1079	28.9729	0.190968		5.96069	0.19116	0.13517	0.99611	TRUE	0.109932	TRUE	3	24	Amp		0.975752	87.2428
42	D6	FALSE	PMA 4	DRD2	UNKNOWN	SYBR	None				0.50135	0.335015	0.75027	28.8379	28.9729	0.190968		5.96069	0.19116	0.13517	0.99611	TRUE	0.109932	TRUE	3	24	Amp		0.987248	87.2428
43	D7	FALSE	undiff 4	HPRT1	UNKNOWN	SYBR	None							21.2047	21.2689	0.0907971						TRUE	0.133678	TRUE	3	17	Amp		0.985353	82.2379
44	D8	FALSE	undiff 4	HPRT1	UNKNOWN	SYBR	None							21.3331	21.2689	0.0907971						TRUE	0.133678	TRUE	3	17	Amp		0.987019	82.2379
45	D9	FALSE	RA 4	HPRT1	UNKNOWN	SYBR	None							21.9925	22.0041	0.0163705						TRUE	0.133678	TRUE	3	17	Amp		0.99106	82.1714
46	D10	FALSE	RA 4	HPRT1	UNKNOWN	SYBR	None							22.0156	22.0041	0.0163705						TRUE	0.133678	TRUE	3	17	Amp		0.986127	82.1714
47	D11	FALSE	PMA 4	HPRT1	UNKNOWN	SYBR	None							23.0062	23.0122	0.00856424						TRUE	0.133678	TRUE	3	18	Amp		0.985582	82.1545
48	D12	FALSE	PMA 4	HPRT1	UNKNOWN	SYBR	None							23.0183	23.0122	0.00856424						TRUE	0.133678	TRUE	3	18	Amp		0.98681	82.1545
49	E1	FALSE	undiff 5	DRD2	UNKNOWN	SYBR	None				0.9652	0.714401	1.30404	26.7203	26.637	0.117812		5.01568	0.142679	0.10089	0.0511007	TRUE	0.109932	TRUE	3	22	Amp		0.986313	87.2404
50	E2	FALSE	undiff 5	DRD2	UNKNOWN	SYBR	None				0.9652	0.714401	1.30404	26.5537	26.637	0.117812		5.01568	0.142679	0.10089	0.0511007	TRUE	0.109932	TRUE	3	22	Amp		0.988727	87.2404
51	E3	FALSE	RA 5	DRD2	UNKNOWN	SYBR	None				0.397121	0.298691	0.527988	28.5739	28.6511	0.109258		6.29692	0.135065	0.0955051	1.33235	TRUE	0.109932	TRUE	3	24	Amp		0.983942	87.2378
52	E4	FALSE	RA 5	DRD2	UNKNOWN	SYBR	None				0.397121	0.298691	0.527988	28.7284	28.6511	0.109258		6.29692	0.135065	0.0955051	1.33235	TRUE	0.109932	TRUE	3	24	Amp		0.989054	87.2378
53	E5	FALSE	PMA 5	DRD2	UNKNOWN	SYBR	None				0.569747	0.485733	0.668292	28.5187	28.5235	0.0067435		5.77618	0.0756489	0.0534919	0.811607	TRUE	0.109932	TRUE	3	23	Amp		0.98698	87.2428
54	E6	FALSE	PMA 5	DRD2	UNKNOWN	SYBR	None				0.569747	0.485733	0.668292	28.5283	28.5235	0.0067435		5.77618	0.0756489	0.0534919	0.811607	TRUE	0.109932	TRUE	3	23	Amp		0.986411	87.2428
55	E7	FALSE	undiff 5	HPRT1	UNKNOWN	SYBR	None							21.6782	21.6213	0.080485						TRUE	0.133678	TRUE	3	17	Amp		0.986031	82.3786
56	E8	FALSE	undiff 5	HPRT1	UNKNOWN	SYBR	None							21.5644	21.6213	0.080485						TRUE	0.133678	TRUE	3	16	Amp		0.986154	82.2379
57	E9	FALSE	RA 5	HPRT1	UNKNOWN	SYBR	None							22.4104	22.3542	0.0794047						TRUE	0.133678	TRUE	3	18	Amp		0.988571	82.1714
58	E10	FALSE	RA 5	HPRT1	UNKNOWN	SYBR	None							22.2981	22.3542	0.0794047						TRUE	0.133678	TRUE	3	16	Amp		0.980914	82.1714
59	E11	FALSE	PMA 5	HPRT1	UNKNOWN	SYBR	None							22.694	22.7473	0.0753478						TRUE	0.133678	TRUE	3	18	Amp		0.989537	82.1545
60	E12	FALSE	PMA 5	HPRT1	UNKNOWN	SYBR	None							22.8006	22.7473	0.0753478						TRUE	0.133678	TRUE	3	18	Amp		0.990801	82.1545
61	F1	FALSE	undiff 6	DRD2	UNKNOWN	SYBR	None				1.28814	1.09589	1.51412	25.9173	25.9223	0.00704021		4.59929	0.0766456	0.0541966	-0.36529	TRUE	0.109932	TRUE	3	21	Amp		0.988392	87.2404
62	F2	FALSE	undiff 6	DRD2	UNKNOWN	SYBR	None				1.28814	1.09589	1.51412	25.9273	25.9223	0.00704021		4.59929	0.0766456	0.0541966	-0.36529	TRUE	0.109932	TRUE	3	21	Amp		0.984699	87.2404
63	F3	FALSE	RA 6	DRD2	UNKNOWN	SYBR	None				0.516026	0.419456	0.634829	28.212	28.2673	0.0781463		5.91906	0.0982519	0.0694746	0.954484	TRUE	0.109932	TRUE	3	23	Amp		0.980991	87.2378
64	F4	FALSE	RA 6	DRD2	UNKNOWN	SYBR	None				0.516026	0.419456	0.634829	28.3225	28.2673	0.0781463		5.91906	0.0982519	0.0694746	0.954484	TRUE	0.109932	TRUE	3	24	Amp		0.983678	87.2378
65	F5	FALSE	PMA 6	DRD2	UNKNOWN	SYBR	None				0.798839	0.763076	0.836279	29.0314	29.0383	0.00970929		5.2886	0.0217191	0.0153577	0.324023	TRUE	0.109932	TRUE	3	24	Amp		0.989654	87.2428
66	F6	FALSE	PMA 6	DRD2	UNKNOWN	SYBR	None				0.798839	0.763076	0.836279	29.0452	29.0383	0.00970929		5.2886	0.0217191	0.0153577	0.324023	TRUE	0.109932	TRUE	3	25	Amp		0.982246	87.2428
67	F7	FALSE	undiff 6	HPRT1	UNKNOWN	SYBR	None							21.269	21.323	0.0763215						TRUE	0.133678	TRUE	3	16	Amp		0.984133	82.2379
68	F8	FALSE	undiff 6	HPRT1	UNKNOWN	SYBR	None							21.377	21.323	0.0763215						TRUE	0.133678	TRUE	3	15	Amp		0.980557	82.5193
69	F9	FALSE	RA 6	HPRT1	UNKNOWN	SYBR	None							22.3061	22.3482	0.0595532						TRUE	0.133678	TRUE	3	17	Amp		0.987314	82.1714
70	F10	FALSE	RA 6	HPRT1	UNKNOWN	SYBR	None							22.3903	22.3482	0.0595532						TRUE	0.133678	TRUE	3	18	Amp		0.984376	82.1714
71	F11	FALSE	PMA 6	HPRT1	UNKNOWN	SYBR	None							23.736	23.7497	0.019428						TRUE	0.133678	TRUE	3	19	Amp		0.988354	82.0134
72	F12	FALSE	PMA 6	HPRT1	UNKNOWN	SYBR	None							23.7634	23.7497	0.019428						TRUE	0.133678	TRUE	3	19	Amp		0.986421	82.1545
73	G1	FALSE		DRD2	NTC	SYBR	None							Undetermined								TRUE	0.109932	TRUE	3	39	No Amp		0	62.6835
74	G2	FALSE		DRD2	NTC	SYBR	None							Undetermined								TRUE	0.109932	TRUE	3	39	No Amp		0	60.9899
79	G7	FALSE		HPRT1	NTC	SYBR	None							Undetermined								TRUE	0.133678	TRUE	3	39	No Amp		0	65.9124
80	G8	FALSE		HPRT1	NTC	SYBR	None							Undetermined								TRUE	0.133678	TRUE	3	39	No Amp		0	60.0015
Analysis Type	Singleplex
Endogenous Control	HPRT1
RQ Min/Max Confidence Level	95.0
Reference Sample	undiff 1

## Sheet: DBH
Block Type	96-Well 0.1-mL Block
Calibration Background is expired	Yes
Calibration Background performed on	11-24-2021
Calibration Pure Dye FAM is expired	No
Calibration Pure Dye FAM performed on	12-09-2021
Calibration Pure Dye ROX is expired	No
Calibration Pure Dye ROX performed on	12-09-2021
Calibration Pure Dye SYBR is expired	No
Calibration Pure Dye SYBR performed on	12-09-2021
Calibration Pure Dye VIC is expired	No
Calibration Pure Dye VIC performed on	12-09-2021
Calibration ROI is expired	No
Calibration ROI performed on	11-24-2021
Calibration Uniformity is expired	No
Calibration Uniformity performed on	11-24-2021
Chemistry	SYBR_GREEN
Instrument Type	QuantStudio™ 3 System
Passive Reference	ROX
Post-read Stage/Step
Pre-read Stage/Step
Quantification Cycle Method	Ct
Signal Smoothing On	true
Stage where Melt Analysis is performed	Stage3
Stage/ Cycle where Ct Analysis is performed	Stage2, Step3
Well	Well Position	Omit	Sample Name	Target Name	Task	Reporter	Quencher	Quantity	Quantity Mean	Quantity SD	RQ	RQ Min	RQ Max	CT	Ct Mean	Ct SD	Delta Ct	Delta Ct Mean	Delta Ct SD	Delta Ct SE	Delta Delta Ct	Automatic Ct Threshold	Ct Threshold	Automatic Baseline	Baseline Start	Baseline End	Amp Status	Comments	Cq Conf	Tm1	Tm2	Tm3	Tm4
1	A1	FALSE	undiff 1	DHB	UNKNOWN	SYBR	None				1	0.698419	1.43181	23.1811	23.2364	0.0782583		1.18193	0.170204	0.120353	0	TRUE	0.163811	TRUE	3	17	Amp		0.97954	89.5871
2	A2	FALSE	undiff 1	DHB	UNKNOWN	SYBR	None				1	0.698419	1.43181	23.2917	23.2364	0.0782583		1.18193	0.170204	0.120353	0	TRUE	0.163811	TRUE	3	18	Amp		0.983788	89.5871
3	A3	FALSE	RA 1	DHB	UNKNOWN	SYBR	None				0.16516	0.155237	0.175718	25.9031	25.8878	0.0216466		3.77999	0.029382	0.0207762	2.59806	TRUE	0.163811	TRUE	3	21	Amp		0.988467	89.4606
4	A4	FALSE	RA 1	DHB	UNKNOWN	SYBR	None				0.16516	0.155237	0.175718	25.8725	25.8878	0.0216466		3.77999	0.029382	0.0207762	2.59806	TRUE	0.163811	TRUE	3	20	Amp		0.991063	89.4606
5	A5	FALSE	PMA 1	DHB	UNKNOWN	SYBR	None				0.128689	0.0997681	0.165993	27.9509	27.8993	0.072935		4.13997	0.120704	0.0853509	2.95804	TRUE	0.163811	TRUE	3	22	Amp		0.98801	89.5905
6	A6	FALSE	PMA 1	DHB	UNKNOWN	SYBR	None				0.128689	0.0997681	0.165993	27.8477	27.8993	0.072935		4.13997	0.120704	0.0853509	2.95804	TRUE	0.163811	TRUE	3	23	Amp		0.99139	89.5905
7	A7	FALSE	undiff 1	HPRT1	UNKNOWN	SYBR	None							21.9476	22.0545	0.151146						TRUE	0.140631	TRUE	3	17	Amp		0.986992	82.4134
8	A8	FALSE	undiff 1	HPRT1	UNKNOWN	SYBR	None							22.1613	22.0545	0.151146						TRUE	0.140631	TRUE	3	17	Amp		0.985449	82.4134
9	A9	FALSE	RA 1	HPRT1	UNKNOWN	SYBR	None							22.0938	22.1078	0.0198677						TRUE	0.140631	TRUE	3	18	Amp		0.988529	82.2986
10	A10	FALSE	RA 1	HPRT1	UNKNOWN	SYBR	None							22.1219	22.1078	0.0198677						TRUE	0.140631	TRUE	3	17	Amp		0.988438	82.4389
11	A11	FALSE	PMA 1	HPRT1	UNKNOWN	SYBR	None							23.6913	23.7593	0.0961771						TRUE	0.140631	TRUE	3	18	Amp		0.987404	82.2769
12	A12	FALSE	PMA 1	HPRT1	UNKNOWN	SYBR	None							23.8273	23.7593	0.0961771						TRUE	0.140631	TRUE	3	20	Amp		0.988384	82.417
13	B1	FALSE	undiff 2	DHB	UNKNOWN	SYBR	None				0.748837	0.483126	1.16069	23.4995	23.444	0.0785698		1.59921	0.207812	0.146945	0.417275	TRUE	0.163811	TRUE	3	18	Amp		0.982382	89.4469
14	B2	FALSE	undiff 2	DHB	UNKNOWN	SYBR	None				0.748837	0.483126	1.16069	23.3884	23.444	0.0785698		1.59921	0.207812	0.146945	0.417275	TRUE	0.163811	TRUE	3	17	Amp		0.983613	89.4469
15	B3	FALSE	RA 2	DHB	UNKNOWN	SYBR	None				0.212174	0.180978	0.248747	26.0747	26.0217	0.0748622		3.41861	0.0754107	0.0533234	2.23668	TRUE	0.163811	TRUE	3	21	Amp		0.979987	89.3203
16	B4	FALSE	RA 2	DHB	UNKNOWN	SYBR	None				0.212174	0.180978	0.248747	25.9688	26.0217	0.0748622		3.41861	0.0754107	0.0533234	2.23668	TRUE	0.163811	TRUE	3	20	Amp		0.992462	89.3203
17	B5	FALSE	PMA 2	DHB	UNKNOWN	SYBR	None				0.306626	0.276017	0.34063	24.9738	24.9993	0.0359563		2.88738	0.0498689	0.0352626	1.70545	TRUE	0.163811	TRUE	3	20	Amp		0.989951	89.4503
18	B6	FALSE	PMA 2	DHB	UNKNOWN	SYBR	None				0.306626	0.276017	0.34063	25.0247	24.9993	0.0359563		2.88738	0.0498689	0.0352626	1.70545	TRUE	0.163811	TRUE	3	20	Amp		0.982261	89.4503
19	B7	FALSE	undiff 2	HPRT1	UNKNOWN	SYBR	None							21.9808	21.8448	0.192387						TRUE	0.140631	TRUE	3	17	Amp		0.973059	82.2733
20	B8	FALSE	undiff 2	HPRT1	UNKNOWN	SYBR	None							21.7087	21.8448	0.192387						TRUE	0.140631	TRUE	3	17	Amp		0.991693	82.4134
21	B9	FALSE	RA 2	HPRT1	UNKNOWN	SYBR	None							22.5967	22.6031	0.00907809						TRUE	0.140631	TRUE	3	18	Amp		0.990582	82.2986
22	B10	FALSE	RA 2	HPRT1	UNKNOWN	SYBR	None							22.6095	22.6031	0.00907809						TRUE	0.140631	TRUE	3	17	Amp		0.984932	82.2986
23	B11	FALSE	PMA 2	HPRT1	UNKNOWN	SYBR	None							22.0874	22.1119	0.034555						TRUE	0.140631	TRUE	3	17	Amp		0.980916	82.2769
24	B12	FALSE	PMA 2	HPRT1	UNKNOWN	SYBR	None							22.1363	22.1119	0.034555						TRUE	0.140631	TRUE	3	17	Amp		0.985781	82.2769
25	C1	FALSE	undiff 3	DHB	UNKNOWN	SYBR	None				0.747068	0.577422	0.966557	23.2666	23.1813	0.120553		1.60262	0.122144	0.0863688	0.420688	TRUE	0.163811	TRUE	3	18	Amp		0.981716	89.4469
26	C2	FALSE	undiff 3	DHB	UNKNOWN	SYBR	None				0.747068	0.577422	0.966557	23.0961	23.1813	0.120553		1.60262	0.122144	0.0863688	0.420688	TRUE	0.163811	TRUE	3	17	Amp		0.985309	89.3067
27	C3	FALSE	RA 3	DHB	UNKNOWN	SYBR	None				0.155085	0.110774	0.217122	26.5614	26.4732	0.124734		3.8708	0.159558	0.112824	2.68887	TRUE	0.163811	TRUE	3	21	Amp		0.987711	89.3203
28	C4	FALSE	RA 3	DHB	UNKNOWN	SYBR	None				0.155085	0.110774	0.217122	26.385	26.4732	0.124734		3.8708	0.159558	0.112824	2.68887	TRUE	0.163811	TRUE	3	21	Amp		0.9877	89.3203
29	C5	FALSE	PMA 3	DHB	UNKNOWN	SYBR	None				0.0925197	0.0689619	0.124125	27.0276	26.9371	0.128112		4.61603	0.139349	0.0985347	3.4341	TRUE	0.163811	TRUE	3	22	Amp		0.980424	89.31
30	C6	FALSE	PMA 3	DHB	UNKNOWN	SYBR	None				0.0925197	0.0689619	0.124125	26.8465	26.9371	0.128112		4.61603	0.139349	0.0985347	3.4341	TRUE	0.163811	TRUE	3	20	Amp		0.991519	89.31
31	C7	FALSE	undiff 3	HPRT1	UNKNOWN	SYBR	None							21.5926	21.5787	0.0196465						TRUE	0.140631	TRUE	3	17	Amp		0.986816	82.2733
32	C8	FALSE	undiff 3	HPRT1	UNKNOWN	SYBR	None							21.5648	21.5787	0.0196465						TRUE	0.140631	TRUE	3	17	Amp		0.990354	82.2733
33	C9	FALSE	RA 3	HPRT1	UNKNOWN	SYBR	None							22.5321	22.6024	0.0994989						TRUE	0.140631	TRUE	3	17	Amp		0.979218	82.1584
34	C10	FALSE	RA 3	HPRT1	UNKNOWN	SYBR	None							22.6728	22.6024	0.0994989						TRUE	0.140631	TRUE	3	18	Amp		0.990689	82.1584
35	C11	FALSE	PMA 3	HPRT1	UNKNOWN	SYBR	None							22.2823	22.321	0.0548233						TRUE	0.140631	TRUE	3	16	Amp		0.977455	82.1368
36	C12	FALSE	PMA 3	HPRT1	UNKNOWN	SYBR	None							22.3598	22.321	0.0548233						TRUE	0.140631	TRUE	3	17	Amp		0.984631	82.1368
37	D1	FALSE	undiff 4	DHB	UNKNOWN	SYBR	None				0.966186	0.926141	1.00796	22.4629	22.4487	0.0200659		1.23156	0.0200725	0.0141934	0.0496273	TRUE	0.163811	TRUE	3	18	Amp		0.98447	89.3067
38	D2	FALSE	undiff 4	DHB	UNKNOWN	SYBR	None				0.966186	0.926141	1.00796	22.4345	22.4487	0.0200659		1.23156	0.0200725	0.0141934	0.0496273	TRUE	0.163811	TRUE	3	18	Amp		0.986444	89.3067
39	D3	FALSE	RA 4	DHB	UNKNOWN	SYBR	None				0.241487	0.143884	0.405298	25.4015	25.3466	0.0777174		3.23192	0.24554	0.173623	2.04998	TRUE	0.163811	TRUE	3	20	Amp		0.988454	89.3203
40	D4	FALSE	RA 4	DHB	UNKNOWN	SYBR	None				0.241487	0.143884	0.405298	25.2916	25.3466	0.0777174		3.23192	0.24554	0.173623	2.04998	TRUE	0.163811	TRUE	3	20	Amp		0.987789	89.3203
41	D5	FALSE	PMA 4	DHB	UNKNOWN	SYBR	None				0.123251	0.0989772	0.153479	27.193	27.2535	0.0856384		4.20226	0.104007	0.0735442	3.02032	TRUE	0.163811	TRUE	3	23	Amp		0.987022	89.1698
42	D6	FALSE	PMA 4	DHB	UNKNOWN	SYBR	None				0.123251	0.0989772	0.153479	27.3141	27.2535	0.0856384		4.20226	0.104007	0.0735442	3.02032	TRUE	0.163811	TRUE	3	22	Amp		0.986046	89.1698
43	D7	FALSE	undiff 4	HPRT1	UNKNOWN	SYBR	None							21.2168	21.2172	0.000513854						TRUE	0.140631	TRUE	3	15	Amp		0.983805	82.1333
44	D8	FALSE	undiff 4	HPRT1	UNKNOWN	SYBR	None							21.2175	21.2172	0.000513854						TRUE	0.140631	TRUE	3	16	Amp		0.983383	82.1333
45	D9	FALSE	RA 4	HPRT1	UNKNOWN	SYBR	None							22.2794	22.1147	0.232916						TRUE	0.140631	TRUE	3	18	Amp		0.986038	82.1584
46	D10	FALSE	RA 4	HPRT1	UNKNOWN	SYBR	None							21.95	22.1147	0.232916						TRUE	0.140631	TRUE	3	16	Amp		0.985337	82.0182
47	D11	FALSE	PMA 4	HPRT1	UNKNOWN	SYBR	None							23.093	23.0513	0.0590218						TRUE	0.140631	TRUE	3	19	Amp		0.990266	81.9967
48	D12	FALSE	PMA 4	HPRT1	UNKNOWN	SYBR	None							23.0095	23.0513	0.0590218						TRUE	0.140631	TRUE	3	18	Amp		0.98265	81.9967
49	E1	FALSE	undiff 5	DHB	UNKNOWN	SYBR	None				0.822207	0.720707	0.938001	22.971	22.9885	0.0247702		1.46436	0.0624788	0.0441792	0.282427	TRUE	0.163811	TRUE	3	18	Amp		0.984074	89.3067
50	E2	FALSE	undiff 5	DHB	UNKNOWN	SYBR	None				0.822207	0.720707	0.938001	23.006	22.9885	0.0247702		1.46436	0.0624788	0.0441792	0.282427	TRUE	0.163811	TRUE	3	18	Amp		0.979254	89.1664
51	E3	FALSE	RA 5	DHB	UNKNOWN	SYBR	None				0.193234	0.173816	0.214822	25.9782	25.9487	0.0417706		3.55351	0.0502204	0.0355112	2.37158	TRUE	0.163811	TRUE	3	21	Amp		0.984503	89.18
52	E4	FALSE	RA 5	DHB	UNKNOWN	SYBR	None				0.193234	0.173816	0.214822	25.9191	25.9487	0.0417706		3.55351	0.0502204	0.0355112	2.37158	TRUE	0.163811	TRUE	3	20	Amp		0.987914	89.18
53	E5	FALSE	PMA 5	DHB	UNKNOWN	SYBR	None				0.13593	0.111391	0.165874	26.8631	26.8195	0.0616855		4.061	0.0944071	0.0667559	2.87906	TRUE	0.163811	TRUE	3	22	Amp		0.985824	89.1698
54	E6	FALSE	PMA 5	DHB	UNKNOWN	SYBR	None				0.13593	0.111391	0.165874	26.7759	26.8195	0.0616855		4.061	0.0944071	0.0667559	2.87906	TRUE	0.163811	TRUE	3	21	Amp		0.989791	89.1698
55	E7	FALSE	undiff 5	HPRT1	UNKNOWN	SYBR	None							21.5647	21.5241	0.0573588						TRUE	0.140631	TRUE	3	17	Amp		0.986686	82.1333
56	E8	FALSE	undiff 5	HPRT1	UNKNOWN	SYBR	None							21.4836	21.5241	0.0573588						TRUE	0.140631	TRUE	3	16	Amp		0.981486	82.1333
57	E9	FALSE	RA 5	HPRT1	UNKNOWN	SYBR	None							22.4149	22.3952	0.0278803						TRUE	0.140631	TRUE	3	17	Amp		0.987072	82.0182
58	E10	FALSE	RA 5	HPRT1	UNKNOWN	SYBR	None							22.3755	22.3952	0.0278803						TRUE	0.140631	TRUE	3	17	Amp		0.988403	82.0182
59	E11	FALSE	PMA 5	HPRT1	UNKNOWN	SYBR	None							22.708	22.7585	0.0714676						TRUE	0.140631	TRUE	3	18	Amp		0.985087	81.9967
60	E12	FALSE	PMA 5	HPRT1	UNKNOWN	SYBR	None							22.8091	22.7585	0.0714676						TRUE	0.140631	TRUE	3	18	Amp		0.979418	81.9967
61	F1	FALSE	undiff 6	DHB	UNKNOWN	SYBR	None				0.984896	0.872031	1.11237	22.4593	22.4644	0.00718047		1.20389	0.0577142	0.0408101	0.0219564	TRUE	0.163811	TRUE	3	17	Amp		0.982956	89.3067
62	F2	FALSE	undiff 6	DHB	UNKNOWN	SYBR	None				0.984896	0.872031	1.11237	22.4695	22.4644	0.00718047		1.20389	0.0577142	0.0408101	0.0219564	TRUE	0.163811	TRUE	3	17	Amp		0.986157	89.1664
63	F3	FALSE	RA 6	DHB	UNKNOWN	SYBR	None				0.196379	0.173393	0.222412	25.7809	25.8192	0.0540653		3.53022	0.0590299	0.0417404	2.34828	TRUE	0.163811	TRUE	3	20	Amp		0.989735	89.18
64	F4	FALSE	RA 6	DHB	UNKNOWN	SYBR	None				0.196379	0.173393	0.222412	25.8574	25.8192	0.0540653		3.53022	0.0590299	0.0417404	2.34828	TRUE	0.163811	TRUE	3	20	Amp		0.986012	89.18
65	F5	FALSE	PMA 6	DHB	UNKNOWN	SYBR	None				0.447964	0.38294	0.52403	26.0482	26.0626	0.0202763		2.34048	0.07437	0.0525875	1.15854	TRUE	0.163811	TRUE	3	20	Amp		0.986596	89.1698
66	F6	FALSE	PMA 6	DHB	UNKNOWN	SYBR	None				0.447964	0.38294	0.52403	26.0769	26.0626	0.0202763		2.34048	0.07437	0.0525875	1.15854	TRUE	0.163811	TRUE	3	21	Amp		0.984383	89.31
67	F7	FALSE	undiff 6	HPRT1	UNKNOWN	SYBR	None							21.22	21.2605	0.0572658						TRUE	0.140631	TRUE	3	16	Amp		0.983558	82.1333
68	F8	FALSE	undiff 6	HPRT1	UNKNOWN	SYBR	None							21.301	21.2605	0.0572658						TRUE	0.140631	TRUE	3	16	Amp		0.980394	82.1333
69	F9	FALSE	RA 6	HPRT1	UNKNOWN	SYBR	None							22.2722	22.289	0.0236953						TRUE	0.140631	TRUE	3	17	Amp		0.98422	82.0182
70	F10	FALSE	RA 6	HPRT1	UNKNOWN	SYBR	None							22.3057	22.289	0.0236953						TRUE	0.140631	TRUE	3	16	Amp		0.979149	82.0182
71	F11	FALSE	PMA 6	HPRT1	UNKNOWN	SYBR	None							23.7727	23.7221	0.0715525						TRUE	0.140631	TRUE	3	19	Amp		0.989346	81.9967
72	F12	FALSE	PMA 6	HPRT1	UNKNOWN	SYBR	None							23.6715	23.7221	0.0715525						TRUE	0.140631	TRUE	3	19	Amp		0.983754	81.9967
73	G1	FALSE		DHB	NTC	SYBR	None							Undetermined								TRUE	0.163811	TRUE	3	39	No Amp		0	61.263
74	G2	FALSE		DHB	NTC	SYBR	None							Undetermined								TRUE	0.163811	TRUE	3	39	No Amp		0	63.5065
79	G7	FALSE		HPRT1	NTC	SYBR	None							Undetermined								TRUE	0.140631	TRUE	3	39	No Amp		0	60.4216
80	G8	FALSE		HPRT1	NTC	SYBR	None							Undetermined								TRUE	0.140631	TRUE	3	39	No Amp		0	63.0831
Analysis Type	Singleplex
Endogenous Control	HPRT1
RQ Min/Max Confidence Level	95.0
Reference Sample	undiff 1

## Sheet: TGM2
Block Type	96-Well 0.1-mL Block
Calibration Background is expired	Yes
Calibration Background performed on	11-24-2021
Calibration Pure Dye FAM is expired	No
Calibration Pure Dye FAM performed on	12-09-2021
Calibration Pure Dye ROX is expired	No
Calibration Pure Dye ROX performed on	12-09-2021
Calibration Pure Dye SYBR is expired	No
Calibration Pure Dye SYBR performed on	12-09-2021
Calibration Pure Dye VIC is expired	No
Calibration Pure Dye VIC performed on	12-09-2021
Calibration ROI is expired	No
Calibration ROI performed on	11-24-2021
Calibration Uniformity is expired	No
Calibration Uniformity performed on	11-24-2021
Chemistry	SYBR_GREEN
Instrument Type	QuantStudio™ 3 System
Passive Reference	ROX
Post-read Stage/Step
Pre-read Stage/Step
Quantification Cycle Method	Ct
Signal Smoothing On	true
Stage where Melt Analysis is performed	Stage3
Stage/ Cycle where Ct Analysis is performed	Stage2, Step3
Well	Well Position	Omit	Sample Name	Target Name	Task	Reporter	Quencher	Quantity	Quantity Mean	Quantity SD	RQ	RQ Min	RQ Max	CT	Ct Mean	Ct SD	Delta Ct	Delta Ct Mean	Delta Ct SD	Delta Ct SE	Delta Delta Ct	Automatic Ct Threshold	Ct Threshold	Automatic Baseline	Baseline Start	Baseline End	Amp Status	Comments	Cq Conf	Tm1	Tm2	Tm3	Tm4
1	A1	FALSE	undiff 1	TGM2	UNKNOWN	SYBR	None				1	0.761312	1.31352	23.0157	23.0808	0.0921391		1.16001	0.129317	0.0914411	0	TRUE	0.108249	TRUE	3	18	Amp		0.969369	90.9383
2	A2	FALSE	undiff 1	TGM2	UNKNOWN	SYBR	None				1	0.761312	1.31352	23.146	23.0808	0.0921391		1.16001	0.129317	0.0914411	0	TRUE	0.108249	TRUE	3	19	Amp		0.981961	90.9383
3	A3	FALSE	RA 1	TGM2	UNKNOWN	SYBR	None				4.20424	3.26432	5.4148	21.2242	21.1402	0.118721		-0.911835	0.119991	0.0848462	-2.07185	TRUE	0.108249	TRUE	3	17	Amp		0.976739	90.8191
4	A4	FALSE	RA 1	TGM2	UNKNOWN	SYBR	None				4.20424	3.26432	5.4148	21.0563	21.1402	0.118721		-0.911835	0.119991	0.0848462	-2.07185	TRUE	0.108249	TRUE	3	17	Amp		0.980396	90.8191
5	A5	FALSE	PMA 1	TGM2	UNKNOWN	SYBR	None				1.87184	1.68841	2.07519	23.9877	24.0109	0.0327923		0.255555	0.0489047	0.0345808	-0.904455	TRUE	0.108249	TRUE	3	19	Amp		0.980473	90.9465
6	A6	FALSE	PMA 1	TGM2	UNKNOWN	SYBR	None				1.87184	1.68841	2.07519	24.0341	24.0109	0.0327923		0.255555	0.0489047	0.0345808	-0.904455	TRUE	0.108249	TRUE	3	20	Amp		0.980519	90.9465
7	A7	FALSE	undiff 1	HPRT1	UNKNOWN	SYBR	None							21.8567	21.9208	0.0907378						TRUE	0.146275	TRUE	3	17	Amp		0.986251	82.4406
8	A8	FALSE	undiff 1	HPRT1	UNKNOWN	SYBR	None							21.985	21.9208	0.0907378						TRUE	0.146275	TRUE	3	17	Amp		0.986388	82.4406
9	A9	FALSE	RA 1	HPRT1	UNKNOWN	SYBR	None							22.0644	22.0521	0.0174117						TRUE	0.146275	TRUE	3	17	Amp		0.987033	82.3263
10	A10	FALSE	RA 1	HPRT1	UNKNOWN	SYBR	None							22.0398	22.0521	0.0174117						TRUE	0.146275	TRUE	3	17	Amp		0.985288	82.3263
11	A11	FALSE	PMA 1	HPRT1	UNKNOWN	SYBR	None							23.781	23.7553	0.0362814						TRUE	0.146275	TRUE	3	19	Amp		0.987837	82.3073
12	A12	FALSE	PMA 1	HPRT1	UNKNOWN	SYBR	None							23.7297	23.7553	0.0362814						TRUE	0.146275	TRUE	3	18	Amp		0.985645	82.3073
13	B1	FALSE	undiff 2	TGM2	UNKNOWN	SYBR	None				0.68768	0.632906	0.747193	23.5373	23.546	0.0122125		1.7002	0.0393583	0.0278305	0.540192	TRUE	0.108249	TRUE	3	19	Amp		0.986419	90.797
14	B2	FALSE	undiff 2	TGM2	UNKNOWN	SYBR	None				0.68768	0.632906	0.747193	23.5546	23.546	0.0122125		1.7002	0.0393583	0.0278305	0.540192	TRUE	0.108249	TRUE	3	19	Amp		0.981027	90.797
15	B3	FALSE	RA 2	TGM2	UNKNOWN	SYBR	None				6.42164	5.44492	7.57356	21.0386	21.0643	0.0363879		-1.52293	0.0782368	0.0553217	-2.68294	TRUE	0.108249	TRUE	3	17	Amp		0.979991	90.6777
16	B4	FALSE	RA 2	TGM2	UNKNOWN	SYBR	None				6.42164	5.44492	7.57356	21.09	21.0643	0.0363879		-1.52293	0.0782368	0.0553217	-2.68294	TRUE	0.108249	TRUE	3	16	Amp		0.985157	90.6777
17	B5	FALSE	PMA 2	TGM2	UNKNOWN	SYBR	None				4.58715	3.90666	5.38616	21.0511	21.1014	0.0711452		-1.03759	0.0761431	0.0538413	-2.1976	TRUE	0.108249	TRUE	3	17	Amp		0.981116	90.8052
18	B6	FALSE	PMA 2	TGM2	UNKNOWN	SYBR	None				4.58715	3.90666	5.38616	21.1518	21.1014	0.0711452		-1.03759	0.0761431	0.0538413	-2.1976	TRUE	0.108249	TRUE	3	17	Amp		0.962675	90.8052
19	B7	FALSE	undiff 2	HPRT1	UNKNOWN	SYBR	None							21.8722	21.8457	0.0374156						TRUE	0.146275	TRUE	3	17	Amp		0.988227	82.2995
20	B8	FALSE	undiff 2	HPRT1	UNKNOWN	SYBR	None							21.8193	21.8457	0.0374156						TRUE	0.146275	TRUE	3	17	Amp		0.987764	82.4406
21	B9	FALSE	RA 2	HPRT1	UNKNOWN	SYBR	None							22.5383	22.5872	0.0692597						TRUE	0.146275	TRUE	3	17	Amp		0.98579	82.3263
22	B10	FALSE	RA 2	HPRT1	UNKNOWN	SYBR	None							22.6362	22.5872	0.0692597						TRUE	0.146275	TRUE	3	18	Amp		0.988804	82.3263
23	B11	FALSE	PMA 2	HPRT1	UNKNOWN	SYBR	None							22.1199	22.139	0.0271318						TRUE	0.146275	TRUE	3	17	Amp		0.98995	82.3073
24	B12	FALSE	PMA 2	HPRT1	UNKNOWN	SYBR	None							22.1582	22.139	0.0271318						TRUE	0.146275	TRUE	3	18	Amp		0.986153	82.3073
25	C1	FALSE	undiff 3	TGM2	UNKNOWN	SYBR	None				0.601386	0.253289	1.42788	23.2486	23.2293	0.0272923		1.89365	0.410036	0.289939	0.733637	TRUE	0.108249	TRUE	3	19	Amp		0.982251	90.797
26	C2	FALSE	undiff 3	TGM2	UNKNOWN	SYBR	None				0.601386	0.253289	1.42788	23.21	23.2293	0.0272923		1.89365	0.410036	0.289939	0.733637	TRUE	0.108249	TRUE	3	19	Amp		0.987776	90.6558
27	C3	FALSE	RA 3	TGM2	UNKNOWN	SYBR	None				5.82236	4.46231	7.59694	21.277	21.313	0.0509539		-1.38159	0.126154	0.089204	-2.5416	TRUE	0.108249	TRUE	3	16	Amp		0.971157	90.6777
28	C4	FALSE	RA 3	TGM2	UNKNOWN	SYBR	None				5.82236	4.46231	7.59694	21.349	21.313	0.0509539		-1.38159	0.126154	0.089204	-2.5416	TRUE	0.108249	TRUE	3	17	Amp		0.980005	90.6777
29	C5	FALSE	PMA 3	TGM2	UNKNOWN	SYBR	None				1.84334	1.61026	2.11016	22.6993	22.6589	0.0572105		0.277687	0.0641035	0.045328	-0.882323	TRUE	0.108249	TRUE	3	19	Amp		0.980244	90.6638
30	C6	FALSE	PMA 3	TGM2	UNKNOWN	SYBR	None				1.84334	1.61026	2.11016	22.6184	22.6589	0.0572105		0.277687	0.0641035	0.045328	-0.882323	TRUE	0.108249	TRUE	3	18	Amp		0.98454	90.6638
31	C7	FALSE	undiff 3	HPRT1	UNKNOWN	SYBR	None							21.625	21.3357	0.409127						TRUE	0.146275	TRUE	3	16	Amp		0.981313	82.2995
32	C8	FALSE	undiff 3	HPRT1	UNKNOWN	SYBR	None							21.0464	21.3357	0.409127						TRUE	0.146275	TRUE	3	16	Amp		0.972691	82.1584
33	C9	FALSE	RA 3	HPRT1	UNKNOWN	SYBR	None							22.7762	22.6946	0.115405						TRUE	0.146275	TRUE	3	18	Amp		0.988242	82.185
34	C10	FALSE	RA 3	HPRT1	UNKNOWN	SYBR	None							22.613	22.6946	0.115405						TRUE	0.146275	TRUE	3	17	Amp		0.987113	82.185
35	C11	FALSE	PMA 3	HPRT1	UNKNOWN	SYBR	None							22.3608	22.3812	0.0289175						TRUE	0.146275	TRUE	3	16	Amp		0.980296	82.1661
36	C12	FALSE	PMA 3	HPRT1	UNKNOWN	SYBR	None							22.4016	22.3812	0.0289175						TRUE	0.146275	TRUE	3	16	Amp		0.983256	82.0249
37	D1	FALSE	undiff 4	TGM2	UNKNOWN	SYBR	None				0.859581	0.664865	1.11132	22.7423	22.6802	0.0878785		1.3783	0.121801	0.0861266	0.218294	TRUE	0.108249	TRUE	3	18	Amp		0.985809	90.6558
38	D2	FALSE	undiff 4	TGM2	UNKNOWN	SYBR	None				0.859581	0.664865	1.11132	22.618	22.6802	0.0878785		1.3783	0.121801	0.0861266	0.218294	TRUE	0.108249	TRUE	3	18	Amp		0.979732	90.6558
39	D3	FALSE	RA 4	TGM2	UNKNOWN	SYBR	None				8.31158	6.12519	11.2784	20.0786	20.1796	0.142787		-1.89511	0.144742	0.102348	-3.05512	TRUE	0.108249	TRUE	3	15	Amp		0.968768	90.6777
40	D4	FALSE	RA 4	TGM2	UNKNOWN	SYBR	None				8.31158	6.12519	11.2784	20.2806	20.1796	0.142787		-1.89511	0.144742	0.102348	-3.05512	TRUE	0.108249	TRUE	3	16	Amp		0.987426	90.6777
41	D5	FALSE	PMA 4	TGM2	UNKNOWN	SYBR	None				2.80279	2.1365	3.67687	22.8278	22.7559	0.101603		-0.326853	0.128718	0.0910171	-1.48686	TRUE	0.108249	TRUE	3	18	Amp		0.98659	90.5226
42	D6	FALSE	PMA 4	TGM2	UNKNOWN	SYBR	None				2.80279	2.1365	3.67687	22.6841	22.7559	0.101603		-0.326853	0.128718	0.0910171	-1.48686	TRUE	0.108249	TRUE	3	18	Amp		0.983354	90.5226
43	D7	FALSE	undiff 4	HPRT1	UNKNOWN	SYBR	None							21.3615	21.3019	0.0843382						TRUE	0.146275	TRUE	3	17	Amp		0.985629	82.1584
44	D8	FALSE	undiff 4	HPRT1	UNKNOWN	SYBR	None							21.2422	21.3019	0.0843382						TRUE	0.146275	TRUE	3	16	Amp		0.98433	82.1584
45	D9	FALSE	RA 4	HPRT1	UNKNOWN	SYBR	None							22.0915	22.0747	0.0237088						TRUE	0.146275	TRUE	3	17	Amp		0.98265	82.0437
46	D10	FALSE	RA 4	HPRT1	UNKNOWN	SYBR	None							22.058	22.0747	0.0237088						TRUE	0.146275	TRUE	3	16	Amp		0.978226	82.0437
47	D11	FALSE	PMA 4	HPRT1	UNKNOWN	SYBR	None							23.1387	23.0828	0.0790257						TRUE	0.146275	TRUE	3	19	Amp		0.984836	82.0249
48	D12	FALSE	PMA 4	HPRT1	UNKNOWN	SYBR	None							23.0269	23.0828	0.0790257						TRUE	0.146275	TRUE	3	18	Amp		0.980696	82.0249
49	E1	FALSE	undiff 5	TGM2	UNKNOWN	SYBR	None				1.14807	1.01308	1.30104	22.7284	22.6865	0.0593117		0.960802	0.0593127	0.0419404	-0.199208	TRUE	0.108249	TRUE	3	18	Amp		0.972532	90.6558
50	E2	FALSE	undiff 5	TGM2	UNKNOWN	SYBR	None				1.14807	1.01308	1.30104	22.6445	22.6865	0.0593117		0.960802	0.0593127	0.0419404	-0.199208	TRUE	0.108249	TRUE	3	18	Amp		0.978765	90.6558
51	E3	FALSE	RA 5	TGM2	UNKNOWN	SYBR	None				8.80277	6.275	12.3488	20.6143	20.5436	0.100086		-1.97795	0.16051	0.113498	-3.13796	TRUE	0.108249	TRUE	3	16	Amp		0.991436	90.6777
52	E4	FALSE	RA 5	TGM2	UNKNOWN	SYBR	None				8.80277	6.275	12.3488	20.4728	20.5436	0.100086		-1.97795	0.16051	0.113498	-3.13796	TRUE	0.108249	TRUE	3	16	Amp		0.982804	90.5364
53	E5	FALSE	PMA 5	TGM2	UNKNOWN	SYBR	None				2.70212	2.11807	3.44723	22.4225	22.4455	0.0324929		-0.274083	0.115481	0.0816576	-1.43409	TRUE	0.108249	TRUE	3	18	Amp		0.985547	90.6638
54	E6	FALSE	PMA 5	TGM2	UNKNOWN	SYBR	None				2.70212	2.11807	3.44723	22.4684	22.4455	0.0324929		-0.274083	0.115481	0.0816576	-1.43409	TRUE	0.108249	TRUE	3	18	Amp		0.98281	90.6638
55	E7	FALSE	undiff 5	HPRT1	UNKNOWN	SYBR	None							21.7254	21.7257	0.000330431						TRUE	0.146275	TRUE	3	17	Amp		0.979197	82.1584
56	E8	FALSE	undiff 5	HPRT1	UNKNOWN	SYBR	None							21.7259	21.7257	0.000330431						TRUE	0.146275	TRUE	3	17	Amp		0.985683	82.1584
57	E9	FALSE	RA 5	HPRT1	UNKNOWN	SYBR	None							22.6102	22.5215	0.125484						TRUE	0.146275	TRUE	3	18	Amp		0.987111	82.0437
58	E10	FALSE	RA 5	HPRT1	UNKNOWN	SYBR	None							22.4328	22.5215	0.125484						TRUE	0.146275	TRUE	3	17	Amp		0.984083	82.0437
59	E11	FALSE	PMA 5	HPRT1	UNKNOWN	SYBR	None							22.6412	22.7196	0.110816						TRUE	0.146275	TRUE	3	18	Amp		0.982691	81.8838
60	E12	FALSE	PMA 5	HPRT1	UNKNOWN	SYBR	None							22.7979	22.7196	0.110816						TRUE	0.146275	TRUE	3	18	Amp		0.986533	82.0249
61	F1	FALSE	undiff 6	TGM2	UNKNOWN	SYBR	None				0.999611	0.652764	1.53076	22.6486	22.507	0.200251		1.16057	0.202077	0.14289	0.00056076	TRUE	0.108249	TRUE	3	18	Amp		0.985255	90.6558
62	F2	FALSE	undiff 6	TGM2	UNKNOWN	SYBR	None				0.999611	0.652764	1.53076	22.3655	22.507	0.200251		1.16057	0.202077	0.14289	0.00056076	TRUE	0.108249	TRUE	3	18	Amp		0.973485	90.5145
63	F3	FALSE	RA 6	TGM2	UNKNOWN	SYBR	None				8.3787	6.71892	10.4485	20.4894	20.4422	0.0668038		-1.90672	0.104684	0.074023	-3.06673	TRUE	0.108249	TRUE	3	16	Amp		0.980406	90.5364
64	F4	FALSE	RA 6	TGM2	UNKNOWN	SYBR	None				8.3787	6.71892	10.4485	20.395	20.4422	0.0668038		-1.90672	0.104684	0.074023	-3.06673	TRUE	0.108249	TRUE	3	16	Amp		0.979757	90.5364
65	F5	FALSE	PMA 6	TGM2	UNKNOWN	SYBR	None				7.73905	7.11346	8.41967	21.9936	21.9805	0.0185864		-1.79215	0.0399701	0.0282631	-2.95216	TRUE	0.108249	TRUE	3	18	Amp		0.980556	90.5226
66	F6	FALSE	PMA 6	TGM2	UNKNOWN	SYBR	None				7.73905	7.11346	8.41967	21.9673	21.9805	0.0185864		-1.79215	0.0399701	0.0282631	-2.95216	TRUE	0.108249	TRUE	3	17	Amp		0.99	90.6638
67	F7	FALSE	undiff 6	HPRT1	UNKNOWN	SYBR	None							21.3656	21.3465	0.0271035						TRUE	0.146275	TRUE	3	17	Amp		0.983483	82.1584
68	F8	FALSE	undiff 6	HPRT1	UNKNOWN	SYBR	None							21.3273	21.3465	0.0271035						TRUE	0.146275	TRUE	3	16	Amp		0.982976	82.1584
69	F9	FALSE	RA 6	HPRT1	UNKNOWN	SYBR	None							22.2919	22.3489	0.0805983						TRUE	0.146275	TRUE	3	17	Amp		0.982771	82.0437
70	F10	FALSE	RA 6	HPRT1	UNKNOWN	SYBR	None							22.4059	22.3489	0.0805983						TRUE	0.146275	TRUE	3	17	Amp		0.983039	82.0437
71	F11	FALSE	PMA 6	HPRT1	UNKNOWN	SYBR	None							23.7476	23.7726	0.0353858						TRUE	0.146275	TRUE	3	19	Amp		0.989846	81.8838
72	F12	FALSE	PMA 6	HPRT1	UNKNOWN	SYBR	None							23.7977	23.7726	0.0353858						TRUE	0.146275	TRUE	3	19	Amp		0.987367	81.8838
73	G1	FALSE		TGM2	NTC	SYBR	None							Undetermined								TRUE	0.108249	TRUE	3	39	No Amp		0	60.0014
74	G2	FALSE		TGM2	NTC	SYBR	None							Undetermined								TRUE	0.108249	TRUE	3	39	No Amp		0	60.0014
79	G7	FALSE		HPRT1	NTC	SYBR	None							Undetermined								TRUE	0.146275	TRUE	3	39	No Amp		0	61.5535
80	G8	FALSE		HPRT1	NTC	SYBR	None							Undetermined								TRUE	0.146275	TRUE	3	39	No Amp		0	60.0011
Analysis Type	Singleplex
Endogenous Control	HPRT1
RQ Min/Max Confidence Level	95.0
Reference Sample	undiff 1

[truncated: 8 more sheets: RET, melt_SYN1, melt_ACHE, melt_CHT, melt_DRD2, melt_DBH, melt_TGM2, melt_RET]
