# Supplementary material for: Quantitative proteomics and in-cell cross-linking reveal cellular reorganisation during early neuronal differentiation of SH-SY5Y cells
Source: Commun Biol. 2022 Jun 7;5:551. doi: 10.1038/s42003-022-03478-7 (PMC9174471; doi:10.1038/s42003-022-03478-7)
Supplement: Supplementary file 7 — Supplementary Data 4 [file 42003_2022_3478_MOESM7_ESM.xlsx]

## Sheet: Content
Supplementary Data 4: Cross-links in SH-SY5Y cells.
Data is plotted in Figure 5-7 and Supplementary Figures 3-7.
Tab	Description
undifferentiated	inter- and inter-molecular cross-links identified in undifferentiated cells
RA	inter- and inter-molecular cross-links identified in RA differentiated cells
RA_PMA	inter- and inter-molecular cross-links identified in RA/PMA differentiated cells
Histone XL undifferentiated	distances of cross-links of histone proteins in undifferentiated cells
Histone XL RA	distances of cross-links of histone proteins in RA differentiated cells
Histone XL RA_PMA	distances of cross-links of histone proteins in RA differentiated cells
Ribosomal XL undifferentiated	distances of ribosomal cross-links in undifferentiated cells
Ribosomal XL RA	distances of ribosomal cross-links in RA differentiated cells
Ribosomal XL RA_PMA	distances of ribosomal cross-links in RA differentiated cells

## Sheet: undifferentiated
Supplementary Data 4: Cross-link in undifferentiated SH-SY5Y cells.
Cells were grown under standard conditions and cross-linked with formaldehyde. Cross-links were analysed with 'Formaldehyde Cross-link Analyser' (see Methods section for details). The accession numbers of the cross-linked proteins (protein_a and protein_b), the cross-linking site (abs_pos_a and abs_pos_b), the protein length, the score of the identified cross-link and the cross-linking type are g…
protein_a	protein_b	abs_pos_a	abs_pos_b	crosslinks_ab	length_protein_a	length_protein_b	score	crosslink_type
>sp|P39019|RS19	>sp|P39019|RS19	21	51	RS19-21-RS19-51	145	145	1	intra
>sp|O15511|ARPC5	>sp|P59998|ARPC4	147	49	ARPC5-147-ARPC4-49	151	168	3	inter
>sp|P31939|PUR9	>sp|P31939|PUR9	138	59	PUR9-138-PUR9-59	592	592	1	intra
>sp|P14618|KPYM	>sp|P14618|KPYM	252	287	KPYM-252-KPYM-287	531	531	1	intra
>sp|P08670|VIME	>sp|P08670|VIME	192	192	VIME-192-VIME-192	466	466	1	intra
>sp|O43707|ACTN4	>sp|P12814|ACTN1	765	353	ACTN4-765-ACTN1-353	911	892	1	inter
>sp|Q07020|RL18	>sp|Q07020|RL18	151	162	RL18-151-RL18-162	188	188	1	intra
>sp|O43809|CPSF5	>sp|P13639|EF2	77	42	CPSF5-77-EF2-42	227	858	3	inter
>sp|P00338|LDHA	>sp|P07195|LDHB	19	90	LDHA-19-LDHB-90	332	334	2	inter
>sp|P07195|LDHB	>sp|P00338|LDHA	16	91	LDHB-16-LDHA-91	334	332	1	inter
>sp|P07900|HS90A	>sp|P07900|HS90A	343	440	HS90A-343-HS90A-440	732	732	1	intra
>sp|P07305|H10	>sp|P68104|EF1A1	120	234	H10-120-EF1A1-234	194	462	3	inter
>sp|P07814|SYEP	>sp|P18669|PGAM1	1017	99	SYEP-1017-PGAM1-99	1512	254	3	inter
>sp|Q96AE4|FUBP1	>sp|Q96AE4|FUBP1	327	316	FUBP1-327-FUBP1-316	644	644	1	intra
>sp|P63261|ACTG	>sp|P63261|ACTG	46	57	ACTG-46-ACTG-57	375	375	1	intra
>sp|P07900|HS90A	>sp|P08238|HS90B	82	279	HS90A-82-HS90B-279	732	724	1	inter
>sp|P08238|HS90B	>sp|P07900|HS90A	683	656	HS90B-683-HS90A-656	724	732	1	inter
>sp|P14625|ENPL	>sp|P14625|ENPL	591	541	ENPL-591-ENPL-541	803	803	1	intra
>sp|P08238|HS90B	>sp|P07900|HS90A	280	82	HS90B-280-HS90A-82	724	732	1	inter
>sp|P23526|SAHH	>sp|P23526|SAHH	210	324	SAHH-210-SAHH-324	432	432	1	intra
>sp|P62857|RS28	>sp|P62857|RS28	10	39	RS28-10-RS28-39	69	69	1	intra
>sp|P08238|HS90B	>sp|P11142|HSP7C	69	96	HS90B-69-HSP7C-96	724	646	3	inter
>sp|P08708|RS17	>sp|P63244|RACK1	27	166	RS17-27-RACK1-166	135	317	1	inter
>sp|P08865|RSSA	>sp|P15880|RS2	124	62	RSSA-124-RS2-62	295	293	1	inter
>sp|P13639|EF2	>sp|P13639|EF2	629	644	EF2-629-EF2-644	858	858	1	intra
>sp|P11142|HSP7C	>sp|P11142|HSP7C	346	311	HSP7C-346-HSP7C-311	646	646	1	intra
>sp|Q16658|FSCN1	>sp|Q16658|FSCN1	245	234	FSCN1-245-FSCN1-234	493	493	1	intra
>sp|P09493|TPM1	>sp|P63261|ACTG	133	332	TPM1-133-ACTG-332	284	375	3	inter
>sp|P08238|HS90B	>sp|P08238|HS90B	683	648	HS90B-683-HS90B-648	724	724	1	intra
>sp|P61604|CH10	>sp|P61604|CH10	62	49	CH10-62-CH10-49	102	102	1	intra
>sp|O14818|PSA7	>sp|O14818|PSA7	210	221	PSA7-210-PSA7-221	248	248	1	intra
>sp|P62847|RS24	>sp|P62847|RS24	38	96	RS24-38-RS24-96	133	133	1	intra
>sp|P08670|VIME	>sp|P08670|VIME	193	191	VIME-193-VIME-191	466	466	1	intra
>sp|P08670|VIME	>sp|P08670|VIME	277	108	VIME-277-VIME-108	466	466	1	intra
>sp|P10412|H14	>sp|P10412|H14	79	41	H14-79-H14-41	219	219	1	intra
>sp|P0C0S8|H2A1	>sp|P68431|H31	124	47	H2A1-124-H31-47	130	136	1	inter
>sp|P0C0S8|H2A1	>sp|P68431|H31	125	47	H2A1-125-H31-47	130	136	1	inter
>sp|P14625|ENPL	>sp|P14625|ENPL	602	690	ENPL-602-ENPL-690	803	803	1	intra
>sp|P62269|RS18	>sp|P62269|RS18	30	61	RS18-30-RS18-61	152	152	1	intra
>sp|P0C0S8|H2A1	>sp|Q99880|H2B1L	34	40	H2A1-34-H2B1L-40	130	126	1	inter
>sp|P62805|H4	>sp|P62805|H4	31	63	H4-31-H4-63	103	103	1	intra
>sp|P08670|VIME	>sp|P08670|VIME	192	191	VIME-192-VIME-191	466	466	1	intra
>sp|P19105|ML12A	>sp|P19105|ML12A	169	158	ML12A-169-ML12A-158	171	171	1	intra
>sp|P08670|VIME	>sp|P08670|VIME	231	153	VIME-231-VIME-153	466	466	1	intra
>sp|P08670|VIME	>sp|P08670|VIME	230	153	VIME-230-VIME-153	466	466	1	intra
>sp|P11142|HSP7C	>sp|P11142|HSP7C	346	310	HSP7C-346-HSP7C-310	646	646	1	intra
>sp|O43707|ACTN4	>sp|O43707|ACTN4	318	331	ACTN4-318-ACTN4-331	911	911	1	intra
>sp|Q07666|KHDR1	>sp|Q07666|KHDR1	211	200	KHDR1-211-KHDR1-200	443	443	1	intra
>sp|P30101|PDIA3	>sp|P30101|PDIA3	277	342	PDIA3-277-PDIA3-342	505	505	1	intra
>tr|Q32Q12|Q32Q12	>tr|Q32Q12|Q32Q12	260	38	Q32Q12-260-Q32Q12-38	292	292	1	intra
>sp|P62857|RS28	>sp|P62857|RS28	18	31	RS28-18-RS28-31	69	69	1	intra
>sp|Q13263|TIF1B	>sp|Q13263|TIF1B	258	247	TIF1B-258-TIF1B-247	835	835	1	intra
>sp|P11021|BIP	>sp|P11021|BIP	382	361	BIP-382-BIP-361	654	654	1	intra
>sp|Q07021|C1QBP	>sp|Q07021|C1QBP	102	89	C1QBP-102-C1QBP-89	282	282	1	intra
>sp|P61254|RL26	>sp|P61254|RL26	108	70	RL26-108-RL26-70	145	145	1	intra
>sp|P62280|RS11	>sp|P62280|RS11	27	18	RS11-27-RS11-18	158	158	1	intra
>sp|P0C0S8|H2A1	>sp|Q99880|H2B1L	111	61	H2A1-111-H2B1L-61	130	126	1	inter
>sp|P62424|RL7A	>sp|P62424|RL7A	118	132	RL7A-118-RL7A-132	266	266	1	intra
>sp|P0C0S8|H2A1	>sp|Q99880|H2B1L	27	42	H2A1-27-H2B1L-42	130	126	2	inter
>sp|P10412|H14	>sp|P10412|H14	59	104	H14-59-H14-104	219	219	1	intra
>sp|P11142|HSP7C	>sp|P11142|HSP7C	354	335	HSP7C-354-HSP7C-335	646	646	1	intra
>sp|P10412|H14	>sp|P16401|H15	104	62	H14-104-H15-62	219	226	1	inter
>sp|P25705|ATPA	>sp|P25705|ATPA	423	534	ATPA-423-ATPA-534	553	553	1	intra
>sp|P11586|C1TC	>sp|P11586|C1TC	591	493	C1TC-591-C1TC-493	935	935	1	intra
>sp|P35579|MYH9	>sp|P35579|MYH9	1524	1534	MYH9-1524-MYH9-1534	1960	1960	1	intra
>sp|P10412|H14	>sp|P16401|H15	79	44	H14-79-H15-44	219	226	2	inter
>sp|P13639|EF2	>sp|P13639|EF2	279	266	EF2-279-EF2-266	858	858	1	intra
>sp|P62851|RS25	>sp|P62851|RS25	57	73	RS25-57-RS25-73	125	125	1	intra
>sp|P10412|H14	>sp|P16401|H15	79	43	H14-79-H15-43	219	226	2	inter
>sp|P08670|VIME	>sp|P08670|VIME	164	230	VIME-164-VIME-230	466	466	1	intra
>sp|P23284|PPIB	>sp|P23284|PPIB	177	103	PPIB-177-PPIB-103	216	216	1	intra
>sp|P08238|HS90B	>sp|P08238|HS90B	335	432	HS90B-335-HS90B-432	724	724	1	intra
>sp|P13639|EF2	>sp|P13639|EF2	279	267	EF2-279-EF2-267	858	858	1	intra
>sp|P10809|CH60	>sp|Q09666|AHNK	400	5375	CH60-400-AHNK-5375	573	5890	2	inter
>sp|P08670|VIME	>sp|P08670|VIME	192	199	VIME-192-VIME-199	466	466	1	intra
>sp|P22314|UBA1	>sp|P22314|UBA1	887	877	UBA1-887-UBA1-877	1058	1058	1	intra
>sp|P12814|ACTN1	>sp|O43707|ACTN4	746	372	ACTN1-746-ACTN4-372	892	911	2	inter
>sp|P13639|EF2	>sp|Q09666|AHNK	279	2554	EF2-279-AHNK-2554	858	5890	1	inter
>sp|P68431|H31	>sp|P68431|H31	53	60	H31-53-H31-60	136	136	2	intra
>sp|P08238|HS90B	>sp|P08238|HS90B	78	279	HS90B-78-HS90B-279	724	724	2	intra
>sp|P27824|CALX	>sp|P27824|CALX	225	200	CALX-225-CALX-200	592	592	2	intra
>sp|P14625|ENPL	>sp|Q15029|U5S1	472	414	ENPL-472-U5S1-414	803	972	3	inter
>sp|P14678|RSMB	>sp|P62314|SMD1	53	56	RSMB-53-SMD1-56	240	119	1	inter
>sp|P02545|LMNA	>sp|P02545|LMNA	341	287	LMNA-341-LMNA-287	664	664	2	intra
>sp|P0C0S8|H2A1	>sp|P0C0S8|H2A1	34	41	H2A1-34-H2A1-41	130	130	2	intra
>sp|P35579|MYH9	>sp|P35579|MYH9	439	218	MYH9-439-MYH9-218	1960	1960	2	intra
>sp|P08670|VIME	>sp|P08670|VIME	166	22	VIME-166-VIME-22	466	466	2	intra
>sp|P08670|VIME	>sp|P08670|VIME	44	372	VIME-44-VIME-372	466	466	2	intra
>sp|P22626|ROA2	>sp|P22626|ROA2	151	161	ROA2-151-ROA2-161	353	353	2	intra
>sp|P39019|RS19	>sp|P39019|RS19	107	34	RS19-107-RS19-34	145	145	2	intra
>sp|P02545|LMNA	>sp|P02545|LMNA	271	360	LMNA-271-LMNA-360	664	664	2	intra
>sp|P40939|ECHA	>sp|P40939|ECHA	212	225	ECHA-212-ECHA-225	763	763	2	intra
>sp|P46781|RS9	>sp|P46781|RS9	137	145	RS9-137-RS9-145	194	194	2	intra
>sp|P30101|PDIA3	>sp|P30101|PDIA3	126	70	PDIA3-126-PDIA3-70	505	505	2	intra
>sp|Q9UHD8|SEPT9	>sp|Q9UHD8|SEPT9	333	346	SEPT9-333-SEPT9-346	586	586	2	intra
>sp|P14625|ENPL	>sp|P14625|ENPL	472	508	ENPL-472-ENPL-508	803	803	2	intra
>sp|P15880|RS2	>sp|P08865|RSSA	64	124	RS2-64-RSSA-124	293	295	2	inter
>sp|P08238|HS90B	>sp|P08238|HS90B	432	343	HS90B-432-HS90B-343	724	724	2	intra
>sp|Q71U36|TBA1A	>sp|Q71U36|TBA1A	161	223	TBA1A-161-TBA1A-223	451	451	2	intra
>sp|P62805|H4	>sp|P62805|H4	31	54	H4-31-H4-54	103	103	2	intra
>sp|O75369|FLNB	>sp|O75369|FLNB	843	817	FLNB-843-FLNB-817	2602	2602	2	intra
>sp|P61247|RS3A	>sp|P61247|RS3A	25	52	RS3A-25-RS3A-52	264	264	2	intra
>sp|P08670|VIME	>sp|P08670|VIME	153	230	VIME-153-VIME-230	466	466	2	intra
>sp|Q12905|ILF2	>sp|Q12905|ILF2	325	53	ILF2-325-ILF2-53	390	390	2	intra
>sp|P61604|CH10	>sp|P61604|CH10	35	23	CH10-35-CH10-23	102	102	2	intra
>sp|P16401|H15	>sp|P10412|H14	63	99	H15-63-H14-99	226	219	2	inter
>sp|P49721|PSB2	>sp|P49721|PSB2	160	195	PSB2-160-PSB2-195	201	201	1	intra
>sp|P63261|ACTG	>sp|P63261|ACTG	200	107	ACTG-200-ACTG-107	375	375	1	intra
>sp|P08670|VIME	>sp|P08670|VIME	289	385	VIME-289-VIME-385	466	466	1	intra
>sp|P16403|H12	>sp|P10412|H14	32	73	H12-32-H14-73	213	219	3	inter
>sp|P30050|RL12	>sp|P30050|RL12	52	78	RL12-52-RL12-78	165	165	1	intra
>sp|P41091|IF2G	>sp|P41091|IF2G	283	255	IF2G-283-IF2G-255	472	472	1	intra
>sp|P22626|ROA2	>sp|P09651|ROA1	93	98	ROA2-93-ROA1-98	353	372	2	inter
>sp|P08670|VIME	>sp|P08670|VIME	328	230	VIME-328-VIME-230	466	466	1	intra
>sp|P08238|HS90B	>sp|P08238|HS90B	78	280	HS90B-78-HS90B-280	724	724	1	intra
>sp|P10809|CH60	>sp|P10809|CH60	139	78	CH60-139-CH60-78	573	573	1	intra
>sp|P22626|ROA2	>sp|P51991|ROA3	151	175	ROA2-151-ROA3-175	353	378	2	inter
>sp|P10809|CH60	>sp|P10809|CH60	307	211	CH60-307-CH60-211	573	573	1	intra
>sp|P20700|LMNB1	>sp|P20700|LMNB1	106	97	LMNB1-106-LMNB1-97	586	586	1	intra
>sp|P23396|RS3	>sp|P62913|RL11	60	74	RS3-60-RL11-74	243	178	4	inter
>sp|P19338|NUCL	>sp|P19338|NUCL	645	633	NUCL-645-NUCL-633	710	710	1	intra
>sp|P61978|HNRPK	>sp|P61978|HNRPK	42	29	HNRPK-42-HNRPK-29	463	463	1	intra
>sp|P28070|PSB4	>sp|P28072|PSB6	235	231	PSB4-235-PSB6-231	264	239	2	inter
>sp|P13639|EF2	>sp|P13639|EF2	603	590	EF2-603-EF2-590	858	858	1	intra
>sp|P46778|RL21	>sp|P46778|RL21	97	29	RL21-97-RL21-29	160	160	1	intra
>sp|P08758|ANXA5	>sp|P08758|ANXA5	23	37	ANXA5-23-ANXA5-37	320	320	1	intra
>sp|Q00610|CLH1	>sp|Q00610|CLH1	93	72	CLH1-93-CLH1-72	1675	1675	1	intra
>sp|Q99880|H2B1L	>sp|Q99880|H2B1L	40	67	H2B1L-40-H2B1L-67	126	126	1	intra
>sp|P33778|H2B1B	>sp|P62805|H4	81	88	H2B1B-81-H4-88	126	103	1	inter
>sp|P42704|LPPRC	>sp|P42704|LPPRC	1159	1123	LPPRC-1159-LPPRC-1123	1394	1394	1	intra
>sp|P33778|H2B1B	>sp|P62805|H4	81	87	H2B1B-81-H4-87	126	103	1	inter
>sp|P06733|ENOA	>sp|P06733|ENOA	332	297	ENOA-332-ENOA-297	434	434	1	intra
>sp|Q00839|HNRPU	>sp|Q00839|HNRPU	624	259	HNRPU-624-HNRPU-259	825	825	1	intra
>sp|P37802|TAGL2	>sp|P37802|TAGL2	158	141	TAGL2-158-TAGL2-141	199	199	1	intra
>sp|P06748|NPM	>sp|P06748|NPM	263	286	NPM-263-NPM-286	294	294	1	intra
>sp|P35579|MYH9	>sp|P35579|MYH9	1048	1064	MYH9-1048-MYH9-1064	1960	1960	1	intra
>sp|P46781|RS9	>sp|P46781|RS9	50	27	RS9-50-RS9-27	194	194	2	intra
>sp|P35232|PHB	>sp|Q99623|PHB2	204	209	PHB-204-PHB2-209	272	299	1	inter
>sp|P35232|PHB	>sp|Q99623|PHB2	203	209	PHB-203-PHB2-209	272	299	2	inter
>sp|P02545|LMNA	>sp|P02545|LMNA	96	105	LMNA-96-LMNA-105	664	664	2	intra
>sp|P08670|VIME	>sp|P08670|VIME	165	108	VIME-165-VIME-108	466	466	2	intra
>sp|P38646|GRP75	>sp|P38646|GRP75	289	297	GRP75-289-GRP75-297	679	679	2	intra
>sp|P62826|RAN	>sp|P62826|RAN	139	148	RAN-139-RAN-148	216	216	2	intra
>sp|P48643|TCPE	>sp|P48643|TCPE	223	388	TCPE-223-TCPE-388	541	541	2	intra
>sp|P35579|MYH9	>sp|P35579|MYH9	761	713	MYH9-761-MYH9-713	1960	1960	2	intra
>sp|P08670|VIME	>sp|P08670|VIME	69	372	VIME-69-VIME-372	466	466	2	intra
>sp|P42766|RL35	>sp|P42766|RL35	17	62	RL35-17-RL35-62	123	123	2	intra
>sp|P08670|VIME	>sp|P08670|VIME	69	192	VIME-69-VIME-192	466	466	2	intra
>sp|P12956|XRCC6	>sp|P12956|XRCC6	468	522	XRCC6-468-XRCC6-522	609	609	2	intra
>sp|P35579|MYH9	>sp|P60660|MYL6	1467	48	MYH9-1467-MYL6-48	1960	151	1	inter
>sp|P08670|VIME	>sp|P08670|VIME	443	446	VIME-443-VIME-446	466	466	2	intra
>sp|P00505|AATM	>sp|P00505|AATM	87	342	AATM-87-AATM-342	430	430	2	intra
>sp|P55884|EIF3B	>sp|P55884|EIF3B	756	768	EIF3B-756-EIF3B-768	814	814	2	intra
>sp|Q02543|RL18A	>sp|Q02543|RL18A	13	27	RL18A-13-RL18A-27	176	176	2	intra
>sp|P05198|IF2A	>sp|P05198|IF2A	150	96	IF2A-150-IF2A-96	315	315	2	intra
>sp|P35579|MYH9	>sp|P60660|MYL6	1464	48	MYH9-1464-MYL6-48	1960	151	2	inter
>sp|P23528|COF1	>sp|P23528|COF1	149	161	COF1-149-COF1-161	166	166	2	intra
>sp|P14625|ENPL	>sp|P14625|ENPL	591	540	ENPL-591-ENPL-540	803	803	2	intra
>sp|P08670|VIME	>sp|P08670|VIME	443	137	VIME-443-VIME-137	466	466	2	intra
>sp|P35580|MYH10	>sp|P60660|MYL6	814	21	MYH10-814-MYL6-21	1976	151	1	inter
>sp|P37802|TAGL2	>sp|P09493|TPM1	12	29	TAGL2-12-TPM1-29	199	284	2	inter
>sp|P14618|KPYM	>sp|P14618|KPYM	340	216	KPYM-340-KPYM-216	531	531	2	intra
>sp|Q92598|HS105	>sp|Q92598|HS105	735	746	HS105-735-HS105-746	858	858	2	intra
>sp|Q02878|RL6	>sp|Q02878|RL6	205	258	RL6-205-RL6-258	288	288	2	intra
>sp|P12277|KCRB	>sp|P12277|KCRB	318	375	KCRB-318-KCRB-375	381	381	3	intra
>sp|P08670|VIME	>sp|P08670|VIME	75	166	VIME-75-VIME-166	466	466	3	intra
>sp|P08670|VIME	>sp|P08670|VIME	69	166	VIME-69-VIME-166	466	466	3	intra
>sp|P37802|TAGL2	>sp|P09493|TPM1	12	144	TAGL2-12-TPM1-144	199	284	2	inter
>sp|P09651|ROA1	>sp|P09651|ROA1	144	154	ROA1-144-ROA1-154	372	372	3	intra
>sp|P39019|RS19	>sp|P39019|RS19	21	50	RS19-21-RS19-50	145	145	2	intra
>sp|Q8NC51|PAIRB	>sp|Q8NC51|PAIRB	107	99	PAIRB-107-PAIRB-99	408	408	2	intra
>sp|Q99733|NP1L4	>sp|Q99733|NP1L4	191	101	NP1L4-191-NP1L4-101	375	375	2	intra
>sp|P37802|TAGL2	>sp|P67936|TPM4	12	111	TAGL2-12-TPM4-111	199	248	1	inter
>sp|P11021|BIP	>sp|P11021|BIP	293	86	BIP-293-BIP-86	654	654	3	intra
>sp|P37802|TAGL2	>tr|A0A087WWU8|A0A087WWU8	12	111	TAGL2-12-A0A087WWU8-111	199	227	1	inter
>sp|P42766|RL35	>sp|P26373|RL13	121	54	RL35-121-RL13-54	123	211	2	inter
>sp|P13667|PDIA4	>sp|P13667|PDIA4	160	103	PDIA4-160-PDIA4-103	645	645	3	intra
>sp|P46781|RS9	>sp|P62861|RS30	22	47	RS9-22-RS30-47	194	59	1	inter
>sp|P30101|PDIA3	>sp|P30101|PDIA3	469	448	PDIA3-469-PDIA3-448	505	505	3	intra
>sp|P11142|HSP7C	>sp|P11142|HSP7C	267	61	HSP7C-267-HSP7C-61	646	646	3	intra
>sp|P09493|TPM1	>sp|P09493|TPM1	35	43	TPM1-35-TPM1-43	284	284	3	intra
>sp|P46782|RS5	>sp|P62249|RS16	46	113	RS5-46-RS16-113	204	146	2	inter
>sp|P29401|TKT	>sp|P29401|TKT	497	535	TKT-497-TKT-535	623	623	3	intra
>sp|P11413|G6PD	>sp|P11413|G6PD	399	208	G6PD-399-G6PD-208	515	515	3	intra
>sp|P08670|VIME	>sp|P08670|VIME	75	372	VIME-75-VIME-372	466	466	3	intra
>sp|P60842|IF4A1	>sp|P60842|IF4A1	252	377	IF4A1-252-IF4A1-377	406	406	3	intra
>sp|P11021|BIP	>sp|P11021|BIP	119	132	BIP-119-BIP-132	654	654	3	intra
>sp|P49458|SRP09	>sp|P37108|SRP14	58	88	SRP09-58-SRP14-88	86	136	1	inter
>sp|P08670|VIME	>sp|P08670|VIME	443	433	VIME-443-VIME-433	466	466	3	intra
>sp|P52597|HNRPF	>sp|Q07021|C1QBP	171	89	HNRPF-171-C1QBP-89	415	282	3	inter
>sp|P10809|CH60	>sp|P10809|CH60	412	230	CH60-412-CH60-230	573	573	1	intra
>sp|P31943|HNRH1	>sp|P31943|HNRH1	185	160	HNRH1-185-HNRH1-160	449	449	1	intra
>sp|P63261|ACTG	>sp|P63261|ACTG	35	74	ACTG-35-ACTG-74	375	375	1	intra
>sp|P46777|RL5	>sp|P46777|RL5	194	236	RL5-194-RL5-236	297	297	1	intra
>sp|P67809|YBOX1	>sp|P67809|YBOX1	60	129	YBOX1-60-YBOX1-129	324	324	1	intra
>sp|P18669|PGAM1	>sp|P18669|PGAM1	113	99	PGAM1-113-PGAM1-99	254	254	1	intra
>sp|P28074|PSB5	>sp|P28074|PSB5	86	249	PSB5-86-PSB5-249	263	263	1	intra
>sp|P55884|EIF3B	>sp|P46781|RS9	558	145	EIF3B-558-RS9-145	814	194	3	inter
>sp|P52597|HNRPF	>sp|P52597|HNRPF	187	160	HNRPF-187-HNRPF-160	415	415	1	intra
>sp|P11142|HSP7C	>sp|P11142|HSP7C	118	47	HSP7C-118-HSP7C-47	646	646	1	intra
>sp|P60866|RS20	>sp|P23396|RS3	27	20	RS20-27-RS3-20	119	243	1	inter
>sp|P60903|S10AA	>sp|P07355|ANXA2	34	227	S10AA-34-ANXA2-227	97	339	2	inter
>sp|Q13347|EIF3I	>sp|Q13347|EIF3I	193	207	EIF3I-193-EIF3I-207	325	325	1	intra
>sp|P62851|RS25	>sp|P62851|RS25	110	69	RS25-110-RS25-69	125	125	1	intra
>sp|P08670|VIME	>sp|P08670|VIME	166	61	VIME-166-VIME-61	466	466	1	intra
>sp|P62424|RL7A	>sp|P62917|RL8	250	138	RL7A-250-RL8-138	266	257	3	inter
>sp|P23284|PPIB	>sp|P23284|PPIB	139	174	PPIB-139-PPIB-174	216	216	1	intra
>sp|P04406|G3P	>sp|P04406|G3P	193	239	G3P-193-G3P-239	335	335	1	intra
>sp|P13667|PDIA4	>sp|P13667|PDIA4	115	175	PDIA4-115-PDIA4-175	645	645	1	intra
>sp|P62805|H4	>sp|P07305|H10	63	130	H4-63-H10-130	103	194	2	inter
>sp|P62805|H4	>sp|P0C0S8|H2A1	100	109	H4-100-H2A1-109	103	130	2	inter
>sp|P08670|VIME	>sp|P08670|VIME	191	191	VIME-191-VIME-191	466	466	1	intra
>sp|P62805|H4	>sp|P33778|H2B1B	88	81	H4-88-H2B1B-81	103	126	1	inter
>sp|P62805|H4	>sp|Q99880|H2B1L	75	95	H4-75-H2B1L-95	103	126	1	inter
>sp|P60660|MYL6	>sp|P60660|MYL6	88	48	MYL6-88-MYL6-48	151	151	1	intra
>sp|P10412|H14	>sp|P10412|H14	59	99	H14-59-H14-99	219	219	1	intra
>sp|P62805|H4	>sp|Q99880|H2B1L	11	102	H4-11-H2B1L-102	103	126	1	inter
>sp|P35579|MYH9	>sp|P35579|MYH9	1489	1491	MYH9-1489-MYH9-1491	1960	1960	1	intra
>sp|P62805|H4	>sp|Q99880|H2B1L	88	81	H4-88-H2B1L-81	103	126	1	inter
>sp|P04075|ALDOA	>sp|P04075|ALDOA	22	95	ALDOA-22-ALDOA-95	364	364	1	intra
>sp|P62805|H4	>sp|Q99880|H2B1L	75	94	H4-75-H2B1L-94	103	126	1	inter
>sp|P63261|ACTG	>sp|P63261|ACTG	35	51	ACTG-35-ACTG-51	375	375	1	intra
>sp|O43707|ACTN4	>sp|O43707|ACTN4	765	372	ACTN4-765-ACTN4-372	911	911	1	intra
>sp|P12004|PCNA	>sp|P12004|PCNA	145	105	PCNA-145-PCNA-105	261	261	1	intra
>sp|P62857|RS28	>sp|P11021|BIP	69	86	RS28-69-BIP-86	69	654	4	inter
>sp|P62906|RL10A	>sp|P62906|RL10A	125	86	RL10A-125-RL10A-86	217	217	1	intra
>sp|P23528|COF1	>sp|P23528|COF1	28	60	COF1-28-COF1-60	166	166	1	intra
>sp|P23528|COF1	>sp|P23528|COF1	28	64	COF1-28-COF1-64	166	166	1	intra
>sp|P08670|VIME	>sp|P08670|VIME	119	414	VIME-119-VIME-414	466	466	1	intra
>sp|P68431|H31	>sp|P68431|H31	60	60	H31-60-H31-60	136	136	1	intra
>sp|P62857|RS28	>sp|P46782|RS5	49	142	RS28-49-RS5-142	69	204	3	inter
>sp|P61956|SUMO2	>sp|P61956|SUMO2	17	29	SUMO2-17-SUMO2-29	95	95	1	intra
>sp|P33778|H2B1B	>sp|P33778|H2B1B	81	81	H2B1B-81-H2B1B-81	126	126	1	intra
>sp|P23528|COF1	>sp|P23528|COF1	161	143	COF1-161-COF1-143	166	166	1	intra
>sp|P00558|PGK1	>sp|P00558|PGK1	329	287	PGK1-329-PGK1-287	417	417	1	intra
>sp|P07305|H10	>sp|P07305|H10	48	67	H10-48-H10-67	194	194	1	intra
>sp|P60842|IF4A1	>sp|P60842|IF4A1	377	254	IF4A1-377-IF4A1-254	406	406	1	intra
>sp|O00571|DDX3X	>sp|O00571|DDX3X	484	497	DDX3X-484-DDX3X-497	662	662	1	intra
>sp|P10809|CH60	>sp|P10809|CH60	302	227	CH60-302-CH60-227	573	573	1	intra
>sp|P13639|EF2	>sp|P13639|EF2	629	642	EF2-629-EF2-642	858	858	1	intra
>sp|P20700|LMNB1	>sp|P20700|LMNB1	538	525	LMNB1-538-LMNB1-525	586	586	1	intra
>sp|P04843|RPN1	>sp|P04843|RPN1	120	98	RPN1-120-RPN1-98	607	607	1	intra
>sp|P62873|GBB1	>sp|P62879|GBB2	20	33	GBB1-20-GBB2-33	340	340	3	inter
>sp|Q12906|ILF3	>sp|Q12906|ILF3	123	193	ILF3-123-ILF3-193	894	894	1	intra
>sp|P14618|KPYM	>sp|P14618|KPYM	69	105	KPYM-69-KPYM-105	531	531	1	intra
>sp|P63261|ACTG	>sp|P09493|TPM1	320	221	ACTG-320-TPM1-221	375	284	1	inter
>sp|P63261|ACTG	>sp|P09493|TPM1	323	176	ACTG-323-TPM1-176	375	284	1	inter
>sp|P63261|ACTG	>sp|P09493|TPM1	323	22	ACTG-323-TPM1-22	375	284	1	inter
>sp|P62805|H4	>sp|P62805|H4	75	75	H4-75-H4-75	103	103	1	intra
>sp|Q13813|SPTN1	>sp|Q13813|SPTN1	1859	1850	SPTN1-1859-SPTN1-1850	2472	2472	1	intra
>sp|P63261|ACTG	>sp|P09493|TPM1	332	135	ACTG-332-TPM1-135	375	284	2	inter
>sp|P10809|CH60	>sp|P10809|CH60	130	130	CH60-130-CH60-130	573	573	1	intra
>sp|P12814|ACTN1	>sp|P12814|ACTN1	746	353	ACTN1-746-ACTN1-353	892	892	1	intra
>sp|P08670|VIME	>sp|P08670|VIME	316	356	VIME-316-VIME-356	466	466	1	intra
>sp|P63261|ACTG	>sp|P63261|ACTG	367	107	ACTG-367-ACTG-107	375	375	1	intra
>sp|P63261|ACTG	>sp|P09493|TPM1	323	135	ACTG-323-TPM1-135	375	284	2	inter
>sp|P10809|CH60	>sp|P10809|CH60	82	110	CH60-82-CH60-110	573	573	1	intra
>sp|P14618|KPYM	>sp|P14618|KPYM	121	199	KPYM-121-KPYM-199	531	531	1	intra
>sp|P63261|ACTG	>sp|P67936|TPM4	332	99	ACTG-332-TPM4-99	375	248	2	inter
>sp|P08670|VIME	>sp|P08670|VIME	164	108	VIME-164-VIME-108	466	466	1	intra
>sp|P16949|STMN1	>sp|P16949|STMN1	67	58	STMN1-67-STMN1-58	149	149	1	intra
>sp|P08670|VIME	>sp|P08670|VIME	126	433	VIME-126-VIME-433	466	466	1	intra
>sp|P63261|ACTG	>sp|P67936|TPM4	323	99	ACTG-323-TPM4-99	375	248	1	inter
>sp|Q99832|TCPH	>sp|Q99832|TCPH	394	409	TCPH-394-TCPH-409	543	543	1	intra
>sp|P14618|KPYM	>sp|P14618|KPYM	273	79	KPYM-273-KPYM-79	531	531	1	intra
>sp|P50991|TCPD	>sp|P50991|TCPD	494	55	TCPD-494-TCPD-55	539	539	1	intra
>sp|P63261|ACTG	>sp|P67936|TPM4	323	24	ACTG-323-TPM4-24	375	248	1	inter
>sp|P10809|CH60	>sp|P10809|CH60	412	69	CH60-412-CH60-69	573	573	1	intra
>sp|P08670|VIME	>sp|P08670|VIME	22	230	VIME-22-VIME-230	466	466	1	intra
>sp|P61604|CH10	>sp|P61604|CH10	23	46	CH10-23-CH10-46	102	102	1	intra
>sp|Q02878|RL6	>sp|Q02878|RL6	258	258	RL6-258-RL6-258	288	288	1	intra
>sp|P63261|ACTG	>sp|P67936|TPM4	320	21	ACTG-320-TPM4-21	375	248	2	inter
>sp|P34897|GLYM	>sp|P34897|GLYM	470	403	GLYM-470-GLYM-403	504	504	1	intra
>sp|P63261|ACTG	>sp|P67936|TPM4	323	140	ACTG-323-TPM4-140	375	248	2	inter
>sp|P19338|NUCL	>sp|P19338|NUCL	433	459	NUCL-433-NUCL-459	710	710	1	intra
>sp|P07237|PDIA1	>sp|P07237|PDIA1	37	90	PDIA1-37-PDIA1-90	508	508	1	intra
>sp|Q9NQC3|RTN4	>sp|Q9NQC3|RTN4	1176	1165	RTN4-1176-RTN4-1165	1192	1192	1	intra
>sp|P63261|ACTG	>sp|P68032|ACTC	35	76	ACTG-35-ACTC-76	375	377	1	inter
>sp|P22626|ROA2	>sp|P22626|ROA2	107	181	ROA2-107-ROA2-181	353	353	2	intra
>sp|P63261|ACTG	>sp|P68032|ACTC	35	85	ACTG-35-ACTC-85	375	377	1	inter
>sp|P10412|H14	>sp|P10412|H14	116	59	H14-116-H14-59	219	219	2	intra
>sp|Q92734|TFG	>sp|Q92734|TFG	20	52	TFG-20-TFG-52	400	400	2	intra
>sp|P62937|PPIA	>sp|P62937|PPIA	152	60	PPIA-152-PPIA-60	165	165	2	intra
>sp|O15144|ARPC2	>sp|O15144|ARPC2	272	264	ARPC2-272-ARPC2-264	300	300	2	intra
>sp|Q07020|RL18	>sp|Q07020|RL18	151	151	RL18-151-RL18-151	188	188	2	intra
>sp|Q9P0L0|VAPA	>sp|Q9P0L0|VAPA	202	214	VAPA-202-VAPA-214	249	249	2	intra
>sp|P63261|ACTG	>sp|Q01995|TAGL	57	116	ACTG-57-TAGL-116	375	201	2	inter
>sp|O75369|FLNB	>sp|O75369|FLNB	843	753	FLNB-843-FLNB-753	2602	2602	2	intra
>sp|P23528|COF1	>sp|P23528|COF1	118	140	COF1-118-COF1-140	166	166	2	intra
>sp|P08670|VIME	>sp|P08670|VIME	192	182	VIME-192-VIME-182	466	466	2	intra
>sp|P63261|ACTG	>sp|Q16643|DREB	332	192	ACTG-332-DREB-192	375	649	3	inter
>sp|P08670|VIME	>sp|P08670|VIME	166	44	VIME-166-VIME-44	466	466	2	intra
>sp|P20290|BTF3	>sp|P20290|BTF3	91	82	BTF3-91-BTF3-82	206	206	2	intra
>sp|P30101|PDIA3	>sp|P30101|PDIA3	429	490	PDIA3-429-PDIA3-490	505	505	2	intra
>sp|P11142|HSP7C	>sp|P11142|HSP7C	420	318	HSP7C-420-HSP7C-318	646	646	2	intra
>sp|Q15029|U5S1	>sp|Q15029|U5S1	607	616	U5S1-607-U5S1-616	972	972	2	intra
>sp|P63261|ACTG	>tr|A0A087WWU8|A0A087WWU8	332	61	ACTG-332-A0A087WWU8-61	375	227	1	inter
>sp|P08670|VIME	>sp|P08670|VIME	446	460	VIME-446-VIME-460	466	466	2	intra
>sp|P63261|ACTG	>tr|A0A087WWU8|A0A087WWU8	332	21	ACTG-332-A0A087WWU8-21	375	227	1	inter
>sp|P63261|ACTG	>tr|A0A087WWU8|A0A087WWU8	320	63	ACTG-320-A0A087WWU8-63	375	227	2	inter
>sp|P63261|ACTG	>tr|A0A087WWU8|A0A087WWU8	332	63	ACTG-332-A0A087WWU8-63	375	227	3	inter
>sp|P63261|ACTG	>tr|A0A087WWU8|A0A087WWU8	323	23	ACTG-323-A0A087WWU8-23	375	227	1	inter
>sp|Q15233|NONO	>sp|Q15233|NONO	65	103	NONO-65-NONO-103	471	471	2	intra
>sp|Q13813|SPTN1	>sp|Q13813|SPTN1	1766	1837	SPTN1-1766-SPTN1-1837	2472	2472	2	intra
>sp|P11586|C1TC	>sp|P11586|C1TC	16	25	C1TC-16-C1TC-25	935	935	2	intra
>sp|P63261|ACTG	>tr|A0A087WWU8|A0A087WWU8	320	21	ACTG-320-A0A087WWU8-21	375	227	1	inter
>sp|P61956|SUMO2	>sp|P61956|SUMO2	40	15	SUMO2-40-SUMO2-15	95	95	2	intra
>sp|P63261|ACTG	>tr|A0A087WWU8|A0A087WWU8	323	63	ACTG-323-A0A087WWU8-63	375	227	2	inter
>sp|P63261|ACTG	>tr|A0A087WWU8|A0A087WWU8	332	99	ACTG-332-A0A087WWU8-99	375	227	3	inter
>sp|P63261|ACTG	>tr|H7BYY1|H7BYY1	323	150	ACTG-323-H7BYY1-150	375	248	1	inter
>sp|P38646|GRP75	>sp|P38646|GRP75	314	115	GRP75-314-GRP75-115	679	679	3	intra
>sp|P30101|PDIA3	>sp|P30101|PDIA3	126	140	PDIA3-126-PDIA3-140	505	505	2	intra
>sp|P35579|MYH9	>sp|P35579|MYH9	1217	1091	MYH9-1217-MYH9-1091	1960	1960	2	intra
>sp|P08670|VIME	>sp|P08670|VIME	299	372	VIME-299-VIME-372	466	466	2	intra
>sp|P63261|ACTG	>tr|H7BYY1|H7BYY1	323	145	ACTG-323-H7BYY1-145	375	248	2	inter
>sp|Q99497|PARK7	>sp|Q99497|PARK7	9	36	PARK7-9-PARK7-36	189	189	3	intra
>sp|P67936|TPM4	>sp|P63261|ACTG	31	302	TPM4-31-ACTG-302	248	375	3	inter
>sp|P61247|RS3A	>sp|P61247|RS3A	179	192	RS3A-179-RS3A-192	264	264	3	intra
>sp|P15880|RS2	>sp|P15880|RS2	69	272	RS2-69-RS2-272	293	293	3	intra
>sp|P08670|VIME	>sp|P08670|VIME	69	333	VIME-69-VIME-333	466	466	3	intra
>sp|P62857|RS28	>sp|P62857|RS28	10	60	RS28-10-RS28-60	69	69	3	intra
>sp|P12956|XRCC6	>sp|P12956|XRCC6	322	333	XRCC6-322-XRCC6-333	609	609	3	intra
>sp|P67936|TPM4	>sp|P63261|ACTG	149	323	TPM4-149-ACTG-323	248	375	1	inter
>sp|P22102|PUR2	>sp|P22102|PUR2	122	113	PUR2-122-PUR2-113	1010	1010	3	intra
>sp|P67936|TPM4	>tr|A0A087WWU8|A0A087WWU8	110	120	TPM4-110-A0A087WWU8-120	248	227	3	inter
>sp|P08670|VIME	>sp|P08670|VIME	443	119	VIME-443-VIME-119	466	466	3	intra
>sp|P08670|VIME	>sp|P08670|VIME	193	198	VIME-193-VIME-198	466	466	3	intra
>sp|P68104|EF1A1	>sp|P24534|EF1B	252	149	EF1A1-252-EF1B-149	462	225	2	inter
>sp|P60842|IF4A1	>sp|P60842|IF4A1	376	254	IF4A1-376-IF4A1-254	406	406	3	intra
>sp|P60842|IF4A1	>sp|P60842|IF4A1	252	376	IF4A1-252-IF4A1-376	406	406	3	intra
>sp|P68431|H31	>sp|P0C0S8|H2A1	60	85	H31-60-H2A1-85	136	130	1	inter
>sp|P29401|TKT	>sp|P29401|TKT	622	573	TKT-622-TKT-573	623	623	3	intra
>sp|Q99880|H2B1L	>sp|Q99880|H2B1L	40	52	H2B1L-40-H2B1L-52	126	126	3	intra
>sp|P68431|H31	>sp|P0C0S8|H2A1	47	111	H31-47-H2A1-111	136	130	1	inter
>sp|Q15019|SEPT2	>sp|Q15019|SEPT2	195	189	SEPT2-195-SEPT2-189	361	361	4	intra
>sp|Q15233|NONO	>sp|Q15233|NONO	67	122	NONO-67-NONO-122	471	471	4	intra
>sp|P13667|PDIA4	>sp|P13667|PDIA4	615	590	PDIA4-615-PDIA4-590	645	645	4	intra
>sp|P68431|H31	>sp|P0C0S8|H2A1	135	96	H31-135-H2A1-96	136	130	3	inter
>sp|P68431|H31	>sp|Q99880|H2B1L	80	102	H31-80-H2B1L-102	136	126	1	inter
>sp|P78371|TCPB	>sp|P48643|TCPE	255	270	TCPB-255-TCPE-270	535	541	2	inter
>sp|P78371|TCPB	>sp|P48643|TCPE	260	270	TCPB-260-TCPE-270	535	541	3	inter
>sp|P08670|VIME	>sp|P08670|VIME	300	372	VIME-300-VIME-372	466	466	4	intra
>sp|P22626|ROA2	>sp|P22626|ROA2	93	105	ROA2-93-ROA2-105	353	353	4	intra
>sp|P46821|MAP1B	>sp|P46821|MAP1B	680	702	MAP1B-680-MAP1B-702	2468	2468	4	intra
>sp|P61604|CH10	>sp|P61604|CH10	48	74	CH10-48-CH10-74	102	102	2	intra
>sp|P37837|TALDO	>sp|P37837|TALDO	118	80	TALDO-118-TALDO-80	337	337	2	intra
>sp|P08670|VIME	>sp|P08670|VIME	310	230	VIME-310-VIME-230	466	466	2	intra
>sp|Q15084|PDIA6	>sp|Q15084|PDIA6	326	384	PDIA6-326-PDIA6-384	440	440	2	intra
>sp|Q9Y490|TLN1	>sp|Q9Y490|TLN1	1331	1256	TLN1-1331-TLN1-1256	2541	2541	2	intra
>sp|P84077|ARF1	>sp|P84077|ARF1	139	90	ARF1-139-ARF1-90	181	181	2	intra
>sp|P10412|H14	>sp|P10412|H14	99	99	H14-99-H14-99	219	219	2	intra
>sp|P10412|H14	>sp|P10412|H14	115	59	H14-115-H14-59	219	219	2	intra
>sp|Q9Y490|TLN1	>sp|Q9Y490|TLN1	2137	2015	TLN1-2137-TLN1-2015	2541	2541	2	intra
>sp|P0C0S8|H2A1	>sp|P0C0S8|H2A1	96	96	H2A1-96-H2A1-96	130	130	2	intra
>sp|P78371|TCPB	>sp|P50991|TCPD	227	202	TCPB-227-TCPD-202	535	539	1	inter
>sp|P83731|RL24	>sp|P62753|RS6	78	127	RL24-78-RS6-127	157	249	4	inter
>sp|P08670|VIME	>sp|P08670|VIME	44	289	VIME-44-VIME-289	466	466	2	intra
>sp|Q15942|ZYX	>sp|Q15942|ZYX	31	46	ZYX-31-ZYX-46	572	572	2	intra
>sp|P08670|VIME	>sp|P08670|VIME	279	407	VIME-279-VIME-407	466	466	2	intra
>sp|P08670|VIME	>sp|P08670|VIME	192	61	VIME-192-VIME-61	466	466	2	intra
>sp|P62873|GBB1	>sp|P62873|GBB1	20	33	GBB1-20-GBB1-33	340	340	2	intra
>sp|P08133|ANXA6	>sp|P08133|ANXA6	294	575	ANXA6-294-ANXA6-575	673	673	2	intra
>sp|Q07065|CKAP4	>sp|Q07065|CKAP4	401	404	CKAP4-401-CKAP4-404	602	602	2	intra
>sp|Q9HB71|CYBP	>sp|Q9HB71|CYBP	152	82	CYBP-152-CYBP-82	228	228	2	intra
>sp|O15240|VGF	>sp|O15240|VGF	275	289	VGF-275-VGF-289	615	615	2	intra
>sp|Q86VP6|CAND1	>sp|Q86VP6|CAND1	53	43	CAND1-53-CAND1-43	1230	1230	2	intra
>sp|P62701|RS4X	>sp|P62701|RS4X	75	142	RS4X-75-RS4X-142	263	263	2	intra
>sp|P04075|ALDOA	>sp|P04075|ALDOA	312	51	ALDOA-312-ALDOA-51	364	364	2	intra
>sp|Q99714|HCD2	>sp|Q99714|HCD2	76	140	HCD2-76-HCD2-140	261	261	2	intra
>sp|P38159|RBMX	>sp|P38159|RBMX	98	86	RBMX-98-RBMX-86	391	391	2	intra
>sp|P08238|HS90B	>sp|P08238|HS90B	499	546	HS90B-499-HS90B-546	724	724	2	intra
>sp|P36578|RL4	>sp|P36578|RL4	255	23	RL4-255-RL4-23	427	427	2	intra
>sp|Q15019|SEPT2	>sp|Q15019|SEPT2	304	318	SEPT2-304-SEPT2-318	361	361	2	intra
>sp|P07305|H10	>sp|P07305|H10	92	81	H10-92-H10-81	194	194	2	intra
>sp|P22626|ROA2	>sp|P22626|ROA2	117	105	ROA2-117-ROA2-105	353	353	2	intra
>sp|Q14980|NUMA1	>sp|Q14980|NUMA1	574	584	NUMA1-574-NUMA1-584	2115	2115	2	intra
>sp|P23528|COF1	>sp|P23528|COF1	121	140	COF1-121-COF1-140	166	166	2	intra
>sp|P35579|MYH9	>sp|P35579|MYH9	1524	1508	MYH9-1524-MYH9-1508	1960	1960	2	intra
>sp|P84090|ERH	>sp|Q9NYF8|BCLF1	16	561	ERH-16-BCLF1-561	104	920	2	inter
>sp|P02545|LMNA	>sp|P02545|LMNA	231	57	LMNA-231-LMNA-57	664	664	2	intra
>sp|P11142|HSP7C	>sp|P11142|HSP7C	269	61	HSP7C-269-HSP7C-61	646	646	2	intra
>sp|P04406|G3P	>sp|P04406|G3P	193	207	G3P-193-G3P-207	335	335	2	intra
>sp|P08670|VIME	>sp|P08670|VIME	317	356	VIME-317-VIME-356	466	466	2	intra
>sp|Q02543|RL18A	>sp|P18077|RL35A	167	30	RL18A-167-RL35A-30	176	110	2	inter
>sp|P10809|CH60	>sp|P10809|CH60	78	424	CH60-78-CH60-424	573	573	2	intra
>sp|Q16643|DREB	>sp|Q07666|KHDR1	190	200	DREB-190-KHDR1-200	649	443	2	inter
>sp|P35579|MYH9	>sp|P35579|MYH9	440	218	MYH9-440-MYH9-218	1960	1960	2	intra
>sp|Q71U36|TBA1A	>sp|P68363|TBA1B	333	346	TBA1A-333-TBA1B-346	451	451	1	inter
>sp|P08670|VIME	>sp|P08670|VIME	372	303	VIME-372-VIME-303	466	466	2	intra
>sp|Q99880|H2B1L	>sp|Q99880|H2B1L	41	52	H2B1L-41-H2B1L-52	126	126	2	intra
>sp|P00338|LDHA	>sp|P00338|LDHA	324	312	LDHA-324-LDHA-312	332	332	2	intra
>sp|P50991|TCPD	>sp|P50991|TCPD	491	431	TCPD-491-TCPD-431	539	539	2	intra
>sp|Q03252|LMNB2	>sp|Q03252|LMNB2	514	498	LMNB2-514-LMNB2-498	620	620	2	intra
>sp|Q71UI9|H2AV	>sp|P55209|NP1L1	79	112	H2AV-79-NP1L1-112	128	391	3	inter
>tr|E9PRY8|E9PRY8	>tr|E9PRY8|E9PRY8	468	486	E9PRY8-468-E9PRY8-486	697	697	2	intra
>sp|Q71UI9|H2AV	>sp|P68431|H31	120	47	H2AV-120-H31-47	128	136	3	inter
>sp|Q07955|SRSF1	>sp|Q07955|SRSF1	38	75	SRSF1-38-SRSF1-75	248	248	2	intra
>sp|Q9UQ80|PA2G4	>sp|Q9UQ80|PA2G4	361	165	PA2G4-361-PA2G4-165	394	394	2	intra
>sp|P26599|PTBP1	>sp|P26599|PTBP1	59	141	PTBP1-59-PTBP1-141	531	531	2	intra
>sp|P06733|ENOA	>sp|P06733|ENOA	400	191	ENOA-400-ENOA-191	434	434	2	intra
>sp|Q12905|ILF2	>sp|Q12905|ILF2	108	215	ILF2-108-ILF2-215	390	390	2	intra
>sp|Q71UI9|H2AV	>sp|Q99880|H2B1L	36	40	H2AV-36-H2B1L-40	128	126	3	inter
>sp|Q96CX2|KCD12	>sp|P0DMV8|HS71A	234	61	KCD12-234-HS71A-61	325	641	4	inter
>sp|P08670|VIME	>sp|P08670|VIME	316	303	VIME-316-VIME-303	466	466	2	intra
>sp|P61247|RS3A	>sp|P61247|RS3A	52	97	RS3A-52-RS3A-97	264	264	2	intra
>sp|P62191|PRS4	>sp|P62191|PRS4	368	357	PRS4-368-PRS4-357	440	440	2	intra
>sp|P62280|RS11	>sp|P62280|RS11	149	128	RS11-149-RS11-128	158	158	2	intra
>sp|Q9Y237|PIN4	>sp|Q9Y237|PIN4	56	70	PIN4-56-PIN4-70	131	131	2	intra
>sp|Q99623|PHB2	>sp|P35232|PHB	215	193	PHB2-215-PHB-193	299	272	1	inter
>sp|P35580|MYH10	>sp|P35580|MYH10	1531	1541	MYH10-1531-MYH10-1541	1976	1976	2	intra
>sp|P16401|H15	>sp|P16401|H15	43	76	H15-43-H15-76	226	226	2	intra
>sp|P35579|MYH9	>sp|P35579|MYH9	350	366	MYH9-350-MYH9-366	1960	1960	2	intra
>sp|P19338|NUCL	>sp|P19338|NUCL	543	557	NUCL-543-NUCL-557	710	710	6	intra
>sp|P48643|TCPE	>sp|Q99832|TCPH	138	166	TCPE-138-TCPH-166	541	543	6	inter
>sp|P29401|TKT	>sp|P29401|TKT	250	239	TKT-250-TKT-239	623	623	6	intra
>sp|P27635|RL10	>sp|P27635|RL10	27	123	RL10-27-RL10-123	214	214	6	intra
>sp|P48681|NEST	>sp|Q8NC51|PAIRB	212	99	NEST-212-PAIRB-99	1621	408	6	inter
>sp|P78371|TCPB	>sp|P78371|TCPB	522	20	TCPB-522-TCPB-20	535	535	3	intra
>sp|P22234|PUR6	>sp|P22234|PUR6	43	54	PUR6-43-PUR6-54	425	425	3	intra
>sp|P08670|VIME	>sp|P08670|VIME	150	137	VIME-150-VIME-137	466	466	3	intra
>sp|Q86VP6|CAND1	>sp|Q86VP6|CAND1	53	45	CAND1-53-CAND1-45	1230	1230	3	intra
>sp|Q99623|PHB2	>sp|P35232|PHB	206	187	PHB2-206-PHB-187	299	272	2	inter
>sp|Q99623|PHB2	>sp|P35232|PHB	264	247	PHB2-264-PHB-247	299	272	1	inter
>sp|Q99880|H2B1L	>sp|P0C0S8|H2A1	116	25	H2B1L-116-H2A1-25	126	130	2	inter
>tr|A0A087WWU8|A0A087WWU8	>tr|A0A087WWU8|A0A087WWU8	129	129	A0A087WWU8-129-A0A087WWU8-129	227	227	3	intra
>sp|P22626|ROA2	>sp|P22626|ROA2	19	105	ROA2-19-ROA2-105	353	353	3	intra
>sp|Q99880|H2B1L	>sp|P0C0S8|H2A1	125	25	H2B1L-125-H2A1-25	126	130	4	inter
>sp|Q99880|H2B1L	>sp|P62805|H4	91	75	H2B1L-91-H4-75	126	103	1	inter
>sp|P23528|COF1	>sp|P23528|COF1	27	60	COF1-27-COF1-60	166	166	2	intra
>sp|Q99880|H2B1L	>sp|P62805|H4	81	88	H2B1L-81-H4-88	126	103	1	inter
>sp|P63261|ACTG	>sp|P63261|ACTG	35	52	ACTG-35-ACTG-52	375	375	2	intra
>sp|P04792|HSPB1	>sp|P04792|HSPB1	119	186	HSPB1-119-HSPB1-186	205	205	2	intra
>sp|P63261|ACTG	>sp|P63261|ACTG	35	83	ACTG-35-ACTG-83	375	375	2	intra
>sp|Q07955|SRSF1	>sp|Q07955|SRSF1	37	75	SRSF1-37-SRSF1-75	248	248	2	intra
>sp|Q9Y3U8|RL36	>sp|P26373|RL13	23	82	RL36-23-RL13-82	105	211	1	inter
>sp|Q9Y3U8|RL36	>sp|P26373|RL13	23	83	RL36-23-RL13-83	105	211	2	inter
>sp|P62979|RS27A	>sp|P62979|RS27A	70	21	RS27A-70-RS27A-21	156	156	2	intra
>sp|P35579|MYH9	>sp|P35579|MYH9	1203	1203	MYH9-1203-MYH9-1203	1960	1960	2	intra
>sp|Q07666|KHDR1	>sp|Q07666|KHDR1	200	210	KHDR1-200-KHDR1-210	443	443	2	intra
>sp|P08670|VIME	>sp|P08670|VIME	192	197	VIME-192-VIME-197	466	466	2	intra
>sp|Q9Y5B9|SP16H	>sp|P63261|ACTG	642	323	SP16H-642-ACTG-323	1047	375	2	inter
>sp|P38646|GRP75	>sp|P38646|GRP75	312	104	GRP75-312-GRP75-104	679	679	2	intra
>sp|P10809|CH60	>sp|P10809|CH60	227	302	CH60-227-CH60-302	573	573	2	intra
>sp|P08670|VIME	>sp|P08670|VIME	372	61	VIME-372-VIME-61	466	466	2	intra
>tr|A0A087WWU8|A0A087WWU8	>sp|P09493|TPM1	110	156	A0A087WWU8-110-TPM1-156	227	284	2	inter
>sp|P60174|TPIS	>sp|P60174|TPIS	175	212	TPIS-175-TPIS-212	286	286	2	intra
>sp|P08670|VIME	>sp|P08670|VIME	164	90	VIME-164-VIME-90	466	466	2	intra
>sp|Q00325|MPCP	>sp|Q00325|MPCP	221	195	MPCP-221-MPCP-195	362	362	2	intra
>sp|P06733|ENOA	>sp|P06733|ENOA	418	145	ENOA-418-ENOA-145	434	434	2	intra
>sp|P62191|PRS4	>sp|P62191|PRS4	368	356	PRS4-368-PRS4-356	440	440	2	intra
>sp|P08670|VIME	>sp|P08670|VIME	192	198	VIME-192-VIME-198	466	466	2	intra
>sp|P07195|LDHB	>sp|P07195|LDHB	16	90	LDHB-16-LDHB-90	334	334	2	intra
>sp|P08670|VIME	>sp|P08670|VIME	191	197	VIME-191-VIME-197	466	466	2	intra
>sp|Q9Y3U8|RL36	>sp|Q9Y3U8|RL36	62	93	RL36-62-RL36-93	105	105	2	intra
>sp|P00338|LDHA	>sp|P00338|LDHA	313	223	LDHA-313-LDHA-223	332	332	2	intra
>sp|Q9UJZ1|STML2	>sp|Q9UJZ1|STML2	257	275	STML2-257-STML2-275	356	356	2	intra
>sp|P09429|HMGB1	>sp|P09429|HMGB1	121	105	HMGB1-121-HMGB1-105	215	215	2	intra
>sp|O75369|FLNB	>sp|O75369|FLNB	941	967	FLNB-941-FLNB-967	2602	2602	2	intra
>sp|P61313|RL15	>sp|P61313|RL15	151	137	RL15-151-RL15-137	204	204	2	intra
>sp|Q00325|MPCP	>sp|Q00325|MPCP	300	195	MPCP-300-MPCP-195	362	362	2	intra
>sp|P10412|H14	>sp|P10412|H14	59	105	H14-59-H14-105	219	219	2	intra
>sp|P08238|HS90B	>sp|P08238|HS90B	683	647	HS90B-683-HS90B-647	724	724	2	intra
>sp|Q92598|HS105	>sp|Q92598|HS105	62	231	HS105-62-HS105-231	858	858	2	intra
>sp|P35579|MYH9	>sp|P35579|MYH9	1491	1491	MYH9-1491-MYH9-1491	1960	1960	2	intra
>sp|P08238|HS90B	>sp|P08238|HS90B	499	549	HS90B-499-HS90B-549	724	724	2	intra
>sp|P35580|MYH10	>sp|P35580|MYH10	199	138	MYH10-199-MYH10-138	1976	1976	2	intra
>sp|P08670|VIME	>sp|P08670|VIME	433	457	VIME-433-VIME-457	466	466	2	intra
>sp|P08670|VIME	>sp|P08670|VIME	191	198	VIME-191-VIME-198	466	466	2	intra
>sp|P42766|RL35	>sp|P42766|RL35	42	27	RL35-42-RL35-27	123	123	2	intra
>sp|Q96AG4|LRC59	>sp|Q96AG4|LRC59	71	91	LRC59-71-LRC59-91	307	307	3	intra
>sp|P02545|LMNA	>sp|P02545|LMNA	271	276	LMNA-271-LMNA-276	664	664	3	intra
>sp|Q01082|SPTB2	>sp|Q01082|SPTB2	2062	2051	SPTB2-2062-SPTB2-2051	2364	2364	3	intra
>sp|P35579|MYH9	>sp|P35579|MYH9	1020	1287	MYH9-1020-MYH9-1287	1960	1960	3	intra
>sp|P27797|CALR	>sp|P27797|CALR	163	148	CALR-163-CALR-148	417	417	3	intra
>sp|Q15084|PDIA6	>sp|Q15084|PDIA6	326	381	PDIA6-326-PDIA6-381	440	440	3	intra
>sp|P37108|SRP14	>sp|P37108|SRP14	38	28	SRP14-38-SRP14-28	136	136	3	intra
>tr|A0A087WWU8|A0A087WWU8	>sp|P63261|ACTG	149	323	A0A087WWU8-149-ACTG-323	227	375	1	inter
>tr|A0A087WWU8|A0A087WWU8	>sp|P63261|ACTG	72	323	A0A087WWU8-72-ACTG-323	227	375	1	inter
>sp|P09936|UCHL1	>sp|P09936|UCHL1	209	72	UCHL1-209-UCHL1-72	223	223	3	intra
>sp|Q92522|H1X	>sp|Q92522|H1X	74	84	H1X-74-H1X-84	213	213	3	intra
>sp|P08670|VIME	>sp|P08670|VIME	407	44	VIME-407-VIME-44	466	466	3	intra
>tr|A0A087WWU8|A0A087WWU8	>sp|P63261|ACTG	61	320	A0A087WWU8-61-ACTG-320	227	375	1	inter
>tr|A0A087WWU8|A0A087WWU8	>sp|P63261|ACTG	129	320	A0A087WWU8-129-ACTG-320	227	375	2	inter
>tr|A0A087WWU8|A0A087WWU8	>sp|P63261|ACTG	61	323	A0A087WWU8-61-ACTG-323	227	375	2	inter
>sp|O43707|ACTN4	>sp|O43707|ACTN4	121	160	ACTN4-121-ACTN4-160	911	911	3	intra
>sp|P08670|VIME	>sp|P08670|VIME	22	289	VIME-22-VIME-289	466	466	3	intra
>sp|P38159|RBMX	>sp|P38159|RBMX	98	88	RBMX-98-RBMX-88	391	391	3	intra
>sp|P08238|HS90B	>sp|P08238|HS90B	562	634	HS90B-562-HS90B-634	724	724	3	intra
>sp|P00338|LDHA	>sp|P00338|LDHA	78	15	LDHA-78-LDHA-15	332	332	3	intra
>sp|P05023|AT1A1	>sp|P05023|AT1A1	514	486	AT1A1-514-AT1A1-486	1023	1023	3	intra
>sp|P23526|SAHH	>sp|P23526|SAHH	42	396	SAHH-42-SAHH-396	432	432	3	intra
>sp|P08670|VIME	>sp|P08670|VIME	75	192	VIME-75-VIME-192	466	466	3	intra
>tr|Q32Q12|Q32Q12	>sp|P15531|NDKA	38	122	Q32Q12-38-NDKA-122	292	152	2	inter
>sp|P05556|ITB1	>sp|P05556|ITB1	98	112	ITB1-98-ITB1-112	798	798	6	intra
>sp|P50991|TCPD	>sp|P50991|TCPD	491	153	TCPD-491-TCPD-153	539	539	6	intra
>sp|P61247|RS3A	>sp|P61247|RS3A	91	232	RS3A-91-RS3A-232	264	264	6	intra
>sp|P35580|MYH10	>sp|P35580|MYH10	768	720	MYH10-768-MYH10-720	1976	1976	6	intra
>sp|P08670|VIME	>sp|P08670|VIME	341	230	VIME-341-VIME-230	466	466	6	intra
>sp|P08238|HS90B	>sp|P08238|HS90B	432	344	HS90B-432-HS90B-344	724	724	6	intra
>sp|Q06323|PSME1	>sp|P11021|BIP	82	86	PSME1-82-BIP-86	249	654	6	inter
>sp|P41250|GARS	>sp|P41250|GARS	315	649	GARS-315-GARS-649	739	739	6	intra
>sp|P49736|MCM2	>sp|Q14566|MCM6	535	478	MCM2-535-MCM6-478	904	821	6	inter
>sp|P23381|SYWC	>sp|P23381|SYWC	323	339	SYWC-323-SYWC-339	471	471	6	intra
>sp|Q15181|IPYR	>sp|Q15181|IPYR	59	84	IPYR-59-IPYR-84	289	289	6	intra
>sp|P08670|VIME	>sp|P08670|VIME	10	372	VIME-10-VIME-372	466	466	6	intra
>sp|P07355|ANXA2	>sp|P07355|ANXA2	301	20	ANXA2-301-ANXA2-20	339	339	6	intra
>sp|P78371|TCPB	>sp|P50991|TCPD	126	29	TCPB-126-TCPD-29	535	539	6	inter
>sp|P62805|H4	>sp|P05023|AT1A1	88	605	H4-88-AT1A1-605	103	1023	6	inter
>tr|A8MXP9|A8MXP9	>tr|A8MXP9|A8MXP9	155	141	A8MXP9-155-A8MXP9-141	895	895	6	intra
>sp|Q14103|HNRPD	>sp|Q00839|HNRPU	135	566	HNRPD-135-HNRPU-566	355	825	6	inter
>sp|P35579|MYH9	>sp|P35579|MYH9	238	218	MYH9-238-MYH9-218	1960	1960	6	intra
>sp|O00231|PSD11	>sp|O00231|PSD11	162	151	PSD11-162-PSD11-151	422	422	6	intra
>sp|P30085|KCY	>sp|P30085|KCY	50	35	KCY-50-KCY-35	196	196	6	intra
>sp|Q14195|DPYL3	>tr|A0A1C7CYX9|A0A1C7CYX9	13	560	DPYL3-13-A0A1C7CYX9-560	570	677	6	inter
>tr|A8MXP9|A8MXP9	>tr|A8MXP9|A8MXP9	527	504	A8MXP9-527-A8MXP9-504	895	895	6	intra
>sp|P68032|ACTC	>sp|P63261|ACTG	202	107	ACTC-202-ACTG-107	377	375	6	inter
>sp|P14625|ENPL	>sp|P14625|ENPL	71	79	ENPL-71-ENPL-79	803	803	5	intra
>sp|P10412|H14	>sp|P08670|VIME	30	299	H14-30-VIME-299	219	466	5	inter
>sp|P63261|ACTG	>sp|P67936|TPM4	332	21	ACTG-332-TPM4-21	375	248	5	inter
>sp|P62750|RL23A	>sp|P62750|RL23A	120	120	RL23A-120-RL23A-120	156	156	5	intra
>sp|Q15393|SF3B3	>sp|Q15393|SF3B3	1210	1200	SF3B3-1210-SF3B3-1200	1217	1217	5	intra
>sp|P14618|KPYM	>sp|P14618|KPYM	268	439	KPYM-268-KPYM-439	531	531	5	intra
>sp|Q16643|DREB	>sp|P63261|ACTG	234	323	DREB-234-ACTG-323	649	375	5	inter
>sp|P27348|1433T	>sp|P02545|LMNA	53	129	1433T-53-LMNA-129	245	664	5	inter
>sp|P62906|RL10A	>sp|P62906|RL10A	96	125	RL10A-96-RL10A-125	217	217	5	intra
>sp|P07900|HS90A	>sp|P07900|HS90A	440	351	HS90A-440-HS90A-351	732	732	5	intra
>sp|P14618|KPYM	>sp|O00231|PSD11	121	197	KPYM-121-PSD11-197	531	422	5	inter
>sp|P35579|MYH9	>sp|P35579|MYH9	1875	1883	MYH9-1875-MYH9-1883	1960	1960	5	intra
>sp|P31689|DNJA1	>sp|Q07021|C1QBP	27	89	DNJA1-27-C1QBP-89	397	282	5	inter
>sp|P08238|HS90B	>sp|P07900|HS90A	353	353	HS90B-353-HS90A-353	724	732	5	inter
>sp|P53004|BIEA	>sp|O43707|ACTN4	223	331	BIEA-223-ACTN4-331	296	911	5	inter
>sp|P02545|LMNA	>sp|P02545|LMNA	383	256	LMNA-383-LMNA-256	664	664	5	intra
>sp|P46781|RS9	>sp|P46781|RS9	9	52	RS9-9-RS9-52	194	194	5	intra
>sp|O75367|H2AY	>sp|P09651|ROA1	122	154	H2AY-122-ROA1-154	372	372	5	inter
>sp|P08670|VIME	>sp|P08670|VIME	318	230	VIME-318-VIME-230	466	466	5	intra
>sp|P62805|H4	>sp|O95865|DDAH2	75	191	H4-75-DDAH2-191	103	285	5	inter
>sp|P49736|MCM2	>sp|P0C0S8|H2A1	388	25	MCM2-388-H2A1-25	904	130	5	inter
>sp|Q08945|SSRP1	>sp|Q08945|SSRP1	302	321	SSRP1-302-SSRP1-321	709	709	5	intra
>sp|P08670|VIME	>sp|P08670|VIME	75	407	VIME-75-VIME-407	466	466	5	intra
>sp|P07195|LDHB	>sp|P00338|LDHA	155	11	LDHB-155-LDHA-11	334	332	5	inter
>sp|Q99536|VAT1	>sp|Q99880|H2B1L	132	110	VAT1-132-H2B1L-110	393	126	5	inter
>sp|P62805|H4	>sp|Q99880|H2B1L	8	102	H4-8-H2B1L-102	103	126	5	inter
>sp|O75367|H2AY	>sp|P14625|ENPL	151	472	H2AY-151-ENPL-472	372	803	5	inter
>sp|P08238|HS90B	>sp|P08238|HS90B	581	549	HS90B-581-HS90B-549	724	724	5	intra
>sp|P60866|RS20	>sp|P60866|RS20	53	14	RS20-53-RS20-14	119	119	5	intra
>sp|P23284|PPIB	>sp|P23284|PPIB	93	108	PPIB-93-PPIB-108	216	216	5	intra
>sp|P11142|HSP7C	>sp|P0DMV8|HS71A	267	61	HSP7C-267-HS71A-61	646	641	5	inter
>sp|O14979|HNRDL	>sp|P08670|VIME	75	372	HNRDL-75-VIME-372	420	466	5	inter
>sp|P42166|LAP2A	>sp|P0C0S8|H2A1	92	25	LAP2A-92-H2A1-25	694	130	5	inter
>sp|Q96CX2|KCD12	>sp|P11142|HSP7C	234	61	KCD12-234-HSP7C-61	325	646	5	inter
>sp|P12081|SYHC	>sp|P12081|SYHC	402	69	SYHC-402-SYHC-69	509	509	5	intra
>sp|P08670|VIME	>sp|P08670|VIME	69	132	VIME-69-VIME-132	466	466	5	intra
>sp|Q9NTK5|OLA1	>sp|P33778|H2B1B	200	81	OLA1-200-H2B1B-81	396	126	5	inter
>sp|P68371|TBB4B	>sp|P16949|STMN1	159	118	TBB4B-159-STMN1-118	445	149	5	inter
>sp|P63104|1433Z	>sp|P63104|1433Z	125	149	1433Z-125-1433Z-149	245	245	5	intra
>sp|P61247|RS3A	>sp|P61247|RS3A	179	190	RS3A-179-RS3A-190	264	264	5	intra
>sp|Q02790|FKBP4	>sp|P0C0S8|H2A1	209	25	FKBP4-209-H2A1-25	459	130	5	inter
>sp|P23246|SFPQ	>sp|Q15233|NONO	290	128	SFPQ-290-NONO-128	707	471	5	inter
>sp|P22626|ROA2	>sp|P22626|ROA2	19	31	ROA2-19-ROA2-31	353	353	5	intra
>sp|P08670|VIME	>sp|P08670|VIME	443	132	VIME-443-VIME-132	466	466	5	intra
>sp|P02545|LMNA	>sp|P0C0S8|H2A1	269	25	LMNA-269-H2A1-25	664	130	5	inter
>sp|P68431|H31	>sp|P0C0S8|H2A1	134	96	H31-134-H2A1-96	136	130	5	inter
>sp|P11142|HSP7C	>sp|P11142|HSP7C	261	61	HSP7C-261-HSP7C-61	646	646	5	intra
>sp|P62805|H4	>sp|O43707|ACTN4	75	326	H4-75-ACTN4-326	103	911	5	inter
>sp|P11021|BIP	>sp|P11021|BIP	279	267	BIP-279-BIP-267	654	654	5	intra
>sp|O14531|DPYL4	>sp|P29401|TKT	242	573	DPYL4-242-TKT-573	572	623	5	inter
>sp|Q99880|H2B1L	>sp|Q99880|H2B1L	54	42	H2B1L-54-H2B1L-42	126	126	6	intra
>sp|P08670|VIME	>sp|P08670|VIME	316	61	VIME-316-VIME-61	466	466	6	intra
>sp|P19338|NUCL	>sp|P19338|NUCL	568	620	NUCL-568-NUCL-620	710	710	6	intra
>sp|P10809|CH60	>sp|P10809|CH60	400	400	CH60-400-CH60-400	573	573	6	intra
>sp|P14625|ENPL	>sp|P14625|ENPL	82	170	ENPL-82-ENPL-170	803	803	6	intra
>sp|Q9NQC3|RTN4	>sp|Q9NQC3|RTN4	928	928	RTN4-928-RTN4-928	1192	1192	6	intra
>sp|P10412|H14	>sp|P10412|H14	87	59	H14-87-H14-59	219	219	6	intra
>sp|Q12907|LMAN2	>sp|Q12907|LMAN2	94	133	LMAN2-94-LMAN2-133	356	356	6	intra
>tr|Q32Q12|Q32Q12	>tr|Q32Q12|Q32Q12	49	49	Q32Q12-49-Q32Q12-49	292	292	6	intra
>sp|P10809|CH60	>sp|P10809|CH60	78	425	CH60-78-CH60-425	573	573	6	intra
>sp|P50990|TCPQ	>sp|P40227|TCPZ	404	204	TCPQ-404-TCPZ-204	548	531	6	inter
>sp|Q9Y490|TLN1	>sp|Q9Y490|TLN1	869	884	TLN1-869-TLN1-884	2541	2541	6	intra
>sp|P08238|HS90B	>sp|P08238|HS90B	175	63	HS90B-175-HS90B-63	724	724	6	intra
>sp|P18206|VINC	>sp|P18206|VINC	276	674	VINC-276-VINC-674	1134	1134	6	intra
>sp|P61353|RL27	>sp|P61353|RL27	71	40	RL27-71-RL27-40	136	136	6	intra
>sp|P07900|HS90A	>sp|P08238|HS90B	180	63	HS90A-180-HS90B-63	732	724	6	inter
>sp|P13639|EF2	>sp|P13639|EF2	256	246	EF2-256-EF2-246	858	858	6	intra
>sp|P14618|KPYM	>sp|P14618|KPYM	252	121	KPYM-252-KPYM-121	531	531	6	intra
>sp|P62937|PPIA	>sp|P62937|PPIA	26	39	PPIA-26-PPIA-39	165	165	6	intra
>sp|P37802|TAGL2	>sp|P37802|TAGL2	17	50	TAGL2-17-TAGL2-50	199	199	6	intra
>sp|P67809|YBOX1	>sp|P67809|YBOX1	88	129	YBOX1-88-YBOX1-129	324	324	6	intra
>sp|P35579|MYH9	>sp|P35579|MYH9	35	23	MYH9-35-MYH9-23	1960	1960	6	intra
>sp|P35579|MYH9	>sp|P35579|MYH9	71	1410	MYH9-71-MYH9-1410	1960	1960	6	intra
>sp|P18621|RL17	>sp|P18621|RL17	11	161	RL17-11-RL17-161	184	184	6	intra
>sp|P62805|H4	>sp|P62805|H4	88	87	H4-88-H4-87	103	103	6	intra
>sp|P62081|RS7	>sp|P62081|RS7	157	157	RS7-157-RS7-157	194	194	6	intra
>sp|P36542|ATPG	>sp|P36542|ATPG	55	254	ATPG-55-ATPG-254	298	298	6	intra
>sp|P62805|H4	>sp|P62805|H4	63	63	H4-63-H4-63	103	103	6	intra
>sp|Q16543|CDC37	>sp|Q16543|CDC37	106	116	CDC37-106-CDC37-116	378	378	6	intra
>sp|P54136|SYRC	>sp|P08670|VIME	553	192	SYRC-553-VIME-192	660	466	6	inter
>sp|P33778|H2B1B	>sp|Q99880|H2B1L	41	52	H2B1B-41-H2B1L-52	126	126	6	inter
>sp|P08670|VIME	>sp|P08670|VIME	193	192	VIME-193-VIME-192	466	466	6	intra
>sp|P68431|H31	>sp|P68431|H31	24	47	H31-24-H31-47	136	136	6	intra
>sp|P46779|RL28	>sp|Q02878|RL6	124	118	RL28-124-RL6-118	137	288	6	inter
>sp|Q04837|SSBP	>sp|Q04837|SSBP	46	121	SSBP-46-SSBP-121	148	148	6	intra
>sp|P09493|TPM1	>sp|P09493|TPM1	27	22	TPM1-27-TPM1-22	284	284	6	intra
>sp|P06733|ENOA	>sp|P06733|ENOA	259	273	ENOA-259-ENOA-273	434	434	6	intra
>sp|P37837|TALDO	>sp|P37837|TALDO	120	80	TALDO-120-TALDO-80	337	337	6	intra
>sp|P55786|PSA	>sp|P55786|PSA	152	192	PSA-152-PSA-192	919	919	6	intra
>sp|P16401|H15	>sp|P16401|H15	63	63	H15-63-H15-63	226	226	6	intra
>sp|P62805|H4	>sp|P62805|H4	88	88	H4-88-H4-88	103	103	6	intra
>sp|P23396|RS3	>sp|P23396|RS3	60	60	RS3-60-RS3-60	243	243	6	intra
>sp|P30101|PDIA3	>sp|P30101|PDIA3	126	69	PDIA3-126-PDIA3-69	505	505	6	intra
>sp|P09493|TPM1	>sp|P63261|ACTG	185	323	TPM1-185-ACTG-323	284	375	6	inter
>sp|P14625|ENPL	>sp|P14625|ENPL	71	197	ENPL-71-ENPL-197	803	803	6	intra
>sp|Q14697|GANAB	>sp|Q14697|GANAB	225	195	GANAB-225-GANAB-195	944	944	6	intra
>sp|P84098|RL19	>sp|Q96FW1|OTUB1	159	183	RL19-159-OTUB1-183	196	271	6	inter
>sp|P08238|HS90B	>sp|P08238|HS90B	335	335	HS90B-335-HS90B-335	724	724	6	intra
>sp|P10412|H14	>sp|P62805|H4	104	52	H14-104-H4-52	219	103	6	inter
>sp|P62424|RL7A	>sp|P62424|RL7A	118	118	RL7A-118-RL7A-118	266	266	6	intra
>sp|P61163|ACTZ	>sp|P61163|ACTZ	208	109	ACTZ-208-ACTZ-109	376	376	6	intra
>sp|P63261|ACTG	>tr|A0A087WWU8|A0A087WWU8	323	144	ACTG-323-A0A087WWU8-144	375	227	6	inter
>sp|P08238|HS90B	>sp|P07900|HS90A	683	655	HS90B-683-HS90A-655	724	732	6	inter
>sp|P15121|ALDR	>sp|P15121|ALDR	270	219	ALDR-270-ALDR-219	316	316	6	intra
>sp|P14618|KPYM	>sp|P14618|KPYM	273	273	KPYM-273-KPYM-273	531	531	6	intra
>sp|Q7KZF4|SND1	>sp|Q7KZF4|SND1	882	903	SND1-882-SND1-903	910	910	6	intra
>sp|P11940|PABP1	>sp|P11940|PABP1	330	100	PABP1-330-PABP1-100	636	636	6	intra
>sp|P07900|HS90A	>sp|P07900|HS90A	352	54	HS90A-352-HS90A-54	732	732	6	intra
>sp|P12814|ACTN1	>sp|P12814|ACTN1	92	56	ACTN1-92-ACTN1-56	892	892	6	intra
>sp|Q71U36|TBA1A	>sp|Q71U36|TBA1A	329	223	TBA1A-329-TBA1A-223	451	451	6	intra
>tr|B1AK87|B1AK87	>tr|B1AK87|B1AK87	90	75	B1AK87-90-B1AK87-75	260	260	6	intra
>sp|P63261|ACTG	>sp|P67936|TPM4	323	21	ACTG-323-TPM4-21	375	248	6	inter
>sp|P62805|H4	>sp|P07305|H10	11	130	H4-11-H10-130	103	194	6	inter
>sp|P02545|LMNA	>sp|P20700|LMNB1	55	243	LMNA-55-LMNB1-243	664	586	6	inter
>sp|Q99880|H2B1L	>sp|Q99880|H2B1L	40	40	H2B1L-40-H2B1L-40	126	126	6	intra
>sp|O75369|FLNB	>sp|O75369|FLNB	952	967	FLNB-952-FLNB-967	2602	2602	6	intra
>sp|P20700|LMNB1	>sp|P20700|LMNB1	152	141	LMNB1-152-LMNB1-141	586	586	6	intra
>sp|P62913|RL11	>sp|P62913|RL11	175	93	RL11-175-RL11-93	178	178	6	intra
>sp|Q01995|TAGL	>sp|P63261|ACTG	116	51	TAGL-116-ACTG-51	201	375	6	inter
>sp|Q71U36|TBA1A	>sp|Q71U36|TBA1A	161	71	TBA1A-161-TBA1A-71	451	451	6	intra
>sp|Q99536|VAT1	>sp|P12004|PCNA	373	105	VAT1-373-PCNA-105	393	261	6	inter
>sp|P68371|TBB4B	>sp|P07437|TBB5	313	55	TBB4B-313-TBB5-55	445	444	6	inter
>sp|P08238|HS90B	>sp|P08238|HS90B	175	65	HS90B-175-HS90B-65	724	724	6	intra
>sp|P31939|PUR9	>sp|P31939|PUR9	202	202	PUR9-202-PUR9-202	592	592	6	intra
>tr|B1AK87|B1AK87	>tr|B1AK87|B1AK87	90	72	B1AK87-90-B1AK87-72	260	260	6	intra
>sp|Q71U36|TBA1A	>sp|Q71U36|TBA1A	397	383	TBA1A-397-TBA1A-383	451	451	6	intra
>sp|P23284|PPIB	>sp|P23284|PPIB	177	138	PPIB-177-PPIB-138	216	216	6	intra
>sp|P10809|CH60	>sp|P10809|CH60	413	69	CH60-413-CH60-69	573	573	6	intra
>sp|O15144|ARPC2	>sp|P61158|ARP3	264	64	ARPC2-264-ARP3-64	300	418	6	inter
>sp|P63261|ACTG	>sp|P09493|TPM1	323	24	ACTG-323-TPM1-24	375	284	6	inter
>sp|Q99832|TCPH	>sp|P48643|TCPE	43	531	TCPH-43-TCPE-531	543	541	6	inter
>sp|P08670|VIME	>sp|P08670|VIME	192	216	VIME-192-VIME-216	466	466	6	intra
>sp|P41091|IF2G	>sp|P41091|IF2G	468	432	IF2G-468-IF2G-432	472	472	6	intra
>sp|P10809|CH60	>sp|P10809|CH60	66	484	CH60-66-CH60-484	573	573	6	intra
>sp|P63261|ACTG	>sp|P37802|TAGL2	367	172	ACTG-367-TAGL2-172	375	199	6	inter
>sp|P09874|PARP1	>sp|P09874|PARP1	104	175	PARP1-104-PARP1-175	1014	1014	6	intra
>sp|P11021|BIP	>sp|P11021|BIP	442	345	BIP-442-BIP-345	654	654	6	intra
>sp|P48643|TCPE	>sp|P48643|TCPE	335	357	TCPE-335-TCPE-357	541	541	6	intra
>sp|P07437|TBB5	>sp|P68371|TBB4B	55	114	TBB5-55-TBB4B-114	444	445	6	inter
>sp|Q9UQ80|PA2G4	>sp|Q9UQ80|PA2G4	255	306	PA2G4-255-PA2G4-306	394	394	6	intra
>sp|P30153|2AAA	>sp|P30153|2AAA	190	121	2AAA-190-2AAA-121	589	589	6	intra
>sp|Q01518|CAP1	>sp|P63261|ACTG	401	35	CAP1-401-ACTG-35	475	375	6	inter
>sp|P07900|HS90A	>sp|P07900|HS90A	180	78	HS90A-180-HS90A-78	732	732	6	intra
>sp|Q08211|DHX9	>sp|Q08211|DHX9	469	376	DHX9-469-DHX9-376	1270	1270	6	intra
>sp|Q71U36|TBA1A	>sp|P68371|TBB4B	223	329	TBA1A-223-TBB4B-329	451	445	6	inter
>sp|Q13813|SPTN1	>sp|Q13813|SPTN1	786	853	SPTN1-786-SPTN1-853	2472	2472	6	intra
>sp|P08670|VIME	>sp|P08670|VIME	372	40	VIME-372-VIME-40	466	466	6	intra
>tr|Q32Q12|Q32Q12	>tr|Q32Q12|Q32Q12	185	277	Q32Q12-185-Q32Q12-277	292	292	6	intra
>sp|P25705|ATPA	>sp|P25705|ATPA	178	344	ATPA-178-ATPA-344	553	553	6	intra
>sp|Q92598|HS105	>sp|Q92598|HS105	735	747	HS105-735-HS105-747	858	858	6	intra
>sp|Q71U36|TBA1A	>sp|P55072|TERA	161	105	TBA1A-161-TERA-105	451	806	6	inter
>sp|P63244|RACK1	>sp|P63244|RACK1	123	144	RACK1-123-RACK1-144	317	317	6	intra
>tr|E7EX44|E7EX44	>tr|E7EX44|E7EX44	276	292	E7EX44-276-E7EX44-292	557	557	6	intra
>sp|P78371|TCPB	>sp|P78371|TCPB	228	215	TCPB-228-TCPB-215	535	535	6	intra
>sp|P23246|SFPQ	>sp|Q15233|NONO	345	128	SFPQ-345-NONO-128	707	471	6	inter
>sp|P09493|TPM1	>sp|P09493|TPM1	44	60	TPM1-44-TPM1-60	284	284	6	intra
>sp|P30050|RL12	>sp|P30050|RL12	52	80	RL12-52-RL12-80	165	165	6	intra
>sp|P22626|ROA2	>sp|P22626|ROA2	105	178	ROA2-105-ROA2-178	353	353	6	intra
>sp|P63261|ACTG	>sp|P09493|TPM1	320	176	ACTG-320-TPM1-176	375	284	6	inter
>sp|Q12905|ILF2	>sp|Q12906|ILF3	52	317	ILF2-52-ILF3-317	390	894	6	inter
>sp|Q99880|H2B1L	>sp|P62805|H4	81	87	H2B1L-81-H4-87	126	103	6	inter
>sp|P63261|ACTG	>sp|P63261|ACTG	51	51	ACTG-51-ACTG-51	375	375	6	intra
>tr|E7EX44|E7EX44	>tr|E7EX44|E7EX44	276	291	E7EX44-276-E7EX44-291	557	557	6	intra
>sp|Q15056|IF4H	>sp|Q15056|IF4H	245	229	IF4H-245-IF4H-229	248	248	6	intra
>sp|P35580|MYH10	>sp|P35580|MYH10	1418	1432	MYH10-1418-MYH10-1432	1976	1976	6	intra
>sp|Q99880|H2B1L	>sp|Q99880|H2B1L	116	116	H2B1L-116-H2B1L-116	126	126	6	intra
>sp|P08670|VIME	>sp|P08670|VIME	10	137	VIME-10-VIME-137	466	466	6	intra
>sp|P09493|TPM1	>sp|P09493|TPM1	156	142	TPM1-156-TPM1-142	284	284	6	intra
>sp|Q15233|NONO	>sp|Q15233|NONO	103	85	NONO-103-NONO-85	471	471	6	intra
>sp|P63261|ACTG	>tr|A0A087WWU8|A0A087WWU8	323	143	ACTG-323-A0A087WWU8-143	375	227	6	inter
>sp|P63244|RACK1	>sp|P63244|RACK1	53	43	RACK1-53-RACK1-43	317	317	6	intra
>sp|P16104|H2AX	>sp|P68431|H31	125	47	H2AX-125-H31-47	143	136	6	inter
>sp|P20700|LMNB1	>sp|P02545|LMNA	48	393	LMNB1-48-LMNA-393	586	664	6	inter
>sp|P08670|VIME	>sp|P08670|VIME	22	372	VIME-22-VIME-372	466	466	6	intra
>sp|P07737|PROF1	>sp|P63261|ACTG	123	367	PROF1-123-ACTG-367	140	375	6	inter
>sp|P06576|ATPB	>sp|P06576|ATPB	128	74	ATPB-128-ATPB-74	529	529	6	intra
>sp|P61247|RS3A	>sp|P61247|RS3A	158	123	RS3A-158-RS3A-123	264	264	6	intra
>sp|P13639|EF2	>sp|P13639|EF2	279	279	EF2-279-EF2-279	858	858	6	intra
>sp|P63261|ACTG	>sp|P63261|ACTG	91	51	ACTG-91-ACTG-51	375	375	6	intra
>sp|Q12904|AIMP1	>sp|P54136|SYRC	32	26	AIMP1-32-SYRC-26	312	660	6	inter
>sp|P08670|VIME	>sp|P08670|VIME	69	90	VIME-69-VIME-90	466	466	6	intra
>sp|P15880|RS2	>sp|P62244|RS15A	176	108	RS2-176-RS15A-108	293	130	6	inter
>sp|Q01995|TAGL	>sp|P63261|ACTG	12	302	TAGL-12-ACTG-302	201	375	6	inter
>sp|P08670|VIME	>sp|P08670|VIME	137	61	VIME-137-VIME-61	466	466	6	intra
>sp|P62937|PPIA	>sp|P62937|PPIA	123	85	PPIA-123-PPIA-85	165	165	6	intra
>sp|P68104|EF1A1	>sp|P68104|EF1A1	390	93	EF1A1-390-EF1A1-93	462	462	6	intra
>sp|Q71U36|TBA1A	>sp|Q71U36|TBA1A	333	223	TBA1A-333-TBA1A-223	451	451	6	intra
>sp|O43707|ACTN4	>sp|O43707|ACTN4	179	205	ACTN4-179-ACTN4-205	911	911	6	intra
>sp|P10412|H14	>sp|P08670|VIME	30	333	H14-30-VIME-333	219	466	6	inter
>tr|E7EX44|E7EX44	>tr|E7EX44|E7EX44	295	279	E7EX44-295-E7EX44-279	557	557	6	intra
>sp|Q99497|PARK7	>sp|P62258|1433E	180	72	PARK7-180-1433E-72	189	255	6	inter
>sp|P08670|VIME	>sp|P08670|VIME	22	333	VIME-22-VIME-333	466	466	6	intra
>sp|P11586|C1TC	>sp|P11586|C1TC	66	38	C1TC-66-C1TC-38	935	935	6	intra
>sp|P59998|ARPC4	>sp|P59998|ARPC4	79	52	ARPC4-79-ARPC4-52	168	168	6	intra
>sp|P17844|DDX5	>sp|Q92841|DDX17	202	278	DDX5-202-DDX17-278	614	729	6	inter
>sp|P09651|ROA1	>sp|P09651|ROA1	10	100	ROA1-10-ROA1-100	372	372	6	intra
>sp|P08670|VIME	>sp|P08670|VIME	166	40	VIME-166-VIME-40	466	466	6	intra
>sp|P22314|UBA1	>sp|P22314|UBA1	188	76	UBA1-188-UBA1-76	1058	1058	6	intra
>sp|P63261|ACTG	>tr|A0A087WWU8|A0A087WWU8	323	140	ACTG-323-A0A087WWU8-140	375	227	6	inter
>sp|P68036|UB2L3	>sp|P68036|UB2L3	71	37	UB2L3-71-UB2L3-37	154	154	6	intra
>sp|P61247|RS3A	>sp|P61247|RS3A	91	239	RS3A-91-RS3A-239	264	264	6	intra
>sp|P04406|G3P	>sp|P04406|G3P	129	152	G3P-129-G3P-152	335	335	6	intra
>sp|P14618|KPYM	>sp|P14618|KPYM	276	304	KPYM-276-KPYM-304	531	531	6	intra
>sp|P08670|VIME	>sp|P08670|VIME	150	230	VIME-150-VIME-230	466	466	6	intra
>sp|P08670|VIME	>sp|P08670|VIME	289	61	VIME-289-VIME-61	466	466	6	intra
>sp|P04843|RPN1	>sp|Q99880|H2B1L	584	52	RPN1-584-H2B1L-52	607	126	6	inter
>sp|P08670|VIME	>sp|P08670|VIME	372	85	VIME-372-VIME-85	466	466	6	intra
>sp|P08670|VIME	>sp|P08670|VIME	137	457	VIME-137-VIME-457	466	466	6	intra
>sp|P11142|HSP7C	>sp|P11142|HSP7C	266	61	HSP7C-266-HSP7C-61	646	646	6	intra
>sp|P06733|ENOA	>sp|P06733|ENOA	61	20	ENOA-61-ENOA-20	434	434	6	intra
>sp|P61247|RS3A	>sp|P62805|H4	62	75	RS3A-62-H4-75	264	103	6	inter
>sp|P62491|RB11A	>sp|P62491|RB11A	180	119	RB11A-180-RB11A-119	216	216	6	intra
>sp|P22626|ROA2	>sp|P22626|ROA2	208	107	ROA2-208-ROA2-107	353	353	6	intra
>sp|P63261|ACTG	>sp|P37802|TAGL2	57	112	ACTG-57-TAGL2-112	375	199	6	inter
>sp|P18669|PGAM1	>sp|Q86V81|THOC4	44	73	PGAM1-44-THOC4-73	254	257	6	inter
>sp|P27348|1433T	>sp|P09493|TPM1	5	156	1433T-5-TPM1-156	245	284	6	inter
>sp|P16402|H13	>sp|P62424|RL7A	147	130	H13-147-RL7A-130	221	266	6	inter
>sp|P68431|H31	>sp|Q8IUE6|H2A2B	60	85	H31-60-H2A2B-85	136	130	6	inter
>sp|Q14697|GANAB	>sp|Q14697|GANAB	180	225	GANAB-180-GANAB-225	944	944	6	intra
>sp|P17987|TCPA	>sp|P17987|TCPA	491	504	TCPA-491-TCPA-504	556	556	6	intra
>sp|P08670|VIME	>sp|P08670|VIME	230	230	VIME-230-VIME-230	466	466	6	intra
>sp|Q12906|ILF3	>sp|Q12906|ILF3	340	12	ILF3-340-ILF3-12	894	894	6	intra
>sp|P08670|VIME	>sp|P08670|VIME	221	166	VIME-221-VIME-166	466	466	6	intra
>sp|P08670|VIME	>sp|P08670|VIME	191	199	VIME-191-VIME-199	466	466	6	intra
>sp|P40429|RL13A	>sp|P18077|RL35A	30	30	RL13A-30-RL35A-30	203	110	6	inter
>sp|P26583|HMGB2	>sp|P26583|HMGB2	121	105	HMGB2-121-HMGB2-105	209	209	6	intra
>sp|Q13838|DX39B	>sp|Q13838|DX39B	263	390	DX39B-263-DX39B-390	428	428	6	intra
>tr|A0A087WWU8|A0A087WWU8	>tr|A0A087WWU8|A0A087WWU8	120	120	A0A087WWU8-120-A0A087WWU8-120	227	227	6	intra
>sp|P23246|SFPQ	>sp|Q15233|NONO	471	304	SFPQ-471-NONO-304	707	471	6	inter
>sp|P60842|IF4A1	>sp|P60842|IF4A1	377	377	IF4A1-377-IF4A1-377	406	406	6	intra
>sp|P06733|ENOA	>sp|P06733|ENOA	332	295	ENOA-332-ENOA-295	434	434	6	intra
>sp|P02545|LMNA	>sp|P02545|LMNA	256	18	LMNA-256-LMNA-18	664	664	6	intra
>sp|P08670|VIME	>sp|P08670|VIME	44	333	VIME-44-VIME-333	466	466	6	intra
>sp|P00558|PGK1	>sp|P00558|PGK1	136	72	PGK1-136-PGK1-72	417	417	6	intra
>sp|P67809|YBOX1	>sp|P67809|YBOX1	129	86	YBOX1-129-YBOX1-86	324	324	6	intra
>sp|P11586|C1TC	>sp|P11586|C1TC	549	538	C1TC-549-C1TC-538	935	935	6	intra
>sp|Q71U36|TBA1A	>sp|Q71U36|TBA1A	397	223	TBA1A-397-TBA1A-223	451	451	6	intra
>sp|P16402|H13	>sp|P05141|ADT2	166	22	H13-166-ADT2-22	221	298	6	inter
>sp|P08670|VIME	>sp|P08670|VIME	277	284	VIME-277-VIME-284	466	466	6	intra
>sp|Q71U36|TBA1A	>sp|Q71U36|TBA1A	399	413	TBA1A-399-TBA1A-413	451	451	6	intra
>sp|P83731|RL24	>sp|P62753|RS6	66	39	RL24-66-RS6-39	157	249	6	inter
>sp|Q13263|TIF1B	>sp|Q13263|TIF1B	320	418	TIF1B-320-TIF1B-418	835	835	6	intra
>sp|P06748|NPM	>sp|P07814|SYEP	199	1002	NPM-199-SYEP-1002	294	1512	6	inter
>sp|P09493|TPM1	>sp|P63261|ACTG	85	320	TPM1-85-ACTG-320	284	375	6	inter
>sp|Q71U36|TBA1A	>sp|Q71U36|TBA1A	161	255	TBA1A-161-TBA1A-255	451	451	6	intra
>sp|O75533|SF3B1	>sp|O75533|SF3B1	782	823	SF3B1-782-SF3B1-823	1304	1304	6	intra
>sp|Q71U36|TBA1A	>sp|Q71U36|TBA1A	71	364	TBA1A-71-TBA1A-364	451	451	6	intra
>sp|Q99880|H2B1L	>sp|P62805|H4	110	70	H2B1L-110-H4-70	126	103	6	inter
>sp|Q09666|AHNK	>sp|P10412|H14	5362	105	AHNK-5362-H14-105	5890	219	6	inter
>sp|P48643|TCPE	>sp|P48643|TCPE	384	233	TCPE-384-TCPE-233	541	541	6	intra
>sp|P62851|RS25	>sp|P62851|RS25	110	66	RS25-110-RS25-66	125	125	6	intra
>sp|P48643|TCPE	>sp|P48643|TCPE	229	384	TCPE-229-TCPE-384	541	541	6	intra
>sp|P25398|RS12	>sp|O60869|EDF1	98	80	RS12-98-EDF1-80	132	148	6	inter
>sp|Q13200|PSMD2	>sp|Q13200|PSMD2	748	351	PSMD2-748-PSMD2-351	908	908	6	intra
>sp|P10412|H14	>sp|P10412|H14	104	59	H14-104-H14-59	219	219	6	intra
>sp|P08670|VIME	>sp|P08670|VIME	192	44	VIME-192-VIME-44	466	466	6	intra
>sp|O60506|HNRPQ	>sp|O60506|HNRPQ	250	275	HNRPQ-250-HNRPQ-275	623	623	6	intra
>sp|P25786|PSA1	>sp|P25786|PSA1	57	208	PSA1-57-PSA1-208	263	263	6	intra
>sp|P08670|VIME	>sp|P08670|VIME	119	457	VIME-119-VIME-457	466	466	6	intra
>sp|P18206|VINC	>sp|P18206|VINC	1124	987	VINC-1124-VINC-987	1134	1134	6	intra
>sp|P21333|FLNA	>sp|P21333|FLNA	292	367	FLNA-292-FLNA-367	2647	2647	6	intra
>sp|Q9Y490|TLN1	>sp|Q9Y490|TLN1	834	880	TLN1-834-TLN1-880	2541	2541	6	intra
>sp|Q99623|PHB2	>sp|Q99623|PHB2	94	111	PHB2-94-PHB2-111	299	299	6	intra
>sp|P63261|ACTG	>tr|A0A087WWU8|A0A087WWU8	323	21	ACTG-323-A0A087WWU8-21	375	227	6	inter
>sp|P25787|PSA2	>sp|P25787|PSA2	89	103	PSA2-89-PSA2-103	234	234	6	intra
>sp|P50991|TCPD	>sp|P50991|TCPD	494	494	TCPD-494-TCPD-494	539	539	6	intra
>sp|O75367|H2AY	>sp|O75367|H2AY	246	262	H2AY-246-H2AY-262	372	372	6	intra
>sp|P31948|STIP1	>sp|P31948|STIP1	386	357	STIP1-386-STIP1-357	543	543	6	intra
>sp|P55072|TERA	>sp|P55072|TERA	761	628	TERA-761-TERA-628	806	806	6	intra
>sp|P08238|HS90B	>sp|P08238|HS90B	344	314	HS90B-344-HS90B-314	724	724	6	intra
>sp|P10412|H14	>sp|Q15019|SEPT2	30	318	H14-30-SEPT2-318	219	361	6	inter
>sp|P40939|ECHA	>sp|P40939|ECHA	629	641	ECHA-629-ECHA-641	763	763	6	intra
>sp|P09651|ROA1	>sp|P09651|ROA1	345	362	ROA1-345-ROA1-362	372	372	6	intra
>sp|Q9NVA2|SEP11	>sp|P08670|VIME	357	197	SEP11-357-VIME-197	429	466	6	inter
>sp|P14618|KPYM	>sp|P14618|KPYM	69	376	KPYM-69-KPYM-376	531	531	6	intra
>sp|Q7KZF4|SND1	>sp|Q7KZF4|SND1	49	101	SND1-49-SND1-101	910	910	6	intra
>sp|Q71U36|TBA1A	>sp|Q71U36|TBA1A	161	89	TBA1A-161-TBA1A-89	451	451	6	intra
>sp|P08670|VIME	>sp|P08670|VIME	446	153	VIME-446-VIME-153	466	466	6	intra
>sp|P14625|ENPL	>sp|P14625|ENPL	408	395	ENPL-408-ENPL-395	803	803	6	intra
>sp|P61158|ARP3	>sp|P61158|ARP3	47	64	ARP3-47-ARP3-64	418	418	6	intra
>sp|P37802|TAGL2	>sp|P63261|ACTG	12	302	TAGL2-12-ACTG-302	199	375	6	inter
>sp|P35998|PRS7	>sp|P62191|PRS4	429	284	PRS7-429-PRS4-284	433	440	6	inter
>sp|P52943|CRIP2	>sp|P52943|CRIP2	106	84	CRIP2-106-CRIP2-84	208	208	6	intra
>sp|P23284|PPIB	>sp|P23284|PPIB	166	124	PPIB-166-PPIB-124	216	216	6	intra
>sp|P63261|ACTG	>tr|A0A087WWU8|A0A087WWU8	323	22	ACTG-323-A0A087WWU8-22	375	227	6	inter
>sp|P10809|CH60	>sp|P10809|CH60	93	49	CH60-93-CH60-49	573	573	6	intra
>sp|P00338|LDHA	>sp|P00338|LDHA	312	223	LDHA-312-LDHA-223	332	332	6	intra
>sp|P08670|VIME	>sp|P08670|VIME	61	333	VIME-61-VIME-333	466	466	6	intra
>sp|P13667|PDIA4	>sp|P13667|PDIA4	215	155	PDIA4-215-PDIA4-155	645	645	6	intra
>sp|P14625|ENPL	>sp|P14625|ENPL	93	446	ENPL-93-ENPL-446	803	803	6	intra
>sp|P68371|TBB4B	>sp|P68371|TBB4B	247	258	TBB4B-247-TBB4B-258	445	445	6	intra
>sp|P50990|TCPQ	>sp|P50990|TCPQ	314	295	TCPQ-314-TCPQ-295	548	548	6	intra
>sp|Q71U36|TBA1A	>sp|P68371|TBB4B	397	344	TBA1A-397-TBB4B-344	451	445	6	inter
>sp|P11413|G6PD	>sp|P11413|G6PD	94	79	G6PD-94-G6PD-79	515	515	6	intra
>sp|P06733|ENOA	>sp|P06733|ENOA	61	44	ENOA-61-ENOA-44	434	434	6	intra
>sp|Q99623|PHB2	>sp|Q99623|PHB2	258	230	PHB2-258-PHB2-230	299	299	6	intra
>tr|E7EX44|E7EX44	>tr|E7EX44|E7EX44	447	465	E7EX44-447-E7EX44-465	557	557	6	intra
>sp|P16401|H15	>sp|P10412|H14	62	99	H15-62-H14-99	226	219	6	inter
>sp|Q71U36|TBA1A	>sp|Q71U36|TBA1A	71	96	TBA1A-71-TBA1A-96	451	451	6	intra
>sp|P62805|H4	>sp|P33778|H2B1B	88	70	H4-88-H2B1B-70	103	126	6	inter
>sp|P37802|TAGL2	>tr|A0A087WWU8|A0A087WWU8	12	109	TAGL2-12-A0A087WWU8-109	199	227	6	inter
>sp|P29401|TKT	>sp|P29401|TKT	239	196	TKT-239-TKT-196	623	623	6	intra
>sp|Q02878|RL6	>sp|P14625|ENPL	24	197	RL6-24-ENPL-197	288	803	6	inter
>sp|P20700|LMNB1	>sp|P20700|LMNB1	255	266	LMNB1-255-LMNB1-266	586	586	6	intra
>sp|Q08945|SSRP1	>sp|Q08945|SSRP1	62	48	SSRP1-62-SSRP1-48	709	709	6	intra
>sp|Q13813|SPTN1	>sp|Q13813|SPTN1	871	803	SPTN1-871-SPTN1-803	2472	2472	6	intra
>sp|P63220|RS21	>sp|Q00839|HNRPU	69	196	RS21-69-HNRPU-196	83	825	6	inter
>sp|P09874|PARP1	>sp|P09874|PARP1	810	828	PARP1-810-PARP1-828	1014	1014	6	intra
>sp|P68371|TBB4B	>sp|P68371|TBB4B	159	258	TBB4B-159-TBB4B-258	445	445	6	intra
>sp|Q00839|HNRPU	>sp|Q00839|HNRPU	597	584	HNRPU-597-HNRPU-584	825	825	6	intra
>sp|P14625|ENPL	>sp|P14625|ENPL	600	690	ENPL-600-ENPL-690	803	803	6	intra
>sp|P34932|HSP74	>sp|P34932|HSP74	324	340	HSP74-324-HSP74-340	840	840	6	intra
>sp|Q15008|PSMD6	>sp|Q15008|PSMD6	368	357	PSMD6-368-PSMD6-357	389	389	6	intra
>sp|P08670|VIME	>sp|P08670|VIME	166	166	VIME-166-VIME-166	466	466	6	intra
>sp|P08670|VIME	>sp|P08670|VIME	407	407	VIME-407-VIME-407	466	466	6	intra
>sp|P11021|BIP	>sp|P11021|BIP	373	335	BIP-373-BIP-335	654	654	6	intra
>sp|P68431|H31	>sp|P68431|H31	60	48	H31-60-H31-48	136	136	6	intra
>sp|Q9Y3U8|RL36	>sp|Q9Y3U8|RL36	62	94	RL36-62-RL36-94	105	105	6	intra
>sp|Q92598|HS105	>sp|Q92598|HS105	90	231	HS105-90-HS105-231	858	858	6	intra
>sp|P10412|H14	>sp|P10412|H14	59	92	H14-59-H14-92	219	219	6	intra
>tr|H7BYY1|H7BYY1	>sp|P63261|ACTG	176	320	H7BYY1-176-ACTG-320	248	375	6	inter
>sp|Q92688|AN32B	>sp|Q92688|AN32B	95	78	AN32B-95-AN32B-78	251	251	6	intra
>sp|P14618|KPYM	>sp|P14618|KPYM	121	216	KPYM-121-KPYM-216	531	531	6	intra
>sp|P11021|BIP	>sp|P11021|BIP	373	336	BIP-373-BIP-336	654	654	6	intra
>sp|Q9NR30|DDX21	>sp|Q9NR30|DDX21	231	398	DDX21-231-DDX21-398	783	783	6	intra
>sp|P08670|VIME	>sp|P08670|VIME	153	433	VIME-153-VIME-433	466	466	6	intra
>sp|Q99880|H2B1L	>sp|Q99880|H2B1L	85	39	H2B1L-85-H2B1L-39	126	126	6	intra
>sp|Q08945|SSRP1	>sp|Q9Y5B9|SP16H	60	520	SSRP1-60-SP16H-520	709	1047	6	inter
>sp|P10412|H14	>sp|P08670|VIME	30	372	H14-30-VIME-372	219	466	6	inter
>sp|P63261|ACTG	>sp|Q16643|DREB	323	233	ACTG-323-DREB-233	375	649	6	inter
>sp|P10599|THIO	>sp|P10599|THIO	89	89	THIO-89-THIO-89	105	105	6	intra
>sp|P08670|VIME	>sp|P08670|VIME	446	457	VIME-446-VIME-457	466	466	6	intra
>sp|O14818|PSA7	>sp|O14818|PSA7	163	204	PSA7-163-PSA7-204	248	248	6	intra
>sp|P09651|ROA1	>sp|P09651|ROA1	100	68	ROA1-100-ROA1-68	372	372	6	intra
>sp|P10412|H14	>sp|P10412|H14	79	40	H14-79-H14-40	219	219	6	intra
>sp|P13667|PDIA4	>sp|P13667|PDIA4	355	377	PDIA4-355-PDIA4-377	645	645	6	intra
>decoy_37	>sp|P10412|H14	181	99	decoy_37-181-H14-99	246	219	6	decoy
>sp|P07195|LDHB	>sp|P00338|LDHA	155	15	LDHB-155-LDHA-15	334	332	6	inter
>sp|P00558|PGK1	>sp|P00558|PGK1	328	287	PGK1-328-PGK1-287	417	417	6	intra
>sp|Q15393|SF3B3	>sp|Q15393|SF3B3	135	121	SF3B3-135-SF3B3-121	1217	1217	6	intra
>sp|P22626|ROA2	>sp|P22626|ROA2	198	178	ROA2-198-ROA2-178	353	353	6	intra
>sp|P62805|H4	>sp|Q99880|H2B1L	14	102	H4-14-H2B1L-102	103	126	6	inter
>sp|P23246|SFPQ	>sp|O75533|SF3B1	205	191	SFPQ-205-SF3B1-191	707	1304	6	inter
>sp|P08670|VIME	>sp|P08670|VIME	75	433	VIME-75-VIME-433	466	466	6	intra
>sp|P84098|RL19	>sp|P62081|RS7	192	44	RL19-192-RS7-44	196	194	6	inter
>sp|P59998|ARPC4	>sp|O15144|ARPC2	165	197	ARPC4-165-ARPC2-197	168	300	6	inter
>sp|Q99623|PHB2	>sp|Q99623|PHB2	259	230	PHB2-259-PHB2-230	299	299	6	intra
>sp|P14625|ENPL	>sp|P14625|ENPL	674	395	ENPL-674-ENPL-395	803	803	6	intra
>sp|Q08945|SSRP1	>sp|Q08945|SSRP1	573	557	SSRP1-573-SSRP1-557	709	709	6	intra
>sp|Q15233|NONO	>sp|P23246|SFPQ	122	351	NONO-122-SFPQ-351	471	707	6	inter
>sp|P62937|PPIA	>tr|H7BYY1|H7BYY1	126	163	PPIA-126-H7BYY1-163	165	248	6	inter
>sp|O14818|PSA7	>sp|O14818|PSA7	34	154	PSA7-34-PSA7-154	248	248	6	intra
>sp|Q16643|DREB	>sp|P63261|ACTG	234	302	DREB-234-ACTG-302	649	375	6	inter
>sp|P13010|XRCC5	>sp|P13010|XRCC5	331	407	XRCC5-331-XRCC5-407	732	732	6	intra
>sp|P14618|KPYM	>sp|P14618|KPYM	121	220	KPYM-121-KPYM-220	531	531	6	intra
>sp|P31153|METK2	>sp|P31153|METK2	258	278	METK2-258-METK2-278	395	395	6	intra
>decoy_1	>sp|P08670|VIME	71	299	decoy_1-71-VIME-299	246	466	6	decoy
>sp|P62805|H4	>sp|P62805|H4	63	30	H4-63-H4-30	103	103	6	intra
>sp|P08670|VIME	>sp|P08670|VIME	333	40	VIME-333-VIME-40	466	466	6	intra
>sp|P62805|H4	>sp|P63261|ACTG	88	326	H4-88-ACTG-326	103	375	6	inter
>sp|P19105|ML12A	>sp|P19105|ML12A	165	26	ML12A-165-ML12A-26	171	171	6	intra
>sp|O00299|CLIC1	>sp|O00299|CLIC1	55	45	CLIC1-55-CLIC1-45	241	241	6	intra
>sp|P08670|VIME	>sp|P08670|VIME	69	198	VIME-69-VIME-198	466	466	6	intra
>sp|P33991|MCM4	>sp|P33991|MCM4	768	757	MCM4-768-MCM4-757	863	863	6	intra
>sp|P08670|VIME	>sp|P08670|VIME	230	61	VIME-230-VIME-61	466	466	6	intra
>sp|P33993|MCM7	>sp|P33993|MCM7	171	242	MCM7-171-MCM7-242	719	719	6	intra
>sp|P68431|H31	>sp|O75367|H2AY	47	108	H31-47-H2AY-108	136	372	6	inter
>sp|P09936|UCHL1	>sp|P09936|UCHL1	128	115	UCHL1-128-UCHL1-115	223	223	6	intra
>sp|P09651|ROA1	>sp|P09651|ROA1	10	98	ROA1-10-ROA1-98	372	372	6	intra
>sp|P78371|TCPB	>sp|P48643|TCPE	282	273	TCPB-282-TCPE-273	535	541	6	inter
>sp|P11142|HSP7C	>sp|P11142|HSP7C	338	372	HSP7C-338-HSP7C-372	646	646	6	intra
>sp|P34932|HSP74	>sp|P34932|HSP74	324	339	HSP74-324-HSP74-339	840	840	6	intra
>sp|Q71U36|TBA1A	>sp|Q71U36|TBA1A	223	364	TBA1A-223-TBA1A-364	451	451	6	intra
>sp|P29401|TKT	>sp|P29401|TKT	324	483	TKT-324-TKT-483	623	623	6	intra
>sp|P22234|PUR6	>sp|P22234|PUR6	310	412	PUR6-310-PUR6-412	425	425	6	intra
>sp|P09874|PARP1	>sp|P09874|PARP1	203	215	PARP1-203-PARP1-215	1014	1014	6	intra
>sp|P02545|LMNA	>sp|P02545|LMNA	325	308	LMNA-325-LMNA-308	664	664	6	intra
>sp|Q9P258|RCC2	>sp|Q9P258|RCC2	185	201	RCC2-185-RCC2-201	522	522	6	intra
>sp|P08670|VIME	>sp|P08670|VIME	317	303	VIME-317-VIME-303	466	466	6	intra
>sp|P23526|SAHH	>sp|P23526|SAHH	15	28	SAHH-15-SAHH-28	432	432	6	intra
>sp|P13667|PDIA4	>sp|P13667|PDIA4	355	380	PDIA4-355-PDIA4-380	645	645	6	intra
>sp|Q71U36|TBA1A	>sp|Q71U36|TBA1A	333	346	TBA1A-333-TBA1A-346	451	451	6	intra
>sp|P10809|CH60	>sp|P10809|CH60	150	50	CH60-150-CH60-50	573	573	6	intra
>sp|Q00610|CLH1	>sp|Q00610|CLH1	1504	1491	CLH1-1504-CLH1-1491	1675	1675	6	intra
>sp|P04792|HSPB1	>sp|P04792|HSPB1	203	186	HSPB1-203-HSPB1-186	205	205	6	intra
>sp|P63261|ACTG	>tr|Q5HYB6|Q5HYB6	320	169	ACTG-320-Q5HYB6-169	375	232	6	inter
>sp|Q96AE4|FUBP1	>sp|Q96AE4|FUBP1	316	276	FUBP1-316-FUBP1-276	644	644	6	intra
>sp|P49411|EFTU	>sp|P49411|EFTU	335	294	EFTU-335-EFTU-294	452	452	7	intra
>sp|P17987|TCPA	>sp|P23284|PPIB	107	108	TCPA-107-PPIB-108	556	216	7	inter
>sp|Q9Y490|TLN1	>sp|O00154|BACH	1785	177	TLN1-1785-BACH-177	2541	380	7	inter
>sp|P52209|6PGD	>sp|Q99880|H2B1L	322	52	6PGD-322-H2B1L-52	483	126	7	inter
>sp|P16403|H12	>sp|P11586|C1TC	31	163	H12-31-C1TC-163	213	935	7	inter
>sp|P31948|STIP1	>sp|P31948|STIP1	393	357	STIP1-393-STIP1-357	543	543	7	intra
>sp|Q16643|DREB	>sp|P67775|PP2AA	227	44	DREB-227-PP2AA-44	649	309	7	inter
>sp|Q9H910|JUPI2	>sp|P08670|VIME	140	289	JUPI2-140-VIME-289	190	466	7	inter
>sp|P35579|MYH9	>sp|P35579|MYH9	1410	1410	MYH9-1410-MYH9-1410	1960	1960	7	intra
>sp|P60981|DEST	>sp|Q99880|H2B1L	160	95	DEST-160-H2B1L-95	165	126	7	inter
>sp|P52272|HNRPM	>sp|P52272|HNRPM	66	78	HNRPM-66-HNRPM-78	730	730	7	intra
>sp|P12277|KCRB	>sp|P39023|RL3	155	354	KCRB-155-RL3-354	381	403	7	inter
>sp|P78371|TCPB	>sp|P60174|TPIS	228	39	TCPB-228-TPIS-39	535	286	7	inter
>sp|P40227|TCPZ	>sp|P40227|TCPZ	270	270	TCPZ-270-TCPZ-270	531	531	7	intra
>sp|P14174|MIF	>sp|P14174|MIF	74	74	MIF-74-MIF-74	115	115	7	intra
>sp|P06733|ENOA	>sp|P06733|ENOA	61	23	ENOA-61-ENOA-23	434	434	7	intra
>sp|P27797|CALR	>sp|P27797|CALR	70	57	CALR-70-CALR-57	417	417	7	intra
>sp|P31948|STIP1	>sp|P62906|RL10A	122	125	STIP1-122-RL10A-125	543	217	7	inter
>sp|P05556|ITB1	>sp|P05556|ITB1	98	131	ITB1-98-ITB1-131	798	798	7	intra
>sp|P31947|1433S	>sp|Q12906|ILF3	54	329	1433S-54-ILF3-329	248	894	7	inter
>sp|P62851|RS25	>sp|P62851|RS25	102	91	RS25-102-RS25-91	125	125	7	intra
>sp|Q99880|H2B1L	>sp|Q99880|H2B1L	11	95	H2B1L-11-H2B1L-95	126	126	7	intra
>sp|P68104|EF1A1	>sp|P68104|EF1A1	66	93	EF1A1-66-EF1A1-93	462	462	7	intra
>sp|P27348|1433T	>sp|Q86V81|THOC4	53	73	1433T-53-THOC4-73	245	257	7	inter
>sp|Q16658|FSCN1	>sp|Q16658|FSCN1	357	370	FSCN1-357-FSCN1-370	493	493	7	intra
>sp|P46777|RL5	>sp|Q5SSJ5|HP1B3	194	526	RL5-194-HP1B3-526	297	553	7	inter
>sp|Q13813|SPTN1	>sp|P23246|SFPQ	1860	30	SPTN1-1860-SFPQ-30	2472	707	7	inter
>sp|P16152|CBR1	>sp|Q99436|PSB7	203	253	CBR1-203-PSB7-253	277	277	7	inter
>sp|P43686|PRS6B	>sp|P43686|PRS6B	253	129	PRS6B-253-PRS6B-129	418	418	7	intra
>sp|P42765|THIM	>sp|P13639|EF2	141	42	THIM-141-EF2-42	397	858	7	inter
>sp|O43390|HNRPR	>sp|Q15233|NONO	537	463	HNRPR-537-NONO-463	633	471	7	inter
>tr|Q32Q12|Q32Q12	>tr|Q32Q12|Q32Q12	38	262	Q32Q12-38-Q32Q12-262	292	292	7	intra
>sp|P08670|VIME	>sp|P08670|VIME	279	108	VIME-279-VIME-108	466	466	7	intra
>sp|P14625|ENPL	>sp|P14625|ENPL	472	472	ENPL-472-ENPL-472	803	803	7	intra
>sp|O00154|BACH	>sp|O00154|BACH	369	377	BACH-369-BACH-377	380	380	7	intra
>sp|P83731|RL24	>sp|P83731|RL24	22	7	RL24-22-RL24-7	157	157	7	intra
>sp|O60506|HNRPQ	>sp|O00487|PSDE	544	169	HNRPQ-544-PSDE-169	623	310	7	inter
>sp|P27348|1433T	>sp|Q07666|KHDR1	53	316	1433T-53-KHDR1-316	245	443	7	inter
>sp|P62979|RS27A	>sp|P62979|RS27A	31	20	RS27A-31-RS27A-20	156	156	7	intra
>sp|P55072|TERA	>sp|P68431|H31	283	124	TERA-283-H31-124	806	136	7	inter
>sp|P42766|RL35	>sp|Q9Y3U8|RL36	42	94	RL35-42-RL36-94	123	105	7	inter
>sp|P09429|HMGB1	>sp|P02545|LMNA	8	130	HMGB1-8-LMNA-130	215	664	7	inter
>sp|P18124|RL7	>sp|Q15459|SF3A1	218	26	RL7-218-SF3A1-26	248	793	7	inter
>sp|P83731|RL24	>sp|P62195|PRS8	53	354	RL24-53-PRS8-354	157	406	7	inter
>sp|P48643|TCPE	>sp|P48643|TCPE	215	388	TCPE-215-TCPE-388	541	541	7	intra
>sp|Q99880|H2B1L	>sp|P0C0S8|H2A1	123	25	H2B1L-123-H2A1-25	126	130	7	inter
>sp|Q00610|CLH1	>sp|Q00610|CLH1	1251	846	CLH1-1251-CLH1-846	1675	1675	7	intra
>sp|P09493|TPM1	>sp|P63261|ACTG	218	320	TPM1-218-ACTG-320	284	375	7	inter
>sp|P13639|EF2	>sp|P12814|ACTN1	279	54	EF2-279-ACTN1-54	858	892	7	inter
>sp|P62805|H4	>sp|P12268|IMDH2	75	131	H4-75-IMDH2-131	103	514	7	inter
>sp|P46778|RL21	>sp|P47914|RL29	91	34	RL21-91-RL29-34	160	159	7	inter
>sp|P83916|CBX1	>sp|P83916|CBX1	109	117	CBX1-109-CBX1-117	185	185	7	intra
>sp|P67936|TPM4	>sp|P63261|ACTG	97	332	TPM4-97-ACTG-332	248	375	7	inter
>sp|P55084|ECHB	>sp|P10412|H14	40	105	ECHB-40-H14-105	474	219	7	inter
>sp|P13667|PDIA4	>sp|P13667|PDIA4	215	267	PDIA4-215-PDIA4-267	645	645	7	intra
>sp|Q01844|EWS	>sp|P68431|H31	571	47	EWS-571-H31-47	656	136	7	inter
>sp|P60866|RS20	>sp|P60866|RS20	53	16	RS20-53-RS20-16	119	119	7	intra
>sp|P46821|MAP1B	>sp|P14625|ENPL	691	542	MAP1B-691-ENPL-542	2468	803	7	inter
>sp|P08238|HS90B	>sp|P08238|HS90B	69	175	HS90B-69-HS90B-175	724	724	7	intra
>sp|O14979|HNRDL	>sp|P08670|VIME	75	289	HNRDL-75-VIME-289	420	466	7	inter
>sp|P51665|PSMD7	>sp|P13639|EF2	284	590	PSMD7-284-EF2-590	324	858	7	inter
>sp|P17844|DDX5	>sp|P63261|ACTG	500	320	DDX5-500-ACTG-320	614	375	7	inter
>sp|Q16643|DREB	>sp|P62266|RS23	137	115	DREB-137-RS23-115	649	143	7	inter
>sp|P13010|XRCC5	>sp|P23396|RS3	540	20	XRCC5-540-RS3-20	732	243	7	inter
>sp|P11142|HSP7C	>sp|Q13151|ROA0	420	184	HSP7C-420-ROA0-184	646	305	7	inter
>sp|P0DMV8|HS71A	>sp|P0DMV8|HS71A	530	454	HS71A-530-HS71A-454	641	641	7	intra
>sp|P08670|VIME	>sp|P08670|VIME	126	446	VIME-126-VIME-446	466	466	7	intra
>sp|Q9BPU6|DPYL5	>sp|P11142|HSP7C	121	335	DPYL5-121-HSP7C-335	564	646	7	inter
>sp|Q92688|AN32B	>sp|Q92688|AN32B	66	22	AN32B-66-AN32B-22	251	251	7	intra
>sp|O43143|DHX15	>sp|O00193|SMAP	281	63	DHX15-281-SMAP-63	795	183	7	inter
>tr|E7EX44|E7EX44	>tr|E7EX44|E7EX44	295	313	E7EX44-295-E7EX44-313	557	557	7	intra
>sp|P35579|MYH9	>sp|P35579|MYH9	1524	1524	MYH9-1524-MYH9-1524	1960	1960	7	intra
>sp|P21333|FLNA	>sp|P21333|FLNA	1001	893	FLNA-1001-FLNA-893	2647	2647	7	intra
>sp|P10412|H14	>sp|P08670|VIME	30	166	H14-30-VIME-166	219	466	7	inter
>sp|P12236|ADT3	>sp|P05141|ADT2	242	147	ADT3-242-ADT2-147	298	298	7	inter
>sp|P35579|MYH9	>sp|P35579|MYH9	1274	1031	MYH9-1274-MYH9-1031	1960	1960	7	intra
>sp|Q9UHV9|PFD2	>sp|Q99880|H2B1L	26	95	PFD2-26-H2B1L-95	154	126	7	inter
>sp|Q92522|H1X	>sp|Q9NTK5|OLA1	152	334	H1X-152-OLA1-334	213	396	7	inter
>sp|Q9Y4Z0|LSM4	>sp|P18077|RL35A	96	30	LSM4-96-RL35A-30	139	110	7	inter
>sp|O60831|PRAF2	>sp|P62906|RL10A	147	125	PRAF2-147-RL10A-125	178	217	7	inter
>sp|P10412|H14	>sp|P51858|HDGF	115	152	H14-115-HDGF-152	219	240	7	inter
>sp|Q9P0L0|VAPA	>sp|Q9Y617|SERC	56	314	VAPA-56-SERC-314	249	370	7	inter
>sp|P62081|RS7	>sp|P31153|METK2	157	165	RS7-157-METK2-165	194	395	7	inter
>sp|Q15121|PEA15	>sp|P37837|TALDO	106	80	PEA15-106-TALDO-80	130	337	7	inter
>sp|P09429|HMGB1	>sp|P0C0S8|H2A1	149	25	HMGB1-149-H2A1-25	215	130	7	inter
>sp|P08670|VIME	>sp|P08670|VIME	150	231	VIME-150-VIME-231	466	466	7	intra
>sp|P35580|MYH10	>sp|P08670|VIME	1039	230	MYH10-1039-VIME-230	1976	466	7	inter
>sp|P54136|SYRC	>sp|P08670|VIME	553	191	SYRC-553-VIME-191	660	466	7	inter
>sp|P62861|RS30	>sp|P18206|VINC	31	648	RS30-31-VINC-648	59	1134	7	inter
>sp|Q13185|CBX3	>sp|Q13185|CBX3	87	87	CBX3-87-CBX3-87	183	183	7	intra
>tr|A0A3B3IUA2|A0A3B3IUA2	>sp|O15212|PFD6	21	124	A0A3B3IUA2-21-PFD6-124	272	129	7	inter
>sp|P08670|VIME	>sp|P08670|VIME	69	137	VIME-69-VIME-137	466	466	7	intra
>sp|Q9Y490|TLN1	>sp|Q9Y490|TLN1	1031	1031	TLN1-1031-TLN1-1031	2541	2541	7	intra
>sp|P10412|H14	>sp|P10412|H14	59	59	H14-59-H14-59	219	219	7	intra
>sp|P62424|RL7A	>sp|P40227|TCPZ	24	204	RL7A-24-TCPZ-204	266	531	7	inter
>sp|Q14444|CAPR1	>sp|P63261|ACTG	165	323	CAPR1-165-ACTG-323	709	375	7	inter
>sp|P33778|H2B1B	>sp|P09936|UCHL1	81	73	H2B1B-81-UCHL1-73	126	223	7	inter
>sp|P78347|GTF2I	>sp|P68431|H31	429	60	GTF2I-429-H31-60	998	136	7	inter
>sp|P16401|H15	>sp|P48643|TCPE	173	272	H15-173-TCPE-272	226	541	7	inter
>sp|P13797|PLST	>sp|Q9NZZ3|CHMP5	457	60	PLST-457-CHMP5-60	630	219	7	inter
>sp|P23396|RS3	>sp|Q13243|SRSF5	60	169	RS3-60-SRSF5-169	243	272	7	inter
>sp|P53999|TCP4	>sp|P46821|MAP1B	35	702	TCP4-35-MAP1B-702	127	2468	7	inter
>sp|Q14847|LASP1	>sp|P23396|RS3	193	60	LASP1-193-RS3-60	261	243	7	inter
>sp|P18206|VINC	>sp|P13639|EF2	414	644	VINC-414-EF2-644	1134	858	7	inter
>sp|P68104|EF1A1	>sp|P68104|EF1A1	391	434	EF1A1-391-EF1A1-434	462	462	7	intra
>sp|P08670|VIME	>sp|P08670|VIME	69	289	VIME-69-VIME-289	466	466	7	intra
>sp|P68431|H31	>sp|P68431|H31	24	24	H31-24-H31-24	136	136	7	intra
>sp|Q00839|HNRPU	>sp|Q00839|HNRPU	624	260	HNRPU-624-HNRPU-260	825	825	7	intra
>sp|Q5SSJ5|HP1B3	>sp|Q15393|SF3B3	465	1200	HP1B3-465-SF3B3-1200	553	1217	7	inter
>decoy_1	>sp|P08670|VIME	71	289	decoy_1-71-VIME-289	246	466	7	decoy
>sp|P31939|PUR9	>sp|P08670|VIME	260	40	PUR9-260-VIME-40	592	466	7	inter
>sp|P52943|CRIP2	>sp|P37837|TALDO	106	317	CRIP2-106-TALDO-317	208	337	7	inter
>sp|Q86V81|THOC4	>sp|Q86V81|THOC4	161	151	THOC4-161-THOC4-151	257	257	7	intra
>sp|P55769|NH2L1	>sp|Q8TDD1|DDX54	90	15	NH2L1-90-DDX54-15	128	881	7	inter
>sp|P22102|PUR2	>sp|O43707|ACTN4	774	210	PUR2-774-ACTN4-210	1010	911	7	inter
>sp|P63165|SUMO1	>sp|P46777|RL5	75	236	SUMO1-75-RL5-236	101	297	7	inter
>sp|P09874|PARP1	>sp|P09874|PARP1	588	600	PARP1-588-PARP1-600	1014	1014	7	intra
>sp|P52209|6PGD	>sp|P52209|6PGD	56	64	6PGD-56-6PGD-64	483	483	7	intra
>sp|P62917|RL8	>sp|P33778|H2B1B	255	81	RL8-255-H2B1B-81	257	126	7	inter
>sp|P02545|LMNA	>sp|P13639|EF2	76	42	LMNA-76-EF2-42	664	858	7	inter
>sp|Q99880|H2B1L	>sp|Q9Y4Z0|LSM4	81	130	H2B1L-81-LSM4-130	126	139	7	inter
>sp|P00492|HPRT	>sp|P23396|RS3	136	209	HPRT-136-RS3-209	218	243	7	inter
>sp|P63220|RS21	>sp|P07814|SYEP	69	974	RS21-69-SYEP-974	83	1512	7	inter
>sp|P08670|VIME	>sp|P08670|VIME	119	44	VIME-119-VIME-44	466	466	7	intra
>sp|P18669|PGAM1	>sp|P02545|LMNA	44	129	PGAM1-44-LMNA-129	254	664	7	inter
>sp|O60506|HNRPQ	>sp|Q99880|H2B1L	508	110	HNRPQ-508-H2B1L-110	623	126	7	inter
>sp|P14618|KPYM	>sp|O75947|ATP5H	121	75	KPYM-121-ATP5H-75	531	161	7	inter
>sp|P84090|ERH	>sp|Q9NYF8|BCLF1	16	576	ERH-16-BCLF1-576	104	920	7	inter
>sp|P27797|CALR	>sp|P61158|ARP3	357	64	CALR-357-ARP3-64	417	418	7	inter
>sp|Q9NQC3|RTN4	>sp|P12956|XRCC6	853	174	RTN4-853-XRCC6-174	1192	609	7	inter
>sp|P20700|LMNB1	>sp|P02545|LMNA	342	287	LMNB1-342-LMNA-287	586	664	7	inter
>tr|A0A3B3IUA2|A0A3B3IUA2	>sp|P08670|VIME	28	137	A0A3B3IUA2-28-VIME-137	272	466	7	inter
>sp|P37837|TALDO	>sp|P37837|TALDO	128	80	TALDO-128-TALDO-80	337	337	7	intra
>sp|Q02878|RL6	>sp|P07900|HS90A	215	642	RL6-215-HS90A-642	288	732	7	inter
>sp|P10412|H14	>sp|P33778|H2B1B	59	81	H14-59-H2B1B-81	219	126	7	inter
>sp|P42766|RL35	>sp|P49411|EFTU	70	63	RL35-70-EFTU-63	123	452	7	inter
>sp|Q15393|SF3B3	>sp|Q15393|SF3B3	983	955	SF3B3-983-SF3B3-955	1217	1217	7	intra
>sp|P68431|H31	>sp|P0C0S8|H2A1	135	109	H31-135-H2A1-109	136	130	7	inter
>sp|P18077|RL35A	>sp|P18077|RL35A	13	25	RL35A-13-RL35A-25	110	110	7	intra
>sp|P29373|RABP2	>decoy_41	106	339	RABP2-106-decoy_41-339	138	493	7	decoy
>sp|P08758|ANXA5	>sp|P08758|ANXA5	94	85	ANXA5-94-ANXA5-85	320	320	7	intra
>sp|Q9Y490|TLN1	>sp|P25705|ATPA	1127	12	TLN1-1127-ATPA-12	2541	553	7	inter
>sp|Q1KMD3|HNRL2	>sp|P11387|TOP1	3	480	HNRL2-3-TOP1-480	747	765	7	inter
>sp|P33778|H2B1B	>tr|G5E9Q6|G5E9Q6	81	64	H2B1B-81-G5E9Q6-64	126	188	7	inter
>sp|P35580|MYH10	>sp|P35580|MYH10	1224	1098	MYH10-1224-MYH10-1098	1976	1976	7	intra
>sp|Q09666|AHNK	>sp|Q09666|AHNK	1542	4943	AHNK-1542-AHNK-4943	5890	5890	7	intra
>decoy_21	>sp|Q15181|IPYR	220	84	decoy_21-220-IPYR-84	246	289	7	decoy
>sp|Q14444|CAPR1	>sp|P0C0S8|H2A1	131	25	CAPR1-131-H2A1-25	709	130	7	inter
>sp|Q00839|HNRPU	>sp|Q9Y617|SERC	185	103	HNRPU-185-SERC-103	825	370	7	inter
>sp|Q07065|CKAP4	>sp|Q07065|CKAP4	445	439	CKAP4-445-CKAP4-439	602	602	7	intra
>sp|P35579|MYH9	>sp|Q13813|SPTN1	439	1819	MYH9-439-SPTN1-1819	1960	2472	7	inter
>sp|P11387|TOP1	>tr|E7EX44|E7EX44	660	511	TOP1-660-E7EX44-511	765	557	7	inter
>sp|P18077|RL35A	>sp|P11142|HSP7C	18	61	RL35A-18-HSP7C-61	110	646	7	inter
>sp|P68371|TBB4B	>sp|P04406|G3P	258	193	TBB4B-258-G3P-193	445	335	7	inter
>sp|Q13813|SPTN1	>sp|Q13409|DC1I2	1340	49	SPTN1-1340-DC1I2-49	2472	638	7	inter
>sp|Q99880|H2B1L	>sp|P62263|RS14	81	115	H2B1L-81-RS14-115	126	151	7	inter
>sp|P08670|VIME	>sp|P08670|VIME	10	333	VIME-10-VIME-333	466	466	7	intra
>sp|Q8TDD1|DDX54	>sp|Q14980|NUMA1	10	1218	DDX54-10-NUMA1-1218	881	2115	7	inter
>sp|P68431|H31	>sp|P62854|RS26	24	48	H31-24-RS26-48	136	115	7	inter
>sp|P09936|UCHL1	>sp|P09936|UCHL1	69	209	UCHL1-69-UCHL1-209	223	223	7	intra
>tr|K7ELL7|K7ELL7	>tr|K7ELL7|K7ELL7	139	146	K7ELL7-139-K7ELL7-146	535	535	7	intra
>sp|P62316|SMD2	>sp|P15880|RS2	55	272	SMD2-55-RS2-272	118	293	7	inter
>sp|P84098|RL19	>sp|P18124|RL7	103	146	RL19-103-RL7-146	196	248	7	inter
>sp|Q01813|PFKAP	>sp|P68104|EF1A1	704	93	PFKAP-704-EF1A1-93	784	462	7	inter
>sp|P83731|RL24	>sp|Q13177|PAK2	136	284	RL24-136-PAK2-284	157	524	7	inter
>sp|P99999|CYC	>sp|P08238|HS90B	91	549	CYC-91-HS90B-549	105	724	7	inter
>sp|Q9Y490|TLN1	>sp|P09622|DLDH	2461	446	TLN1-2461-DLDH-446	2541	509	7	inter
>sp|P08670|VIME	>sp|P08670|VIME	446	150	VIME-446-VIME-150	466	466	7	intra
>sp|Q86VP6|CAND1	>sp|Q86VP6|CAND1	954	954	CAND1-954-CAND1-954	1230	1230	7	intra
>sp|P18621|RL17	>sp|P46778|RL21	182	29	RL17-182-RL21-29	184	160	7	inter
>sp|P60842|IF4A1	>sp|P60842|IF4A1	366	243	IF4A1-366-IF4A1-243	406	406	7	intra
>sp|P08670|VIME	>sp|P08670|VIME	75	137	VIME-75-VIME-137	466	466	7	intra
>sp|P53999|TCP4	>sp|P53999|TCP4	73	108	TCP4-73-TCP4-108	127	127	7	intra
>sp|P23396|RS3	>sp|Q96PK6|RBM14	15	161	RS3-15-RBM14-161	243	669	7	inter
>sp|P31948|STIP1	>sp|P11021|BIP	393	86	STIP1-393-BIP-86	543	654	7	inter
>sp|Q96PK6|RBM14	>sp|Q09666|AHNK	588	3464	RBM14-588-AHNK-3464	669	5890	7	inter
>sp|P80723|BASP1	>sp|P20700|LMNB1	75	34	BASP1-75-LMNB1-34	227	586	7	inter
>sp|P21333|FLNA	>sp|P04075|ALDOA	980	164	FLNA-980-ALDOA-164	2647	364	7	inter
>sp|Q96AE4|FUBP1	>sp|P22314|UBA1	327	533	FUBP1-327-UBA1-533	644	1058	7	inter
>sp|Q99460|PSMD1	>sp|Q99832|TCPH	623	409	PSMD1-623-TCPH-409	953	543	7	inter
>sp|P34932|HSP74	>sp|P16401|H15	684	31	HSP74-684-H15-31	840	226	7	inter
>tr|A0A087WWU8|A0A087WWU8	>sp|P09493|TPM1	129	161	A0A087WWU8-129-TPM1-161	227	284	7	inter
>sp|P11142|HSP7C	>sp|P11142|HSP7C	260	61	HSP7C-260-HSP7C-61	646	646	7	intra
>sp|Q02790|FKBP4	>sp|Q02790|FKBP4	406	414	FKBP4-406-FKBP4-414	459	459	7	intra
>sp|P68104|EF1A1	>sp|P26373|RL13	49	138	EF1A1-49-RL13-138	462	211	7	inter
>sp|P48681|NEST	>sp|Q99880|H2B1L	23	110	NEST-23-H2B1L-110	1621	126	7	inter
>sp|P37837|TALDO	>sp|Q09666|AHNK	311	235	TALDO-311-AHNK-235	337	5890	7	inter
>tr|Q5VWC4|Q5VWC4	>sp|P78371|TCPB	96	290	Q5VWC4-96-TCPB-290	380	535	7	inter
>sp|P16401|H15	>sp|P48643|TCPE	174	272	H15-174-TCPE-272	226	541	7	inter
>sp|P33778|H2B1B	>sp|Q99880|H2B1L	40	67	H2B1B-40-H2B1L-67	126	126	7	inter
>sp|P68104|EF1A1	>sp|P04075|ALDOA	51	145	EF1A1-51-ALDOA-145	462	364	7	inter
>decoy_40	>sp|O43707|ACTN4	3	530	decoy_40-3-ACTN4-530	246	911	7	decoy
>tr|E7EX44|E7EX44	>sp|P62805|H4	501	71	E7EX44-501-H4-71	557	103	7	inter
>sp|Q9UBT2|SAE2	>sp|P35579|MYH9	15	1491	SAE2-15-MYH9-1491	640	1960	7	inter
>sp|P20290|BTF3	>sp|P00338|LDHA	9	91	BTF3-9-LDHA-91	206	332	7	inter
>sp|P13639|EF2	>sp|Q09666|AHNK	279	3268	EF2-279-AHNK-3268	858	5890	7	inter
>sp|Q9NTK5|OLA1	>sp|Q9NTK5|OLA1	321	334	OLA1-321-OLA1-334	396	396	7	intra
>sp|P45880|VDAC2	>sp|P06748|NPM	127	287	VDAC2-127-NPM-287	294	294	7	inter
>sp|P07814|SYEP	>sp|P07814|SYEP	913	913	SYEP-913-SYEP-913	1512	1512	7	intra
>sp|Q08945|SSRP1	>tr|A0A087WWU8|A0A087WWU8	208	49	SSRP1-208-A0A087WWU8-49	709	227	7	inter
>sp|Q92598|HS105	>decoy_30	732	105	HS105-732-decoy_30-105	858	493	7	decoy
>sp|Q01995|TAGL	>sp|Q01995|TAGL	26	12	TAGL-26-TAGL-12	201	201	7	intra
>sp|Q9Y3U8|RL36	>sp|P20700|LMNB1	17	385	RL36-17-LMNB1-385	105	586	7	inter
>sp|Q99880|H2B1L	>sp|P62805|H4	40	87	H2B1L-40-H4-87	126	103	7	inter
>sp|P17677|NEUM	>sp|P62805|H4	44	75	NEUM-44-H4-75	238	103	7	inter
>sp|P78371|TCPB	>sp|P46777|RL5	78	236	TCPB-78-RL5-236	535	297	7	inter
>sp|P55084|ECHB	>sp|P04899|GNAI2	177	137	ECHB-177-GNAI2-137	474	355	7	inter
>sp|Q99880|H2B1L	>sp|Q09666|AHNK	110	2190	H2B1L-110-AHNK-2190	126	5890	7	inter
>sp|P10412|H14	>sp|P10412|H14	79	44	H14-79-H14-44	219	219	7	intra
>sp|P35580|MYH10	>sp|P35580|MYH10	39	27	MYH10-39-MYH10-27	1976	1976	7	intra
>sp|P62263|RS14	>sp|P62805|H4	113	88	RS14-113-H4-88	151	103	7	inter
>sp|Q14697|GANAB	>sp|Q14697|GANAB	442	471	GANAB-442-GANAB-471	944	944	7	intra
>sp|P55884|EIF3B	>sp|P55884|EIF3B	462	500	EIF3B-462-EIF3B-500	814	814	7	intra
>sp|Q9NR30|DDX21	>sp|Q12906|ILF3	569	193	DDX21-569-ILF3-193	783	894	7	inter
>sp|P00338|LDHA	>sp|P00338|LDHA	19	91	LDHA-19-LDHA-91	332	332	7	intra
>sp|P60903|S10AA	>sp|P60903|S10AA	34	34	S10AA-34-S10AA-34	97	97	7	intra
>sp|P55209|NP1L1	>sp|P18669|PGAM1	89	99	NP1L1-89-PGAM1-99	391	254	7	inter
>sp|P51858|HDGF	>sp|P35579|MYH9	155	1866	HDGF-155-MYH9-1866	240	1960	7	inter
>sp|Q15046|SYK	>sp|Q86VP6|CAND1	15	820	SYK-15-CAND1-820	597	1230	7	inter
>sp|P16152|CBR1	>sp|Q01130|SRSF2	215	206	CBR1-215-SRSF2-206	277	221	7	inter
>sp|Q99880|H2B1L	>sp|P0C0S8|H2A1	40	28	H2B1L-40-H2A1-28	126	130	7	inter
>sp|P83731|RL24	>sp|P62851|RS25	126	69	RL24-126-RS25-69	157	125	7	inter
>sp|P46776|RL27A	>sp|P68431|H31	122	47	RL27A-122-H31-47	148	136	7	inter
>sp|P33778|H2B1B	>sp|Q9UI30|TR112	78	76	H2B1B-78-TR112-76	126	125	7	inter
>decoy_33	>sp|Q9Y490|TLN1	381	1518	decoy_33-381-TLN1-1518	246	2541	7	decoy
>sp|P18206|VINC	>sp|P62841|RS15	414	71	VINC-414-RS15-71	1134	145	7	inter
>sp|P08670|VIME	>sp|P08670|VIME	69	230	VIME-69-VIME-230	466	466	7	intra
>sp|Q14980|NUMA1	>sp|Q9UQ80|PA2G4	1119	227	NUMA1-1119-PA2G4-227	2115	394	7	inter
>sp|Q14696|MESD	>sp|O60831|PRAF2	218	28	MESD-218-PRAF2-28	234	178	7	inter
>sp|P11586|C1TC	>sp|Q8NC51|PAIRB	163	47	C1TC-163-PAIRB-47	935	408	7	inter
>sp|P08670|VIME	>sp|P0DMV8|HS71A	372	560	VIME-372-HS71A-560	466	641	7	inter
>sp|P61923|COPZ1	>sp|P61923|COPZ1	44	23	COPZ1-44-COPZ1-23	177	177	7	intra
>sp|P60842|IF4A1	>sp|P60842|IF4A1	363	376	IF4A1-363-IF4A1-376	406	406	7	intra
>sp|O43390|HNRPR	>sp|Q15424|SAFB1	537	676	HNRPR-537-SAFB1-676	633	915	7	inter
>sp|P61247|RS3A	>decoy_39	25	2244	RS3A-25-decoy_39-2244	264	493	7	decoy
>sp|Q13813|SPTN1	>sp|P08670|VIME	1340	372	SPTN1-1340-VIME-372	2472	466	7	inter
>sp|P26373|RL13	>sp|P63261|ACTG	133	105	RL13-133-ACTG-105	211	375	7	inter
>sp|P39656|OST48	>sp|P10809|CH60	373	130	OST48-373-CH60-130	456	573	7	inter
>sp|P10809|CH60	>sp|P31943|HNRH1	400	195	CH60-400-HNRH1-195	573	449	7	inter
>sp|Q01082|SPTB2	>sp|Q12904|AIMP1	829	71	SPTB2-829-AIMP1-71	2364	312	7	inter
>sp|P42704|LPPRC	>sp|P42704|LPPRC	193	235	LPPRC-193-LPPRC-235	1394	1394	7	intra
>sp|P68104|EF1A1	>sp|P10809|CH60	47	187	EF1A1-47-CH60-187	462	573	7	inter
>sp|P23526|SAHH	>sp|P23526|SAHH	100	100	SAHH-100-SAHH-100	432	432	7	intra
>sp|P62937|PPIA	>sp|Q9H910|JUPI2	26	140	PPIA-26-JUPI2-140	165	190	7	inter
>sp|Q16643|DREB	>sp|Q07666|KHDR1	189	200	DREB-189-KHDR1-200	649	443	7	inter
>sp|P78371|TCPB	>sp|Q9Y617|SERC	228	314	TCPB-228-SERC-314	535	370	7	inter
>sp|P17677|NEUM	>sp|Q9NTK5|OLA1	224	381	NEUM-224-OLA1-381	238	396	7	inter
>sp|Q8NBS9|TXND5	>sp|Q8NBS9|TXND5	429	401	TXND5-429-TXND5-401	432	432	7	intra
>sp|P54819|KAD2	>sp|P32969|RL9	141	14	KAD2-141-RL9-14	239	192	7	inter
>sp|P08238|HS90B	>sp|P62906|RL10A	353	125	HS90B-353-RL10A-125	724	217	7	inter
>sp|Q09666|AHNK	>sp|Q09666|AHNK	3336	4943	AHNK-3336-AHNK-4943	5890	5890	7	intra
>sp|P43686|PRS6B	>sp|P62191|PRS4	279	258	PRS6B-279-PRS4-258	418	440	7	inter
>sp|P08670|VIME	>sp|P08670|VIME	193	197	VIME-193-VIME-197	466	466	7	intra
>sp|Q09666|AHNK	>sp|P07900|HS90A	5441	352	AHNK-5441-HS90A-352	5890	732	7	inter
>sp|Q09666|AHNK	>sp|Q09666|AHNK	4893	4881	AHNK-4893-AHNK-4881	5890	5890	7	intra
>sp|P16402|H13	>sp|P11021|BIP	31	54	H13-31-BIP-54	221	654	7	inter
>sp|P11387|TOP1	>sp|P11387|TOP1	472	480	TOP1-472-TOP1-480	765	765	7	intra
>sp|Q93045|STMN2	>sp|P62851|RS25	8	73	STMN2-8-RS25-73	179	125	7	inter
>sp|Q9NR30|DDX21	>sp|P62805|H4	456	88	DDX21-456-H4-88	783	103	7	inter
>sp|P06576|ATPB	>sp|P33778|H2B1B	208	81	ATPB-208-H2B1B-81	529	126	7	inter
>sp|Q01518|CAP1	>sp|P09972|ALDOC	213	22	CAP1-213-ALDOC-22	475	364	7	inter
>sp|O43707|ACTN4	>sp|O43707|ACTN4	454	530	ACTN4-454-ACTN4-530	911	911	7	intra
>sp|Q06830|PRDX1	>decoy_14	13	48	PRDX1-13-decoy_14-48	199	493	7	decoy
>sp|P35579|MYH9	>sp|P08238|HS90B	400	634	MYH9-400-HS90B-634	1960	724	7	inter
>sp|P46781|RS9	>sp|P11021|BIP	40	86	RS9-40-BIP-86	194	654	7	inter
>sp|Q13185|CBX3	>sp|Q13185|CBX3	42	49	CBX3-42-CBX3-49	183	183	7	intra
>sp|P23528|COF1	>sp|P20618|PSB1	130	99	COF1-130-PSB1-99	166	241	7	inter
>sp|P62805|H4	>sp|P30101|PDIA3	75	417	H4-75-PDIA3-417	103	505	7	inter
>sp|P42704|LPPRC	>sp|P42704|LPPRC	1159	1124	LPPRC-1159-LPPRC-1124	1394	1394	7	intra
>sp|P23246|SFPQ	>sp|P62805|H4	206	87	SFPQ-206-H4-87	707	103	7	inter
>sp|P02545|LMNA	>sp|P02545|LMNA	96	200	LMNA-96-LMNA-200	664	664	7	intra
>sp|P13639|EF2	>sp|P13639|EF2	341	42	EF2-341-EF2-42	858	858	7	intra
>sp|Q9Y5B9|SP16H	>sp|Q16527|CSRP2	1041	139	SP16H-1041-CSRP2-139	1047	193	7	inter
>sp|P08238|HS90B	>sp|P08238|HS90B	410	453	HS90B-410-HS90B-453	724	724	7	intra
>sp|P68431|H31	>sp|Q71UI9|H2AV	135	105	H31-135-H2AV-105	136	128	7	inter
>sp|P0C0S8|H2A1	>sp|P0C0S8|H2A1	8	25	H2A1-8-H2A1-25	130	130	7	intra
>sp|Q14980|NUMA1	>sp|P62851|RS25	1394	16	NUMA1-1394-RS25-16	2115	125	7	inter
>sp|O00571|DDX3X	>sp|O75347|TBCA	283	90	DDX3X-283-TBCA-90	662	108	7	inter
>sp|Q71U36|TBA1A	>sp|Q71U36|TBA1A	161	105	TBA1A-161-TBA1A-105	451	451	7	intra
>sp|P46821|MAP1B	>sp|P14618|KPYM	705	216	MAP1B-705-KPYM-216	2468	531	7	inter
>sp|P35579|MYH9	>sp|P35579|MYH9	759	350	MYH9-759-MYH9-350	1960	1960	7	intra
>sp|Q71U36|TBA1A	>sp|Q71U36|TBA1A	399	223	TBA1A-399-TBA1A-223	451	451	7	intra
>sp|P06744|G6PI	>sp|P06744|G6PI	554	429	G6PI-554-G6PI-429	558	558	7	intra
>sp|Q14980|NUMA1	>tr|E7EX44|E7EX44	1268	295	NUMA1-1268-E7EX44-295	2115	557	7	inter
>sp|P78371|TCPB	>sp|P48643|TCPE	282	272	TCPB-282-TCPE-272	535	541	7	inter
>sp|Q16543|CDC37	>sp|Q13813|SPTN1	375	1527	CDC37-375-SPTN1-1527	378	2472	7	inter
>sp|Q13162|PRDX4	>sp|Q06830|PRDX1	107	135	PRDX4-107-PRDX1-135	271	199	7	inter
>sp|P31939|PUR9	>sp|P62805|H4	562	88	PUR9-562-H4-88	592	103	7	inter
>sp|P05141|ADT2	>sp|P08670|VIME	149	230	ADT2-149-VIME-230	298	466	7	inter
>sp|P36542|ATPG	>sp|P10809|CH60	85	187	ATPG-85-CH60-187	298	573	7	inter
>sp|P21333|FLNA	>sp|P08670|VIME	881	166	FLNA-881-VIME-166	2647	466	7	inter
>sp|P49411|EFTU	>sp|P49411|EFTU	285	320	EFTU-285-EFTU-320	452	452	7	intra
>sp|Q13435|SF3B2	>sp|Q14697|GANAB	575	274	SF3B2-575-GANAB-274	895	944	7	inter
>sp|O75083|WDR1	>sp|Q71UI9|H2AV	26	105	WDR1-26-H2AV-105	606	128	7	inter
>sp|P39023|RL3	>sp|P39023|RL3	354	354	RL3-354-RL3-354	403	403	7	intra
>sp|P51665|PSMD7	>tr|E9PRY8|E9PRY8	32	486	PSMD7-32-E9PRY8-486	324	697	7	inter
>sp|P35579|MYH9	>sp|P60660|MYL6	1469	73	MYH9-1469-MYL6-73	1960	151	7	inter
>sp|P62081|RS7	>sp|P0C0S8|H2A1	40	25	RS7-40-H2A1-25	194	130	7	inter
>sp|Q9Y4L1|HYOU1	>sp|P32119|PRDX2	288	24	HYOU1-288-PRDX2-24	999	198	7	inter
>sp|P68431|H31	>sp|Q71UI9|H2AV	60	88	H31-60-H2AV-88	136	128	7	inter
>sp|P62805|H4	>sp|P37837|TALDO	75	105	H4-75-TALDO-105	103	337	7	inter
>sp|P33316|DUT	>sp|P08670|VIME	175	166	DUT-175-VIME-166	252	466	7	inter
>sp|Q06323|PSME1	>sp|Q14847|LASP1	53	116	PSME1-53-LASP1-116	249	261	7	inter
>sp|P62857|RS28	>sp|P46783|RS10	69	61	RS28-69-RS10-61	69	165	7	inter
>sp|P10412|H14	>sp|P17844|DDX5	146	74	H14-146-DDX5-74	219	614	7	inter
>sp|Q9Y6A9|SPCS1	>sp|Q9Y490|TLN1	93	1518	SPCS1-93-TLN1-1518	102	2541	7	inter
>decoy_17	>sp|P26373|RL13	3	54	decoy_17-3-RL13-54	246	211	7	decoy
>sp|P62805|H4	>sp|Q5SSJ5|HP1B3	75	526	H4-75-HP1B3-526	103	553	7	inter
>sp|Q92769|HDAC2	>sp|P60660|MYL6	463	90	HDAC2-463-MYL6-90	488	151	7	inter
>tr|A8MXP9|A8MXP9	>sp|P63261|ACTG	751	57	A8MXP9-751-ACTG-57	895	375	7	inter
>sp|P62805|H4	>sp|P31947|1433S	75	50	H4-75-1433S-50	103	248	7	inter
>sp|P08670|VIME	>sp|P08670|VIME	44	230	VIME-44-VIME-230	466	466	7	intra
>sp|P62805|H4	>sp|Q06323|PSME1	75	79	H4-75-PSME1-79	103	249	7	inter
>sp|P0C0S8|H2A1	>sp|P33778|H2B1B	27	42	H2A1-27-H2B1B-42	130	126	7	inter
>sp|Q13442|HAP28	>sp|Q07020|RL18	153	151	HAP28-153-RL18-151	181	188	7	inter
>sp|Q99497|PARK7	>sp|Q99497|PARK7	187	141	PARK7-187-PARK7-141	189	189	7	intra
>sp|O14813|PHX2A	>sp|Q16181|SEPT7	161	396	PHX2A-161-SEPT7-396	284	437	7	inter
>sp|Q9Y4Z0|LSM4	>sp|P50990|TCPQ	138	330	LSM4-138-TCPQ-330	139	548	7	inter
>sp|Q92499|DDX1	>sp|O60506|HNRPQ	363	512	DDX1-363-HNRPQ-512	740	623	7	inter
>sp|Q12904|AIMP1	>sp|P12814|ACTN1	266	54	AIMP1-266-ACTN1-54	312	892	7	inter
>sp|P16949|STMN1	>sp|P16949|STMN1	22	23	STMN1-22-STMN1-23	149	149	7	intra
>sp|P00558|PGK1	>sp|P00558|PGK1	138	152	PGK1-138-PGK1-152	417	417	7	intra
>sp|P23246|SFPQ	>sp|P62805|H4	206	88	SFPQ-206-H4-88	707	103	7	inter
>sp|P07195|LDHB	>sp|P32969|RL9	154	14	LDHB-154-RL9-14	334	192	7	inter
>sp|O43707|ACTN4	>sp|P12814|ACTN1	454	511	ACTN4-454-ACTN1-511	911	892	7	inter
>sp|P12081|SYHC	>sp|P60660|MYL6	402	105	SYHC-402-MYL6-105	509	151	7	inter
>sp|P35579|MYH9	>sp|P35579|MYH9	79	726	MYH9-79-MYH9-726	1960	1960	7	intra
>sp|Q9UQ80|PA2G4	>sp|P38159|RBMX	196	88	PA2G4-196-RBMX-88	394	391	7	inter
>sp|P35579|MYH9	>sp|P35579|MYH9	206	195	MYH9-206-MYH9-195	1960	1960	7	intra
>sp|P55060|XPO2	>sp|P80723|BASP1	423	32	XPO2-423-BASP1-32	971	227	7	inter
>sp|Q13409|DC1I2	>sp|P68104|EF1A1	23	258	DC1I2-23-EF1A1-258	638	462	7	inter
>sp|P23246|SFPQ	>sp|Q09666|AHNK	205	2410	SFPQ-205-AHNK-2410	707	5890	7	inter
>sp|P62277|RS13	>sp|P62081|RS7	16	163	RS13-16-RS7-163	151	194	7	inter
>sp|Q8NC51|PAIRB	>sp|P26373|RL13	325	82	PAIRB-325-RL13-82	408	211	7	inter
>sp|O14979|HNRDL	>sp|P35579|MYH9	73	1366	HNRDL-73-MYH9-1366	420	1960	7	inter
>sp|P25705|ATPA	>sp|Q92945|FUBP2	432	327	ATPA-432-FUBP2-327	553	711	7	inter
>sp|Q02878|RL6	>tr|G3V4W0|G3V4W0	32	109	RL6-32-G3V4W0-109	288	262	7	inter
>sp|P78371|TCPB	>sp|O43776|SYNC	228	124	TCPB-228-SYNC-124	535	548	7	inter
>sp|O00193|SMAP	>sp|P08670|VIME	174	230	SMAP-174-VIME-230	183	466	7	inter
>sp|P16401|H15	>sp|P13667|PDIA4	182	590	H15-182-PDIA4-590	226	645	7	inter
>sp|P19338|NUCL	>sp|Q09666|AHNK	130	619	NUCL-130-AHNK-619	710	5890	7	inter
>sp|P00338|LDHA	>sp|P07195|LDHB	268	77	LDHA-268-LDHB-77	332	334	7	inter
>sp|P46778|RL21	>sp|P08670|VIME	125	197	RL21-125-VIME-197	160	466	7	inter
>sp|P47914|RL29	>sp|P14625|ENPL	38	446	RL29-38-ENPL-446	159	803	7	inter
>sp|P14625|ENPL	>sp|P14625|ENPL	100	446	ENPL-100-ENPL-446	803	803	7	intra
>sp|P16401|H15	>sp|P38646|GRP75	32	297	H15-32-GRP75-297	226	679	7	inter
>sp|P62241|RS8	>sp|O43390|HNRPR	16	328	RS8-16-HNRPR-328	208	633	7	inter
>sp|P04075|ALDOA	>sp|Q14247|SRC8	107	354	ALDOA-107-SRC8-354	364	550	7	inter
>sp|Q15084|PDIA6	>sp|Q14194|DPYL1	327	409	PDIA6-327-DPYL1-409	440	572	7	inter
>sp|P02545|LMNA	>sp|P19338|NUCL	129	633	LMNA-129-NUCL-633	664	710	7	inter
>sp|Q00839|HNRPU	>sp|Q00839|HNRPU	252	629	HNRPU-252-HNRPU-629	825	825	7	intra
>sp|P61081|UBC12	>sp|P61081|UBC12	88	88	UBC12-88-UBC12-88	183	183	7	intra
>sp|P46778|RL21	>sp|P17844|DDX5	134	202	RL21-134-DDX5-202	160	614	7	inter
>sp|P27635|RL10	>tr|A0A087WWU8|A0A087WWU8	123	140	RL10-123-A0A087WWU8-140	214	227	7	inter
>sp|P07237|PDIA1	>sp|P21333|FLNA	406	2273	PDIA1-406-FLNA-2273	508	2647	7	inter
>sp|Q9Y265|RUVB1	>sp|P31943|HNRH1	19	195	RUVB1-19-HNRH1-195	456	449	7	inter
>sp|P78371|TCPB	>sp|Q09666|AHNK	78	649	TCPB-78-AHNK-649	535	5890	7	inter
>sp|P39023|RL3	>sp|P39023|RL3	153	198	RL3-153-RL3-198	403	403	7	intra
>sp|P52943|CRIP2	>sp|O94826|TOM70	106	179	CRIP2-106-TOM70-179	208	608	7	inter
>tr|E7EX44|E7EX44	>tr|E7EX44|E7EX44	295	276	E7EX44-295-E7EX44-276	557	557	7	intra
>decoy_33	>sp|P23396|RS3	381	60	decoy_33-381-RS3-60	246	243	7	decoy
>sp|P08670|VIME	>sp|P08670|VIME	75	230	VIME-75-VIME-230	466	466	7	intra
>tr|E7EX44|E7EX44	>sp|P16949|STMN1	329	21	E7EX44-329-STMN1-21	557	149	7	inter
>sp|P08670|VIME	>sp|P08670|VIME	10	230	VIME-10-VIME-230	466	466	7	intra
>sp|Q01082|SPTB2	>sp|Q01082|SPTB2	42	49	SPTB2-42-SPTB2-49	2364	2364	7	intra
>tr|A0A087WWU8|A0A087WWU8	>tr|A0A087WWU8|A0A087WWU8	110	120	A0A087WWU8-110-A0A087WWU8-120	227	227	7	intra
>sp|P38646|GRP75	>sp|Q01082|SPTB2	16	489	GRP75-16-SPTB2-489	679	2364	7	inter
>sp|P62805|H4	>sp|Q09666|AHNK	88	690	H4-88-AHNK-690	103	5890	7	inter
>sp|P07900|HS90A	>sp|P00505|AATM	352	333	HS90A-352-AATM-333	732	430	7	inter
>sp|P35998|PRS7	>sp|Q13442|HAP28	106	103	PRS7-106-HAP28-103	433	181	7	inter
>sp|P25205|MCM3	>sp|Q07020|RL18	212	86	MCM3-212-RL18-86	808	188	7	inter
>sp|P42766|RL35	>sp|P42766|RL35	17	17	RL35-17-RL35-17	123	123	7	intra
>sp|P40429|RL13A	>sp|P40429|RL13A	35	100	RL13A-35-RL13A-100	203	203	7	intra
>sp|Q92522|H1X	>sp|P25705|ATPA	152	12	H1X-152-ATPA-12	213	553	7	inter
>sp|P61353|RL27	>sp|Q16630|CPSF6	57	74	RL27-57-CPSF6-74	136	551	7	inter
>sp|P61978|HNRPK	>sp|P62841|RS15	294	72	HNRPK-294-RS15-72	463	145	7	inter
>sp|Q15691|MARE1	>sp|P62829|RL23	81	60	MARE1-81-RL23-60	268	140	7	inter
>sp|Q04323|UBXN1	>decoy_33	238	676	UBXN1-238-decoy_33-676	297	493	7	decoy
>sp|Q9NTK5|OLA1	>sp|Q99880|H2B1L	200	81	OLA1-200-H2B1L-81	396	126	7	inter
>sp|Q7L1Q6|BZW1	>sp|O75947|ATP5H	315	117	BZW1-315-ATP5H-117	419	161	7	inter
>sp|O43852|CALU	>sp|O43852|CALU	170	168	CALU-170-CALU-168	315	315	7	intra
>sp|Q13247|SRSF6	>sp|Q13813|SPTN1	104	1553	SRSF6-104-SPTN1-1553	344	2472	7	inter
>decoy_39	>sp|P08238|HS90B	493	634	decoy_39-493-HS90B-634	246	724	7	decoy
>sp|P0C0S8|H2A1	>sp|P33778|H2B1B	34	40	H2A1-34-H2B1B-40	130	126	7	inter
>sp|P40939|ECHA	>sp|P19338|NUCL	566	327	ECHA-566-NUCL-327	763	710	7	inter
>sp|Q01813|PFKAP	>sp|Q01813|PFKAP	571	633	PFKAP-571-PFKAP-633	784	784	7	intra
>sp|P68431|H31	>sp|Q8NC51|PAIRB	34	47	H31-34-PAIRB-47	136	408	7	inter
>sp|P35998|PRS7	>tr|A0A087WWU8|A0A087WWU8	19	120	PRS7-19-A0A087WWU8-120	433	227	7	inter
>sp|Q9UKY7|CDV3	>sp|P26583|HMGB2	208	166	CDV3-208-HMGB2-166	258	209	7	inter
>sp|P33991|MCM4	>sp|Q14566|MCM6	426	216	MCM4-426-MCM6-216	863	821	7	inter
>sp|P84098|RL19	>sp|P63261|ACTG	159	367	RL19-159-ACTG-367	196	375	7	inter
>sp|P62805|H4	>sp|P0C0S8|H2A1	45	111	H4-45-H2A1-111	103	130	7	inter
>sp|P67936|TPM4	>sp|P63261|ACTG	31	323	TPM4-31-ACTG-323	248	375	7	inter
>sp|P49006|MRP	>sp|P50990|TCPQ	104	216	MRP-104-TCPQ-216	195	548	7	inter
>sp|P04075|ALDOA	>sp|P04075|ALDOA	37	51	ALDOA-37-ALDOA-51	364	364	7	intra
>sp|P09651|ROA1	>sp|Q13813|SPTN1	100	833	ROA1-100-SPTN1-833	372	2472	7	inter
>sp|P16401|H15	>tr|K7ELL7|K7ELL7	32	391	H15-32-K7ELL7-391	226	535	7	inter
>sp|P63244|RACK1	>sp|P27824|CALX	123	288	RACK1-123-CALX-288	317	592	7	inter
>sp|Q71U36|TBA1A	>sp|Q71U36|TBA1A	399	399	TBA1A-399-TBA1A-399	451	451	7	intra
>decoy_41	>sp|Q12904|AIMP1	2409	71	decoy_41-2409-AIMP1-71	246	312	7	decoy
>sp|P02545|LMNA	>sp|P62805|H4	373	88	LMNA-373-H4-88	664	103	7	inter
>tr|A0A1C7CYX9|A0A1C7CYX9	>tr|A0A1C7CYX9|A0A1C7CYX9	500	582	A0A1C7CYX9-500-A0A1C7CYX9-582	677	677	7	intra
>sp|Q07021|C1QBP	>sp|Q07021|C1QBP	99	89	C1QBP-99-C1QBP-89	282	282	7	intra
>sp|P09429|HMGB1	>sp|Q92598|HS105	121	231	HMGB1-121-HS105-231	215	858	7	inter
>sp|P11387|TOP1	>sp|P00558|PGK1	215	287	TOP1-215-PGK1-287	765	417	7	inter
>sp|P06748|NPM	>sp|P06748|NPM	273	285	NPM-273-NPM-285	294	294	7	intra
>sp|Q9Y490|TLN1	>sp|P22234|PUR6	896	119	TLN1-896-PUR6-119	2541	425	7	inter
>sp|P48735|IDHP	>sp|P48735|IDHP	248	167	IDHP-248-IDHP-167	452	452	7	intra
>sp|P16949|STMN1	>sp|P16949|STMN1	118	118	STMN1-118-STMN1-118	149	149	7	intra
>sp|P09429|HMGB1	>sp|P09429|HMGB1	162	162	HMGB1-162-HMGB1-162	215	215	7	intra
>sp|P08238|HS90B	>sp|P08238|HS90B	352	390	HS90B-352-HS90B-390	724	724	7	intra
>sp|Q16352|AINX	>sp|P33991|MCM4	194	389	AINX-194-MCM4-389	499	863	7	inter
>sp|P62805|H4	>sp|Q01130|SRSF2	75	206	H4-75-SRSF2-206	103	221	7	inter
>sp|P08670|VIME	>sp|P08670|VIME	316	150	VIME-316-VIME-150	466	466	7	intra
>sp|O43390|HNRPR	>sp|P33991|MCM4	221	727	HNRPR-221-MCM4-727	633	863	7	inter
>sp|P68431|H31	>sp|P0C0S8|H2A1	53	111	H31-53-H2A1-111	136	130	7	inter
>sp|P09429|HMGB1	>sp|P26583|HMGB2	121	105	HMGB1-121-HMGB2-105	215	209	7	inter
>sp|P16403|H12	>sp|Q08211|DHX9	145	60	H12-145-DHX9-60	213	1270	7	inter
>sp|P16403|H12	>sp|P43487|RANG	31	84	H12-31-RANG-84	213	201	7	inter
>sp|Q9Y230|RUVB2	>sp|O60506|HNRPQ	129	512	RUVB2-129-HNRPQ-512	463	623	7	inter
>sp|P37802|TAGL2	>sp|Q96CT7|CC124	12	192	TAGL2-12-CC124-192	199	223	7	inter
>sp|P62081|RS7	>sp|P62081|RS7	146	157	RS7-146-RS7-157	194	194	7	intra
>sp|P19338|NUCL	>sp|P14174|MIF	278	74	NUCL-278-MIF-74	710	115	7	inter
>sp|O75533|SF3B1	>sp|P62979|RS27A	20	20	SF3B1-20-RS27A-20	1304	156	7	inter
>sp|Q16352|AINX	>sp|O75083|WDR1	35	122	AINX-35-WDR1-122	499	606	7	inter
>sp|P10412|H14	>sp|P49736|MCM2	104	500	H14-104-MCM2-500	219	904	7	inter
>sp|O75369|FLNB	>sp|P62750|RL23A	1238	14	FLNB-1238-RL23A-14	2602	156	7	inter
>sp|Q92522|H1X	>sp|P12236|ADT3	193	149	H1X-193-ADT3-149	213	298	7	inter
>sp|P62701|RS4X	>sp|P46781|RS9	261	87	RS4X-261-RS9-87	263	194	7	inter
>sp|P68431|H31	>sp|P61513|RL37A	62	24	H31-62-RL37A-24	136	92	7	inter
>sp|P26378|ELAV4	>sp|P62701|RS4X	137	90	ELAV4-137-RS4X-90	380	263	7	inter
>decoy_54	>sp|Q15393|SF3B3	288	1200	decoy_54-288-SF3B3-1200	246	1217	7	decoy
>sp|P31948|STIP1	>decoy_41	122	4309	STIP1-122-decoy_41-4309	543	493	7	decoy
>sp|Q08945|SSRP1	>sp|Q08945|SSRP1	74	48	SSRP1-74-SSRP1-48	709	709	7	intra
>sp|Q13838|DX39B	>sp|Q13838|DX39B	136	335	DX39B-136-DX39B-335	428	428	7	intra
>sp|P08708|RS17	>sp|Q9NQC3|RTN4	27	815	RS17-27-RTN4-815	135	1192	7	inter
>sp|P08670|VIME	>sp|P08670|VIME	407	457	VIME-407-VIME-457	466	466	7	intra
>sp|Q9H299|SH3L3	>sp|P53396|ACLY	56	54	SH3L3-56-ACLY-54	93	1101	7	inter
>sp|P04843|RPN1	>sp|Q9NYF8|BCLF1	98	173	RPN1-98-BCLF1-173	607	920	7	inter
>sp|P22626|ROA2	>sp|Q92841|DDX17	126	28	ROA2-126-DDX17-28	353	729	7	inter
>sp|P18754|RCC1	>sp|O75874|IDHC	331	147	RCC1-331-IDHC-147	421	414	7	inter
>sp|O75822|EIF3J	>sp|Q15233|NONO	80	292	EIF3J-80-NONO-292	258	471	7	inter
>sp|P62263|RS14	>sp|Q99880|H2B1L	115	81	RS14-115-H2B1L-81	151	126	7	inter
>sp|Q5SSJ5|HP1B3	>sp|P35579|MYH9	465	1512	HP1B3-465-MYH9-1512	553	1960	7	inter
>sp|Q99880|H2B1L	>tr|D6R9P3|D6R9P3	10	204	H2B1L-10-D6R9P3-204	126	280	7	inter
>sp|P50990|TCPQ	>sp|P80723|BASP1	332	82	TCPQ-332-BASP1-82	548	227	7	inter
>sp|P07900|HS90A	>sp|Q15233|NONO	656	198	HS90A-656-NONO-198	732	471	7	inter
>sp|Q5SSJ5|HP1B3	>sp|Q86V81|THOC4	306	73	HP1B3-306-THOC4-73	553	257	7	inter
>sp|P21333|FLNA	>sp|P21333|FLNA	526	2273	FLNA-526-FLNA-2273	2647	2647	7	intra
>sp|Q14980|NUMA1	>sp|P08238|HS90B	1530	633	NUMA1-1530-HS90B-633	2115	724	7	inter
>sp|P68431|H31	>sp|P08670|VIME	53	433	H31-53-VIME-433	136	466	7	inter
>tr|Q5TCU3|Q5TCU3	>sp|P08670|VIME	156	192	Q5TCU3-156-VIME-192	284	466	7	inter
>decoy_41	>sp|P11142|HSP7C	551	61	decoy_41-551-HSP7C-61	246	646	7	decoy
>sp|O75390|CISY	>sp|P23396|RS3	47	60	CISY-47-RS3-60	466	243	7	inter
>sp|P33991|MCM4	>sp|P33991|MCM4	722	726	MCM4-722-MCM4-726	863	863	7	intra
>sp|O75369|FLNB	>sp|O75369|FLNB	2093	2093	FLNB-2093-FLNB-2093	2602	2602	7	intra
>sp|Q14980|NUMA1	>sp|Q14980|NUMA1	730	730	NUMA1-730-NUMA1-730	2115	2115	7	intra
>sp|Q00325|MPCP	>tr|B1AK87|B1AK87	221	250	MPCP-221-B1AK87-250	362	260	7	inter
>sp|P31948|STIP1	>sp|P39023|RL3	122	354	STIP1-122-RL3-354	543	403	7	inter
>sp|Q15370|ELOB	>sp|Q9ULV4|COR1C	41	234	ELOB-41-COR1C-234	118	474	7	inter
>sp|P10412|H14	>sp|P10412|H14	181	59	H14-181-H14-59	219	219	7	intra

## Sheet: RA
Supplementary Data 4: Cross-link in RA differentiated SH-SY5Y cells.
Cells were differentiated using RA and cross-linked with formaldehyde. Cross-links were analysed with 'Formaldehyde Cross-link Analyser' (see Methods section for details). The accession numbers of the cross-linked proteins (protein_a and protein_b), the cross-linking site (abs_pos_a and abs_pos_b), the protein length, the score of the identified cross-link and the cross-linking type are given. Th…
protein_a	protein_b	abs_pos_a	abs_pos_b	crosslinks_ab	length_protein_a	length_protein_b	score	crosslink_type
>sp|O00231|PSD11	>sp|O00231|PSD11	162	151	PSD11-162-PSD11-151	422	422	2	intra
>sp|O00299|CLIC1	>sp|O00299|CLIC1	55	45	CLIC1-55-CLIC1-45	241	241	3	intra
>sp|O00571|DDX3X	>sp|O00571|DDX3X	484	497	DDX3X-484-DDX3X-497	662	662	1	intra
>sp|O14531|DPYL4	>sp|P29401|TKT	242	573	DPYL4-242-TKT-573	572	623	3	inter
>sp|O14818|PSA7	>sp|O14818|PSA7	210	221	PSA7-210-PSA7-221	248	248	1	intra
>sp|O15144|ARPC2	>sp|O15144|ARPC2	272	264	ARPC2-272-ARPC2-264	300	300	3	intra
>sp|O15144|ARPC2	>sp|O15144|ARPC2	185	197	ARPC2-185-ARPC2-197	300	300	2	intra
>sp|O15144|ARPC2	>sp|P61158|ARP3	264	64	ARPC2-264-ARP3-64	300	418	1	inter
>sp|O15240|VGF	>sp|O15240|VGF	173	186	VGF-173-VGF-186	615	615	1	intra
>sp|O15240|VGF	>sp|O15240|VGF	173	197	VGF-173-VGF-197	615	615	1	intra
>sp|O15240|VGF	>sp|O15240|VGF	275	289	VGF-275-VGF-289	615	615	1	intra
>sp|O15240|VGF	>sp|O15240|VGF	425	446	VGF-425-VGF-446	615	615	1	intra
>sp|O15240|VGF	>sp|O15240|VGF	197	246	VGF-197-VGF-246	615	615	2	intra
>sp|O15240|VGF	>sp|O15240|VGF	173	183	VGF-173-VGF-183	615	615	3	intra
>sp|O15240|VGF	>sp|O15240|VGF	173	215	VGF-173-VGF-215	615	615	3	intra
>sp|O15511|ARPC5	>sp|O15511|ARPC5	141	102	ARPC5-141-ARPC5-102	151	151	2	intra
>sp|O15511|ARPC5	>sp|P59998|ARPC4	147	49	ARPC5-147-ARPC4-49	151	168	2	inter
>sp|O43707|ACTN4	>sp|O43707|ACTN4	318	331	ACTN4-318-ACTN4-331	911	911	1	intra
>sp|O43707|ACTN4	>sp|O43707|ACTN4	121	160	ACTN4-121-ACTN4-160	911	911	2	intra
>sp|O43707|ACTN4	>sp|O43707|ACTN4	765	372	ACTN4-765-ACTN4-372	911	911	1	intra
>sp|O43707|ACTN4	>sp|O43707|ACTN4	179	205	ACTN4-179-ACTN4-205	911	911	1	intra
>sp|O43707|ACTN4	>sp|O43707|ACTN4	445	463	ACTN4-445-ACTN4-463	911	911	2	intra
>sp|O43707|ACTN4	>sp|P12814|ACTN1	765	353	ACTN4-765-ACTN1-353	911	892	1	inter
>sp|O43809|CPSF5	>sp|P13639|EF2	77	42	CPSF5-77-EF2-42	227	858	3	inter
>sp|O43852|CALU	>sp|O43852|CALU	170	168	CALU-170-CALU-168	315	315	3	intra
>sp|O60506|HNRPQ	>sp|O60506|HNRPQ	351	276	HNRPQ-351-HNRPQ-276	623	623	2	intra
>sp|O60506|HNRPQ	>sp|O60506|HNRPQ	250	275	HNRPQ-250-HNRPQ-275	623	623	2	intra
>sp|O60701|UGDH	>sp|O60701|UGDH	427	437	UGDH-427-UGDH-437	494	494	1	intra
>sp|O75367|H2AY	>sp|O75367|H2AY	246	262	H2AY-246-H2AY-262	372	372	2	intra
>sp|O75369|FLNB	>sp|O75369|FLNB	952	967	FLNB-952-FLNB-967	2602	2602	1	intra
>sp|O75369|FLNB	>sp|O75369|FLNB	843	753	FLNB-843-FLNB-753	2602	2602	1	intra
>sp|O75369|FLNB	>sp|O75369|FLNB	969	941	FLNB-969-FLNB-941	2602	2602	1	intra
>sp|O75369|FLNB	>sp|O75369|FLNB	941	967	FLNB-941-FLNB-967	2602	2602	1	intra
>sp|O75369|FLNB	>sp|O75369|FLNB	843	817	FLNB-843-FLNB-817	2602	2602	1	intra
>sp|O75369|FLNB	>sp|O75369|FLNB	356	266	FLNB-356-FLNB-266	2602	2602	1	intra
>sp|O75369|FLNB	>sp|O75369|FLNB	687	708	FLNB-687-FLNB-708	2602	2602	2	intra
>sp|O75369|FLNB	>sp|O75369|FLNB	1431	1503	FLNB-1431-FLNB-1503	2602	2602	3	intra
>sp|O75369|FLNB	>sp|O75369|FLNB	1556	1577	FLNB-1556-FLNB-1577	2602	2602	2	intra
>sp|O75369|FLNB	>sp|O75369|FLNB	465	545	FLNB-465-FLNB-545	2602	2602	3	intra
>sp|O75369|FLNB	>sp|P68032|ACTC	1462	76	FLNB-1462-ACTC-76	2602	377	3	inter
>sp|O75369|FLNB	>sp|Q99880|H2B1L	2228	103	FLNB-2228-H2B1L-103	2602	126	3	inter
>sp|O75874|IDHC	>sp|O75874|IDHC	209	127	IDHC-209-IDHC-127	414	414	2	intra
>sp|O76003|GLRX3	>sp|O76003|GLRX3	106	122	GLRX3-106-GLRX3-122	335	335	1	intra
>sp|P00338|LDHA	>sp|P00338|LDHA	313	223	LDHA-313-LDHA-223	332	332	1	intra
>sp|P00338|LDHA	>sp|P00338|LDHA	312	223	LDHA-312-LDHA-223	332	332	1	intra
>sp|P00338|LDHA	>sp|P00338|LDHA	19	91	LDHA-19-LDHA-91	332	332	3	intra
>sp|P00338|LDHA	>sp|P00338|LDHA	324	312	LDHA-324-LDHA-312	332	332	3	intra
>sp|P00338|LDHA	>sp|P07195|LDHB	19	90	LDHA-19-LDHB-90	332	334	1	inter
>sp|P00367|DHE3	>sp|P00367|DHE3	77	411	DHE3-77-DHE3-411	558	558	1	intra
>sp|P00505|AATM	>sp|P00505|AATM	87	342	AATM-87-AATM-342	430	430	2	intra
>sp|P00558|PGK1	>sp|P00558|PGK1	329	287	PGK1-329-PGK1-287	417	417	1	intra
>sp|P00558|PGK1	>sp|P00558|PGK1	136	72	PGK1-136-PGK1-72	417	417	1	intra
>sp|P00558|PGK1	>sp|P00558|PGK1	144	152	PGK1-144-PGK1-152	417	417	3	intra
>sp|P00558|PGK1	>sp|P00558|PGK1	328	287	PGK1-328-PGK1-287	417	417	2	intra
>sp|P02545|LMNA	>sp|P02545|LMNA	271	360	LMNA-271-LMNA-360	664	664	2	intra
>sp|P02545|LMNA	>sp|P02545|LMNA	341	287	LMNA-341-LMNA-287	664	664	2	intra
>sp|P02545|LMNA	>sp|P02545|LMNA	96	105	LMNA-96-LMNA-105	664	664	2	intra
>sp|P02545|LMNA	>sp|P02545|LMNA	267	21	LMNA-267-LMNA-21	664	664	2	intra
>sp|P02545|LMNA	>sp|P02545|LMNA	325	308	LMNA-325-LMNA-308	664	664	2	intra
>sp|P04075|ALDOA	>sp|P04075|ALDOA	22	95	ALDOA-22-ALDOA-95	364	364	1	intra
>sp|P04075|ALDOA	>sp|P04075|ALDOA	95	22	ALDOA-95-ALDOA-22	364	364	1	intra
>sp|P04406|G3P	>sp|P04406|G3P	193	239	G3P-193-G3P-239	335	335	1	intra
>sp|P04406|G3P	>sp|P04406|G3P	193	207	G3P-193-G3P-207	335	335	1	intra
>sp|P04406|G3P	>sp|P04406|G3P	129	152	G3P-129-G3P-152	335	335	1	intra
>sp|P04792|HSPB1	>sp|P04792|HSPB1	119	186	HSPB1-119-HSPB1-186	205	205	2	intra
>sp|P04792|HSPB1	>sp|P04792|HSPB1	203	186	HSPB1-203-HSPB1-186	205	205	2	intra
>sp|P04843|RPN1	>sp|P04843|RPN1	120	98	RPN1-120-RPN1-98	607	607	1	intra
>sp|P05023|AT1A1	>sp|P05023|AT1A1	514	486	AT1A1-514-AT1A1-486	1023	1023	1	intra
>sp|P05023|AT1A1	>sp|P05023|AT1A1	718	617	AT1A1-718-AT1A1-617	1023	1023	2	intra
>sp|P05141|ADT2	>sp|P08670|VIME	149	230	ADT2-149-VIME-230	298	466	3	inter
>sp|P05198|IF2A	>sp|P05198|IF2A	150	96	IF2A-150-IF2A-96	315	315	2	intra
>sp|P05556|ITB1	>sp|P05556|ITB1	676	687	ITB1-676-ITB1-687	798	798	1	intra
>sp|P05556|ITB1	>sp|P05556|ITB1	98	131	ITB1-98-ITB1-131	798	798	1	intra
>sp|P05556|ITB1	>sp|P05556|ITB1	98	112	ITB1-98-ITB1-112	798	798	2	intra
>sp|P06576|ATPB	>sp|P06576|ATPB	152	253	ATPB-152-ATPB-253	529	529	2	intra
>sp|P06733|ENOA	>sp|P06733|ENOA	61	44	ENOA-61-ENOA-44	434	434	1	intra
>sp|P06733|ENOA	>sp|P06733|ENOA	332	297	ENOA-332-ENOA-297	434	434	1	intra
>sp|P06733|ENOA	>sp|P06733|ENOA	400	191	ENOA-400-ENOA-191	434	434	1	intra
>sp|P06733|ENOA	>sp|P06733|ENOA	418	145	ENOA-418-ENOA-145	434	434	1	intra
>sp|P06733|ENOA	>sp|P06733|ENOA	67	44	ENOA-67-ENOA-44	434	434	1	intra
>sp|P06733|ENOA	>sp|P06733|ENOA	332	295	ENOA-332-ENOA-295	434	434	1	intra
>sp|P06733|ENOA	>sp|P06733|ENOA	259	273	ENOA-259-ENOA-273	434	434	2	intra
>sp|P06733|ENOA	>sp|P06733|ENOA	61	20	ENOA-61-ENOA-20	434	434	2	intra
>sp|P06733|ENOA	>sp|P06733|ENOA	191	20	ENOA-191-ENOA-20	434	434	2	intra
>sp|P06744|G6PI	>sp|P06744|G6PI	554	429	G6PI-554-G6PI-429	558	558	3	intra
>sp|P06748|NPM	>sp|P06748|NPM	199	36	NPM-199-NPM-36	294	294	1	intra
>sp|P06748|NPM	>sp|P06748|NPM	263	286	NPM-263-NPM-286	294	294	1	intra
>sp|P07195|LDHB	>sp|P00338|LDHA	155	11	LDHB-155-LDHA-11	334	332	3	inter
>sp|P07195|LDHB	>sp|P00338|LDHA	16	91	LDHB-16-LDHA-91	334	332	1	inter
>sp|P07195|LDHB	>sp|P00338|LDHA	155	15	LDHB-155-LDHA-15	334	332	2	inter
>sp|P07195|LDHB	>sp|P07195|LDHB	16	90	LDHB-16-LDHB-90	334	334	1	intra
>sp|P07237|PDIA1	>sp|P07237|PDIA1	37	90	PDIA1-37-PDIA1-90	508	508	1	intra
>sp|P07305|H10	>sp|P07305|H10	48	67	H10-48-H10-67	194	194	1	intra
>sp|P07305|H10	>sp|P07305|H10	92	81	H10-92-H10-81	194	194	1	intra
>sp|P07305|H10	>sp|P68104|EF1A1	120	234	H10-120-EF1A1-234	194	462	2	inter
>sp|P07355|ANXA2	>sp|P07355|ANXA2	301	20	ANXA2-301-ANXA2-20	339	339	2	intra
>sp|P07437|TBB5	>sp|P68371|TBB4B	55	114	TBB5-55-TBB4B-114	444	445	2	inter
>sp|P07737|PROF1	>sp|P07737|PROF1	122	132	PROF1-122-PROF1-132	140	140	3	intra
>sp|P07737|PROF1	>sp|P63261|ACTG	83	107	PROF1-83-ACTG-107	140	375	2	inter
>sp|P07900|HS90A	>sp|P07900|HS90A	343	440	HS90A-343-HS90A-440	732	732	1	intra
>sp|P07900|HS90A	>sp|P07900|HS90A	570	642	HS90A-570-HS90A-642	732	732	2	intra
>sp|P07900|HS90A	>sp|P07900|HS90A	440	351	HS90A-440-HS90A-351	732	732	2	intra
>sp|P07900|HS90A	>sp|P07900|HS90A	180	79	HS90A-180-HS90A-79	732	732	2	intra
>sp|P07900|HS90A	>sp|P07900|HS90A	180	78	HS90A-180-HS90A-78	732	732	2	intra
>sp|P07900|HS90A	>sp|P07900|HS90A	642	557	HS90A-642-HS90A-557	732	732	2	intra
>sp|P07900|HS90A	>sp|P07900|HS90A	641	557	HS90A-641-HS90A-557	732	732	2	intra
>sp|P07900|HS90A	>sp|P07900|HS90A	492	556	HS90A-492-HS90A-556	732	732	2	intra
>sp|P07900|HS90A	>sp|P07900|HS90A	624	640	HS90A-624-HS90A-640	732	732	2	intra
>sp|P07900|HS90A	>sp|P08238|HS90B	82	279	HS90A-82-HS90B-279	732	724	1	inter
>sp|P08133|ANXA6	>sp|P08133|ANXA6	294	575	ANXA6-294-ANXA6-575	673	673	1	intra
>sp|P08133|ANXA6	>sp|P08133|ANXA6	107	147	ANXA6-107-ANXA6-147	673	673	1	intra
>sp|P08238|HS90B	>sp|P07900|HS90A	280	82	HS90B-280-HS90A-82	724	732	1	inter
>sp|P08238|HS90B	>sp|P07900|HS90A	683	656	HS90B-683-HS90A-656	724	732	1	inter
>sp|P08238|HS90B	>sp|P07900|HS90A	353	353	HS90B-353-HS90A-353	724	732	4	inter
>sp|P08238|HS90B	>sp|P08238|HS90B	335	432	HS90B-335-HS90B-432	724	724	1	intra
>sp|P08238|HS90B	>sp|P08238|HS90B	78	279	HS90B-78-HS90B-279	724	724	1	intra
>sp|P08238|HS90B	>sp|P08238|HS90B	432	343	HS90B-432-HS90B-343	724	724	1	intra
>sp|P08238|HS90B	>sp|P08238|HS90B	78	280	HS90B-78-HS90B-280	724	724	1	intra
>sp|P08238|HS90B	>sp|P08238|HS90B	683	648	HS90B-683-HS90B-648	724	724	1	intra
>sp|P08238|HS90B	>sp|P08238|HS90B	432	344	HS90B-432-HS90B-344	724	724	2	intra
>sp|P08238|HS90B	>sp|P08238|HS90B	499	549	HS90B-499-HS90B-549	724	724	1	intra
>sp|P08238|HS90B	>sp|P08238|HS90B	398	326	HS90B-398-HS90B-326	724	724	1	intra
>sp|P08238|HS90B	>sp|P08238|HS90B	175	65	HS90B-175-HS90B-65	724	724	1	intra
>sp|P08238|HS90B	>sp|P08238|HS90B	499	546	HS90B-499-HS90B-546	724	724	1	intra
>sp|P08238|HS90B	>sp|P08238|HS90B	562	634	HS90B-562-HS90B-634	724	724	2	intra
>sp|P08238|HS90B	>sp|P08238|HS90B	175	63	HS90B-175-HS90B-63	724	724	2	intra
>sp|P08238|HS90B	>sp|P08238|HS90B	616	632	HS90B-616-HS90B-632	724	724	2	intra
>sp|P08238|HS90B	>sp|P08238|HS90B	499	543	HS90B-499-HS90B-543	724	724	2	intra
>sp|P08238|HS90B	>sp|P11142|HSP7C	69	96	HS90B-69-HSP7C-96	724	646	1	inter
>sp|P08670|VIME	>sp|P08670|VIME	193	191	VIME-193-VIME-191	466	466	1	intra
>sp|P08670|VIME	>sp|P08670|VIME	193	198	VIME-193-VIME-198	466	466	1	intra
>sp|P08670|VIME	>sp|P08670|VIME	44	372	VIME-44-VIME-372	466	466	1	intra
>sp|P08670|VIME	>sp|P08670|VIME	126	433	VIME-126-VIME-433	466	466	1	intra
>sp|P08670|VIME	>sp|P08670|VIME	192	182	VIME-192-VIME-182	466	466	1	intra
>sp|P08670|VIME	>sp|P08670|VIME	69	372	VIME-69-VIME-372	466	466	1	intra
>sp|P08670|VIME	>sp|P08670|VIME	165	108	VIME-165-VIME-108	466	466	1	intra
>sp|P08670|VIME	>sp|P08670|VIME	166	44	VIME-166-VIME-44	466	466	1	intra
>sp|P08670|VIME	>sp|P08670|VIME	69	192	VIME-69-VIME-192	466	466	2	intra
>sp|P08670|VIME	>sp|P08670|VIME	75	372	VIME-75-VIME-372	466	466	2	intra
>sp|P08670|VIME	>sp|P08670|VIME	230	153	VIME-230-VIME-153	466	466	1	intra
>sp|P08670|VIME	>sp|P08670|VIME	289	385	VIME-289-VIME-385	466	466	1	intra
>sp|P08670|VIME	>sp|P08670|VIME	192	191	VIME-192-VIME-191	466	466	1	intra
>sp|P08670|VIME	>sp|P08670|VIME	231	153	VIME-231-VIME-153	466	466	1	intra
>sp|P08670|VIME	>sp|P08670|VIME	192	192	VIME-192-VIME-192	466	466	1	intra
>sp|P08670|VIME	>sp|P08670|VIME	153	230	VIME-153-VIME-230	466	466	1	intra
>sp|P08670|VIME	>sp|P08670|VIME	75	192	VIME-75-VIME-192	466	466	1	intra
>sp|P08670|VIME	>sp|P08670|VIME	22	230	VIME-22-VIME-230	466	466	1	intra
>sp|P08670|VIME	>sp|P08670|VIME	164	230	VIME-164-VIME-230	466	466	1	intra
>sp|P08670|VIME	>sp|P08670|VIME	164	108	VIME-164-VIME-108	466	466	1	intra
>sp|P08670|VIME	>sp|P08670|VIME	277	108	VIME-277-VIME-108	466	466	1	intra
>sp|P08670|VIME	>sp|P08670|VIME	299	372	VIME-299-VIME-372	466	466	2	intra
>sp|P08670|VIME	>sp|P08670|VIME	443	137	VIME-443-VIME-137	466	466	3	intra
>sp|P08670|VIME	>sp|P08670|VIME	192	197	VIME-192-VIME-197	466	466	1	intra
>sp|P08670|VIME	>sp|P08670|VIME	192	198	VIME-192-VIME-198	466	466	1	intra
>sp|P08670|VIME	>sp|P08670|VIME	446	460	VIME-446-VIME-460	466	466	1	intra
>sp|P08670|VIME	>sp|P08670|VIME	372	303	VIME-372-VIME-303	466	466	1	intra
>sp|P08670|VIME	>sp|P08670|VIME	372	40	VIME-372-VIME-40	466	466	1	intra
>sp|P08670|VIME	>sp|P08670|VIME	310	230	VIME-310-VIME-230	466	466	1	intra
>sp|P08670|VIME	>sp|P08670|VIME	328	230	VIME-328-VIME-230	466	466	1	intra
>sp|P08670|VIME	>sp|P08670|VIME	191	191	VIME-191-VIME-191	466	466	1	intra
>sp|P08670|VIME	>sp|P08670|VIME	22	333	VIME-22-VIME-333	466	466	1	intra
>sp|P08670|VIME	>sp|P08670|VIME	372	85	VIME-372-VIME-85	466	466	1	intra
>sp|P08670|VIME	>sp|P08670|VIME	137	457	VIME-137-VIME-457	466	466	1	intra
>sp|P08670|VIME	>sp|P08670|VIME	372	61	VIME-372-VIME-61	466	466	1	intra
>sp|P08670|VIME	>sp|P08670|VIME	164	90	VIME-164-VIME-90	466	466	1	intra
>sp|P08670|VIME	>sp|P08670|VIME	166	22	VIME-166-VIME-22	466	466	1	intra
>sp|P08670|VIME	>sp|P08670|VIME	316	303	VIME-316-VIME-303	466	466	1	intra
>sp|P08670|VIME	>sp|P08670|VIME	385	294	VIME-385-VIME-294	466	466	1	intra
>sp|P08670|VIME	>sp|P08670|VIME	166	61	VIME-166-VIME-61	466	466	1	intra
>sp|P08670|VIME	>sp|P08670|VIME	44	333	VIME-44-VIME-333	466	466	1	intra
>sp|P08670|VIME	>sp|P08670|VIME	192	199	VIME-192-VIME-199	466	466	1	intra
>sp|P08670|VIME	>sp|P08670|VIME	316	356	VIME-316-VIME-356	466	466	1	intra
>sp|P08670|VIME	>sp|P08670|VIME	191	198	VIME-191-VIME-198	466	466	1	intra
>sp|P08670|VIME	>sp|P08670|VIME	230	61	VIME-230-VIME-61	466	466	1	intra
>sp|P08670|VIME	>sp|P08670|VIME	119	414	VIME-119-VIME-414	466	466	1	intra
>sp|P08670|VIME	>sp|P08670|VIME	61	333	VIME-61-VIME-333	466	466	1	intra
>sp|P08670|VIME	>sp|P08670|VIME	446	457	VIME-446-VIME-457	466	466	1	intra
>sp|P08670|VIME	>sp|P08670|VIME	433	457	VIME-433-VIME-457	466	466	1	intra
>sp|P08670|VIME	>sp|P08670|VIME	341	230	VIME-341-VIME-230	466	466	2	intra
>sp|P08670|VIME	>sp|P08670|VIME	407	44	VIME-407-VIME-44	466	466	2	intra
>sp|P08670|VIME	>sp|P08670|VIME	443	446	VIME-443-VIME-446	466	466	2	intra
>sp|P08670|VIME	>sp|P08670|VIME	10	372	VIME-10-VIME-372	466	466	2	intra
>sp|P08670|VIME	>sp|P08670|VIME	300	372	VIME-300-VIME-372	466	466	3	intra
>sp|P08670|VIME	>sp|P08670|VIME	443	433	VIME-443-VIME-433	466	466	3	intra
>sp|P08670|VIME	>sp|P08670|VIME	230	230	VIME-230-VIME-230	466	466	2	intra
>sp|P08670|VIME	>sp|P08670|VIME	193	197	VIME-193-VIME-197	466	466	2	intra
>sp|P08670|VIME	>sp|P08670|VIME	137	61	VIME-137-VIME-61	466	466	2	intra
>sp|P08670|VIME	>sp|P08670|VIME	317	356	VIME-317-VIME-356	466	466	2	intra
>sp|P08670|VIME	>sp|P08670|VIME	199	198	VIME-199-VIME-198	466	466	2	intra
>sp|P08670|VIME	>sp|P08670|VIME	69	289	VIME-69-VIME-289	466	466	2	intra
>sp|P08670|VIME	>sp|P08670|VIME	166	457	VIME-166-VIME-457	466	466	2	intra
>sp|P08670|VIME	>sp|P08670|VIME	289	61	VIME-289-VIME-61	466	466	2	intra
>sp|P08670|VIME	>sp|P08670|VIME	75	166	VIME-75-VIME-166	466	466	3	intra
>sp|P08670|VIME	>sp|P08670|VIME	433	460	VIME-433-VIME-460	466	466	2	intra
>sp|P08670|VIME	>sp|P08670|VIME	22	372	VIME-22-VIME-372	466	466	2	intra
>sp|P08670|VIME	>sp|P08670|VIME	316	61	VIME-316-VIME-61	466	466	2	intra
>sp|P08670|VIME	>sp|P08670|VIME	69	333	VIME-69-VIME-333	466	466	2	intra
>sp|P08670|VIME	>sp|P08670|VIME	75	289	VIME-75-VIME-289	466	466	2	intra
>sp|P08670|VIME	>sp|P08670|VIME	150	230	VIME-150-VIME-230	466	466	2	intra
>sp|P08670|VIME	>sp|P08670|VIME	75	198	VIME-75-VIME-198	466	466	2	intra
>sp|P08670|VIME	>sp|P08670|VIME	333	40	VIME-333-VIME-40	466	466	2	intra
>sp|P08670|VIME	>sp|P08670|VIME	372	51	VIME-372-VIME-51	466	466	2	intra
>sp|P08670|VIME	>sp|P08670|VIME	150	137	VIME-150-VIME-137	466	466	2	intra
>sp|P08670|VIME	>sp|P08670|VIME	191	197	VIME-191-VIME-197	466	466	2	intra
>sp|P08670|VIME	>sp|P08670|VIME	119	61	VIME-119-VIME-61	466	466	2	intra
>sp|P08670|VIME	>sp|P08670|VIME	230	51	VIME-230-VIME-51	466	466	2	intra
>sp|P08670|VIME	>sp|P08670|VIME	166	40	VIME-166-VIME-40	466	466	2	intra
>sp|P08670|VIME	>sp|P08670|VIME	166	51	VIME-166-VIME-51	466	466	2	intra
>sp|P08670|VIME	>sp|P08670|VIME	277	284	VIME-277-VIME-284	466	466	2	intra
>sp|P08670|VIME	>sp|P08670|VIME	407	457	VIME-407-VIME-457	466	466	2	intra
>sp|P08670|VIME	>sp|P08670|VIME	193	192	VIME-193-VIME-192	466	466	3	intra
>sp|P08670|VIME	>sp|P08670|VIME	318	230	VIME-318-VIME-230	466	466	3	intra
>sp|P08670|VIME	>sp|P08670|VIME	119	44	VIME-119-VIME-44	466	466	3	intra
>sp|P08670|VIME	>sp|P08670|VIME	443	132	VIME-443-VIME-132	466	466	3	intra
>sp|P08670|VIME	>sp|P08670|VIME	69	230	VIME-69-VIME-230	466	466	3	intra
>sp|P08708|RS17	>sp|P63244|RACK1	27	166	RS17-27-RACK1-166	135	317	1	inter
>sp|P08758|ANXA5	>sp|P08758|ANXA5	23	37	ANXA5-23-ANXA5-37	320	320	1	intra
>sp|P08758|ANXA5	>sp|P08758|ANXA5	94	85	ANXA5-94-ANXA5-85	320	320	3	intra
>sp|P08865|RSSA	>sp|P11021|BIP	48	86	RSSA-48-BIP-86	295	654	3	inter
>sp|P08865|RSSA	>sp|P15880|RS2	124	62	RSSA-124-RS2-62	295	293	1	inter
>sp|P09211|GSTP1	>sp|P09211|GSTP1	132	112	GSTP1-132-GSTP1-112	210	210	2	intra
>sp|P09429|HMGB1	>sp|P09429|HMGB1	121	105	HMGB1-121-HMGB1-105	215	215	1	intra
>sp|P09455|RET1	>sp|P09455|RET1	28	44	RET1-28-RET1-44	135	135	2	intra
>sp|P09493|TPM1	>sp|P09493|TPM1	156	142	TPM1-156-TPM1-142	284	284	2	intra
>sp|P09493|TPM1	>sp|P63261|ACTG	133	332	TPM1-133-ACTG-332	284	375	3	inter
>sp|P09496|CLCA	>sp|P09496|CLCA	219	243	CLCA-219-CLCA-243	248	248	2	intra
>sp|P09496|CLCA	>sp|Q00610|CLH1	117	1322	CLCA-117-CLH1-1322	248	1675	3	inter
>sp|P09651|ROA1	>sp|P09651|ROA1	144	154	ROA1-144-ROA1-154	372	372	2	intra
>sp|P09651|ROA1	>sp|P09651|ROA1	100	68	ROA1-100-ROA1-68	372	372	1	intra
>sp|P09651|ROA1	>sp|P09651|ROA1	345	362	ROA1-345-ROA1-362	372	372	1	intra
>sp|P09651|ROA1	>sp|P09651|ROA1	100	100	ROA1-100-ROA1-100	372	372	2	intra
>sp|P09651|ROA1	>sp|P09651|ROA1	10	98	ROA1-10-ROA1-98	372	372	2	intra
>sp|P09874|PARP1	>sp|P09874|PARP1	810	828	PARP1-810-PARP1-828	1014	1014	1	intra
>sp|P09874|PARP1	>sp|P09874|PARP1	203	215	PARP1-203-PARP1-215	1014	1014	2	intra
>sp|P09874|PARP1	>sp|P09874|PARP1	588	605	PARP1-588-PARP1-605	1014	1014	2	intra
>sp|P09936|UCHL1	>sp|P09936|UCHL1	209	72	UCHL1-209-UCHL1-72	223	223	1	intra
>sp|P09936|UCHL1	>sp|P09936|UCHL1	8	147	UCHL1-8-UCHL1-147	223	223	2	intra
>sp|P09936|UCHL1	>sp|P09936|UCHL1	128	115	UCHL1-128-UCHL1-115	223	223	3	intra
>sp|P0C0S8|H2A1	>sp|P0C0S8|H2A1	34	41	H2A1-34-H2A1-41	130	130	3	intra
>sp|P0C0S8|H2A1	>sp|P0C0S8|H2A1	8	25	H2A1-8-H2A1-25	130	130	4	intra
>sp|P0C0S8|H2A1	>sp|P68431|H31	124	47	H2A1-124-H31-47	130	136	1	inter
>sp|P0C0S8|H2A1	>sp|P68431|H31	125	47	H2A1-125-H31-47	130	136	1	inter
>sp|P0C0S8|H2A1	>sp|Q99880|H2B1L	27	42	H2A1-27-H2B1L-42	130	126	1	inter
>sp|P0C0S8|H2A1	>sp|Q99880|H2B1L	111	61	H2A1-111-H2B1L-61	130	126	1	inter
>sp|P0C0S8|H2A1	>sp|Q99880|H2B1L	34	40	H2A1-34-H2B1L-40	130	126	3	inter
>sp|P0DMV8|HS71A	>sp|P0DMV8|HS71A	354	335	HS71A-354-HS71A-335	641	641	3	intra
>sp|P10412|H14	>sp|P10412|H14	79	41	H14-79-H14-41	219	219	1	intra
>sp|P10412|H14	>sp|P10412|H14	59	99	H14-59-H14-99	219	219	1	intra
>sp|P10412|H14	>sp|P10412|H14	59	104	H14-59-H14-104	219	219	1	intra
>sp|P10412|H14	>sp|P10412|H14	79	40	H14-79-H14-40	219	219	3	intra
>sp|P10412|H14	>sp|P10412|H14	59	105	H14-59-H14-105	219	219	2	intra
>sp|P10412|H14	>sp|P16401|H15	104	62	H14-104-H15-62	219	226	1	inter
>sp|P10412|H14	>sp|P16401|H15	79	43	H14-79-H15-43	219	226	1	inter
>sp|P10412|H14	>sp|P16401|H15	79	44	H14-79-H15-44	219	226	2	inter
>sp|P10809|CH60	>sp|P10809|CH60	139	78	CH60-139-CH60-78	573	573	1	intra
>sp|P10809|CH60	>sp|P10809|CH60	78	424	CH60-78-CH60-424	573	573	1	intra
>sp|P10809|CH60	>sp|P10809|CH60	82	110	CH60-82-CH60-110	573	573	1	intra
>sp|P10809|CH60	>sp|P10809|CH60	78	175	CH60-78-CH60-175	573	573	1	intra
>sp|P10809|CH60	>sp|P10809|CH60	227	302	CH60-227-CH60-302	573	573	1	intra
>sp|P10809|CH60	>sp|P10809|CH60	130	130	CH60-130-CH60-130	573	573	1	intra
>sp|P10809|CH60	>sp|P10809|CH60	78	425	CH60-78-CH60-425	573	573	2	intra
>sp|P10809|CH60	>sp|P10809|CH60	412	69	CH60-412-CH60-69	573	573	2	intra
>sp|P10809|CH60	>sp|P10809|CH60	412	230	CH60-412-CH60-230	573	573	2	intra
>sp|P10809|CH60	>sp|P10809|CH60	83	110	CH60-83-CH60-110	573	573	2	intra
>sp|P10809|CH60	>sp|P10809|CH60	66	484	CH60-66-CH60-484	573	573	2	intra
>sp|P10809|CH60	>sp|P10809|CH60	307	211	CH60-307-CH60-211	573	573	2	intra
>sp|P10809|CH60	>sp|P10809|CH60	302	227	CH60-302-CH60-227	573	573	2	intra
>sp|P10809|CH60	>sp|P10809|CH60	94	49	CH60-94-CH60-49	573	573	3	intra
>sp|P10809|CH60	>sp|Q09666|AHNK	400	5375	CH60-400-AHNK-5375	573	5890	2	inter
>sp|P11021|BIP	>sp|P11021|BIP	382	361	BIP-382-BIP-361	654	654	1	intra
>sp|P11021|BIP	>sp|P11021|BIP	442	345	BIP-442-BIP-345	654	654	1	intra
>sp|P11021|BIP	>sp|P11021|BIP	373	336	BIP-373-BIP-336	654	654	1	intra
>sp|P11021|BIP	>sp|P11021|BIP	119	132	BIP-119-BIP-132	654	654	1	intra
>sp|P11021|BIP	>sp|P11021|BIP	373	335	BIP-373-BIP-335	654	654	1	intra
>sp|P11021|BIP	>sp|P11021|BIP	279	267	BIP-279-BIP-267	654	654	3	intra
>sp|P11021|BIP	>sp|P11021|BIP	293	86	BIP-293-BIP-86	654	654	4	intra
>sp|P11142|HSP7C	>sp|P08238|HS90B	96	65	HSP7C-96-HS90B-65	646	724	2	inter
>sp|P11142|HSP7C	>sp|P0DMV8|HS71A	267	61	HSP7C-267-HS71A-61	646	641	3	inter
>sp|P11142|HSP7C	>sp|P11142|HSP7C	267	61	HSP7C-267-HSP7C-61	646	646	1	intra
>sp|P11142|HSP7C	>sp|P11142|HSP7C	346	311	HSP7C-346-HSP7C-311	646	646	1	intra
>sp|P11142|HSP7C	>sp|P11142|HSP7C	354	335	HSP7C-354-HSP7C-335	646	646	1	intra
>sp|P11142|HSP7C	>sp|P11142|HSP7C	346	310	HSP7C-346-HSP7C-310	646	646	1	intra
>sp|P11142|HSP7C	>sp|P11142|HSP7C	266	61	HSP7C-266-HSP7C-61	646	646	2	intra
>sp|P11142|HSP7C	>sp|P11142|HSP7C	420	318	HSP7C-420-HSP7C-318	646	646	1	intra
>sp|P11142|HSP7C	>sp|P11142|HSP7C	261	61	HSP7C-261-HSP7C-61	646	646	3	intra
>sp|P11142|HSP7C	>sp|P11142|HSP7C	506	83	HSP7C-506-HSP7C-83	646	646	1	intra
>sp|P11142|HSP7C	>sp|P11142|HSP7C	269	61	HSP7C-269-HSP7C-61	646	646	2	intra
>sp|P11142|HSP7C	>sp|P11142|HSP7C	47	115	HSP7C-47-HSP7C-115	646	646	2	intra
>sp|P11142|HSP7C	>sp|P11142|HSP7C	108	47	HSP7C-108-HSP7C-47	646	646	2	intra
>sp|P11142|HSP7C	>sp|P11142|HSP7C	267	62	HSP7C-267-HSP7C-62	646	646	3	intra
>sp|P11413|G6PD	>sp|P11413|G6PD	94	79	G6PD-94-G6PD-79	515	515	1	intra
>sp|P11413|G6PD	>sp|P11413|G6PD	399	208	G6PD-399-G6PD-208	515	515	2	intra
>sp|P11940|PABP1	>sp|P11940|PABP1	265	192	PABP1-265-PABP1-192	636	636	3	intra
>sp|P12004|PCNA	>sp|P12004|PCNA	145	105	PCNA-145-PCNA-105	261	261	1	intra
>sp|P12081|SYHC	>sp|P12081|SYHC	402	69	SYHC-402-SYHC-69	509	509	1	intra
>sp|P12081|SYHC	>sp|P12081|SYHC	17	34	SYHC-17-SYHC-34	509	509	2	intra
>sp|P12236|ADT3	>sp|P05141|ADT2	242	147	ADT3-242-ADT2-147	298	298	1	inter
>sp|P12236|ADT3	>sp|P12236|ADT3	242	147	ADT3-242-ADT3-147	298	298	3	intra
>sp|P12277|KCRB	>sp|P12277|KCRB	318	375	KCRB-318-KCRB-375	381	381	3	intra
>sp|P12814|ACTN1	>sp|O43707|ACTN4	746	372	ACTN1-746-ACTN4-372	892	911	1	inter
>sp|P12814|ACTN1	>sp|P12814|ACTN1	746	353	ACTN1-746-ACTN1-353	892	892	1	intra
>sp|P12956|XRCC6	>sp|P12956|XRCC6	322	333	XRCC6-322-XRCC6-333	609	609	2	intra
>sp|P12956|XRCC6	>sp|P12956|XRCC6	468	522	XRCC6-468-XRCC6-522	609	609	2	intra
>sp|P13010|XRCC5	>sp|P13010|XRCC5	331	407	XRCC5-331-XRCC5-407	732	732	2	intra
>sp|P13639|EF2	>sp|P13639|EF2	629	644	EF2-629-EF2-644	858	858	1	intra
>sp|P13639|EF2	>sp|P13639|EF2	279	266	EF2-279-EF2-266	858	858	1	intra
>sp|P13639|EF2	>sp|P13639|EF2	279	267	EF2-279-EF2-267	858	858	1	intra
>sp|P13639|EF2	>sp|P13639|EF2	603	590	EF2-603-EF2-590	858	858	1	intra
>sp|P13639|EF2	>sp|P13639|EF2	256	246	EF2-256-EF2-246	858	858	1	intra
>sp|P13639|EF2	>sp|P13639|EF2	406	67	EF2-406-EF2-67	858	858	2	intra
>sp|P13639|EF2	>sp|P13639|EF2	603	853	EF2-603-EF2-853	858	858	2	intra
>sp|P13639|EF2	>sp|P13639|EF2	148	502	EF2-148-EF2-502	858	858	3	intra
>sp|P13639|EF2	>sp|Q09666|AHNK	279	2554	EF2-279-AHNK-2554	858	5890	1	inter
>sp|P13639|EF2	>sp|Q9NX63|MIC19	603	37	EF2-603-MIC19-37	858	227	3	inter
>sp|P13667|PDIA4	>sp|P13667|PDIA4	215	155	PDIA4-215-PDIA4-155	645	645	1	intra
>sp|P13667|PDIA4	>sp|P13667|PDIA4	160	103	PDIA4-160-PDIA4-103	645	645	2	intra
>sp|P13667|PDIA4	>sp|P13667|PDIA4	215	267	PDIA4-215-PDIA4-267	645	645	1	intra
>sp|P13667|PDIA4	>sp|P13667|PDIA4	615	590	PDIA4-615-PDIA4-590	645	645	3	intra
>sp|P13667|PDIA4	>sp|P13667|PDIA4	590	621	PDIA4-590-PDIA4-621	645	645	1	intra
>sp|P13667|PDIA4	>sp|P13667|PDIA4	115	175	PDIA4-115-PDIA4-175	645	645	1	intra
>sp|P13667|PDIA4	>sp|P13667|PDIA4	355	377	PDIA4-355-PDIA4-377	645	645	1	intra
>sp|P13667|PDIA4	>sp|P13667|PDIA4	382	325	PDIA4-382-PDIA4-325	645	645	1	intra
>sp|P13667|PDIA4	>sp|P13667|PDIA4	355	380	PDIA4-355-PDIA4-380	645	645	1	intra
>sp|P13667|PDIA4	>sp|P13667|PDIA4	590	607	PDIA4-590-PDIA4-607	645	645	1	intra
>sp|P13667|PDIA4	>sp|P13667|PDIA4	323	382	PDIA4-323-PDIA4-382	645	645	2	intra
>sp|P13797|PLST	>sp|P13797|PLST	309	327	PLST-309-PLST-327	630	630	1	intra
>sp|P13797|PLST	>sp|P13797|PLST	607	390	PLST-607-PLST-390	630	630	2	intra
>sp|P13987|CD59	>sp|P13987|CD59	62	74	CD59-62-CD59-74	128	128	2	intra
>sp|P14618|KPYM	>sp|P14618|KPYM	252	287	KPYM-252-KPYM-287	531	531	1	intra
>sp|P14618|KPYM	>sp|P14618|KPYM	121	219	KPYM-121-KPYM-219	531	531	1	intra
>sp|P14618|KPYM	>sp|P14618|KPYM	69	105	KPYM-69-KPYM-105	531	531	1	intra
>sp|P14618|KPYM	>sp|P14618|KPYM	121	199	KPYM-121-KPYM-199	531	531	1	intra
>sp|P14618|KPYM	>sp|P14618|KPYM	273	79	KPYM-273-KPYM-79	531	531	1	intra
>sp|P14618|KPYM	>sp|P14618|KPYM	121	220	KPYM-121-KPYM-220	531	531	1	intra
>sp|P14618|KPYM	>sp|P14618|KPYM	252	121	KPYM-252-KPYM-121	531	531	1	intra
>sp|P14618|KPYM	>sp|P14618|KPYM	69	376	KPYM-69-KPYM-376	531	531	1	intra
>sp|P14618|KPYM	>sp|P14618|KPYM	121	216	KPYM-121-KPYM-216	531	531	2	intra
>sp|P14618|KPYM	>sp|P14618|KPYM	340	216	KPYM-340-KPYM-216	531	531	3	intra
>sp|P14618|KPYM	>sp|P14618|KPYM	84	105	KPYM-84-KPYM-105	531	531	2	intra
>sp|P14618|KPYM	>sp|P14618|KPYM	82	107	KPYM-82-KPYM-107	531	531	2	intra
>sp|P14618|KPYM	>sp|P14618|KPYM	273	287	KPYM-273-KPYM-287	531	531	2	intra
>sp|P14625|ENPL	>sp|P14625|ENPL	591	541	ENPL-591-ENPL-541	803	803	1	intra
>sp|P14625|ENPL	>sp|P14625|ENPL	591	540	ENPL-591-ENPL-540	803	803	1	intra
>sp|P14625|ENPL	>sp|P14625|ENPL	472	508	ENPL-472-ENPL-508	803	803	1	intra
>sp|P14625|ENPL	>sp|P14625|ENPL	408	395	ENPL-408-ENPL-395	803	803	2	intra
>sp|P14625|ENPL	>sp|P14625|ENPL	602	690	ENPL-602-ENPL-690	803	803	1	intra
>sp|P14625|ENPL	>sp|P14625|ENPL	93	446	ENPL-93-ENPL-446	803	803	1	intra
>sp|P14625|ENPL	>sp|P14625|ENPL	600	690	ENPL-600-ENPL-690	803	803	1	intra
>sp|P14625|ENPL	>sp|P14625|ENPL	742	713	ENPL-742-ENPL-713	803	803	3	intra
>sp|P14625|ENPL	>sp|P14625|ENPL	100	446	ENPL-100-ENPL-446	803	803	3	intra
>sp|P14625|ENPL	>sp|P14625|ENPL	82	170	ENPL-82-ENPL-170	803	803	1	intra
>sp|P14625|ENPL	>sp|P14625|ENPL	599	615	ENPL-599-ENPL-615	803	803	1	intra
>sp|P14625|ENPL	>sp|P14625|ENPL	674	395	ENPL-674-ENPL-395	803	803	1	intra
>sp|P14625|ENPL	>sp|P14625|ENPL	100	260	ENPL-100-ENPL-260	803	803	3	intra
>sp|P14625|ENPL	>sp|P14625|ENPL	453	100	ENPL-453-ENPL-100	803	803	3	intra
>sp|P14625|ENPL	>sp|P14625|ENPL	71	79	ENPL-71-ENPL-79	803	803	2	intra
>sp|P14625|ENPL	>sp|P14625|ENPL	149	56	ENPL-149-ENPL-56	803	803	2	intra
>sp|P14678|RSMB	>sp|P62314|SMD1	53	56	RSMB-53-SMD1-56	240	119	1	inter
>sp|P15121|ALDR	>sp|P15121|ALDR	270	219	ALDR-270-ALDR-219	316	316	1	intra
>sp|P15880|RS2	>sp|P08865|RSSA	64	124	RS2-64-RSSA-124	293	295	1	inter
>sp|P15880|RS2	>sp|P15880|RS2	69	272	RS2-69-RS2-272	293	293	3	intra
>sp|P15880|RS2	>sp|P15880|RS2	288	272	RS2-288-RS2-272	293	293	3	intra
>sp|P15880|RS2	>sp|P62244|RS15A	176	108	RS2-176-RS15A-108	293	130	2	inter
>sp|P16401|H15	>sp|P10412|H14	63	99	H15-63-H14-99	226	219	1	inter
>sp|P16401|H15	>sp|P10412|H14	62	99	H15-62-H14-99	226	219	1	inter
>sp|P16401|H15	>sp|Q9Y2Q3|GSTK1	165	106	H15-165-GSTK1-106	226	226	3	inter
>sp|P17301|ITA2	>sp|P17301|ITA2	720	720	ITA2-720-ITA2-720	1181	1181	2	intra
>sp|P17987|TCPA	>sp|P17987|TCPA	491	504	TCPA-491-TCPA-504	556	556	3	intra
>sp|P18077|RL35A	>sp|P18077|RL35A	13	25	RL35A-13-RL35A-25	110	110	1	intra
>sp|P18077|RL35A	>sp|P18077|RL35A	92	73	RL35A-92-RL35A-73	110	110	3	intra
>sp|P18621|RL17	>sp|P18621|RL17	11	161	RL17-11-RL17-161	184	184	2	intra
>sp|P18669|PGAM1	>sp|P18669|PGAM1	113	99	PGAM1-113-PGAM1-99	254	254	1	intra
>sp|P18669|PGAM1	>sp|P18669|PGAM1	112	128	PGAM1-112-PGAM1-128	254	254	2	intra
>sp|P19105|ML12A	>sp|P19105|ML12A	169	158	ML12A-169-ML12A-158	171	171	1	intra
>sp|P19338|NUCL	>sp|P19338|NUCL	433	459	NUCL-433-NUCL-459	710	710	1	intra
>sp|P19338|NUCL	>sp|P19338|NUCL	645	633	NUCL-645-NUCL-633	710	710	1	intra
>sp|P19338|NUCL	>sp|P19338|NUCL	543	557	NUCL-543-NUCL-557	710	710	3	intra
>sp|P19338|NUCL	>sp|P19338|NUCL	568	620	NUCL-568-NUCL-620	710	710	2	intra
>sp|P20042|IF2B	>sp|P20042|IF2B	72	54	IF2B-72-IF2B-54	333	333	2	intra
>sp|P20290|BTF3	>sp|P20290|BTF3	91	82	BTF3-91-BTF3-82	206	206	3	intra
>sp|P20700|LMNB1	>sp|P20700|LMNB1	106	97	LMNB1-106-LMNB1-97	586	586	1	intra
>sp|P20700|LMNB1	>sp|P20700|LMNB1	255	266	LMNB1-255-LMNB1-266	586	586	2	intra
>sp|P20700|LMNB1	>sp|P20700|LMNB1	538	525	LMNB1-538-LMNB1-525	586	586	1	intra
>sp|P21980|TGM2	>sp|P21980|TGM2	595	644	TGM2-595-TGM2-644	687	687	2	intra
>sp|P21980|TGM2	>sp|P21980|TGM2	678	670	TGM2-678-TGM2-670	687	687	2	intra
>sp|P21980|TGM2	>sp|P21980|TGM2	464	452	TGM2-464-TGM2-452	687	687	2	intra
>sp|P21980|TGM2	>sp|P21980|TGM2	425	438	TGM2-425-TGM2-438	687	687	2	intra
>sp|P21980|TGM2	>sp|P21980|TGM2	425	440	TGM2-425-TGM2-440	687	687	2	intra
>sp|P21980|TGM2	>sp|P21980|TGM2	425	444	TGM2-425-TGM2-444	687	687	2	intra
>sp|P21980|TGM2	>sp|P21980|TGM2	421	471	TGM2-421-TGM2-471	687	687	3	intra
>sp|P22234|PUR6	>sp|P22234|PUR6	242	209	PUR6-242-PUR6-209	425	425	2	intra
>sp|P22314|UBA1	>sp|P22314|UBA1	887	877	UBA1-887-UBA1-877	1058	1058	1	intra
>sp|P22314|UBA1	>sp|P22314|UBA1	188	76	UBA1-188-UBA1-76	1058	1058	3	intra
>sp|P22626|ROA2	>sp|P09651|ROA1	117	98	ROA2-117-ROA1-98	353	372	3	inter
>sp|P22626|ROA2	>sp|P22626|ROA2	151	161	ROA2-151-ROA2-161	353	353	2	intra
>sp|P22626|ROA2	>sp|P22626|ROA2	105	31	ROA2-105-ROA2-31	353	353	1	intra
>sp|P22626|ROA2	>sp|P22626|ROA2	117	105	ROA2-117-ROA2-105	353	353	2	intra
>sp|P22626|ROA2	>sp|P22626|ROA2	93	105	ROA2-93-ROA2-105	353	353	3	intra
>sp|P22626|ROA2	>sp|P22626|ROA2	198	178	ROA2-198-ROA2-178	353	353	2	intra
>sp|P22626|ROA2	>sp|P22626|ROA2	208	107	ROA2-208-ROA2-107	353	353	3	intra
>sp|P22626|ROA2	>sp|P22626|ROA2	105	164	ROA2-105-ROA2-164	353	353	2	intra
>sp|P22626|ROA2	>sp|P51991|ROA3	151	175	ROA2-151-ROA3-175	353	378	2	inter
>sp|P23246|SFPQ	>sp|Q15233|NONO	471	304	SFPQ-471-NONO-304	707	471	1	inter
>sp|P23284|PPIB	>sp|P23284|PPIB	177	103	PPIB-177-PPIB-103	216	216	1	intra
>sp|P23284|PPIB	>sp|P23284|PPIB	93	108	PPIB-93-PPIB-108	216	216	1	intra
>sp|P23284|PPIB	>sp|P23284|PPIB	124	77	PPIB-124-PPIB-77	216	216	1	intra
>sp|P23284|PPIB	>sp|P23284|PPIB	139	174	PPIB-139-PPIB-174	216	216	1	intra
>sp|P23284|PPIB	>sp|P23284|PPIB	166	124	PPIB-166-PPIB-124	216	216	1	intra
>sp|P23284|PPIB	>sp|P23284|PPIB	153	174	PPIB-153-PPIB-174	216	216	2	intra
>sp|P23284|PPIB	>sp|P23284|PPIB	124	146	PPIB-124-PPIB-146	216	216	2	intra
>sp|P23284|PPIB	>sp|P23284|PPIB	177	138	PPIB-177-PPIB-138	216	216	2	intra
>sp|P23381|SYWC	>sp|P23381|SYWC	323	339	SYWC-323-SYWC-339	471	471	1	intra
>sp|P23396|RS3	>sp|P62913|RL11	60	74	RS3-60-RL11-74	243	178	4	inter
>sp|P23526|SAHH	>sp|P23526|SAHH	210	324	SAHH-210-SAHH-324	432	432	2	intra
>sp|P23526|SAHH	>sp|P23526|SAHH	42	396	SAHH-42-SAHH-396	432	432	1	intra
>sp|P23526|SAHH	>sp|P23526|SAHH	15	28	SAHH-15-SAHH-28	432	432	3	intra
>sp|P23528|COF1	>sp|P23528|COF1	161	143	COF1-161-COF1-143	166	166	1	intra
>sp|P23528|COF1	>sp|P23528|COF1	28	64	COF1-28-COF1-64	166	166	1	intra
>sp|P23528|COF1	>sp|P23528|COF1	28	60	COF1-28-COF1-60	166	166	1	intra
>sp|P23528|COF1	>sp|P23528|COF1	121	140	COF1-121-COF1-140	166	166	2	intra
>sp|P23528|COF1	>sp|P23528|COF1	27	60	COF1-27-COF1-60	166	166	2	intra
>sp|P23528|COF1	>sp|P23528|COF1	118	140	COF1-118-COF1-140	166	166	3	intra
>sp|P23528|COF1	>sp|P23528|COF1	149	161	COF1-149-COF1-161	166	166	3	intra
>sp|P25705|ATPA	>sp|P25705|ATPA	178	344	ATPA-178-ATPA-344	553	553	1	intra
>sp|P25705|ATPA	>sp|P25705|ATPA	423	534	ATPA-423-ATPA-534	553	553	2	intra
>sp|P25705|ATPA	>sp|P25705|ATPA	534	426	ATPA-534-ATPA-426	553	553	2	intra
>sp|P25705|ATPA	>sp|P25705|ATPA	237	520	ATPA-237-ATPA-520	553	553	2	intra
>sp|P25786|PSA1	>sp|P25786|PSA1	57	208	PSA1-57-PSA1-208	263	263	2	intra
>sp|P25786|PSA1	>sp|P25786|PSA1	57	73	PSA1-57-PSA1-73	263	263	2	intra
>sp|P25787|PSA2	>sp|P25787|PSA2	89	103	PSA2-89-PSA2-103	234	234	2	intra
>sp|P26038|MOES	>sp|P26038|MOES	531	545	MOES-531-MOES-545	577	577	1	intra
>sp|P26038|MOES	>sp|P26038|MOES	260	247	MOES-260-MOES-247	577	577	1	intra
>sp|P26038|MOES	>sp|P26038|MOES	325	179	MOES-325-MOES-179	577	577	1	intra
>sp|P26038|MOES	>sp|P26038|MOES	407	420	MOES-407-MOES-420	577	577	2	intra
>sp|P26038|MOES	>sp|P26038|MOES	260	246	MOES-260-MOES-246	577	577	2	intra
>sp|P26038|MOES	>sp|P26038|MOES	139	179	MOES-139-MOES-179	577	577	2	intra
>sp|P26373|RL13	>sp|Q9Y3U8|RL36	171	11	RL13-171-RL36-11	211	105	3	inter
>sp|P26599|PTBP1	>sp|P26599|PTBP1	59	141	PTBP1-59-PTBP1-141	531	531	2	intra
>sp|P27635|RL10	>sp|P27635|RL10	123	110	RL10-123-RL10-110	214	214	2	intra
>sp|P27695|APEX1	>sp|P27695|APEX1	199	192	APEX1-199-APEX1-192	318	318	3	intra
>sp|P27797|CALR	>sp|P27797|CALR	163	148	CALR-163-CALR-148	417	417	4	intra
>sp|P27797|CALR	>sp|P27797|CALR	217	237	CALR-217-CALR-237	417	417	2	intra
>sp|P27797|CALR	>sp|P27797|CALR	148	173	CALR-148-CALR-173	417	417	2	intra
>sp|P27824|CALX	>sp|P27824|CALX	225	200	CALX-225-CALX-200	592	592	1	intra
>sp|P27824|CALX	>sp|P27824|CALX	124	107	CALX-124-CALX-107	592	592	2	intra
>sp|P28070|PSB4	>sp|P28072|PSB6	235	231	PSB4-235-PSB6-231	264	239	2	inter
>sp|P28074|PSB5	>sp|P28074|PSB5	86	249	PSB5-86-PSB5-249	263	263	1	intra
>sp|P29373|RABP2	>sp|P29373|RABP2	104	76	RABP2-104-RABP2-76	138	138	1	intra
>sp|P29401|TKT	>sp|P29401|TKT	622	573	TKT-622-TKT-573	623	623	2	intra
>sp|P29401|TKT	>sp|P29401|TKT	497	535	TKT-497-TKT-535	623	623	2	intra
>sp|P29401|TKT	>sp|P29401|TKT	239	196	TKT-239-TKT-196	623	623	1	intra
>sp|P29401|TKT	>sp|P29401|TKT	250	239	TKT-250-TKT-239	623	623	2	intra
>sp|P29401|TKT	>sp|P29401|TKT	345	483	TKT-345-TKT-483	623	623	2	intra
>sp|P29401|TKT	>sp|P29401|TKT	324	483	TKT-324-TKT-483	623	623	2	intra
>sp|P29401|TKT	>sp|P29401|TKT	21	293	TKT-21-TKT-293	623	623	3	intra
>sp|P30050|RL12	>sp|P30050|RL12	52	78	RL12-52-RL12-78	165	165	1	intra
>sp|P30050|RL12	>sp|P30050|RL12	52	80	RL12-52-RL12-80	165	165	3	intra
>sp|P30085|KCY	>sp|P30085|KCY	50	35	KCY-50-KCY-35	196	196	2	intra
>sp|P30101|PDIA3	>sp|P30101|PDIA3	277	342	PDIA3-277-PDIA3-342	505	505	1	intra
>sp|P30101|PDIA3	>sp|P30101|PDIA3	469	448	PDIA3-469-PDIA3-448	505	505	2	intra
>sp|P30101|PDIA3	>sp|P30101|PDIA3	126	179	PDIA3-126-PDIA3-179	505	505	1	intra
>sp|P30101|PDIA3	>sp|P30101|PDIA3	339	320	PDIA3-339-PDIA3-320	505	505	1	intra
>sp|P30101|PDIA3	>sp|P30101|PDIA3	126	140	PDIA3-126-PDIA3-140	505	505	1	intra
>sp|P30101|PDIA3	>sp|P30101|PDIA3	126	70	PDIA3-126-PDIA3-70	505	505	1	intra
>sp|P30101|PDIA3	>sp|P30101|PDIA3	429	490	PDIA3-429-PDIA3-490	505	505	1	intra
>sp|P30101|PDIA3	>sp|P30101|PDIA3	490	425	PDIA3-490-PDIA3-425	505	505	2	intra
>sp|P30101|PDIA3	>sp|P30101|PDIA3	339	319	PDIA3-339-PDIA3-319	505	505	2	intra
>sp|P30101|PDIA3	>sp|P30101|PDIA3	415	475	PDIA3-415-PDIA3-475	505	505	2	intra
>sp|P30101|PDIA3	>sp|P30101|PDIA3	126	69	PDIA3-126-PDIA3-69	505	505	2	intra
>sp|P30153|2AAA	>sp|P30153|2AAA	190	121	2AAA-190-2AAA-121	589	589	1	intra
>sp|P31939|PUR9	>sp|P31939|PUR9	138	59	PUR9-138-PUR9-59	592	592	1	intra
>sp|P31943|HNRH1	>sp|P31943|HNRH1	185	160	HNRH1-185-HNRH1-160	449	449	1	intra
>sp|P31943|HNRH1	>sp|P31943|HNRH1	185	107	HNRH1-185-HNRH1-107	449	449	2	intra
>sp|P31948|STIP1	>sp|P31948|STIP1	158	168	STIP1-158-STIP1-168	543	543	3	intra
>sp|P31948|STIP1	>sp|P31948|STIP1	386	357	STIP1-386-STIP1-357	543	543	2	intra
>sp|P31948|STIP1	>sp|P31948|STIP1	117	130	STIP1-117-STIP1-130	543	543	2	intra
>sp|P32119|PRDX2	>sp|P32119|PRDX2	115	18	PRDX2-115-PRDX2-18	198	198	2	intra
>sp|P33778|H2B1B	>sp|P33778|H2B1B	81	81	H2B1B-81-H2B1B-81	126	126	2	intra
>sp|P33778|H2B1B	>sp|P62805|H4	81	88	H2B1B-81-H4-88	126	103	1	inter
>sp|P33778|H2B1B	>sp|P62805|H4	81	87	H2B1B-81-H4-87	126	103	1	inter
>sp|P34897|GLYM	>sp|P34897|GLYM	470	403	GLYM-470-GLYM-403	504	504	1	intra
>sp|P34932|HSP74	>sp|P34932|HSP74	324	339	HSP74-324-HSP74-339	840	840	1	intra
>sp|P34932|HSP74	>sp|P34932|HSP74	324	340	HSP74-324-HSP74-340	840	840	2	intra
>sp|P35232|PHB	>sp|Q99623|PHB2	204	209	PHB-204-PHB2-209	272	299	1	inter
>sp|P35232|PHB	>sp|Q99623|PHB2	203	209	PHB-203-PHB2-209	272	299	1	inter
>sp|P35232|PHB	>sp|Q99623|PHB2	248	264	PHB-248-PHB2-264	272	299	3	inter
>sp|P35579|MYH9	>sp|P35579|MYH9	1217	1091	MYH9-1217-MYH9-1091	1960	1960	1	intra
>sp|P35579|MYH9	>sp|P35579|MYH9	439	218	MYH9-439-MYH9-218	1960	1960	1	intra
>sp|P35579|MYH9	>sp|P35579|MYH9	761	713	MYH9-761-MYH9-713	1960	1960	1	intra
>sp|P35579|MYH9	>sp|P35579|MYH9	1048	1064	MYH9-1048-MYH9-1064	1960	1960	1	intra
>sp|P35579|MYH9	>sp|P35579|MYH9	1524	1534	MYH9-1524-MYH9-1534	1960	1960	1	intra
>sp|P35579|MYH9	>sp|P35579|MYH9	1188	1201	MYH9-1188-MYH9-1201	1960	1960	1	intra
>sp|P35579|MYH9	>sp|P35579|MYH9	1875	1883	MYH9-1875-MYH9-1883	1960	1960	3	intra
>sp|P35579|MYH9	>sp|P35579|MYH9	1411	1425	MYH9-1411-MYH9-1425	1960	1960	1	intra
>sp|P35579|MYH9	>sp|P35579|MYH9	1491	1491	MYH9-1491-MYH9-1491	1960	1960	1	intra
>sp|P35579|MYH9	>sp|P35579|MYH9	1188	1202	MYH9-1188-MYH9-1202	1960	1960	1	intra
>sp|P35579|MYH9	>sp|P35579|MYH9	1203	1203	MYH9-1203-MYH9-1203	1960	1960	1	intra
>sp|P35579|MYH9	>sp|P35579|MYH9	350	366	MYH9-350-MYH9-366	1960	1960	1	intra
>sp|P35579|MYH9	>sp|P35579|MYH9	1489	1491	MYH9-1489-MYH9-1491	1960	1960	2	intra
>sp|P35579|MYH9	>sp|P35579|MYH9	238	218	MYH9-238-MYH9-218	1960	1960	3	intra
>sp|P35579|MYH9	>sp|P35579|MYH9	79	726	MYH9-79-MYH9-726	1960	1960	3	intra
>sp|P35579|MYH9	>sp|P35579|MYH9	35	23	MYH9-35-MYH9-23	1960	1960	2	intra
>sp|P35579|MYH9	>sp|P35579|MYH9	71	1425	MYH9-71-MYH9-1425	1960	1960	2	intra
>sp|P35579|MYH9	>sp|P35579|MYH9	1524	1508	MYH9-1524-MYH9-1508	1960	1960	3	intra
>sp|P35579|MYH9	>sp|P35579|MYH9	440	218	MYH9-440-MYH9-218	1960	1960	3	intra
>sp|P35579|MYH9	>sp|P60660|MYL6	1464	48	MYH9-1464-MYL6-48	1960	151	1	inter
>sp|P35579|MYH9	>sp|P60660|MYL6	1469	73	MYH9-1469-MYL6-73	1960	151	3	inter
>sp|P35579|MYH9	>sp|P60660|MYL6	1467	48	MYH9-1467-MYL6-48	1960	151	1	inter
>sp|P35579|MYH9	>sp|P60660|MYL6	730	90	MYH9-730-MYL6-90	1960	151	2	inter
>sp|P35579|MYH9	>sp|P60660|MYL6	1476	72	MYH9-1476-MYL6-72	1960	151	3	inter
>sp|P35580|MYH10	>sp|P35580|MYH10	768	720	MYH10-768-MYH10-720	1976	1976	2	intra
>sp|P35580|MYH10	>sp|P35580|MYH10	1531	1541	MYH10-1531-MYH10-1541	1976	1976	1	intra
>sp|P35580|MYH10	>sp|P35580|MYH10	199	138	MYH10-199-MYH10-138	1976	1976	2	intra
>sp|P35580|MYH10	>sp|P60660|MYL6	814	21	MYH10-814-MYL6-21	1976	151	1	inter
>sp|P35998|PRS7	>sp|P62191|PRS4	429	284	PRS7-429-PRS4-284	433	440	1	inter
>sp|P35998|PRS7	>sp|P62191|PRS4	63	80	PRS7-63-PRS4-80	433	440	2	inter
>sp|P36578|RL4	>sp|P36578|RL4	255	23	RL4-255-RL4-23	427	427	1	intra
>sp|P36957|ODO2	>sp|P36957|ODO2	270	253	ODO2-270-ODO2-253	453	453	1	intra
>sp|P36957|ODO2	>sp|P36957|ODO2	270	252	ODO2-270-ODO2-252	453	453	2	intra
>sp|P37802|TAGL2	>sp|P09493|TPM1	12	144	TAGL2-12-TPM1-144	199	284	1	inter
>sp|P37802|TAGL2	>sp|P09493|TPM1	12	29	TAGL2-12-TPM1-29	199	284	2	inter
>sp|P37802|TAGL2	>sp|P37802|TAGL2	158	141	TAGL2-158-TAGL2-141	199	199	1	intra
>sp|P37802|TAGL2	>sp|P37802|TAGL2	84	96	TAGL2-84-TAGL2-96	199	199	2	intra
>sp|P37802|TAGL2	>sp|P37802|TAGL2	192	172	TAGL2-192-TAGL2-172	199	199	2	intra
>sp|P37802|TAGL2	>sp|P37802|TAGL2	17	50	TAGL2-17-TAGL2-50	199	199	2	intra
>sp|P37802|TAGL2	>sp|P37802|TAGL2	17	131	TAGL2-17-TAGL2-131	199	199	2	intra
>sp|P37802|TAGL2	>sp|P63261|ACTG	12	302	TAGL2-12-ACTG-302	199	375	1	inter
>sp|P37802|TAGL2	>sp|P63261|ACTG	192	107	TAGL2-192-ACTG-107	199	375	2	inter
>sp|P37802|TAGL2	>sp|P67936|TPM4	12	111	TAGL2-12-TPM4-111	199	248	1	inter
>sp|P37802|TAGL2	>tr|A0A087WWU8|A0A087WWU8	12	111	TAGL2-12-A0A087WWU8-111	199	227	1	inter
>sp|P37837|TALDO	>sp|P37837|TALDO	120	80	TALDO-120-TALDO-80	337	337	1	intra
>sp|P37837|TALDO	>sp|P37837|TALDO	118	80	TALDO-118-TALDO-80	337	337	1	intra
>sp|P37837|TALDO	>sp|P37837|TALDO	128	80	TALDO-128-TALDO-80	337	337	3	intra
>sp|P38159|RBMX	>sp|P38159|RBMX	98	86	RBMX-98-RBMX-86	391	391	3	intra
>sp|P38159|RBMX	>sp|P38159|RBMX	98	88	RBMX-98-RBMX-88	391	391	2	intra
>sp|P38646|GRP75	>sp|P38646|GRP75	289	297	GRP75-289-GRP75-297	679	679	1	intra
>sp|P38646|GRP75	>sp|P38646|GRP75	314	115	GRP75-314-GRP75-115	679	679	2	intra
>sp|P38646|GRP75	>sp|P38646|GRP75	463	370	GRP75-463-GRP75-370	679	679	2	intra
>sp|P38646|GRP75	>sp|P38646|GRP75	312	104	GRP75-312-GRP75-104	679	679	3	intra
>sp|P39019|RS19	>sp|P39019|RS19	21	51	RS19-21-RS19-51	145	145	1	intra
>sp|P39019|RS19	>sp|P39019|RS19	107	34	RS19-107-RS19-34	145	145	1	intra
>sp|P39019|RS19	>sp|P39019|RS19	21	50	RS19-21-RS19-50	145	145	1	intra
>sp|P39023|RL3	>sp|P56537|IF6	369	77	RL3-369-IF6-77	403	245	1	inter
>sp|P40939|ECHA	>sp|P40939|ECHA	212	225	ECHA-212-ECHA-225	763	763	1	intra
>sp|P41091|IF2G	>sp|P41091|IF2G	283	255	IF2G-283-IF2G-255	472	472	1	intra
>sp|P41091|IF2G	>sp|P41091|IF2G	468	432	IF2G-468-IF2G-432	472	472	1	intra
>sp|P41091|IF2G	>sp|P41091|IF2G	255	276	IF2G-255-IF2G-276	472	472	2	intra
>sp|P41250|GARS	>sp|P41250|GARS	315	649	GARS-315-GARS-649	739	739	1	intra
>sp|P41250|GARS	>sp|P41250|GARS	77	377	GARS-77-GARS-377	739	739	2	intra
>sp|P42704|LPPRC	>sp|P42704|LPPRC	1159	1123	LPPRC-1159-LPPRC-1123	1394	1394	2	intra
>sp|P42704|LPPRC	>sp|P42704|LPPRC	193	235	LPPRC-193-LPPRC-235	1394	1394	3	intra
>sp|P42766|RL35	>sp|P26373|RL13	121	54	RL35-121-RL13-54	123	211	2	inter
>sp|P42766|RL35	>sp|P42766|RL35	17	62	RL35-17-RL35-62	123	123	1	intra
>sp|P43490|NAMPT	>sp|P43490|NAMPT	475	213	NAMPT-475-NAMPT-213	491	491	2	intra
>sp|P43686|PRS6B	>sp|P43686|PRS6B	253	129	PRS6B-253-PRS6B-129	418	418	2	intra
>sp|P43686|PRS6B	>sp|P43686|PRS6B	406	361	PRS6B-406-PRS6B-361	418	418	3	intra
>sp|P46776|RL27A	>sp|P26373|RL13	124	171	RL27A-124-RL13-171	148	211	3	inter
>sp|P46777|RL5	>sp|P27635|RL10	295	183	RL5-295-RL10-183	297	214	2	inter
>sp|P46777|RL5	>sp|P46777|RL5	114	254	RL5-114-RL5-254	297	297	1	intra
>sp|P46777|RL5	>sp|P46777|RL5	194	236	RL5-194-RL5-236	297	297	1	intra
>sp|P46777|RL5	>sp|P46777|RL5	253	80	RL5-253-RL5-80	297	297	2	intra
>sp|P46778|RL21	>sp|P46778|RL21	97	29	RL21-97-RL21-29	160	160	1	intra
>sp|P46779|RL28	>sp|Q02878|RL6	124	118	RL28-124-RL6-118	137	288	2	inter
>sp|P46781|RS9	>sp|P46781|RS9	137	145	RS9-137-RS9-145	194	194	2	intra
>sp|P46781|RS9	>sp|P46781|RS9	50	27	RS9-50-RS9-27	194	194	1	intra
>sp|P46781|RS9	>sp|P62861|RS30	22	47	RS9-22-RS30-47	194	59	1	inter
>sp|P46782|RS5	>sp|P62249|RS16	46	113	RS5-46-RS16-113	204	146	1	inter
>sp|P48643|TCPE	>sp|P48643|TCPE	223	388	TCPE-223-TCPE-388	541	541	1	intra
>sp|P48643|TCPE	>sp|P48643|TCPE	384	233	TCPE-384-TCPE-233	541	541	2	intra
>sp|P48643|TCPE	>sp|Q99832|TCPH	138	166	TCPE-138-TCPH-166	541	543	1	inter
>sp|P48681|NEST	>sp|P08670|VIME	228	230	NEST-228-VIME-230	1621	466	2	inter
>sp|P48681|NEST	>sp|P48681|NEST	1126	1148	NEST-1126-NEST-1148	1621	1621	2	intra
>sp|P49368|TCPG	>sp|P49368|TCPG	244	343	TCPG-244-TCPG-343	545	545	1	intra
>sp|P49411|EFTU	>sp|P49411|EFTU	335	294	EFTU-335-EFTU-294	452	452	2	intra
>sp|P49458|SRP09	>sp|P37108|SRP14	58	88	SRP09-58-SRP14-88	86	136	2	inter
>sp|P49458|SRP09	>sp|P37108|SRP14	76	38	SRP09-76-SRP14-38	86	136	2	inter
>sp|P49720|PSB3	>sp|Q99436|PSB7	199	253	PSB3-199-PSB7-253	205	277	3	inter
>sp|P50395|GDIB	>sp|P50395|GDIB	85	413	GDIB-85-GDIB-413	445	445	1	intra
>sp|P50454|SERPH	>sp|P08238|HS90B	340	634	SERPH-340-HS90B-634	418	724	3	inter
>sp|P50454|SERPH	>sp|P50454|SERPH	219	241	SERPH-219-SERPH-241	418	418	2	intra
>sp|P50990|TCPQ	>sp|P50990|TCPQ	314	295	TCPQ-314-TCPQ-295	548	548	2	intra
>sp|P50990|TCPQ	>sp|P50990|TCPQ	322	330	TCPQ-322-TCPQ-330	548	548	3	intra
>sp|P50991|TCPD	>sp|P50991|TCPD	494	55	TCPD-494-TCPD-55	539	539	1	intra
>sp|P50991|TCPD	>sp|P50991|TCPD	491	431	TCPD-491-TCPD-431	539	539	2	intra
>sp|P50991|TCPD	>sp|P50991|TCPD	491	160	TCPD-491-TCPD-160	539	539	2	intra
>sp|P52565|GDIR1	>sp|P52565|GDIR1	203	174	GDIR1-203-GDIR1-174	204	204	3	intra
>sp|P52597|HNRPF	>sp|P52597|HNRPF	187	160	HNRPF-187-HNRPF-160	415	415	1	intra
>sp|P52597|HNRPF	>sp|Q07021|C1QBP	171	89	HNRPF-171-C1QBP-89	415	282	3	inter
>sp|P52943|CRIP2	>sp|P52943|CRIP2	106	84	CRIP2-106-CRIP2-84	208	208	2	intra
>sp|P53396|ACLY	>sp|P53396|ACLY	32	54	ACLY-32-ACLY-54	1101	1101	3	intra
>sp|P54819|KAD2	>sp|P32969|RL9	141	14	KAD2-141-RL9-14	239	192	3	inter
>sp|P55072|TERA	>sp|P55072|TERA	496	477	TERA-496-TERA-477	806	806	2	intra
>sp|P55072|TERA	>sp|P55072|TERA	761	628	TERA-761-TERA-628	806	806	2	intra
>sp|P55884|EIF3B	>sp|P46781|RS9	558	145	EIF3B-558-RS9-145	814	194	3	inter
>sp|P55884|EIF3B	>sp|P55884|EIF3B	756	768	EIF3B-756-EIF3B-768	814	814	1	intra
>sp|P59998|ARPC4	>sp|O15144|ARPC2	165	197	ARPC4-165-ARPC2-197	168	300	2	inter
>sp|P60174|TPIS	>sp|P60174|TPIS	175	212	TPIS-175-TPIS-212	286	286	1	intra
>sp|P60468|SC61B	>sp|P0C0S8|H2A1	24	25	SC61B-24-H2A1-25	96	130	3	inter
>sp|P60660|MYL6	>sp|P60660|MYL6	88	48	MYL6-88-MYL6-48	151	151	1	intra
>sp|P60842|IF4A1	>sp|P60842|IF4A1	252	377	IF4A1-252-IF4A1-377	406	406	2	intra
>sp|P60842|IF4A1	>sp|P60842|IF4A1	376	254	IF4A1-376-IF4A1-254	406	406	2	intra
>sp|P60842|IF4A1	>sp|P60842|IF4A1	252	376	IF4A1-252-IF4A1-376	406	406	3	intra
>sp|P60842|IF4A1	>sp|P60842|IF4A1	363	376	IF4A1-363-IF4A1-376	406	406	4	intra
>sp|P60866|RS20	>sp|P23396|RS3	27	20	RS20-27-RS3-20	119	243	1	inter
>sp|P60866|RS20	>sp|P60866|RS20	53	14	RS20-53-RS20-14	119	119	3	intra
>sp|P60903|S10AA	>sp|P07355|ANXA2	34	227	S10AA-34-ANXA2-227	97	339	1	inter
>sp|P61106|RAB14	>sp|P61106|RAB14	31	48	RAB14-31-RAB14-48	215	215	2	intra
>sp|P61158|ARP3	>sp|P61158|ARP3	47	64	ARP3-47-ARP3-64	418	418	3	intra
>sp|P61163|ACTZ	>sp|P61163|ACTZ	208	109	ACTZ-208-ACTZ-109	376	376	1	intra
>sp|P61247|RS3A	>sp|P61247|RS3A	179	192	RS3A-179-RS3A-192	264	264	1	intra
>sp|P61247|RS3A	>sp|P61247|RS3A	25	52	RS3A-25-RS3A-52	264	264	1	intra
>sp|P61247|RS3A	>sp|P61247|RS3A	91	232	RS3A-91-RS3A-232	264	264	2	intra
>sp|P61247|RS3A	>sp|P61247|RS3A	52	97	RS3A-52-RS3A-97	264	264	1	intra
>sp|P61247|RS3A	>sp|P61247|RS3A	91	239	RS3A-91-RS3A-239	264	264	2	intra
>sp|P61247|RS3A	>sp|P61247|RS3A	179	190	RS3A-179-RS3A-190	264	264	2	intra
>sp|P61247|RS3A	>sp|P61247|RS3A	258	239	RS3A-258-RS3A-239	264	264	2	intra
>sp|P61247|RS3A	>sp|P61247|RS3A	158	123	RS3A-158-RS3A-123	264	264	2	intra
>sp|P61254|RL26	>sp|P61254|RL26	108	70	RL26-108-RL26-70	145	145	1	intra
>sp|P61313|RL15	>sp|P61313|RL15	151	137	RL15-151-RL15-137	204	204	2	intra
>sp|P61353|RL27	>sp|P61353|RL27	71	40	RL27-71-RL27-40	136	136	1	intra
>sp|P61604|CH10	>sp|P61604|CH10	62	49	CH10-62-CH10-49	102	102	1	intra
>sp|P61604|CH10	>sp|P61604|CH10	35	23	CH10-35-CH10-23	102	102	1	intra
>sp|P61604|CH10	>sp|P61604|CH10	23	46	CH10-23-CH10-46	102	102	1	intra
>sp|P61604|CH10	>sp|P61604|CH10	48	74	CH10-48-CH10-74	102	102	1	intra
>sp|P61923|COPZ1	>sp|P61923|COPZ1	44	23	COPZ1-44-COPZ1-23	177	177	2	intra
>sp|P61956|SUMO2	>sp|P61956|SUMO2	17	29	SUMO2-17-SUMO2-29	95	95	1	intra
>sp|P61978|HNRPK	>sp|P61978|HNRPK	42	29	HNRPK-42-HNRPK-29	463	463	1	intra
>sp|P61981|1433G	>sp|P62258|1433E	8	72	1433G-8-1433E-72	247	255	3	inter
>sp|P62191|PRS4	>sp|P62191|PRS4	368	357	PRS4-368-PRS4-357	440	440	3	intra
>sp|P62241|RS8	>sp|P62241|RS8	133	118	RS8-133-RS8-118	208	208	3	intra
>sp|P62244|RS15A	>sp|P15880|RS2	67	256	RS15A-67-RS2-256	130	293	2	inter
>sp|P62269|RS18	>sp|P62269|RS18	30	61	RS18-30-RS18-61	152	152	2	intra
>sp|P62280|RS11	>sp|P62241|RS8	26	163	RS11-26-RS8-163	158	208	1	inter
>sp|P62280|RS11	>sp|P62280|RS11	27	18	RS11-27-RS11-18	158	158	2	intra
>sp|P62280|RS11	>sp|P62280|RS11	149	128	RS11-149-RS11-128	158	158	1	intra
>sp|P62424|RL7A	>sp|P62424|RL7A	118	132	RL7A-118-RL7A-132	266	266	1	intra
>sp|P62424|RL7A	>sp|P62424|RL7A	183	87	RL7A-183-RL7A-87	266	266	2	intra
>sp|P62424|RL7A	>sp|P62917|RL8	250	138	RL7A-250-RL8-138	266	257	1	inter
>sp|P62491|RB11A	>sp|P62491|RB11A	180	119	RB11A-180-RB11A-119	216	216	2	intra
>sp|P62701|RS4X	>sp|P62701|RS4X	75	142	RS4X-75-RS4X-142	263	263	1	intra
>sp|P62805|H4	>sp|P05023|AT1A1	88	605	H4-88-AT1A1-605	103	1023	3	inter
>sp|P62805|H4	>sp|P07305|H10	11	130	H4-11-H10-130	103	194	2	inter
>sp|P62805|H4	>sp|P07305|H10	63	130	H4-63-H10-130	103	194	2	inter
>sp|P62805|H4	>sp|P0C0S8|H2A1	100	109	H4-100-H2A1-109	103	130	2	inter
>sp|P62805|H4	>sp|P33778|H2B1B	88	81	H4-88-H2B1B-81	103	126	1	inter
>sp|P62805|H4	>sp|P62805|H4	31	54	H4-31-H4-54	103	103	1	intra
>sp|P62805|H4	>sp|P62805|H4	31	63	H4-31-H4-63	103	103	2	intra
>sp|P62805|H4	>sp|P62805|H4	75	75	H4-75-H4-75	103	103	2	intra
>sp|P62805|H4	>sp|P62805|H4	63	30	H4-63-H4-30	103	103	3	intra
>sp|P62805|H4	>sp|Q99880|H2B1L	75	95	H4-75-H2B1L-95	103	126	1	inter
>sp|P62805|H4	>sp|Q99880|H2B1L	11	102	H4-11-H2B1L-102	103	126	1	inter
>sp|P62805|H4	>sp|Q99880|H2B1L	75	94	H4-75-H2B1L-94	103	126	1	inter
>sp|P62805|H4	>sp|Q99880|H2B1L	88	81	H4-88-H2B1L-81	103	126	1	inter
>sp|P62805|H4	>sp|Q99880|H2B1L	75	103	H4-75-H2B1L-103	103	126	1	inter
>sp|P62805|H4	>sp|Q99880|H2B1L	14	102	H4-14-H2B1L-102	103	126	2	inter
>sp|P62805|H4	>sp|Q9Y490|TLN1	75	1868	H4-75-TLN1-1868	103	2541	3	inter
>sp|P62826|RAN	>sp|P62826|RAN	139	148	RAN-139-RAN-148	216	216	1	intra
>sp|P62847|RS24	>sp|P62701|RS4X	16	90	RS24-16-RS4X-90	133	263	2	inter
>sp|P62847|RS24	>sp|P62847|RS24	38	96	RS24-38-RS24-96	133	133	1	intra
>sp|P62851|RS25	>sp|P62851|RS25	110	69	RS25-110-RS25-69	125	125	1	intra
>sp|P62851|RS25	>sp|P62851|RS25	57	73	RS25-57-RS25-73	125	125	1	intra
>sp|P62851|RS25	>sp|P62851|RS25	102	91	RS25-102-RS25-91	125	125	2	intra
>sp|P62851|RS25	>sp|P62851|RS25	110	70	RS25-110-RS25-70	125	125	2	intra
>sp|P62857|RS28	>sp|P11021|BIP	69	86	RS28-69-BIP-86	69	654	4	inter
>sp|P62857|RS28	>sp|P46782|RS5	49	142	RS28-49-RS5-142	69	204	2	inter
>sp|P62857|RS28	>sp|P62857|RS28	18	31	RS28-18-RS28-31	69	69	1	intra
>sp|P62857|RS28	>sp|P62857|RS28	10	39	RS28-10-RS28-39	69	69	1	intra
>sp|P62857|RS28	>sp|P62857|RS28	10	60	RS28-10-RS28-60	69	69	3	intra
>sp|P62873|GBB1	>sp|P62873|GBB1	20	33	GBB1-20-GBB1-33	340	340	1	intra
>sp|P62873|GBB1	>sp|P62873|GBB1	61	327	GBB1-61-GBB1-327	340	340	2	intra
>sp|P62888|RL30	>sp|P61353|RL27	32	80	RL30-32-RL27-80	115	136	1	inter
>sp|P62899|RL31	>sp|P62899|RL31	62	104	RL31-62-RL31-104	125	125	1	intra
>sp|P62906|RL10A	>sp|P62906|RL10A	125	86	RL10A-125-RL10A-86	217	217	1	intra
>sp|P62906|RL10A	>sp|P62906|RL10A	96	125	RL10A-96-RL10A-125	217	217	3	intra
>sp|P62937|PPIA	>sp|P62937|PPIA	152	60	PPIA-152-PPIA-60	165	165	2	intra
>sp|P62937|PPIA	>sp|P62937|PPIA	26	39	PPIA-26-PPIA-39	165	165	1	intra
>sp|P62937|PPIA	>sp|P62937|PPIA	51	39	PPIA-51-PPIA-39	165	165	2	intra
>sp|P62942|FKB1A	>sp|P62942|FKB1A	54	28	FKB1A-54-FKB1A-28	108	108	2	intra
>sp|P62979|RS27A	>sp|P62979|RS27A	70	21	RS27A-70-RS27A-21	156	156	2	intra
>sp|P63220|RS21	>sp|O60506|HNRPQ	69	117	RS21-69-HNRPQ-117	83	623	3	inter
>sp|P63261|ACTG	>sp|P09493|TPM1	332	135	ACTG-332-TPM1-135	375	284	3	inter
>sp|P63261|ACTG	>sp|P09493|TPM1	323	176	ACTG-323-TPM1-176	375	284	1	inter
>sp|P63261|ACTG	>sp|P09493|TPM1	323	22	ACTG-323-TPM1-22	375	284	1	inter
>sp|P63261|ACTG	>sp|P09493|TPM1	332	140	ACTG-332-TPM1-140	375	284	3	inter
>sp|P63261|ACTG	>sp|P09493|TPM1	320	221	ACTG-320-TPM1-221	375	284	2	inter
>sp|P63261|ACTG	>sp|P09493|TPM1	323	135	ACTG-323-TPM1-135	375	284	2	inter
>sp|P63261|ACTG	>sp|P61158|ARP3	35	64	ACTG-35-ARP3-64	375	418	2	inter
>sp|P63261|ACTG	>sp|P63261|ACTG	46	57	ACTG-46-ACTG-57	375	375	1	intra
>sp|P63261|ACTG	>sp|P63261|ACTG	200	107	ACTG-200-ACTG-107	375	375	1	intra
>sp|P63261|ACTG	>sp|P63261|ACTG	35	74	ACTG-35-ACTG-74	375	375	1	intra
>sp|P63261|ACTG	>sp|P63261|ACTG	35	51	ACTG-35-ACTG-51	375	375	1	intra
>sp|P63261|ACTG	>sp|P63261|ACTG	35	52	ACTG-35-ACTG-52	375	375	1	intra
>sp|P63261|ACTG	>sp|P63261|ACTG	91	51	ACTG-91-ACTG-51	375	375	1	intra
>sp|P42766|RL35	>sp|P42766|RL35	42	27	RL35-42-RL35-27	123	123	6	intra
>sp|P62191|PRS4	>sp|P62191|PRS4	368	356	PRS4-368-PRS4-356	440	440	6	intra
>sp|P63261|ACTG	>sp|P63261|ACTG	367	107	ACTG-367-ACTG-107	375	375	1	intra
>sp|P63261|ACTG	>sp|P63261|ACTG	35	83	ACTG-35-ACTG-83	375	375	2	intra
>sp|P63261|ACTG	>sp|P67936|TPM4	332	99	ACTG-332-TPM4-99	375	248	1	inter
>sp|P63261|ACTG	>sp|P67936|TPM4	323	24	ACTG-323-TPM4-24	375	248	1	inter
>sp|P63261|ACTG	>sp|P67936|TPM4	323	144	ACTG-323-TPM4-144	375	248	1	inter
>sp|P63261|ACTG	>sp|P67936|TPM4	323	140	ACTG-323-TPM4-140	375	248	1	inter
>sp|P63261|ACTG	>sp|P67936|TPM4	323	99	ACTG-323-TPM4-99	375	248	1	inter
>sp|P63261|ACTG	>sp|P67936|TPM4	320	21	ACTG-320-TPM4-21	375	248	1	inter
>sp|P63261|ACTG	>sp|P68032|ACTC	35	76	ACTG-35-ACTC-76	375	377	1	inter
>sp|P63261|ACTG	>sp|P68032|ACTC	35	85	ACTG-35-ACTC-85	375	377	1	inter
>sp|P63261|ACTG	>sp|P68032|ACTC	46	85	ACTG-46-ACTC-85	375	377	2	inter
>sp|P63261|ACTG	>sp|P68032|ACTC	30	76	ACTG-30-ACTC-76	375	377	2	inter
>sp|P63261|ACTG	>sp|Q16643|DREB	323	233	ACTG-323-DREB-233	375	649	2	inter
>sp|P63261|ACTG	>tr|A0A087WWU8|A0A087WWU8	332	61	ACTG-332-A0A087WWU8-61	375	227	1	inter
>sp|P63261|ACTG	>tr|A0A087WWU8|A0A087WWU8	332	21	ACTG-332-A0A087WWU8-21	375	227	1	inter
>sp|P63261|ACTG	>tr|A0A087WWU8|A0A087WWU8	332	99	ACTG-332-A0A087WWU8-99	375	227	1	inter
>sp|P63261|ACTG	>tr|A0A087WWU8|A0A087WWU8	332	63	ACTG-332-A0A087WWU8-63	375	227	2	inter
>sp|P63261|ACTG	>tr|A0A087WWU8|A0A087WWU8	320	63	ACTG-320-A0A087WWU8-63	375	227	1	inter
>sp|P63261|ACTG	>tr|A0A087WWU8|A0A087WWU8	332	104	ACTG-332-A0A087WWU8-104	375	227	3	inter
>sp|P63261|ACTG	>tr|A0A087WWU8|A0A087WWU8	323	23	ACTG-323-A0A087WWU8-23	375	227	1	inter
>sp|P63261|ACTG	>tr|A0A087WWU8|A0A087WWU8	323	143	ACTG-323-A0A087WWU8-143	375	227	1	inter
>sp|P63261|ACTG	>tr|A0A087WWU8|A0A087WWU8	323	67	ACTG-323-A0A087WWU8-67	375	227	1	inter
>sp|P63261|ACTG	>tr|A0A087WWU8|A0A087WWU8	323	140	ACTG-323-A0A087WWU8-140	375	227	1	inter
>sp|P63261|ACTG	>tr|A0A087WWU8|A0A087WWU8	323	63	ACTG-323-A0A087WWU8-63	375	227	1	inter
>sp|P63261|ACTG	>tr|A0A087WWU8|A0A087WWU8	320	21	ACTG-320-A0A087WWU8-21	375	227	1	inter
>sp|P63261|ACTG	>tr|A0A087WWU8|A0A087WWU8	323	144	ACTG-323-A0A087WWU8-144	375	227	1	inter
>sp|P63261|ACTG	>tr|A0A087WWU8|A0A087WWU8	320	23	ACTG-320-A0A087WWU8-23	375	227	2	inter
>sp|P63261|ACTG	>tr|A0A087WWU8|A0A087WWU8	323	99	ACTG-323-A0A087WWU8-99	375	227	2	inter
>sp|P63261|ACTG	>tr|A0A087WWU8|A0A087WWU8	323	21	ACTG-323-A0A087WWU8-21	375	227	2	inter
>sp|P63261|ACTG	>tr|A0A087WWU8|A0A087WWU8	323	22	ACTG-323-A0A087WWU8-22	375	227	2	inter
>sp|P63261|ACTG	>tr|H7BYY1|H7BYY1	323	150	ACTG-323-H7BYY1-150	375	248	1	inter
>sp|P63261|ACTG	>tr|H7BYY1|H7BYY1	323	145	ACTG-323-H7BYY1-145	375	248	1	inter
>sp|P63261|ACTG	>tr|H7BYY1|H7BYY1	323	144	ACTG-323-H7BYY1-144	375	248	2	inter
>sp|P63261|ACTG	>tr|H7BYY1|H7BYY1	320	181	ACTG-320-H7BYY1-181	375	248	2	inter
>sp|P63261|ACTG	>tr|Q5HYB6|Q5HYB6	320	169	ACTG-320-Q5HYB6-169	375	232	1	inter
>sp|P67809|YBOX1	>sp|P67809|YBOX1	129	86	YBOX1-129-YBOX1-86	324	324	1	intra
>sp|P67809|YBOX1	>sp|P67809|YBOX1	60	129	YBOX1-60-YBOX1-129	324	324	1	intra
>sp|P67936|TPM4	>sp|P63261|ACTG	149	323	TPM4-149-ACTG-323	248	375	1	inter
>sp|P67936|TPM4	>tr|A0A087WWU8|A0A087WWU8	110	120	TPM4-110-A0A087WWU8-120	248	227	3	inter
>sp|P68032|ACTC	>sp|P63261|ACTG	202	107	ACTC-202-ACTG-107	377	375	2	inter
>sp|P68032|ACTC	>sp|P68032|ACTC	369	109	ACTC-369-ACTC-109	377	377	2	intra
>sp|P68036|UB2L3	>sp|P68036|UB2L3	71	37	UB2L3-71-UB2L3-37	154	154	2	intra
>sp|P68104|EF1A1	>sp|P68104|EF1A1	450	279	EF1A1-450-EF1A1-279	462	462	2	intra
>sp|P68104|EF1A1	>sp|P68104|EF1A1	93	279	EF1A1-93-EF1A1-279	462	462	2	intra
>sp|P68371|TBB4B	>sp|P16949|STMN1	159	118	TBB4B-159-STMN1-118	445	149	4	inter
>sp|P68371|TBB4B	>sp|P68371|TBB4B	247	258	TBB4B-247-TBB4B-258	445	445	2	intra
>sp|P68431|H31	>sp|O75367|H2AY	47	108	H31-47-H2AY-108	136	372	2	inter
>sp|P68431|H31	>sp|P0C0S8|H2A1	60	85	H31-60-H2A1-85	136	130	1	inter
>sp|P68431|H31	>sp|P0C0S8|H2A1	47	111	H31-47-H2A1-111	136	130	1	inter
>sp|P68431|H31	>sp|P50991|TCPD	24	55	H31-24-TCPD-55	136	539	2	inter
>sp|P68431|H31	>sp|P68431|H31	53	60	H31-53-H31-60	136	136	2	intra
>sp|P68431|H31	>sp|P68431|H31	60	60	H31-60-H31-60	136	136	1	intra
>sp|P68431|H31	>sp|Q71UI9|H2AV	135	105	H31-135-H2AV-105	136	128	3	inter
>sp|P78371|TCPB	>sp|P48643|TCPE	260	270	TCPB-260-TCPE-270	535	541	1	inter
>sp|P78371|TCPB	>sp|P48643|TCPE	282	272	TCPB-282-TCPE-272	535	541	3	inter
>sp|P78371|TCPB	>sp|P48643|TCPE	282	273	TCPB-282-TCPE-273	535	541	2	inter
>sp|P78371|TCPB	>sp|P48643|TCPE	255	270	TCPB-255-TCPE-270	535	541	2	inter
>sp|P78371|TCPB	>sp|P50991|TCPD	227	202	TCPB-227-TCPD-202	535	539	1	inter
>sp|P78371|TCPB	>sp|P50991|TCPD	126	29	TCPB-126-TCPD-29	535	539	3	inter
>sp|P78371|TCPB	>sp|P78371|TCPB	522	20	TCPB-522-TCPB-20	535	535	2	intra
>sp|P78371|TCPB	>sp|P78371|TCPB	184	163	TCPB-184-TCPB-163	535	535	2	intra
>sp|P83731|RL24	>sp|P36578|RL4	148	63	RL24-148-RL4-63	157	427	2	inter
>sp|P83731|RL24	>sp|P62753|RS6	78	127	RL24-78-RS6-127	157	249	3	inter
>sp|P83731|RL24	>sp|P62753|RS6	67	39	RL24-67-RS6-39	157	249	2	inter
>sp|P84077|ARF1	>sp|P84077|ARF1	139	90	ARF1-139-ARF1-90	181	181	1	intra
>sp|P84098|RL19	>sp|P18124|RL7	103	146	RL19-103-RL7-146	196	248	3	inter
>sp|P84098|RL19	>sp|P62081|RS7	193	44	RL19-193-RS7-44	196	194	2	inter
>sp|P84098|RL19	>sp|P62081|RS7	192	44	RL19-192-RS7-44	196	194	2	inter
>sp|Q00610|CLH1	>sp|Q00610|CLH1	1504	1491	CLH1-1504-CLH1-1491	1675	1675	1	intra
>sp|Q00610|CLH1	>sp|Q00610|CLH1	93	72	CLH1-93-CLH1-72	1675	1675	1	intra
>sp|Q00610|CLH1	>sp|Q00610|CLH1	1251	846	CLH1-1251-CLH1-846	1675	1675	2	intra
>sp|Q00839|HNRPU	>sp|Q00839|HNRPU	624	259	HNRPU-624-HNRPU-259	825	825	1	intra
>sp|Q00839|HNRPU	>sp|Q00839|HNRPU	624	260	HNRPU-624-HNRPU-260	825	825	2	intra
>sp|Q00839|HNRPU	>sp|Q00839|HNRPU	597	584	HNRPU-597-HNRPU-584	825	825	2	intra
>sp|Q01082|SPTB2	>sp|Q01082|SPTB2	2062	2051	SPTB2-2062-SPTB2-2051	2364	2364	2	intra
>sp|Q01082|SPTB2	>sp|Q01082|SPTB2	1816	1883	SPTB2-1816-SPTB2-1883	2364	2364	1	intra
>sp|Q01082|SPTB2	>sp|Q01082|SPTB2	506	489	SPTB2-506-SPTB2-489	2364	2364	2	intra
>sp|Q01518|CAP1	>sp|P63261|ACTG	401	35	CAP1-401-ACTG-35	475	375	2	inter
>sp|Q01518|CAP1	>sp|Q01518|CAP1	208	28	CAP1-208-CAP1-28	475	475	2	intra
>sp|Q02543|RL18A	>sp|P18077|RL35A	167	30	RL18A-167-RL35A-30	176	110	1	inter
>sp|Q02543|RL18A	>sp|Q02543|RL18A	13	27	RL18A-13-RL18A-27	176	176	1	intra
>sp|Q02790|FKBP4	>sp|Q02790|FKBP4	211	169	FKBP4-211-FKBP4-169	459	459	1	intra
>sp|Q02878|RL6	>sp|Q02878|RL6	205	258	RL6-205-RL6-258	288	288	2	intra
>sp|Q02878|RL6	>sp|Q02878|RL6	258	258	RL6-258-RL6-258	288	288	2	intra
>sp|Q02952|AKA12	>sp|Q02952|AKA12	1092	1080	AKA12-1092-AKA12-1080	1782	1782	2	intra
>sp|Q03252|LMNB2	>sp|P63261|ACTG	166	323	LMNB2-166-ACTG-323	620	375	3	inter
>sp|Q03252|LMNB2	>sp|Q03252|LMNB2	514	498	LMNB2-514-LMNB2-498	620	620	1	intra
>sp|Q06323|PSME1	>sp|P11021|BIP	82	86	PSME1-82-BIP-86	249	654	2	inter
>sp|Q06323|PSME1	>sp|Q14847|LASP1	53	116	PSME1-53-LASP1-116	249	261	3	inter
>sp|Q06323|PSME1	>sp|Q9UL46|PSME2	195	184	PSME1-195-PSME2-184	249	239	2	inter
>sp|Q06830|PRDX1	>sp|Q06830|PRDX1	18	180	PRDX1-18-PRDX1-180	199	199	2	intra
>sp|Q07020|RL18	>sp|Q07020|RL18	151	162	RL18-151-RL18-162	188	188	1	intra
>sp|Q07021|C1QBP	>sp|Q07021|C1QBP	102	89	C1QBP-102-C1QBP-89	282	282	1	intra
>sp|Q07065|CKAP4	>sp|Q07065|CKAP4	281	281	CKAP4-281-CKAP4-281	602	602	1	intra
>sp|Q07065|CKAP4	>sp|Q07065|CKAP4	401	404	CKAP4-401-CKAP4-404	602	602	1	intra
>sp|Q07666|KHDR1	>sp|Q07666|KHDR1	211	200	KHDR1-211-KHDR1-200	443	443	1	intra
>sp|Q07666|KHDR1	>sp|Q07666|KHDR1	200	210	KHDR1-200-KHDR1-210	443	443	1	intra
>sp|Q07666|KHDR1	>sp|Q07666|KHDR1	200	200	KHDR1-200-KHDR1-200	443	443	2	intra
>sp|Q07955|SRSF1	>sp|Q07955|SRSF1	37	75	SRSF1-37-SRSF1-75	248	248	2	intra
>sp|Q08211|DHX9	>sp|Q08211|DHX9	469	376	DHX9-469-DHX9-376	1270	1270	1	intra
>sp|Q08945|SSRP1	>sp|Q08945|SSRP1	302	321	SSRP1-302-SSRP1-321	709	709	2	intra
>sp|Q09666|AHNK	>sp|P62258|1433E	2406	72	AHNK-2406-1433E-72	5890	255	3	inter
>sp|Q12905|ILF2	>sp|Q12905|ILF2	325	53	ILF2-325-ILF2-53	390	390	1	intra
>sp|Q12905|ILF2	>sp|Q12905|ILF2	108	215	ILF2-108-ILF2-215	390	390	2	intra
>sp|Q12905|ILF2	>sp|Q12906|ILF3	52	317	ILF2-52-ILF3-317	390	894	1	inter
>sp|Q12906|ILF3	>sp|Q12906|ILF3	123	193	ILF3-123-ILF3-193	894	894	1	intra
>sp|Q12906|ILF3	>sp|Q12906|ILF3	242	27	ILF3-242-ILF3-27	894	894	2	intra
>sp|Q13200|PSMD2	>sp|Q13200|PSMD2	748	351	PSMD2-748-PSMD2-351	908	908	1	intra
>sp|Q13263|TIF1B	>sp|P33778|H2B1B	486	81	TIF1B-486-H2B1B-81	835	126	4	inter
>sp|Q13263|TIF1B	>sp|Q13263|TIF1B	258	247	TIF1B-258-TIF1B-247	835	835	1	intra
>sp|Q13263|TIF1B	>sp|Q13263|TIF1B	320	418	TIF1B-320-TIF1B-418	835	835	1	intra
>sp|Q13263|TIF1B	>sp|Q13263|TIF1B	258	243	TIF1B-258-TIF1B-243	835	835	2	intra
>sp|Q13347|EIF3I	>sp|Q13347|EIF3I	193	207	EIF3I-193-EIF3I-207	325	325	1	intra
>sp|Q13561|DCTN2	>sp|Q13561|DCTN2	287	290	DCTN2-287-DCTN2-290	401	401	4	intra
>sp|Q13813|SPTN1	>sp|Q01082|SPTB2	1146	1427	SPTN1-1146-SPTB2-1427	2472	2364	2	inter
>sp|Q13813|SPTN1	>sp|Q01082|SPTB2	762	1729	SPTN1-762-SPTB2-1729	2472	2364	2	inter
>sp|Q13813|SPTN1	>sp|Q13813|SPTN1	1766	1837	SPTN1-1766-SPTN1-1837	2472	2472	1	intra
>sp|Q13813|SPTN1	>sp|Q13813|SPTN1	786	853	SPTN1-786-SPTN1-853	2472	2472	1	intra
>sp|Q13813|SPTN1	>sp|Q13813|SPTN1	1859	1850	SPTN1-1859-SPTN1-1850	2472	2472	1	intra
>sp|Q13813|SPTN1	>sp|Q13813|SPTN1	871	803	SPTN1-871-SPTN1-803	2472	2472	2	intra
>sp|Q13838|DX39B	>sp|Q13838|DX39B	136	335	DX39B-136-DX39B-335	428	428	2	intra
>sp|Q13838|DX39B	>sp|Q13838|DX39B	263	390	DX39B-263-DX39B-390	428	428	1	intra
>sp|Q14103|HNRPD	>sp|Q00839|HNRPU	135	566	HNRPD-135-HNRPU-566	355	825	1	inter
>sp|Q14103|HNRPD	>sp|Q14103|HNRPD	93	147	HNRPD-93-HNRPD-147	355	355	1	intra
>sp|Q14195|DPYL3	>sp|Q14195|DPYL3	264	282	DPYL3-264-DPYL3-282	570	570	2	intra
>sp|Q14195|DPYL3	>tr|A0A1C7CYX9|A0A1C7CYX9	13	560	DPYL3-13-A0A1C7CYX9-560	570	677	2	inter
>sp|Q14697|GANAB	>sp|Q14697|GANAB	225	195	GANAB-225-GANAB-195	944	944	1	intra
>sp|Q14697|GANAB	>sp|Q14697|GANAB	442	471	GANAB-442-GANAB-471	944	944	3	intra
>sp|Q15019|SEPT2	>sp|Q15019|SEPT2	304	318	SEPT2-304-SEPT2-318	361	361	2	intra
>sp|Q15019|SEPT2	>sp|Q15019|SEPT2	195	189	SEPT2-195-SEPT2-189	361	361	4	intra
>sp|Q15056|IF4H	>sp|Q15056|IF4H	245	229	IF4H-245-IF4H-229	248	248	1	intra
>sp|Q15084|PDIA6	>sp|Q15084|PDIA6	326	384	PDIA6-326-PDIA6-384	440	440	1	intra
>sp|Q15084|PDIA6	>sp|Q15084|PDIA6	326	381	PDIA6-326-PDIA6-381	440	440	2	intra
>sp|Q15084|PDIA6	>sp|Q15084|PDIA6	327	384	PDIA6-327-PDIA6-384	440	440	2	intra
>sp|Q15233|NONO	>sp|Q15233|NONO	65	103	NONO-65-NONO-103	471	471	2	intra
>sp|Q15287|RNPS1	>sp|Q01082|SPTB2	29	489	RNPS1-29-SPTB2-489	305	2364	2	inter
>sp|Q15370|ELOB	>sp|Q9ULV4|COR1C	41	234	ELOB-41-COR1C-234	118	474	2	inter
>sp|Q15428|SF3A2	>sp|P68431|H31	30	60	SF3A2-30-H31-60	464	136	3	inter
>sp|Q16643|DREB	>sp|P63261|ACTG	234	323	DREB-234-ACTG-323	649	375	2	inter
>sp|Q16643|DREB	>sp|P63261|ACTG	232	323	DREB-232-ACTG-323	649	375	3	inter
>sp|Q16643|DREB	>sp|P63261|ACTG	234	302	DREB-234-ACTG-302	649	375	2	inter
>sp|Q16643|DREB	>sp|Q05639|EF1A2	202	410	DREB-202-EF1A2-410	649	463	2	inter
>sp|Q16658|FSCN1	>sp|Q16658|FSCN1	245	234	FSCN1-245-FSCN1-234	493	493	1	intra
>sp|Q1KMD3|HNRL2	>sp|Q1KMD3|HNRL2	477	328	HNRL2-477-HNRL2-328	747	747	2	intra
>sp|Q562R1|ACTBL	>sp|P63261|ACTG	303	302	ACTBL-303-ACTG-302	376	375	2	inter
>sp|Q71U36|TBA1A	>sp|P68363|TBA1B	333	346	TBA1A-333-TBA1B-346	451	451	1	inter
>sp|Q71U36|TBA1A	>sp|P68371|TBB4B	397	344	TBA1A-397-TBB4B-344	451	445	2	inter
>sp|Q71U36|TBA1A	>sp|Q71U36|TBA1A	333	346	TBA1A-333-TBA1A-346	451	451	1	intra
>sp|Q71U36|TBA1A	>sp|Q71U36|TBA1A	161	223	TBA1A-161-TBA1A-223	451	451	1	intra
>sp|Q71U36|TBA1A	>sp|Q71U36|TBA1A	329	223	TBA1A-329-TBA1A-223	451	451	1	intra
>sp|Q71U36|TBA1A	>sp|Q71U36|TBA1A	89	53	TBA1A-89-TBA1A-53	451	451	2	intra
>sp|Q71U36|TBA1A	>sp|Q71U36|TBA1A	75	96	TBA1A-75-TBA1A-96	451	451	2	intra
>sp|Q71U36|TBA1A	>sp|Q71U36|TBA1A	397	223	TBA1A-397-TBA1A-223	451	451	2	intra
>sp|Q71U36|TBA1A	>sp|Q71U36|TBA1A	399	413	TBA1A-399-TBA1A-413	451	451	2	intra
>sp|Q71U36|TBA1A	>sp|Q71U36|TBA1A	397	413	TBA1A-397-TBA1A-413	451	451	2	intra
>sp|Q71U36|TBA1A	>sp|Q71U36|TBA1A	71	364	TBA1A-71-TBA1A-364	451	451	2	intra
>sp|Q71U36|TBA1A	>sp|Q71U36|TBA1A	71	96	TBA1A-71-TBA1A-96	451	451	2	intra
>sp|Q71U36|TBA1A	>sp|Q71U36|TBA1A	397	383	TBA1A-397-TBA1A-383	451	451	2	intra
>sp|Q71U36|TBA1A	>sp|Q71U36|TBA1A	161	89	TBA1A-161-TBA1A-89	451	451	3	intra
>sp|Q71UI9|H2AV	>sp|P55209|NP1L1	79	112	H2AV-79-NP1L1-112	128	391	2	inter
>sp|Q71UI9|H2AV	>sp|P68431|H31	120	47	H2AV-120-H31-47	128	136	3	inter
>sp|Q7KZF4|SND1	>sp|Q7KZF4|SND1	882	904	SND1-882-SND1-904	910	910	2	intra
>sp|Q7KZF4|SND1	>sp|Q7KZF4|SND1	334	369	SND1-334-SND1-369	910	910	3	intra
>sp|Q86VP6|CAND1	>sp|Q86VP6|CAND1	53	45	CAND1-53-CAND1-45	1230	1230	2	intra
>sp|Q8NBS9|TXND5	>sp|Q8NBS9|TXND5	429	401	TXND5-429-TXND5-401	432	432	2	intra
>sp|Q92522|H1X	>sp|Q92522|H1X	74	84	H1X-74-H1X-84	213	213	3	intra
>sp|Q92598|HS105	>sp|P29401|TKT	701	573	HS105-701-TKT-573	858	623	3	inter
>sp|Q92598|HS105	>sp|Q92598|HS105	62	231	HS105-62-HS105-231	858	858	1	intra
>sp|Q92598|HS105	>sp|Q92598|HS105	735	746	HS105-735-HS105-746	858	858	1	intra
>sp|Q92598|HS105	>sp|Q92598|HS105	90	231	HS105-90-HS105-231	858	858	2	intra
>sp|Q92688|AN32B	>sp|P11413|G6PD	18	396	AN32B-18-G6PD-396	251	515	4	inter
>sp|Q92688|AN32B	>sp|Q92688|AN32B	95	78	AN32B-95-AN32B-78	251	251	1	intra
>sp|Q92734|TFG	>sp|Q92734|TFG	20	52	TFG-20-TFG-52	400	400	1	intra
>sp|Q93077|H2A1C	>sp|Q93077|H2A1C	96	96	H2A1C-96-H2A1C-96	130	130	2	intra
>sp|Q969Q0|RL36L	>sp|Q969Q0|RL36L	104	95	RL36L-104-RL36L-95	106	106	3	intra
>sp|Q96AE4|FUBP1	>sp|Q96AE4|FUBP1	327	316	FUBP1-327-FUBP1-316	644	644	1	intra
>sp|Q96AE4|FUBP1	>sp|Q96AE4|FUBP1	316	276	FUBP1-316-FUBP1-276	644	644	2	intra
>sp|Q96AG4|LRC59	>sp|Q96AG4|LRC59	71	91	LRC59-71-LRC59-91	307	307	3	intra
>sp|Q96PK6|RBM14	>sp|P37802|TAGL2	48	141	RBM14-48-TAGL2-141	669	199	2	inter
>sp|Q99497|PARK7	>sp|Q99497|PARK7	187	141	PARK7-187-PARK7-141	189	189	1	intra
>sp|Q99536|VAT1	>sp|Q99880|H2B1L	132	110	VAT1-132-H2B1L-110	393	126	4	inter
>sp|Q99623|PHB2	>sp|P35232|PHB	215	193	PHB2-215-PHB-193	299	272	1	inter
>sp|Q99623|PHB2	>sp|P35232|PHB	264	247	PHB2-264-PHB-247	299	272	1	inter
>sp|Q99623|PHB2	>sp|P35232|PHB	206	187	PHB2-206-PHB-187	299	272	3	inter
>sp|Q99623|PHB2	>sp|Q99623|PHB2	259	230	PHB2-259-PHB2-230	299	299	1	intra
>sp|Q99623|PHB2	>sp|Q99623|PHB2	258	230	PHB2-258-PHB2-230	299	299	2	intra
>sp|Q99623|PHB2	>sp|Q99623|PHB2	94	111	PHB2-94-PHB2-111	299	299	2	intra
>sp|Q99714|HCD2	>sp|Q99714|HCD2	76	140	HCD2-76-HCD2-140	261	261	1	intra
>sp|P12956|XRCC6	>sp|P13010|XRCC5	258	540	XRCC6-258-XRCC5-540	609	732	6	inter
>sp|Q16543|CDC37	>sp|Q16543|CDC37	105	115	CDC37-105-CDC37-115	378	378	6	intra
>sp|Q99832|TCPH	>sp|P48643|TCPE	43	531	TCPH-43-TCPE-531	543	541	6	inter
>sp|O75369|FLNB	>sp|O75369|FLNB	31	43	FLNB-31-FLNB-43	2602	2602	6	intra
>sp|P55072|TERA	>sp|P55072|TERA	236	371	TERA-236-TERA-371	806	806	6	intra
>sp|P60866|RS20	>sp|P60866|RS20	53	16	RS20-53-RS20-16	119	119	6	intra
>sp|P68431|H31	>sp|Q71UI9|H2AV	60	88	H31-60-H2AV-88	136	128	6	inter
>sp|P62873|GBB1	>sp|P62879|GBB2	20	33	GBB1-20-GBB2-33	340	340	6	inter
>sp|O14818|PSA7	>sp|O14818|PSA7	34	154	PSA7-34-PSA7-154	248	248	6	intra
>sp|P63261|ACTG	>sp|P63261|ACTG	91	52	ACTG-91-ACTG-52	375	375	6	intra
>sp|Q00325|MPCP	>tr|B1AK87|B1AK87	221	250	MPCP-221-B1AK87-250	362	260	6	inter
>sp|P48681|NEST	>sp|P08670|VIME	290	90	NEST-290-VIME-90	1621	466	6	inter
>sp|P08238|HS90B	>sp|P08238|HS90B	78	214	HS90B-78-HS90B-214	724	724	6	intra
>sp|P19105|ML12A	>sp|P19105|ML12A	169	157	ML12A-169-ML12A-157	171	171	6	intra
>sp|Q99880|H2B1L	>sp|Q99880|H2B1L	39	67	H2B1L-39-H2B1L-67	126	126	6	intra
>sp|Q71U36|TBA1A	>sp|Q71U36|TBA1A	399	223	TBA1A-399-TBA1A-223	451	451	6	intra
>sp|Q13162|PRDX4	>sp|Q06830|PRDX1	107	135	PRDX4-107-PRDX1-135	271	199	6	inter
>sp|P60842|IF4A1	>sp|P60842|IF4A1	377	254	IF4A1-377-IF4A1-254	406	406	6	intra
>sp|P35579|MYH9	>sp|P35579|MYH9	206	195	MYH9-206-MYH9-195	1960	1960	6	intra
>sp|P08238|HS90B	>sp|P08238|HS90B	646	633	HS90B-646-HS90B-633	724	724	6	intra
>sp|P31689|DNJA1	>sp|Q07021|C1QBP	27	89	DNJA1-27-C1QBP-89	397	282	6	inter
>sp|Q99880|H2B1L	>sp|P62805|H4	81	87	H2B1L-81-H4-87	126	103	6	inter
>sp|P27797|CALR	>sp|P27797|CALR	156	197	CALR-156-CALR-197	417	417	6	intra
>sp|P00338|LDHA	>sp|P00338|LDHA	78	15	LDHA-78-LDHA-15	332	332	6	intra
>sp|P08670|VIME	>sp|P08670|VIME	44	230	VIME-44-VIME-230	466	466	6	intra
>sp|P62269|RS18	>sp|P62269|RS18	73	100	RS18-73-RS18-100	152	152	6	intra
>sp|P09429|HMGB1	>sp|Q9Y696|CLIC4	121	116	HMGB1-121-CLIC4-116	215	253	6	inter
>sp|P50914|RL14	>sp|P36578|RL4	76	362	RL14-76-RL4-362	215	427	6	inter
>sp|Q00325|MPCP	>sp|Q00325|MPCP	221	195	MPCP-221-MPCP-195	362	362	6	intra
>sp|Q9Y3U8|RL36	>sp|Q9Y3U8|RL36	62	93	RL36-62-RL36-93	105	105	6	intra
>sp|P26583|HMGB2	>decoy_25	121	135	HMGB2-121-decoy_25-135	209	284	6	decoy
>sp|P35580|MYH10	>sp|P08670|VIME	1039	230	MYH10-1039-VIME-230	1976	466	6	inter
>sp|P42766|RL35	>sp|P61313|RL15	99	152	RL35-99-RL15-152	123	204	6	inter
>sp|Q99733|NP1L4	>sp|Q99733|NP1L4	191	101	NP1L4-191-NP1L4-101	375	375	3	intra
>sp|Q99832|TCPH	>sp|Q99832|TCPH	394	409	TCPH-394-TCPH-409	543	543	1	intra
>sp|Q99880|H2B1L	>sp|P0C0S8|H2A1	125	25	H2B1L-125-H2A1-25	126	130	4	inter
>sp|Q99880|H2B1L	>sp|P0C0S8|H2A1	123	25	H2B1L-123-H2A1-25	126	130	2	inter
>sp|Q99880|H2B1L	>sp|P0C0S8|H2A1	116	25	H2B1L-116-H2A1-25	126	130	3	inter
>sp|Q99880|H2B1L	>sp|P62805|H4	91	75	H2B1L-91-H4-75	126	103	1	inter
>sp|Q99880|H2B1L	>sp|P62805|H4	81	88	H2B1L-81-H4-88	126	103	1	inter
>sp|Q99880|H2B1L	>sp|P62805|H4	110	71	H2B1L-110-H4-71	126	103	2	inter
>sp|Q99880|H2B1L	>sp|P62805|H4	95	71	H2B1L-95-H4-71	126	103	2	inter
>sp|Q99880|H2B1L	>sp|Q99880|H2B1L	40	52	H2B1L-40-H2B1L-52	126	126	1	intra
>sp|Q99880|H2B1L	>sp|Q99880|H2B1L	40	67	H2B1L-40-H2B1L-67	126	126	1	intra
>sp|Q99880|H2B1L	>sp|Q99880|H2B1L	41	52	H2B1L-41-H2B1L-52	126	126	3	intra
>sp|Q99880|H2B1L	>sp|Q99880|H2B1L	40	40	H2B1L-40-H2B1L-40	126	126	3	intra
>sp|Q9NQC3|RTN4	>sp|Q9NQC3|RTN4	1176	1165	RTN4-1176-RTN4-1165	1192	1192	1	intra
>sp|Q9NR30|DDX21	>sp|Q9NR30|DDX21	469	462	DDX21-469-DDX21-462	783	783	2	intra
>sp|Q9NVA2|SEP11	>sp|P08670|VIME	357	191	SEP11-357-VIME-191	429	466	3	inter
>sp|Q9NX63|MIC19	>sp|Q16891|MIC60	171	557	MIC19-171-MIC60-557	227	758	1	inter
>sp|Q9NX63|MIC19	>sp|Q16891|MIC60	172	557	MIC19-172-MIC60-557	227	758	2	inter
>sp|Q9NZZ3|CHMP5	>sp|Q9NZZ3|CHMP5	32	40	CHMP5-32-CHMP5-40	219	219	3	intra
>sp|Q9P0L0|VAPA	>sp|Q9P0L0|VAPA	202	214	VAPA-202-VAPA-214	249	249	1	intra
>sp|Q9P0M6|H2AW	>sp|P68104|EF1A1	103	258	H2AW-103-EF1A1-258	372	462	3	inter
>sp|Q9P0M6|H2AW	>sp|P68104|EF1A1	103	410	H2AW-103-EF1A1-410	372	462	3	inter
>sp|Q9P258|RCC2	>sp|Q9P258|RCC2	185	201	RCC2-185-RCC2-201	522	522	2	intra
>sp|Q9UHD8|SEPT9	>sp|Q9UHD8|SEPT9	333	346	SEPT9-333-SEPT9-346	586	586	1	intra
>sp|Q9UJZ1|STML2	>sp|Q9UJZ1|STML2	257	275	STML2-257-STML2-275	356	356	1	intra
>sp|Q9UL46|PSME2	>sp|Q9UL46|PSME2	197	164	PSME2-197-PSME2-164	239	239	2	intra
>sp|Q9UQ80|PA2G4	>sp|Q9UQ80|PA2G4	361	165	PA2G4-361-PA2G4-165	394	394	2	intra
>sp|Q9Y2Q3|GSTK1	>sp|Q9Y2Q3|GSTK1	167	106	GSTK1-167-GSTK1-106	226	226	3	intra
>sp|Q9Y3C6|PPIL1	>sp|Q9Y3C6|PPIL1	51	151	PPIL1-51-PPIL1-151	166	166	2	intra
>sp|Q9Y3U8|RL36	>sp|P26373|RL13	23	82	RL36-23-RL13-82	105	211	1	inter
>sp|Q9Y3U8|RL36	>sp|P26373|RL13	23	83	RL36-23-RL13-83	105	211	1	inter
>sp|Q9Y3U8|RL36	>sp|P62906|RL10A	36	11	RL36-36-RL10A-11	105	217	3	inter
>sp|Q9Y3U8|RL36	>sp|Q9Y3U8|RL36	62	94	RL36-62-RL36-94	105	105	2	intra
>sp|Q9Y490|TLN1	>sp|Q9Y490|TLN1	1331	1256	TLN1-1331-TLN1-1256	2541	2541	1	intra
>sp|Q9Y490|TLN1	>sp|Q9Y490|TLN1	2021	2054	TLN1-2021-TLN1-2054	2541	2541	2	intra
>sp|Q9Y490|TLN1	>sp|Q9Y490|TLN1	869	884	TLN1-869-TLN1-884	2541	2541	2	intra
>sp|Q9Y490|TLN1	>sp|Q9Y490|TLN1	834	880	TLN1-834-TLN1-880	2541	2541	2	intra
>sp|Q9Y490|TLN1	>sp|Q9Y490|TLN1	2137	2015	TLN1-2137-TLN1-2015	2541	2541	2	intra
>tr|A0A087WWU8|A0A087WWU8	>sp|P09493|TPM1	110	156	A0A087WWU8-110-TPM1-156	227	284	3	inter
>tr|A0A087WWU8|A0A087WWU8	>sp|P63261|ACTG	61	320	A0A087WWU8-61-ACTG-320	227	375	2	inter
>tr|A0A087WWU8|A0A087WWU8	>sp|P63261|ACTG	149	323	A0A087WWU8-149-ACTG-323	227	375	1	inter
>tr|A0A087WWU8|A0A087WWU8	>sp|P63261|ACTG	72	323	A0A087WWU8-72-ACTG-323	227	375	1	inter
>tr|A0A087WWU8|A0A087WWU8	>sp|P63261|ACTG	36	302	A0A087WWU8-36-ACTG-302	227	375	1	inter
>tr|A0A087WWU8|A0A087WWU8	>sp|P63261|ACTG	61	323	A0A087WWU8-61-ACTG-323	227	375	2	inter
>tr|A0A087WWU8|A0A087WWU8	>sp|P63261|ACTG	129	320	A0A087WWU8-129-ACTG-320	227	375	2	inter
>tr|A0A087WWU8|A0A087WWU8	>sp|P63261|ACTG	94	228	A0A087WWU8-94-ACTG-228	227	375	3	inter
>tr|A0A087WWU8|A0A087WWU8	>tr|A0A087WWU8|A0A087WWU8	110	120	A0A087WWU8-110-A0A087WWU8-120	227	227	2	intra
>tr|A0A087WWU8|A0A087WWU8	>tr|A0A087WWU8|A0A087WWU8	120	106	A0A087WWU8-120-A0A087WWU8-106	227	227	2	intra
>tr|A0A1C7CYX9|A0A1C7CYX9	>tr|A0A1C7CYX9|A0A1C7CYX9	370	387	A0A1C7CYX9-370-A0A1C7CYX9-387	677	677	2	intra
>tr|A0A1C7CYX9|A0A1C7CYX9	>tr|A0A1C7CYX9|A0A1C7CYX9	369	387	A0A1C7CYX9-369-A0A1C7CYX9-387	677	677	3	intra
>tr|A8MXP9|A8MXP9	>tr|A8MXP9|A8MXP9	155	141	A8MXP9-155-A8MXP9-141	895	895	3	intra
>tr|A8MXP9|A8MXP9	>tr|A8MXP9|A8MXP9	527	504	A8MXP9-527-A8MXP9-504	895	895	4	intra
>tr|B1AK87|B1AK87	>tr|B1AK87|B1AK87	90	72	B1AK87-90-B1AK87-72	260	260	1	intra
>tr|B1AK87|B1AK87	>tr|B1AK87|B1AK87	90	75	B1AK87-90-B1AK87-75	260	260	2	intra
>tr|B1AK87|B1AK87	>tr|B1AK87|B1AK87	209	187	B1AK87-209-B1AK87-187	260	260	2	intra
>tr|E9PRY8|E9PRY8	>tr|E9PRY8|E9PRY8	468	486	E9PRY8-468-E9PRY8-486	697	697	3	intra
>tr|E9PRY8|E9PRY8	>tr|E9PRY8|E9PRY8	534	544	E9PRY8-534-E9PRY8-544	697	697	2	intra
>tr|K7ELL7|K7ELL7	>tr|K7ELL7|K7ELL7	185	200	K7ELL7-185-K7ELL7-200	535	535	2	intra
>tr|Q32Q12|Q32Q12	>sp|P15531|NDKA	38	122	Q32Q12-38-NDKA-122	292	152	1	inter
>tr|Q32Q12|Q32Q12	>tr|Q32Q12|Q32Q12	260	38	Q32Q12-260-Q32Q12-38	292	292	1	intra
>tr|Q32Q12|Q32Q12	>tr|Q32Q12|Q32Q12	185	277	Q32Q12-185-Q32Q12-277	292	292	1	intra
>sp|Q08211|DHX9	>sp|P30101|PDIA3	1247	448	DHX9-1247-PDIA3-448	1270	505	6	inter
>sp|P04406|G3P	>sp|Q13813|SPTN1	129	2216	G3P-129-SPTN1-2216	335	2472	6	inter
>sp|P61956|SUMO2	>sp|P61956|SUMO2	40	15	SUMO2-40-SUMO2-15	95	95	6	intra
>sp|P62805|H4	>sp|Q09666|AHNK	88	690	H4-88-AHNK-690	103	5890	6	inter
>sp|P63261|ACTG	>sp|Q13435|SF3B2	35	48	ACTG-35-SF3B2-48	375	895	6	inter
>sp|P62136|PP1A	>sp|P63261|ACTG	254	107	PP1A-254-ACTG-107	330	375	6	inter
>sp|P68431|H31	>sp|Q93077|H2A1C	135	96	H31-135-H2A1C-96	136	130	6	inter
>tr|H7BYY1|H7BYY1	>sp|P11142|HSP7C	174	61	H7BYY1-174-HSP7C-61	248	646	6	inter
>sp|P52907|CAZA1	>sp|P52907|CAZA1	264	246	CAZA1-264-CAZA1-246	286	286	6	intra
>sp|P42765|THIM	>sp|P11021|BIP	20	86	THIM-20-BIP-86	397	654	6	inter
>sp|P62805|H4	>sp|Q14315|FLNC	88	1363	H4-88-FLNC-1363	103	2725	6	inter
>sp|P41091|IF2G	>sp|P18124|RL7	384	146	IF2G-384-RL7-146	472	248	6	inter
>sp|Q99497|PARK7	>sp|Q99497|PARK7	9	36	PARK7-9-PARK7-36	189	189	6	intra
>sp|P25705|ATPA	>sp|P21333|FLNA	421	1080	ATPA-421-FLNA-1080	553	2647	6	inter
>sp|P09234|RU1C	>sp|P08238|HS90B	58	633	RU1C-58-HS90B-633	159	724	6	inter
>sp|P62277|RS13	>sp|P49755|TMEDA	105	80	RS13-105-TMEDA-80	151	219	6	inter
>sp|O43707|ACTN4	>sp|P12814|ACTN1	179	186	ACTN4-179-ACTN1-186	911	892	6	inter
>sp|P62805|H4	>sp|P05455|LA	88	207	H4-88-LA-207	103	408	6	inter
>sp|P08670|VIME	>sp|P08670|VIME	69	166	VIME-69-VIME-166	466	466	6	intra
>sp|P68431|H31	>sp|P0C0S8|H2A1	135	109	H31-135-H2A1-109	136	130	6	inter
>sp|Q13813|SPTN1	>sp|P62805|H4	353	88	SPTN1-353-H4-88	2472	103	6	inter
>sp|P39023|RL3	>sp|P39023|RL3	361	354	RL3-361-RL3-354	403	403	6	intra
>decoy_37	>sp|Q15424|SAFB1	183	813	decoy_37-183-SAFB1-813	246	915	6	decoy
>sp|P62805|H4	>sp|O95865|DDAH2	75	191	H4-75-DDAH2-191	103	285	6	inter
>sp|Q13347|EIF3I	>sp|Q13347|EIF3I	266	245	EIF3I-266-EIF3I-245	325	325	6	intra
>sp|Q9Y6H1|CHCH2	>sp|Q99880|H2B1L	18	103	CHCH2-18-H2B1L-103	151	126	6	inter
>sp|Q02878|RL6	>sp|P07900|HS90A	215	642	RL6-215-HS90A-642	288	732	5	inter
>sp|P04075|ALDOA	>sp|P14618|KPYM	106	121	ALDOA-106-KPYM-121	364	531	5	inter
>sp|P08238|HS90B	>sp|P08238|HS90B	562	633	HS90B-562-HS90B-633	724	724	5	intra
>sp|P63104|1433Z	>sp|P63104|1433Z	125	149	1433Z-125-1433Z-149	245	245	5	intra
>sp|P16401|H15	>sp|P11021|BIP	143	610	H15-143-BIP-610	226	654	5	inter
>sp|P61978|HNRPK	>sp|P07900|HS90A	64	353	HNRPK-64-HS90A-353	463	732	5	inter
>sp|P63261|ACTG	>sp|Q16643|DREB	332	192	ACTG-332-DREB-192	375	649	5	inter
>sp|P40227|TCPZ	>sp|P40227|TCPZ	276	269	TCPZ-276-TCPZ-269	531	531	5	intra
>sp|Q93045|STMN2	>sp|P62851|RS25	8	73	STMN2-8-RS25-73	179	125	5	inter
>sp|O43707|ACTN4	>sp|O43707|ACTN4	454	530	ACTN4-454-ACTN4-530	911	911	5	intra
>sp|P21333|FLNA	>sp|P04075|ALDOA	980	164	FLNA-980-ALDOA-164	2647	364	5	inter
>sp|P62269|RS18	>sp|P62269|RS18	92	112	RS18-92-RS18-112	152	152	5	intra
>sp|P46821|MAP1B	>sp|P46821|MAP1B	680	702	MAP1B-680-MAP1B-702	2468	2468	5	intra
>sp|Q15233|NONO	>sp|Q15233|NONO	67	122	NONO-67-NONO-122	471	471	5	intra
>sp|P68431|H31	>sp|P0C0S8|H2A1	135	96	H31-135-H2A1-96	136	130	5	inter
>sp|P68104|EF1A1	>sp|P68104|EF1A1	66	93	EF1A1-66-EF1A1-93	462	462	5	intra
>sp|P39748|FEN1	>sp|O43707|ACTN4	243	331	FEN1-243-ACTN4-331	380	911	5	inter
>sp|Q9BS26|ERP44	>sp|P67775|PP2AA	123	44	ERP44-123-PP2AA-44	406	309	5	inter
>sp|P46778|RL21	>sp|P47914|RL29	91	34	RL21-91-RL29-34	160	159	5	inter
>sp|P09936|UCHL1	>sp|P09936|UCHL1	69	209	UCHL1-69-UCHL1-209	223	223	5	intra
>sp|P63104|1433Z	>sp|P63104|1433Z	59	49	1433Z-59-1433Z-49	245	245	5	intra
>sp|P67936|TPM4	>sp|P63261|ACTG	31	302	TPM4-31-ACTG-302	248	375	5	inter
>sp|P35580|MYH10	>sp|P11021|BIP	447	54	MYH10-447-BIP-54	1976	654	5	inter
>sp|P42704|LPPRC	>sp|P42704|LPPRC	1159	1124	LPPRC-1159-LPPRC-1124	1394	1394	5	intra
>sp|P35579|MYH9	>sp|P35579|MYH9	759	350	MYH9-759-MYH9-350	1960	1960	5	intra
>sp|P14625|ENPL	>sp|P14625|ENPL	74	153	ENPL-74-ENPL-153	803	803	5	intra
>sp|P26038|MOES	>sp|P26038|MOES	376	449	MOES-376-MOES-449	577	577	5	intra
>sp|P11142|HSP7C	>sp|P11142|HSP7C	260	61	HSP7C-260-HSP7C-61	646	646	5	intra
>sp|P55884|EIF3B	>sp|P55884|EIF3B	462	500	EIF3B-462-EIF3B-500	814	814	5	intra
>sp|P60842|IF4A1	>sp|P60842|IF4A1	366	54	IF4A1-366-IF4A1-54	406	406	5	intra
>sp|P62081|RS7	>sp|P62081|RS7	146	157	RS7-146-RS7-157	194	194	5	intra
>sp|P60842|IF4A1	>sp|P60842|IF4A1	366	376	IF4A1-366-IF4A1-376	406	406	5	intra
>sp|P35579|MYH9	>sp|P35579|MYH9	1414	1425	MYH9-1414-MYH9-1425	1960	1960	5	intra
>sp|Q07065|CKAP4	>sp|Q07065|CKAP4	410	404	CKAP4-410-CKAP4-404	602	602	5	intra
>sp|P36957|ODO2	>sp|P33778|H2B1B	435	81	ODO2-435-H2B1B-81	453	126	5	inter
>sp|Q15424|SAFB1	>sp|Q15424|SAFB1	36	54	SAFB1-36-SAFB1-54	915	915	5	intra
>sp|P08238|HS90B	>sp|P08238|HS90B	410	453	HS90B-410-HS90B-453	724	724	5	intra
>sp|Q15181|IPYR	>sp|Q15181|IPYR	59	84	IPYR-59-IPYR-84	289	289	5	intra
>sp|P49411|EFTU	>sp|P49411|EFTU	285	320	EFTU-285-EFTU-320	452	452	5	intra
>sp|P26373|RL13	>sp|P46776|RL27A	162	103	RL13-162-RL27A-103	211	148	5	inter
>sp|Q8NC51|PAIRB	>sp|P26373|RL13	325	82	PAIRB-325-RL13-82	408	211	5	inter
>sp|P61353|RL27	>sp|P18077|RL35A	118	30	RL27-118-RL35A-30	136	110	5	inter
>tr|A0A1C7CYX9|A0A1C7CYX9	>tr|A0A1C7CYX9|A0A1C7CYX9	500	582	A0A1C7CYX9-500-A0A1C7CYX9-582	677	677	5	intra
>sp|Q9NTK5|OLA1	>sp|P33778|H2B1B	200	81	OLA1-200-H2B1B-81	396	126	5	inter
>sp|Q01082|SPTB2	>sp|P08238|HS90B	1537	634	SPTB2-1537-HS90B-634	2364	724	5	inter
>sp|P09493|TPM1	>sp|P09493|TPM1	35	43	TPM1-35-TPM1-43	284	284	5	intra
>sp|P27635|RL10	>sp|P27635|RL10	27	123	RL10-27-RL10-123	214	214	5	intra
>sp|P78371|TCPB	>sp|P78371|TCPB	255	244	TCPB-255-TCPB-244	535	535	5	intra
>sp|P39023|RL3	>sp|P39023|RL3	354	354	RL3-354-RL3-354	403	403	5	intra
>sp|P13639|EF2	>sp|P13639|EF2	629	629	EF2-629-EF2-629	858	858	5	intra
>sp|P08670|VIME	>sp|P08670|VIME	443	119	VIME-443-VIME-119	466	466	5	intra
>sp|P08670|VIME	>sp|P08670|VIME	299	299	VIME-299-VIME-299	466	466	6	intra
>sp|P62424|RL7A	>sp|P40227|TCPZ	24	204	RL7A-24-TCPZ-204	266	531	6	inter
>sp|P25705|ATPA	>sp|P25705|ATPA	237	189	ATPA-237-ATPA-189	553	553	6	intra
>sp|P60842|IF4A1	>sp|P60842|IF4A1	377	377	IF4A1-377-IF4A1-377	406	406	6	intra
>sp|P07900|HS90A	>sp|P07900|HS90A	353	353	HS90A-353-HS90A-353	732	732	6	intra
>sp|P09493|TPM1	>sp|P09493|TPM1	27	22	TPM1-27-TPM1-22	284	284	6	intra
>sp|P62805|H4	>sp|P63261|ACTG	88	326	H4-88-ACTG-326	103	375	6	inter
>sp|Q96A72|MGN2	>sp|Q96A72|MGN2	15	77	MGN2-15-MGN2-77	148	148	6	intra
>sp|Q9BRA2|TXD17	>sp|Q9BRA2|TXD17	83	93	TXD17-83-TXD17-93	123	123	6	intra
>sp|P62805|H4	>sp|Q99623|PHB2	88	264	H4-88-PHB2-264	103	299	6	inter
>sp|P14625|ENPL	>sp|P14625|ENPL	71	197	ENPL-71-ENPL-197	803	803	6	intra
>sp|Q15084|PDIA6	>sp|Q15084|PDIA6	73	145	PDIA6-73-PDIA6-145	440	440	6	intra
>sp|P50454|SERPH	>sp|P50454|SERPH	340	328	SERPH-340-SERPH-328	418	418	6	intra
>sp|P06748|NPM	>sp|P06748|NPM	246	246	NPM-246-NPM-246	294	294	6	intra
>sp|P11142|HSP7C	>sp|P11142|HSP7C	503	482	HSP7C-503-HSP7C-482	646	646	6	intra
>sp|P62805|H4	>sp|P62805|H4	88	88	H4-88-H4-88	103	103	6	intra
>tr|E7EX44|E7EX44	>sp|P49006|MRP	242	83	E7EX44-242-MRP-83	557	195	6	inter
>sp|P07954|FUMH	>sp|P07954|FUMH	292	109	FUMH-292-FUMH-109	510	510	6	intra
>sp|P02545|LMNA	>sp|P02545|LMNA	231	57	LMNA-231-LMNA-57	664	664	6	intra
>sp|Q99880|H2B1L	>sp|P62805|H4	110	70	H2B1L-110-H4-70	126	103	6	inter
>sp|P35579|MYH9	>sp|P35579|MYH9	1202	1203	MYH9-1202-MYH9-1203	1960	1960	6	intra
>sp|P07814|SYEP	>sp|P07814|SYEP	1016	1002	SYEP-1016-SYEP-1002	1512	1512	6	intra
>sp|P08670|VIME	>sp|P60842|IF4A1	108	376	VIME-108-IF4A1-376	466	406	6	inter
>sp|Q04917|1433F	>sp|Q04917|1433F	165	209	1433F-165-1433F-209	246	246	6	intra
>sp|Q16352|AINX	>sp|Q16352|AINX	285	285	AINX-285-AINX-285	499	499	6	intra
>sp|P10809|CH60	>sp|P10809|CH60	400	400	CH60-400-CH60-400	573	573	6	intra
>sp|P37802|TAGL2	>sp|P37802|TAGL2	17	165	TAGL2-17-TAGL2-165	199	199	6	intra
>sp|P08670|VIME	>sp|P48681|NEST	119	313	VIME-119-NEST-313	466	1621	6	inter
>sp|O75964|ATP5L	>sp|O75964|ATP5L	61	46	ATP5L-61-ATP5L-46	103	103	6	intra
>sp|P40939|ECHA	>sp|Q02878|RL6	459	215	ECHA-459-RL6-215	763	288	6	inter
>sp|P49368|TCPG	>sp|P49368|TCPG	524	538	TCPG-524-TCPG-538	545	545	6	intra
>sp|Q969Q0|RL36L	>sp|Q969Q0|RL36L	95	95	RL36L-95-RL36L-95	106	106	6	intra
>sp|P00558|PGK1	>sp|P00558|PGK1	136	67	PGK1-136-PGK1-67	417	417	6	intra
>sp|Q71U36|TBA1A	>sp|Q71U36|TBA1A	161	105	TBA1A-161-TBA1A-105	451	451	6	intra
>sp|P14625|ENPL	>sp|P14625|ENPL	610	599	ENPL-610-ENPL-599	803	803	6	intra
>sp|P23246|SFPQ	>sp|P23246|SFPQ	338	338	SFPQ-338-SFPQ-338	707	707	6	intra
>sp|Q15008|PSMD6	>sp|Q15008|PSMD6	368	357	PSMD6-368-PSMD6-357	389	389	6	intra
>sp|Q04837|SSBP	>sp|Q04837|SSBP	46	121	SSBP-46-SSBP-121	148	148	6	intra
>sp|P11142|HSP7C	>sp|P11142|HSP7C	338	372	HSP7C-338-HSP7C-372	646	646	6	intra
>sp|P46821|MAP1B	>sp|P46821|MAP1B	509	408	MAP1B-509-MAP1B-408	2468	2468	6	intra
>sp|P63261|ACTG	>sp|P09493|TPM1	323	24	ACTG-323-TPM1-24	375	284	6	inter
>sp|Q71U36|TBA1A	>sp|P68371|TBB4B	223	329	TBA1A-223-TBB4B-329	451	445	6	inter
>sp|P22626|ROA2	>sp|P22626|ROA2	107	194	ROA2-107-ROA2-194	353	353	6	intra
>sp|P35579|MYH9	>sp|P35579|MYH9	1410	1408	MYH9-1410-MYH9-1408	1960	1960	6	intra
>sp|P19338|NUCL	>sp|P19338|NUCL	568	637	NUCL-568-NUCL-637	710	710	6	intra
>sp|P31948|STIP1	>sp|P11021|BIP	393	86	STIP1-393-BIP-86	543	654	6	inter
>sp|P12956|XRCC6	>sp|P13010|XRCC5	258	555	XRCC6-258-XRCC5-555	609	732	6	inter
>sp|P35580|MYH10	>sp|P35580|MYH10	1418	1432	MYH10-1418-MYH10-1432	1976	1976	6	intra
>sp|P11142|HSP7C	>sp|P11142|HSP7C	531	544	HSP7C-531-HSP7C-544	646	646	6	intra
>sp|Q15233|NONO	>sp|Q15233|NONO	103	85	NONO-103-NONO-85	471	471	6	intra
>sp|Q09666|AHNK	>sp|P08670|VIME	3287	230	AHNK-3287-VIME-230	5890	466	6	inter
>sp|P63220|RS21	>sp|P05386|RLA1	69	42	RS21-69-RLA1-42	83	114	6	inter
>sp|P13639|EF2	>sp|Q09666|AHNK	279	3194	EF2-279-AHNK-3194	858	5890	6	inter
>sp|Q02878|RL6	>sp|Q02878|RL6	216	216	RL6-216-RL6-216	288	288	6	intra
>sp|P02545|LMNA	>sp|P02545|LMNA	256	21	LMNA-256-LMNA-21	664	664	6	intra
>sp|P62750|RL23A	>sp|P62424|RL7A	32	87	RL23A-32-RL7A-87	156	266	6	inter
>sp|P68104|EF1A1	>sp|P68104|EF1A1	390	93	EF1A1-390-EF1A1-93	462	462	6	intra
>sp|Q99497|PARK7	>sp|P62258|1433E	180	72	PARK7-180-1433E-72	189	255	6	inter
>sp|O15240|VGF	>sp|O15240|VGF	275	352	VGF-275-VGF-352	615	615	6	intra
>sp|P48681|NEST	>sp|P08670|VIME	237	230	NEST-237-VIME-230	1621	466	6	inter
>sp|P07954|FUMH	>sp|P07954|FUMH	228	358	FUMH-228-FUMH-358	510	510	6	intra
>sp|P14618|KPYM	>sp|P14618|KPYM	276	304	KPYM-276-KPYM-304	531	531	6	intra
>sp|P10412|H14	>sp|P16401|H15	116	62	H14-116-H15-62	219	226	6	inter
>sp|O75874|IDHC	>sp|O75874|IDHC	96	143	IDHC-96-IDHC-143	414	414	6	intra
>sp|P63261|ACTG	>sp|P37802|TAGL2	57	112	ACTG-57-TAGL2-112	375	199	6	inter
>sp|P53396|ACLY	>sp|P53396|ACLY	548	389	ACLY-548-ACLY-389	1101	1101	6	intra
>sp|P11387|TOP1	>sp|P11387|TOP1	472	480	TOP1-472-TOP1-480	765	765	6	intra
>sp|P68104|EF1A1	>sp|P68104|EF1A1	448	93	EF1A1-448-EF1A1-93	462	462	6	intra
>sp|P63261|ACTG	>tr|A0A087WWU8|A0A087WWU8	332	23	ACTG-332-A0A087WWU8-23	375	227	6	inter
>sp|P20700|LMNB1	>sp|P02545|LMNA	393	47	LMNB1-393-LMNA-47	586	664	6	inter
>tr|E9PRY8|E9PRY8	>sp|P23396|RS3	317	86	E9PRY8-317-RS3-86	697	243	6	inter
>sp|P84098|RL19	>sp|Q01082|SPTB2	159	1878	RL19-159-SPTB2-1878	196	2364	6	inter
>sp|P08670|VIME	>sp|P08670|VIME	230	332	VIME-230-VIME-332	466	466	6	intra
>sp|P08670|VIME	>sp|P08670|VIME	407	153	VIME-407-VIME-153	466	466	6	intra
>sp|P08708|RS17	>sp|P08708|RS17	65	56	RS17-65-RS17-56	135	135	6	intra
>sp|P08670|VIME	>sp|P48681|NEST	372	201	VIME-372-NEST-201	466	1621	6	inter
>sp|P13639|EF2	>sp|P13639|EF2	629	642	EF2-629-EF2-642	858	858	6	intra
>tr|A0A1W2PNV4|A0A1W2PNV4	>tr|A0A1W2PNV4|A0A1W2PNV4	631	650	A0A1W2PNV4-631-A0A1W2PNV4-650	684	684	6	intra
>sp|P13639|EF2	>sp|P13639|EF2	256	267	EF2-256-EF2-267	858	858	6	intra
>sp|P62081|RS7	>sp|P62081|RS7	157	157	RS7-157-RS7-157	194	194	6	intra
>sp|Q16543|CDC37	>sp|Q16543|CDC37	106	116	CDC37-106-CDC37-116	378	378	6	intra
>sp|P62280|RS11	>sp|P62280|RS11	150	128	RS11-150-RS11-128	158	158	6	intra
>sp|P63261|ACTG	>sp|P63261|ACTG	46	107	ACTG-46-ACTG-107	375	375	6	intra
>sp|P26038|MOES	>sp|P26038|MOES	139	188	MOES-139-MOES-188	577	577	6	intra
>sp|P21333|FLNA	>sp|P21333|FLNA	511	479	FLNA-511-FLNA-479	2647	2647	6	intra
>sp|P26038|MOES	>sp|P26038|MOES	325	183	MOES-325-MOES-183	577	577	6	intra
>sp|P68104|EF1A1	>sp|P68104|EF1A1	391	434	EF1A1-391-EF1A1-434	462	462	6	intra
>sp|P12236|ADT3	>sp|P12236|ADT3	242	42	ADT3-242-ADT3-42	298	298	6	intra
>sp|P08238|HS90B	>sp|P07900|HS90A	683	655	HS90B-683-HS90A-655	724	732	6	inter
>sp|P31948|STIP1	>sp|P31948|STIP1	168	168	STIP1-168-STIP1-168	543	543	6	intra
>sp|Q14195|DPYL3	>sp|Q14195|DPYL3	265	282	DPYL3-265-DPYL3-282	570	570	6	intra
>sp|P50914|RL14	>sp|P32969|RL9	30	11	RL14-30-RL9-11	215	192	6	inter
>sp|P08670|VIME	>sp|P08670|VIME	108	153	VIME-108-VIME-153	466	466	6	intra
>sp|Q13200|PSMD2	>sp|Q13200|PSMD2	361	756	PSMD2-361-PSMD2-756	908	908	6	intra
>sp|Q08211|DHX9	>sp|Q08211|DHX9	859	24	DHX9-859-DHX9-24	1270	1270	6	intra
>sp|P63261|ACTG	>sp|Q16643|DREB	323	231	ACTG-323-DREB-231	375	649	6	inter
>sp|Q99880|H2B1L	>sp|P48681|NEST	116	1027	H2B1L-116-NEST-1027	126	1621	6	inter
>sp|P12814|ACTN1	>sp|P12814|ACTN1	92	56	ACTN1-92-ACTN1-56	892	892	6	intra
>sp|Q99832|TCPH	>sp|P48643|TCPE	166	142	TCPH-166-TCPE-142	543	541	6	inter
>sp|P63261|ACTG	>sp|P67936|TPM4	323	21	ACTG-323-TPM4-21	375	248	6	inter
>sp|P30101|PDIA3	>sp|P30101|PDIA3	79	140	PDIA3-79-PDIA3-140	505	505	6	intra
>sp|O43707|ACTN4	>sp|O43707|ACTN4	427	483	ACTN4-427-ACTN4-483	911	911	6	intra
>sp|Q9Y4L1|HYOU1	>sp|P68032|ACTC	193	85	HYOU1-193-ACTC-85	999	377	6	inter
>sp|P21980|TGM2	>sp|P21980|TGM2	452	468	TGM2-452-TGM2-468	687	687	6	intra
>sp|P08670|VIME	>sp|P08670|VIME	165	230	VIME-165-VIME-230	466	466	6	intra
>sp|P06733|ENOA	>sp|P06733|ENOA	61	187	ENOA-61-ENOA-187	434	434	6	intra
>sp|Q9Y4L1|HYOU1	>sp|Q9Y4L1|HYOU1	271	110	HYOU1-271-HYOU1-110	999	999	6	intra
>sp|Q86VP6|CAND1	>sp|Q86VP6|CAND1	53	43	CAND1-53-CAND1-43	1230	1230	6	intra
>sp|Q92598|HS105	>sp|Q92598|HS105	735	747	HS105-735-HS105-747	858	858	6	intra
>sp|Q00688|FKBP3	>sp|Q00688|FKBP3	107	178	FKBP3-107-FKBP3-178	224	224	6	intra
>sp|P07900|HS90A	>sp|P07900|HS90A	180	75	HS90A-180-HS90A-75	732	732	6	intra
>sp|P29401|TKT	>sp|P29401|TKT	598	293	TKT-598-TKT-293	623	623	6	intra
>sp|Q71U36|TBA1A	>sp|Q71U36|TBA1A	161	75	TBA1A-161-TBA1A-75	451	451	6	intra
>sp|P13639|EF2	>sp|Q09666|AHNK	279	3268	EF2-279-AHNK-3268	858	5890	6	inter
>sp|Q99832|TCPH	>sp|Q99832|TCPH	43	166	TCPH-43-TCPH-166	543	543	6	intra
>sp|P02545|LMNA	>sp|P02545|LMNA	271	276	LMNA-271-LMNA-276	664	664	6	intra
>sp|P63261|ACTG	>sp|P01282|VIP	369	113	ACTG-369-VIP-113	375	170	6	inter
>sp|P09651|ROA1	>sp|P09651|ROA1	10	100	ROA1-10-ROA1-100	372	372	6	intra
>sp|P68104|EF1A1	>sp|P68104|EF1A1	392	434	EF1A1-392-EF1A1-434	462	462	6	intra
>sp|P68104|EF1A1	>sp|O75369|FLNB	139	662	EF1A1-139-FLNB-662	462	2602	6	inter
>sp|P55072|TERA	>sp|P55072|TERA	761	627	TERA-761-TERA-627	806	806	6	intra
>tr|B1AK87|B1AK87	>tr|B1AK87|B1AK87	220	220	B1AK87-220-B1AK87-220	260	260	6	intra
>sp|Q14697|GANAB	>sp|Q14697|GANAB	180	225	GANAB-180-GANAB-225	944	944	6	intra
>sp|Q9Y490|TLN1	>sp|Q9Y490|TLN1	2038	2098	TLN1-2038-TLN1-2098	2541	2541	6	intra
>sp|P40429|RL13A	>sp|P18077|RL35A	30	30	RL13A-30-RL35A-30	203	110	6	inter
>sp|P07900|HS90A	>sp|P08238|HS90B	180	63	HS90A-180-HS90B-63	732	724	6	inter
>sp|P31689|DNJA1	>sp|P31689|DNJA1	291	305	DNJA1-291-DNJA1-305	397	397	6	intra
>sp|P08670|VIME	>sp|P08670|VIME	61	198	VIME-61-VIME-198	466	466	6	intra
>sp|P08670|VIME	>sp|P20340|RAB6A	230	182	VIME-230-RAB6A-182	466	208	6	inter
>sp|P29401|TKT	>sp|P29401|TKT	600	483	TKT-600-TKT-483	623	623	6	intra
>sp|P08670|VIME	>sp|P08670|VIME	119	457	VIME-119-VIME-457	466	466	6	intra
>sp|P37802|TAGL2	>sp|P37802|TAGL2	148	164	TAGL2-148-TAGL2-164	199	199	6	intra
>sp|P62805|H4	>sp|P33778|H2B1B	88	70	H4-88-H2B1B-70	103	126	6	inter
>sp|P48047|ATPO	>sp|P48047|ATPO	70	128	ATPO-70-ATPO-128	213	213	6	intra
>sp|P10809|CH60	>sp|P10809|CH60	307	383	CH60-307-CH60-383	573	573	6	intra
>sp|P63313|TYB10	>sp|P63261|ACTG	37	247	TYB10-37-ACTG-247	44	375	6	inter
>sp|P63261|ACTG	>sp|Q16643|DREB	323	261	ACTG-323-DREB-261	375	649	6	inter
>tr|H7BYY1|H7BYY1	>sp|P63261|ACTG	176	320	H7BYY1-176-ACTG-320	248	375	6	inter
>tr|A0A087WWU8|A0A087WWU8	>sp|P67936|TPM4	120	106	A0A087WWU8-120-TPM4-106	227	248	6	inter
>sp|P14618|KPYM	>sp|P14618|KPYM	276	219	KPYM-276-KPYM-219	531	531	6	intra
>sp|P08670|VIME	>sp|P08670|VIME	10	289	VIME-10-VIME-289	466	466	6	intra
>sp|P23528|COF1	>sp|P23528|COF1	121	138	COF1-121-COF1-138	166	166	6	intra
>sp|Q15233|NONO	>sp|Q15233|NONO	248	304	NONO-248-NONO-304	471	471	6	intra
>sp|P68104|EF1A1	>sp|P11413|G6PD	448	396	EF1A1-448-G6PD-396	462	515	6	inter
>sp|P08670|VIME	>sp|P08670|VIME	75	433	VIME-75-VIME-433	466	466	6	intra
>sp|P02545|LMNA	>sp|P20700|LMNB1	360	268	LMNA-360-LMNB1-268	664	586	6	inter
>tr|A0A087WWU8|A0A087WWU8	>tr|A0A087WWU8|A0A087WWU8	125	125	A0A087WWU8-125-A0A087WWU8-125	227	227	6	intra
>sp|P22626|ROA2	>sp|P22626|ROA2	107	181	ROA2-107-ROA2-181	353	353	6	intra
>sp|P56385|ATP5I	>sp|P56385|ATP5I	53	64	ATP5I-53-ATP5I-64	69	69	6	intra
>sp|P22234|PUR6	>sp|P22234|PUR6	310	412	PUR6-310-PUR6-412	425	425	6	intra
>sp|Q8NC51|PAIRB	>sp|P62258|1433E	46	77	PAIRB-46-1433E-77	408	255	6	inter
>sp|P08670|VIME	>sp|P08670|VIME	317	303	VIME-317-VIME-303	466	466	6	intra
>sp|P55072|TERA	>sp|P55072|TERA	154	384	TERA-154-TERA-384	806	806	6	intra
>sp|P63261|ACTG	>sp|Q9P258|RCC2	323	369	ACTG-323-RCC2-369	375	522	6	inter
>sp|P10412|H14	>sp|P10412|H14	59	44	H14-59-H14-44	219	219	6	intra
>sp|Q9BVA1|TBB2B	>sp|P68371|TBB4B	53	10	TBB2B-53-TBB4B-10	445	445	6	inter
>sp|P60866|RS20	>sp|P23396|RS3	27	19	RS20-27-RS3-19	119	243	6	inter
>sp|O43707|ACTN4	>sp|O43707|ACTN4	111	76	ACTN4-111-ACTN4-76	911	911	6	intra
>sp|Q15942|ZYX	>sp|Q15942|ZYX	31	46	ZYX-31-ZYX-46	572	572	6	intra
>sp|P07437|TBB5	>sp|P68371|TBB4B	55	55	TBB5-55-TBB4B-55	444	445	6	inter
>sp|P61981|1433G	>sp|P62258|1433E	16	72	1433G-16-1433E-72	247	255	6	inter
>sp|P26038|MOES	>sp|P26038|MOES	139	183	MOES-139-MOES-183	577	577	6	intra
>sp|P11142|HSP7C	>decoy_39	346	844	HSP7C-346-decoy_39-844	646	284	6	decoy
>sp|P21980|TGM2	>sp|P21980|TGM2	425	442	TGM2-425-TGM2-442	687	687	6	intra
>sp|P26038|MOES	>sp|P21796|VDAC1	531	104	MOES-531-VDAC1-104	577	283	6	inter
>sp|P30101|PDIA3	>sp|P30101|PDIA3	179	139	PDIA3-179-PDIA3-139	505	505	6	intra
>sp|P10809|CH60	>sp|P10809|CH60	78	418	CH60-78-CH60-418	573	573	6	intra
>sp|P63261|ACTG	>sp|P63261|ACTG	51	51	ACTG-51-ACTG-51	375	375	6	intra
>sp|Q9Y4L1|HYOU1	>sp|Q9Y4L1|HYOU1	305	88	HYOU1-305-HYOU1-88	999	999	6	intra
>sp|P07737|PROF1	>sp|P63261|ACTG	123	367	PROF1-123-ACTG-367	140	375	6	inter
>sp|P15559|NQO1	>sp|P62258|1433E	28	72	NQO1-28-1433E-72	274	255	6	inter
>sp|P63261|ACTG	>tr|A0A087WWU8|A0A087WWU8	323	104	ACTG-323-A0A087WWU8-104	375	227	6	inter
>sp|P0C0S8|H2A1	>sp|P0C0S8|H2A1	25	25	H2A1-25-H2A1-25	130	130	6	intra
>tr|Q32Q12|Q32Q12	>tr|Q32Q12|Q32Q12	49	49	Q32Q12-49-Q32Q12-49	292	292	6	intra
>sp|P59998|ARPC4	>sp|P59998|ARPC4	79	52	ARPC4-79-ARPC4-52	168	168	6	intra
>sp|P68104|EF1A1	>sp|P68104|EF1A1	390	434	EF1A1-390-EF1A1-434	462	462	6	intra
>sp|P09651|ROA1	>sp|P09651|ROA1	100	157	ROA1-100-ROA1-157	372	372	6	intra
>sp|P25789|PSA4	>sp|P25789|PSA4	53	213	PSA4-53-PSA4-213	261	261	6	intra
>tr|A0A087WWU8|A0A087WWU8	>tr|A0A087WWU8|A0A087WWU8	99	99	A0A087WWU8-99-A0A087WWU8-99	227	227	6	intra
>sp|P63261|ACTG	>sp|P63261|ACTG	320	320	ACTG-320-ACTG-320	375	375	6	intra
>sp|P83731|RL24	>sp|P62753|RS6	66	39	RL24-66-RS6-39	157	249	6	inter
>sp|P08708|RS17	>sp|P23396|RS3	27	215	RS17-27-RS3-215	135	243	6	inter
>sp|Q01518|CAP1	>sp|Q01518|CAP1	67	28	CAP1-67-CAP1-28	475	475	6	intra
>sp|P25398|RS12	>sp|O60869|EDF1	98	80	RS12-98-EDF1-80	132	148	6	inter
>sp|Q13838|DX39B	>sp|Q13838|DX39B	335	345	DX39B-335-DX39B-345	428	428	6	intra
>sp|P62937|PPIA	>sp|P62937|PPIA	85	67	PPIA-85-PPIA-67	165	165	6	intra
>sp|P05556|ITB1	>sp|P05556|ITB1	98	115	ITB1-98-ITB1-115	798	798	6	intra
>sp|P25398|RS12	>sp|P14678|RSMB	90	82	RS12-90-RSMB-82	132	240	6	inter
>sp|P62750|RL23A	>sp|P62750|RL23A	120	120	RL23A-120-RL23A-120	156	156	6	intra
>sp|Q14103|HNRPD	>sp|Q14103|HNRPD	93	149	HNRPD-93-HNRPD-149	355	355	6	intra
>sp|P13667|PDIA4	>sp|P13667|PDIA4	266	323	PDIA4-266-PDIA4-323	645	645	6	intra
>sp|P13639|EF2	>sp|P13639|EF2	433	445	EF2-433-EF2-445	858	858	6	intra
>sp|P50991|TCPD	>sp|P50991|TCPD	55	55	TCPD-55-TCPD-55	539	539	6	intra
>sp|P35579|MYH9	>sp|P35579|MYH9	79	93	MYH9-79-MYH9-93	1960	1960	6	intra
>sp|P10809|CH60	>sp|P10809|CH60	93	49	CH60-93-CH60-49	573	573	6	intra
>sp|P08670|VIME	>sp|P08670|VIME	44	198	VIME-44-VIME-198	466	466	6	intra
>sp|P07355|ANXA2	>sp|P07355|ANXA2	175	188	ANXA2-175-ANXA2-188	339	339	6	intra
>sp|Q08945|SSRP1	>sp|Q08945|SSRP1	62	48	SSRP1-62-SSRP1-48	709	709	6	intra
>sp|O43809|CPSF5	>sp|O43809|CPSF5	69	58	CPSF5-69-CPSF5-58	227	227	6	intra
>sp|P68402|PA1B2	>sp|P68402|PA1B2	158	148	PA1B2-158-PA1B2-148	229	229	6	intra
>sp|P68104|EF1A1	>sp|P24534|EF1B	252	149	EF1A1-252-EF1B-149	462	225	6	inter
>sp|P42766|RL35	>sp|P42766|RL35	42	42	RL35-42-RL35-42	123	123	6	intra
>sp|P51858|HDGF	>sp|P51858|HDGF	153	163	HDGF-153-HDGF-163	240	240	6	intra
>sp|O75947|ATP5H	>sp|P25705|ATPA	34	518	ATP5H-34-ATPA-518	161	553	6	inter
>sp|P08670|VIME	>sp|P08670|VIME	372	179	VIME-372-VIME-179	466	466	6	intra
>sp|P78371|TCPB	>sp|P78371|TCPB	228	214	TCPB-228-TCPB-214	535	535	6	intra
>sp|P29401|TKT	>sp|P29401|TKT	21	109	TKT-21-TKT-109	623	623	6	intra
>sp|Q9Y3U8|RL36	>sp|P26373|RL13	22	82	RL36-22-RL13-82	105	211	6	inter
>sp|P08670|VIME	>sp|P08670|VIME	22	289	VIME-22-VIME-289	466	466	6	intra
>sp|P14625|ENPL	>sp|Q09666|AHNK	472	5818	ENPL-472-AHNK-5818	803	5890	6	inter
>sp|P35579|MYH9	>sp|P35579|MYH9	717	730	MYH9-717-MYH9-730	1960	1960	6	intra
>sp|Q12906|ILF3	>sp|Q12905|ILF2	317	53	ILF3-317-ILF2-53	894	390	6	inter
>sp|P62937|PPIA	>sp|P62937|PPIA	130	142	PPIA-130-PPIA-142	165	165	6	intra
>sp|O43175|SERA	>tr|A0A1C7CYX9|A0A1C7CYX9	390	159	SERA-390-A0A1C7CYX9-159	533	677	6	inter
>sp|P37802|TAGL2	>tr|A0A087WWU8|A0A087WWU8	12	108	TAGL2-12-A0A087WWU8-108	199	227	6	inter
>sp|P08670|VIME	>sp|P08670|VIME	192	61	VIME-192-VIME-61	466	466	6	intra
>sp|P63261|ACTG	>tr|H7BYY1|H7BYY1	320	178	ACTG-320-H7BYY1-178	375	248	6	inter
>sp|P63261|ACTG	>tr|A0A087WWU8|A0A087WWU8	320	22	ACTG-320-A0A087WWU8-22	375	227	6	inter
>sp|P17066|HSP76	>sp|P62805|H4	168	54	HSP76-168-H4-54	643	103	6	inter
>sp|P14625|ENPL	>sp|P14625|ENPL	600	615	ENPL-600-ENPL-615	803	803	6	intra
>sp|P08670|VIME	>sp|P08670|VIME	446	150	VIME-446-VIME-150	466	466	6	intra
>sp|P62241|RS8	>sp|P62241|RS8	118	163	RS8-118-RS8-163	208	208	6	intra
>sp|P49327|FAS	>sp|P49327|FAS	1847	1726	FAS-1847-FAS-1726	2511	2511	6	intra
>sp|P68371|TBB4B	>sp|P07437|TBB5	248	55	TBB4B-248-TBB5-55	445	444	6	inter
>sp|Q99880|H2B1L	>sp|Q99880|H2B1L	116	116	H2B1L-116-H2B1L-116	126	126	6	intra
>sp|P07437|TBB5	>sp|P68371|TBB4B	55	91	TBB5-55-TBB4B-91	444	445	6	inter
>sp|P47813|IF1AX	>sp|Q13442|HAP28	100	133	IF1AX-100-HAP28-133	144	181	6	inter
>sp|Q71U36|TBA1A	>sp|Q71U36|TBA1A	399	383	TBA1A-399-TBA1A-383	451	451	6	intra
>sp|P35580|MYH10	>sp|P35580|MYH10	39	27	MYH10-39-MYH10-27	1976	1976	6	intra
>sp|Q71U36|TBA1A	>sp|Q71U36|TBA1A	333	223	TBA1A-333-TBA1A-223	451	451	6	intra
>sp|P42766|RL35	>sp|P42766|RL35	16	27	RL35-16-RL35-27	123	123	6	intra
>sp|P23396|RS3	>sp|P46783|RS10	60	89	RS3-60-RS10-89	243	165	6	inter
>sp|P08708|RS17	>sp|P08865|RSSA	78	95	RS17-78-RSSA-95	135	295	6	inter
>sp|O15240|VGF	>sp|O15240|VGF	173	202	VGF-173-VGF-202	615	615	6	intra
>sp|P08133|ANXA6	>sp|P08133|ANXA6	413	385	ANXA6-413-ANXA6-385	673	673	6	intra
>sp|P62750|RL23A	>sp|P62750|RL23A	74	74	RL23A-74-RL23A-74	156	156	6	intra
>sp|Q02543|RL18A	>sp|P18124|RL7	5	235	RL18A-5-RL7-235	176	248	6	inter
>sp|P00505|AATM	>sp|P00505|AATM	179	163	AATM-179-AATM-163	430	430	6	intra
>sp|Q7KZF4|SND1	>sp|Q7KZF4|SND1	493	481	SND1-493-SND1-481	910	910	6	intra
>sp|O43707|ACTN4	>sp|O43707|ACTN4	331	331	ACTN4-331-ACTN4-331	911	911	6	intra
>sp|P62244|RS15A	>sp|P42677|RS27	64	31	RS15A-64-RS27-31	130	84	6	inter
>sp|P09651|ROA1	>sp|P22626|ROA2	100	122	ROA1-100-ROA2-122	372	353	6	inter
>sp|Q01082|SPTB2	>sp|P49321|NASP	1871	34	SPTB2-1871-NASP-34	2364	788	6	inter
>sp|Q92598|HS105	>sp|P08238|HS90B	701	190	HS105-701-HS90B-190	858	724	6	inter
>sp|P37802|TAGL2	>sp|P37802|TAGL2	148	165	TAGL2-148-TAGL2-165	199	199	6	intra
>sp|P33778|H2B1B	>sp|P53999|TCP4	81	109	H2B1B-81-TCP4-109	126	127	6	inter
>sp|P35580|MYH10	>sp|P35580|MYH10	1055	1071	MYH10-1055-MYH10-1071	1976	1976	6	intra
>sp|P63261|ACTG	>sp|P09493|TPM1	323	140	ACTG-323-TPM1-140	375	284	6	inter
>sp|P34932|HSP74	>sp|Q92598|HS105	616	41	HSP74-616-HS105-41	840	858	6	inter
>sp|P62805|H4	>sp|P62805|H4	88	87	H4-88-H4-87	103	103	6	intra
>sp|P08670|VIME	>sp|P08670|VIME	230	40	VIME-230-VIME-40	466	466	6	intra
>sp|P22626|ROA2	>sp|P22626|ROA2	194	122	ROA2-194-ROA2-122	353	353	6	intra
>sp|P00367|DHE3	>sp|P00367|DHE3	208	198	DHE3-208-DHE3-198	558	558	6	intra
>sp|Q9UQ80|PA2G4	>sp|Q9UQ80|PA2G4	165	224	PA2G4-165-PA2G4-224	394	394	6	intra
>sp|O43707|ACTN4	>sp|O43707|ACTN4	318	332	ACTN4-318-ACTN4-332	911	911	6	intra
>sp|Q01518|CAP1	>sp|Q01518|CAP1	22	208	CAP1-22-CAP1-208	475	475	6	intra
>sp|P68371|TBB4B	>sp|P68371|TBB4B	159	258	TBB4B-159-TBB4B-258	445	445	6	intra
>sp|P05198|IF2A	>sp|P05198|IF2A	96	149	IF2A-96-IF2A-149	315	315	6	intra
>sp|P68431|H31	>sp|P68431|H31	60	48	H31-60-H31-48	136	136	6	intra
>sp|P68431|H31	>sp|Q9P0M6|H2AW	47	114	H31-47-H2AW-114	136	372	6	inter
>sp|P00367|DHE3	>sp|P00367|DHE3	143	543	DHE3-143-DHE3-543	558	558	6	intra
>sp|P09651|ROA1	>sp|P09651|ROA1	84	100	ROA1-84-ROA1-100	372	372	6	intra
>sp|P08133|ANXA6	>sp|P08133|ANXA6	575	590	ANXA6-575-ANXA6-590	673	673	6	intra
>sp|P09429|HMGB1	>sp|P09429|HMGB1	48	38	HMGB1-48-HMGB1-38	215	215	6	intra
>sp|P30050|RL12	>sp|P30050|RL12	52	81	RL12-52-RL12-81	165	165	6	intra
>sp|P61254|RL26	>sp|P61254|RL26	113	53	RL26-113-RL26-53	145	145	6	intra
>sp|P62937|PPIA	>sp|P62937|PPIA	39	126	PPIA-39-PPIA-126	165	165	6	intra
>sp|P02545|LMNA	>sp|P62805|H4	373	88	LMNA-373-H4-88	664	103	6	inter
>sp|P26038|MOES	>sp|P26038|MOES	162	174	MOES-162-MOES-174	577	577	6	intra
>sp|P23284|PPIB	>sp|P23284|PPIB	93	107	PPIB-93-PPIB-107	216	216	6	intra
>sp|P19105|ML12A	>sp|P19105|ML12A	165	26	ML12A-165-ML12A-26	171	171	6	intra
>sp|P08670|VIME	>sp|P08670|VIME	69	198	VIME-69-VIME-198	466	466	6	intra
>sp|P19338|NUCL	>sp|P19338|NUCL	568	639	NUCL-568-NUCL-639	710	710	6	intra
>sp|P48681|NEST	>sp|P08670|VIME	78	61	NEST-78-VIME-61	1621	466	6	inter
>sp|P10809|CH60	>sp|P10809|CH60	353	383	CH60-353-CH60-383	573	573	6	intra
>sp|P48681|NEST	>sp|P48681|NEST	1153	1173	NEST-1153-NEST-1173	1621	1621	6	intra
>sp|Q00610|CLH1	>sp|Q00610|CLH1	389	359	CLH1-389-CLH1-359	1675	1675	6	intra
>sp|Q07065|CKAP4	>sp|Q07065|CKAP4	389	394	CKAP4-389-CKAP4-394	602	602	6	intra
>sp|O43852|CALU	>sp|O43852|CALU	279	300	CALU-279-CALU-300	315	315	6	intra
>sp|P28066|PSA5	>sp|P67809|YBOX1	60	129	PSA5-60-YBOX1-129	241	324	6	inter
>sp|Q92841|DDX17	>sp|P63261|ACTG	447	107	DDX17-447-ACTG-107	729	375	6	inter
>sp|P17844|DDX5	>sp|P23246|SFPQ	21	673	DDX5-21-SFPQ-673	614	707	6	inter
>decoy_24	>sp|Q05639|EF1A2	273	410	decoy_24-273-EF1A2-410	246	463	6	decoy
>sp|Q01130|SRSF2	>tr|E7EVA0|E7EVA0	175	1937	SRSF2-175-E7EVA0-1937	221	2297	6	inter
>sp|P62805|H4	>sp|P62917|RL8	75	54	H4-75-RL8-54	103	257	6	inter
>sp|Q16629|SRSF7	>sp|Q01130|SRSF2	230	117	SRSF7-230-SRSF2-117	238	221	6	inter
>sp|P09211|GSTP1	>sp|O00303|EIF3F	132	237	GSTP1-132-EIF3F-237	210	357	6	inter
>sp|Q96B54|ZN428	>sp|P50991|TCPD	76	491	ZN428-76-TCPD-491	188	539	6	inter
>sp|P35580|MYH10	>sp|P55884|EIF3B	1935	364	MYH10-1935-EIF3B-364	1976	814	6	inter
>sp|P63261|ACTG	>sp|P20042|IF2B	320	8	ACTG-320-IF2B-8	375	333	6	inter
>sp|P13639|EF2	>sp|P08133|ANXA6	50	27	EF2-50-ANXA6-27	858	673	6	inter
>sp|O75369|FLNB	>sp|P11021|BIP	2201	207	FLNB-2201-BIP-207	2602	654	6	inter
>sp|P05023|AT1A1	>sp|P07814|SYEP	736	474	AT1A1-736-SYEP-474	1023	1512	6	inter
>sp|P18085|ARF4	>sp|P37802|TAGL2	136	92	ARF4-136-TAGL2-92	180	199	6	inter
>sp|P21333|FLNA	>sp|P99999|CYC	1080	34	FLNA-1080-CYC-34	2647	105	6	inter
>sp|O14813|PHX2A	>sp|O14813|PHX2A	158	161	PHX2A-158-PHX2A-161	284	284	6	intra
>sp|Q9UJU6|DBNL	>sp|Q9H910|JUPI2	228	136	DBNL-228-JUPI2-136	430	190	6	inter
>sp|Q06323|PSME1	>sp|P23246|SFPQ	31	503	PSME1-31-SFPQ-503	249	707	6	inter
>sp|Q92522|H1X	>sp|P99999|CYC	169	19	H1X-169-CYC-19	213	105	6	inter
>sp|P07339|CATD	>sp|Q9Y3F4|STRAP	201	114	CATD-201-STRAP-114	412	350	6	inter
>sp|P12268|IMDH2	>sp|P08621|RU17	251	403	IMDH2-251-RU17-403	514	437	6	inter
>sp|Q13409|DC1I2	>sp|Q13409|DC1I2	49	49	DC1I2-49-DC1I2-49	638	638	6	intra
>sp|P63261|ACTG	>sp|Q01082|SPTB2	321	666	ACTG-321-SPTB2-666	375	2364	6	inter
>sp|P35579|MYH9	>sp|P12081|SYHC	1480	387	MYH9-1480-SYHC-387	1960	509	6	inter
>sp|Q15287|RNPS1	>sp|Q09666|AHNK	32	548	RNPS1-32-AHNK-548	305	5890	6	inter
>sp|O75347|TBCA	>sp|P63261|ACTG	79	326	TBCA-79-ACTG-326	108	375	6	inter
>sp|P62847|RS24	>sp|P35579|MYH9	92	1510	RS24-92-MYH9-1510	133	1960	6	inter
>sp|P23528|COF1	>sp|P23528|COF1	161	141	COF1-161-COF1-141	166	166	6	intra
>sp|P12268|IMDH2	>sp|P16949|STMN1	503	72	IMDH2-503-STMN1-72	514	149	6	inter
>sp|O14737|PDCD5	>sp|Q13813|SPTN1	38	833	PDCD5-38-SPTN1-833	125	2472	6	inter
>sp|O14979|HNRDL	>sp|O43809|CPSF5	95	58	HNRDL-95-CPSF5-58	420	227	6	inter
>sp|Q00610|CLH1	>sp|Q00610|CLH1	152	152	CLH1-152-CLH1-152	1675	1675	6	intra
>sp|P10809|CH60	>sp|Q04917|1433F	355	97	CH60-355-1433F-97	573	246	6	inter
>decoy_19	>sp|P18206|VINC	1463	443	decoy_19-1463-VINC-443	246	1134	6	decoy
>sp|Q15459|SF3A1	>sp|Q02952|AKA12	540	1360	SF3A1-540-AKA12-1360	793	1782	6	inter
>sp|Q86V81|THOC4	>sp|Q99880|H2B1L	222	106	THOC4-222-H2B1L-106	257	126	6	inter
>sp|Q01081|U2AF1	>sp|Q13151|ROA0	218	182	U2AF1-218-ROA0-182	240	305	6	inter
>sp|Q13813|SPTN1	>sp|Q71U36|TBA1A	769	96	SPTN1-769-TBA1A-96	2472	451	6	inter
>sp|P62805|H4	>sp|P53396|ACLY	52	1005	H4-52-ACLY-1005	103	1101	6	inter
>sp|Q99733|NP1L4	>sp|P62701|RS4X	36	90	NP1L4-36-RS4X-90	375	263	6	inter
>decoy_44	>sp|P00441|SODC	73	82	decoy_44-73-SODC-82	246	154	6	decoy
>sp|P29966|MARCS	>sp|P32119|PRDX2	97	102	MARCS-97-PRDX2-102	332	198	6	inter
>sp|P30101|PDIA3	>sp|P0DMV8|HS71A	293	482	PDIA3-293-HS71A-482	505	641	6	inter
>sp|P08865|RSSA	>sp|P11021|BIP	50	86	RSSA-50-BIP-86	295	654	6	inter
>sp|P46821|MAP1B	>sp|P63220|RS21	2296	77	MAP1B-2296-RS21-77	2468	83	6	inter
>sp|P12814|ACTN1	>sp|Q07065|CKAP4	499	11	ACTN1-499-CKAP4-11	892	602	6	inter
>sp|Q92522|H1X	>sp|P24534|EF1B	193	88	H1X-193-EF1B-88	213	225	6	inter
>sp|O76021|RL1D1	>sp|Q86VP6|CAND1	449	822	RL1D1-449-CAND1-822	490	1230	6	inter
>sp|Q09666|AHNK	>sp|P22314|UBA1	5290	667	AHNK-5290-UBA1-667	5890	1058	6	inter
>sp|Q13283|G3BP1	>sp|P14678|RSMB	420	161	G3BP1-420-RSMB-161	466	240	6	inter
>sp|Q14247|SRC8	>sp|Q9UHD8|SEPT9	313	119	SRC8-313-SEPT9-119	550	586	6	inter
>sp|P04406|G3P	>sp|O15347|HMGB3	129	41	G3P-129-HMGB3-41	335	200	6	inter
>sp|P35232|PHB	>sp|Q8NC51|PAIRB	215	46	PHB-215-PAIRB-46	272	408	6	inter
>decoy_15	>sp|P13489|RINI	391	249	decoy_15-391-RINI-249	246	461	6	decoy
>sp|P35580|MYH10	>sp|P63261|ACTG	1770	107	MYH10-1770-ACTG-107	1976	375	6	inter
>sp|Q96EP5|DAZP1	>sp|Q13263|TIF1B	143	282	DAZP1-143-TIF1B-282	407	835	6	inter
>sp|Q9UHD8|SEPT9	>sp|P17096|HMGA1	231	24	SEPT9-231-HMGA1-24	586	107	6	inter
>sp|P50990|TCPQ	>sp|P50990|TCPQ	472	424	TCPQ-472-TCPQ-424	548	548	6	intra
>sp|P0DPI2|GAL3A	>sp|P23528|COF1	20	143	GAL3A-20-COF1-143	268	166	6	inter
>sp|Q15691|MARE1	>sp|P07195|LDHB	172	76	MARE1-172-LDHB-76	268	334	6	inter
>sp|P30085|KCY	>sp|P21333|FLNA	35	1980	KCY-35-FLNA-1980	196	2647	6	inter
>sp|Q13283|G3BP1	>sp|O75369|FLNB	439	725	G3BP1-439-FLNB-725	466	2602	6	inter
>sp|P31939|PUR9	>sp|Q9UJU6|DBNL	8	155	PUR9-8-DBNL-155	592	430	6	inter
>sp|O14979|HNRDL	>decoy_34	103	175	HNRDL-103-decoy_34-175	420	739	6	decoy
>sp|P18206|VINC	>sp|P07355|ANXA2	639	318	VINC-639-ANXA2-318	1134	339	6	inter
>sp|P84077|ARF1	>sp|P82979|SARNP	136	191	ARF1-136-SARNP-191	181	210	6	inter
>sp|Q12904|AIMP1	>sp|P23381|SYWC	117	458	AIMP1-117-SYWC-458	312	471	6	inter
>sp|P63261|ACTG	>sp|Q9UJU6|DBNL	35	107	ACTG-35-DBNL-107	375	430	6	inter
>sp|P11387|TOP1	>sp|P13591|NCAM1	397	832	TOP1-397-NCAM1-832	765	858	6	inter
>sp|P17844|DDX5	>sp|P08238|HS90B	506	633	DDX5-506-HS90B-633	614	724	6	inter
>sp|Q13813|SPTN1	>sp|P13639|EF2	2062	852	SPTN1-2062-EF2-852	2472	858	6	inter
>tr|E7EVA0|E7EVA0	>sp|Q9NX63|MIC19	2026	135	E7EVA0-2026-MIC19-135	2297	227	6	inter
>sp|Q9Y237|PIN4	>sp|P08670|VIME	18	433	PIN4-18-VIME-433	131	466	6	inter
>decoy_43	>sp|P08670|VIME	184	17	decoy_43-184-VIME-17	246	466	6	decoy
>sp|P49321|NASP	>sp|P49321|NASP	632	632	NASP-632-NASP-632	788	788	6	intra
>sp|P36578|RL4	>sp|P07305|H10	362	95	RL4-362-H10-95	427	194	6	inter
>sp|P10809|CH60	>sp|P54136|SYRC	187	463	CH60-187-SYRC-463	573	660	6	inter
>sp|P09622|DLDH	>sp|P29966|MARCS	501	186	DLDH-501-MARCS-186	509	332	6	inter
>sp|O75494|SRS10	>sp|P23284|PPIB	194	79	SRS10-194-PPIB-79	262	216	6	inter
>sp|Q09666|AHNK	>sp|Q16891|MIC60	1573	723	AHNK-1573-MIC60-723	5890	758	6	inter
>tr|A8MXP9|A8MXP9	>sp|Q99880|H2B1L	263	103	A8MXP9-263-H2B1L-103	895	126	6	inter
>sp|Q15428|SF3A2	>sp|Q02952|AKA12	96	632	SF3A2-96-AKA12-632	464	1782	6	inter
>sp|Q15942|ZYX	>sp|P07814|SYEP	288	707	ZYX-288-SYEP-707	572	1512	6	inter
>sp|Q09666|AHNK	>sp|P08238|HS90B	2859	633	AHNK-2859-HS90B-633	5890	724	6	inter
>sp|Q86V81|THOC4	>sp|O14813|PHX2A	211	159	THOC4-211-PHX2A-159	257	284	6	inter
>sp|Q92688|AN32B	>sp|P29401|TKT	18	573	AN32B-18-TKT-573	251	623	6	inter
>sp|Q9NVA2|SEP11	>sp|Q09666|AHNK	357	217	SEP11-357-AHNK-217	429	5890	6	inter
>sp|P38159|RBMX	>sp|P30101|PDIA3	158	131	RBMX-158-PDIA3-131	391	505	6	inter
>sp|P49327|FAS	>sp|P08670|VIME	1617	90	FAS-1617-VIME-90	2511	466	6	inter
>sp|O75369|FLNB	>sp|P40429|RL13A	1906	197	FLNB-1906-RL13A-197	2602	203	6	inter
>sp|P56211|ARP19	>sp|P46779|RL28	81	54	ARP19-81-RL28-54	112	137	6	inter
>sp|P10412|H14	>sp|Q13813|SPTN1	99	2342	H14-99-SPTN1-2342	219	2472	6	inter
>sp|O75369|FLNB	>sp|O75369|FLNB	952	969	FLNB-952-FLNB-969	2602	2602	6	intra
>sp|Q13813|SPTN1	>sp|Q09666|AHNK	833	5435	SPTN1-833-AHNK-5435	2472	5890	6	inter
>sp|P28074|PSB5	>sp|P20618|PSB1	86	182	PSB5-86-PSB1-182	263	241	6	inter
>sp|P27824|CALX	>sp|Q14847|LASP1	115	197	CALX-115-LASP1-197	592	261	6	inter
>sp|P38159|RBMX	>sp|P10599|THIO	158	90	RBMX-158-THIO-90	391	105	6	inter
>sp|Q8NC51|PAIRB	>sp|O60701|UGDH	46	136	PAIRB-46-UGDH-136	408	494	6	inter
>sp|Q96AE4|FUBP1	>sp|P12956|XRCC6	353	174	FUBP1-353-XRCC6-174	644	609	6	inter
>sp|P62995|TRA2B	>sp|Q13435|SF3B2	24	414	TRA2B-24-SF3B2-414	288	895	6	inter
>sp|P20290|BTF3	>sp|P09874|PARP1	10	73	BTF3-10-PARP1-73	206	1014	6	inter
>sp|P07741|APT	>sp|Q01082|SPTB2	99	1325	APT-99-SPTB2-1325	180	2364	6	inter
>sp|Q92499|DDX1	>sp|P49327|FAS	712	1945	DDX1-712-FAS-1945	740	2511	6	inter
>tr|A0A1W2PNV4|A0A1W2PNV4	>decoy_45	637	127	A0A1W2PNV4-637-decoy_45-127	684	739	6	decoy
>sp|Q15424|SAFB1	>sp|Q15084|PDIA6	529	256	SAFB1-529-PDIA6-256	915	440	6	inter
>decoy_47	>sp|P06730|IF4E	93	11	decoy_47-93-IF4E-11	246	217	6	decoy
>sp|P36957|ODO2	>sp|P30084|ECHM	82	221	ODO2-82-ECHM-221	453	290	6	inter
>decoy_43	>sp|Q07065|CKAP4	282	11	decoy_43-282-CKAP4-11	246	602	6	decoy
>sp|Q07955|SRSF1	>sp|P14866|HNRPL	101	42	SRSF1-101-HNRPL-42	248	589	6	inter
>sp|P15880|RS2	>sp|P22695|QCR2	29	34	RS2-29-QCR2-34	293	453	6	inter
>sp|Q04837|SSBP	>sp|Q04837|SSBP	40	139	SSBP-40-SSBP-139	148	148	6	intra
>sp|P17677|NEUM	>sp|P22087|FBRL	75	59	NEUM-75-FBRL-59	238	321	6	inter
>sp|P27695|APEX1	>sp|P60660|MYL6	45	48	APEX1-45-MYL6-48	318	151	6	inter
>sp|Q9H910|JUPI2	>sp|P62701|RS4X	160	212	JUPI2-160-RS4X-212	190	263	6	inter
>sp|P08670|VIME	>sp|P52597|HNRPF	328	62	VIME-328-HNRPF-62	466	415	6	inter
>decoy_19	>decoy_2	463	52	decoy_19-463-decoy_2-52	246	739	6	decoy
>sp|Q13813|SPTN1	>sp|P60900|PSA6	833	13	SPTN1-833-PSA6-13	2472	246	6	inter
>decoy_44	>sp|Q9NX63|MIC19	72	151	decoy_44-72-MIC19-151	246	227	6	decoy
>sp|P33778|H2B1B	>sp|P61978|HNRPK	81	271	H2B1B-81-HNRPK-271	126	463	6	inter
>sp|Q13813|SPTN1	>sp|Q13813|SPTN1	833	833	SPTN1-833-SPTN1-833	2472	2472	6	intra
>sp|P21333|FLNA	>sp|Q13435|SF3B2	1080	538	FLNA-1080-SF3B2-538	2647	895	6	inter
>sp|Q8WW12|PCNP	>sp|Q15424|SAFB1	42	529	PCNP-42-SAFB1-529	178	915	6	inter
>sp|Q96PK6|RBM14	>sp|Q96PK6|RBM14	257	257	RBM14-257-RBM14-257	669	669	6	intra
>sp|Q02790|FKBP4	>sp|Q15084|PDIA6	367	91	FKBP4-367-PDIA6-91	459	440	6	inter
>sp|O14531|DPYL4	>sp|P29401|TKT	242	572	DPYL4-242-TKT-572	572	623	6	inter
>decoy_40	>sp|P51858|HDGF	390	138	decoy_40-390-HDGF-138	246	240	6	decoy
>sp|Q86VP6|CAND1	>sp|Q13813|SPTN1	822	363	CAND1-822-SPTN1-363	1230	2472	6	inter
>sp|P33778|H2B1B	>sp|P84103|SRSF3	81	143	H2B1B-81-SRSF3-143	126	164	6	inter
>tr|E7EX44|E7EX44	>sp|P08670|VIME	245	51	E7EX44-245-VIME-51	557	466	6	inter
>sp|P11766|ADHX	>sp|Q14247|SRC8	319	160	ADHX-319-SRC8-160	374	550	6	inter
>sp|P28074|PSB5	>sp|Q96AE4|FUBP1	209	376	PSB5-209-FUBP1-376	263	644	6	inter
>sp|Q9Y4L1|HYOU1	>sp|P54136|SYRC	446	145	HYOU1-446-SYRC-145	999	660	6	inter
>sp|Q99880|H2B1L	>sp|Q13263|TIF1B	110	275	H2B1L-110-TIF1B-275	126	835	6	inter
>sp|O15240|VGF	>sp|Q16643|DREB	490	402	VGF-490-DREB-402	615	649	6	inter
>sp|Q13435|SF3B2	>sp|O75369|FLNB	622	289	SF3B2-622-FLNB-289	895	2602	6	inter
>sp|O14907|TX1B3	>sp|Q9UJU6|DBNL	122	228	TX1B3-122-DBNL-228	124	430	6	inter
>sp|P31939|PUR9	>sp|P48681|NEST	562	1340	PUR9-562-NEST-1340	592	1621	6	inter
>sp|P20042|IF2B	>sp|P27824|CALX	195	228	IF2B-195-CALX-228	333	592	6	inter
>sp|Q15428|SF3A2	>sp|P11021|BIP	97	556	SF3A2-97-BIP-556	464	654	6	inter
>sp|P17987|TCPA	>decoy_47	439	511	TCPA-439-decoy_47-511	556	739	6	decoy
>sp|P22626|ROA2	>sp|Q13813|SPTN1	105	1765	ROA2-105-SPTN1-1765	353	2472	6	inter
>sp|P25705|ATPA	>sp|P55060|XPO2	534	157	ATPA-534-XPO2-157	553	971	6	inter
>sp|P62314|SMD1	>sp|P13667|PDIA4	116	115	SMD1-116-PDIA4-115	119	645	6	inter
>sp|Q13561|DCTN2	>sp|Q13813|SPTN1	304	1202	DCTN2-304-SPTN1-1202	401	2472	6	inter
>sp|Q9Y265|RUVB1	>sp|P80723|BASP1	452	80	RUVB1-452-BASP1-80	456	227	6	inter
>sp|P46783|RS10	>sp|P80723|BASP1	134	32	RS10-134-BASP1-32	165	227	6	inter
>sp|P51858|HDGF	>sp|P80723|BASP1	163	78	HDGF-163-BASP1-78	240	227	6	inter
>sp|Q09666|AHNK	>sp|P37235|HPCL1	3769	140	AHNK-3769-HPCL1-140	5890	193	6	inter
>sp|Q02952|AKA12	>sp|P68104|EF1A1	621	410	AKA12-621-EF1A1-410	1782	462	6	inter
>sp|Q15424|SAFB1	>decoy_15	607	296	SAFB1-607-decoy_15-296	915	739	6	decoy
>sp|Q8N8S7|ENAH	>sp|P07437|TBB5	466	34	ENAH-466-TBB5-34	591	444	6	inter
>sp|Q02543|RL18A	>sp|P12268|IMDH2	83	483	RL18A-83-IMDH2-483	176	514	6	inter
>sp|Q92841|DDX17	>sp|Q01469|FABP5	102	65	DDX17-102-FABP5-65	729	135	6	inter
>sp|P62851|RS25	>sp|Q14247|SRC8	70	542	RS25-70-SRC8-542	125	550	6	inter
>sp|Q14444|CAPR1	>sp|Q9Y6A9|SPCS1	305	86	CAPR1-305-SPCS1-86	709	102	6	inter
>sp|Q07955|SRSF1	>sp|Q5SSJ5|HP1B3	102	528	SRSF1-102-HP1B3-528	248	553	6	inter
>sp|P48643|TCPE	>sp|P63261|ACTG	52	107	TCPE-52-ACTG-107	541	375	6	inter
>sp|Q9Y3F4|STRAP	>decoy_7	80	230	STRAP-80-decoy_7-230	350	739	6	decoy
>sp|P38646|GRP75	>sp|P62805|H4	549	71	GRP75-549-H4-71	679	103	6	inter
>sp|Q99988|GDF15	>sp|Q01130|SRSF2	202	48	GDF15-202-SRSF2-48	308	221	6	inter
>sp|Q92945|FUBP2	>sp|P07814|SYEP	404	483	FUBP2-404-SYEP-483	711	1512	6	inter
>sp|P08708|RS17	>sp|Q9Y490|TLN1	27	1232	RS17-27-TLN1-1232	135	2541	6	inter
>sp|Q14315|FLNC	>sp|Q02952|AKA12	985	287	FLNC-985-AKA12-287	2725	1782	6	inter
>sp|P49458|SRP09	>sp|Q9Y3I0|RTCB	57	150	SRP09-57-RTCB-150	86	505	6	inter
>sp|Q71UI9|H2AV	>sp|Q9BS26|ERP44	25	296	H2AV-25-ERP44-296	128	406	6	inter
>sp|Q9UHD8|SEPT9	>sp|P11387|TOP1	180	235	SEPT9-180-TOP1-235	586	765	6	inter
>sp|P48643|TCPE	>sp|Q03252|LMNB2	178	358	TCPE-178-LMNB2-358	541	620	6	inter
>sp|P46776|RL27A	>sp|P09496|CLCA	36	150	RL27A-36-CLCA-150	148	248	6	inter
>decoy_12	>sp|P11021|BIP	158	86	decoy_12-158-BIP-86	246	654	6	decoy
>sp|P56211|ARP19	>decoy_42	80	84	ARP19-80-decoy_42-84	112	739	6	decoy
>sp|P49006|MRP	>sp|Q01844|EWS	19	482	MRP-19-EWS-482	195	656	6	inter
>sp|O75369|FLNB	>sp|P46776|RL27A	2228	38	FLNB-2228-RL27A-38	2602	148	6	inter
>sp|P53999|TCP4	>sp|Q92522|H1X	51	67	TCP4-51-H1X-67	127	213	6	inter
>tr|A0A1C7CYX9|A0A1C7CYX9	>sp|P49755|TMEDA	156	80	A0A1C7CYX9-156-TMEDA-80	677	219	6	inter
>sp|Q9H2X9|S12A5	>sp|P63261|ACTG	55	107	S12A5-55-ACTG-107	1139	375	6	inter
>sp|P43490|NAMPT	>sp|P13639|EF2	442	777	NAMPT-442-EF2-777	491	858	6	inter
>sp|P62258|1433E	>sp|Q01082|SPTB2	251	2337	1433E-251-SPTB2-2337	255	2364	6	inter
>sp|P31689|DNJA1	>sp|P55786|PSA	333	192	DNJA1-333-PSA-192	397	919	6	inter
>sp|Q02952|AKA12	>sp|P43487|RANG	700	196	AKA12-700-RANG-196	1782	201	6	inter
>sp|Q92499|DDX1	>sp|P78417|GSTO1	617	193	DDX1-617-GSTO1-193	740	241	6	inter
>sp|Q13200|PSMD2	>sp|P31939|PUR9	364	558	PSMD2-364-PUR9-558	908	592	6	inter
>sp|P17301|ITA2	>tr|E7EX44|E7EX44	1007	187	ITA2-1007-E7EX44-187	1181	557	6	inter
>sp|Q00610|CLH1	>sp|Q15056|IF4H	72	134	CLH1-72-IF4H-134	1675	248	6	inter
>sp|P35580|MYH10	>sp|P63261|ACTG	1891	163	MYH10-1891-ACTG-163	1976	375	6	inter
>decoy_43	>sp|P08670|VIME	165	199	decoy_43-165-VIME-199	246	466	6	decoy
>sp|Q99460|PSMD1	>sp|P45973|CBX5	850	179	PSMD1-850-CBX5-179	953	191	6	inter
>sp|Q99880|H2B1L	>sp|P23246|SFPQ	54	33	H2B1L-54-SFPQ-33	126	707	6	inter
>sp|Q9UJZ1|STML2	>sp|Q02952|AKA12	330	1229	STML2-330-AKA12-1229	356	1782	6	inter
>sp|Q07955|SRSF1	>sp|P07954|FUMH	238	278	SRSF1-238-FUMH-278	248	510	6	inter
>sp|O75396|SC22B	>sp|Q07955|SRSF1	165	227	SC22B-165-SRSF1-227	215	248	6	inter
>sp|P17844|DDX5	>sp|O75874|IDHC	370	392	DDX5-370-IDHC-392	614	414	6	inter
>sp|P13591|NCAM1	>sp|P07900|HS90A	782	641	NCAM1-782-HS90A-641	858	732	6	inter
>sp|P29966|MARCS	>sp|P11387|TOP1	97	305	MARCS-97-TOP1-305	332	765	6	inter
>sp|P80723|BASP1	>sp|P48681|NEST	82	85	BASP1-82-NEST-85	227	1621	6	inter
>sp|P34897|GLYM	>sp|P34897|GLYM	395	453	GLYM-395-GLYM-453	504	504	6	intra
>sp|Q02543|RL18A	>sp|P68104|EF1A1	17	410	RL18A-17-EF1A1-410	176	462	6	inter
>sp|Q8NC51|PAIRB	>sp|O14813|PHX2A	183	159	PAIRB-183-PHX2A-159	408	284	6	inter
>sp|Q8TDD1|DDX54	>decoy_39	7	104	DDX54-7-decoy_39-104	881	739	6	decoy
>sp|P08670|VIME	>sp|P08670|VIME	132	457	VIME-132-VIME-457	466	466	6	intra
>sp|P62851|RS25	>sp|P27824|CALX	70	392	RS25-70-CALX-392	125	592	6	inter
>sp|Q9Y5S9|RBM8A	>sp|P68036|UB2L3	112	37	RBM8A-112-UB2L3-37	174	154	6	inter
>sp|P31689|DNJA1	>sp|Q8N8S7|ENAH	211	29	DNJA1-211-ENAH-29	397	591	6	inter
>sp|Q15084|PDIA6	>sp|P55072|TERA	202	305	PDIA6-202-TERA-305	440	806	6	inter
>sp|Q13200|PSMD2	>sp|P08670|VIME	59	333	PSMD2-59-VIME-333	908	466	6	inter
>sp|Q9Y3F4|STRAP	>sp|P23284|PPIB	93	79	STRAP-93-PPIB-79	350	216	6	inter
>sp|P29401|TKT	>sp|P29401|TKT	239	190	TKT-239-TKT-190	623	623	6	intra
>sp|P21333|FLNA	>decoy_45	433	217	FLNA-433-decoy_45-217	2647	739	6	decoy
>sp|P20700|LMNB1	>sp|Q09666|AHNK	337	96	LMNB1-337-AHNK-96	586	5890	6	inter
>sp|Q01082|SPTB2	>sp|P55786|PSA	2319	509	SPTB2-2319-PSA-509	2364	919	6	inter
>sp|Q13200|PSMD2	>sp|Q04917|1433F	364	36	PSMD2-364-1433F-36	908	246	6	inter
>sp|Q9NR30|DDX21	>sp|Q01082|SPTB2	726	1325	DDX21-726-SPTB2-1325	783	2364	6	inter
>tr|G3V4W0|G3V4W0	>sp|P14618|KPYM	177	79	G3V4W0-177-KPYM-79	262	531	6	inter
>sp|O75964|ATP5L	>sp|O43396|TXNL1	61	12	ATP5L-61-TXNL1-12	103	289	6	inter
>sp|P23246|SFPQ	>sp|Q02952|AKA12	26	681	SFPQ-26-AKA12-681	707	1782	6	inter
>sp|Q15459|SF3A1	>sp|Q99880|H2B1L	57	94	SF3A1-57-H2B1L-94	793	126	6	inter
>sp|P23246|SFPQ	>sp|P35580|MYH10	471	156	SFPQ-471-MYH10-156	707	1976	6	inter
>sp|Q9NX63|MIC19	>sp|P61163|ACTZ	100	229	MIC19-100-ACTZ-229	227	376	6	inter
>sp|Q07020|RL18	>sp|Q86VP6|CAND1	163	1160	RL18-163-CAND1-1160	188	1230	6	inter
>sp|Q09666|AHNK	>sp|P02545|LMNA	5622	287	AHNK-5622-LMNA-287	5890	664	6	inter
>decoy_40	>sp|O75369|FLNB	390	420	decoy_40-390-FLNB-420	246	2602	6	decoy
>sp|P78371|TCPB	>sp|O76021|RL1D1	82	396	TCPB-82-RL1D1-396	535	490	6	inter
>sp|Q96PK6|RBM14	>sp|O60506|HNRPQ	48	116	RBM14-48-HNRPQ-116	669	623	6	inter
>sp|P29401|TKT	>sp|P30085|KCY	249	144	TKT-249-KCY-144	623	196	6	inter
>sp|P04406|G3P	>sp|O76021|RL1D1	129	205	G3P-129-RL1D1-205	335	490	6	inter
>sp|Q8TDD1|DDX54	>sp|P68104|EF1A1	296	410	DDX54-296-EF1A1-410	881	462	6	inter
>sp|P80723|BASP1	>sp|Q9BVA1|TBB2B	80	53	BASP1-80-TBB2B-53	227	445	6	inter
>sp|P48047|ATPO	>sp|P25705|ATPA	195	94	ATPO-195-ATPA-94	213	553	6	inter
>sp|O75821|EIF3G	>sp|P02545|LMNA	88	213	EIF3G-88-LMNA-213	320	664	6	inter
>sp|P49006|MRP	>sp|P42704|LPPRC	152	1030	MRP-152-LPPRC-1030	195	1394	6	inter
>sp|P20290|BTF3	>sp|P20962|PTMS	10	28	BTF3-10-PTMS-28	206	102	6	inter
>sp|Q08211|DHX9	>sp|P14625|ENPL	453	446	DHX9-453-ENPL-446	1270	803	6	inter
>sp|P0DPI2|GAL3A	>sp|P07814|SYEP	20	999	GAL3A-20-SYEP-999	268	1512	6	inter
>sp|P11387|TOP1	>sp|P08621|RU17	74	201	TOP1-74-RU17-201	765	437	6	inter
>sp|P46783|RS10	>sp|P16152|CBR1	147	49	RS10-147-CBR1-49	165	277	6	inter
>decoy_16	>sp|P22087|FBRL	593	215	decoy_16-593-FBRL-215	246	321	6	decoy
>sp|P23246|SFPQ	>sp|Q9Y3F4|STRAP	17	282	SFPQ-17-STRAP-282	707	350	6	inter
>sp|P55072|TERA	>sp|P61026|RAB10	305	189	TERA-305-RAB10-189	806	200	6	inter
>sp|P62805|H4	>sp|P49327|FAS	75	47	H4-75-FAS-47	103	2511	6	inter
>sp|P53396|ACLY	>sp|P00367|DHE3	502	25	ACLY-502-DHE3-25	1101	558	6	inter
>sp|P83731|RL24	>sp|P48643|TCPE	130	233	RL24-130-TCPE-233	157	541	6	inter
>sp|Q9Y490|TLN1	>sp|Q86V81|THOC4	228	36	TLN1-228-THOC4-36	2541	257	6	inter
>sp|P62241|RS8	>sp|Q99880|H2B1L	198	119	RS8-198-H2B1L-119	208	126	6	inter
>sp|Q92522|H1X	>sp|Q02952|AKA12	31	665	H1X-31-AKA12-665	213	1782	6	inter
>sp|P09874|PARP1	>sp|P61026|RAB10	216	118	PARP1-216-RAB10-118	1014	200	6	inter
>decoy_47	>sp|P07900|HS90A	4	93	decoy_47-4-HS90A-93	246	732	6	decoy
>sp|P62841|RS15	>sp|Q02878|RL6	135	94	RS15-135-RL6-94	145	288	6	inter
>sp|P20700|LMNB1	>sp|Q86V81|THOC4	130	204	LMNB1-130-THOC4-204	586	257	6	inter
>sp|P53396|ACLY	>sp|P30044|PRDX5	239	22	ACLY-239-PRDX5-22	1101	214	6	inter
>sp|O75369|FLNB	>sp|P35637|FUS	2228	387	FLNB-2228-FUS-387	2602	526	6	inter
>sp|P12814|ACTN1	>sp|Q09666|AHNK	97	175	ACTN1-97-AHNK-175	892	5890	6	inter
>sp|Q9Y3F4|STRAP	>sp|P39019|RS19	80	89	STRAP-80-RS19-89	350	145	6	inter
>sp|P26641|EF1G	>sp|P14678|RSMB	242	161	EF1G-242-RSMB-161	437	240	6	inter
>sp|P31948|STIP1	>sp|P08238|HS90B	117	549	STIP1-117-HS90B-549	543	724	6	inter
>sp|P05023|AT1A1	>sp|Q15428|SF3A2	736	63	AT1A1-736-SF3A2-63	1023	464	6	inter
>sp|P60842|IF4A1	>sp|P60842|IF4A1	376	248	IF4A1-376-IF4A1-248	406	406	6	intra
>sp|P25705|ATPA	>sp|P25705|ATPA	79	79	ATPA-79-ATPA-79	553	553	6	intra
>sp|P62995|TRA2B	>sp|P08238|HS90B	58	634	TRA2B-58-HS90B-634	288	724	6	inter
>sp|P02545|LMNA	>sp|Q9BRA2|TXD17	127	46	LMNA-127-TXD17-46	664	123	6	inter
>decoy_42	>sp|Q9NR30|DDX21	216	711	decoy_42-216-DDX21-711	246	783	6	decoy
>sp|Q00839|HNRPU	>sp|P23246|SFPQ	252	21	HNRPU-252-SFPQ-21	825	707	6	inter
>sp|P31689|DNJA1	>sp|P0DP25|CALM3	291	24	DNJA1-291-CALM3-24	397	149	6	inter
>sp|P25787|PSA2	>sp|P29966|MARCS	46	186	PSA2-46-MARCS-186	234	332	6	inter
>sp|P13521|SCG2	>sp|P35579|MYH9	304	547	SCG2-304-MYH9-547	617	1960	6	inter
>sp|P53396|ACLY	>sp|Q8TDD1|DDX54	942	810	ACLY-942-DDX54-810	1101	881	6	inter
>sp|P14866|HNRPL	>sp|P12814|ACTN1	352	623	HNRPL-352-ACTN1-623	589	892	6	inter
>sp|Q13813|SPTN1	>decoy_42	621	442	SPTN1-621-decoy_42-442	2472	739	6	decoy
>sp|P21333|FLNA	>sp|P50479|PDLI4	989	205	FLNA-989-PDLI4-205	2647	330	6	inter
>sp|P17844|DDX5	>sp|Q13162|PRDX4	37	253	DDX5-37-PRDX4-253	614	271	6	inter
>sp|Q9P258|RCC2	>decoy_1	99	56	RCC2-99-decoy_1-56	522	739	6	decoy
>sp|P62937|PPIA	>sp|P62750|RL23A	44	15	PPIA-44-RL23A-15	165	156	6	inter
>decoy_8	>decoy_7	68	226	decoy_8-68-decoy_7-226	246	739	6	decoy
>sp|P35579|MYH9	>sp|P08670|VIME	1799	198	MYH9-1799-VIME-198	1960	466	6	inter
>sp|O43143|DHX15	>sp|P35580|MYH10	481	1210	DHX15-481-MYH10-1210	795	1976	6	inter
>sp|Q9Y3F4|STRAP	>sp|P48681|NEST	163	1443	STRAP-163-NEST-1443	350	1621	6	inter
>sp|Q9UI15|TAGL3	>sp|P23381|SYWC	176	40	TAGL3-176-SYWC-40	199	471	6	inter
>sp|Q99460|PSMD1	>sp|P53999|TCP4	856	115	PSMD1-856-TCP4-115	953	127	6	inter
>sp|Q9NQC3|RTN4	>sp|P35580|MYH10	892	1517	RTN4-892-MYH10-1517	1192	1976	6	inter
>sp|Q09666|AHNK	>sp|P34897|GLYM	5757	279	AHNK-5757-GLYM-279	5890	504	6	inter
>sp|O00303|EIF3F	>sp|Q13561|DCTN2	221	88	EIF3F-221-DCTN2-88	357	401	6	inter
>sp|P12956|XRCC6	>sp|P12956|XRCC6	309	309	XRCC6-309-XRCC6-309	609	609	6	intra
>sp|P00367|DHE3	>sp|Q12905|ILF2	392	53	DHE3-392-ILF2-53	558	390	6	inter
>sp|Q9ULV4|COR1C	>sp|Q12765|SCRN1	220	172	COR1C-220-SCRN1-172	474	414	6	inter
>sp|P35998|PRS7	>sp|P30101|PDIA3	364	448	PRS7-364-PDIA3-448	433	505	6	inter
>sp|P08670|VIME	>sp|Q9Y490|TLN1	372	902	VIME-372-TLN1-902	466	2541	6	inter
>sp|P35580|MYH10	>sp|P62750|RL23A	1094	15	MYH10-1094-RL23A-15	1976	156	6	inter
>decoy_23	>sp|Q09666|AHNK	251	531	decoy_23-251-AHNK-531	246	5890	6	decoy
>sp|P63261|ACTG	>sp|P40939|ECHA	51	12	ACTG-51-ECHA-12	375	763	6	inter
>sp|Q13526|PIN1	>sp|P42704|LPPRC	124	746	PIN1-124-LPPRC-746	163	1394	6	inter
>sp|P21333|FLNA	>sp|Q9Y490|TLN1	1080	1616	FLNA-1080-TLN1-1616	2647	2541	6	inter
>sp|Q13263|TIF1B	>sp|Q96K17|BT3L4	200	54	TIF1B-200-BT3L4-54	835	158	6	inter
>sp|Q02952|AKA12	>sp|Q02952|AKA12	1500	1286	AKA12-1500-AKA12-1286	1782	1782	6	intra
>sp|P24534|EF1B	>sp|Q9NR30|DDX21	72	491	EF1B-72-DDX21-491	225	783	6	inter
>sp|P38159|RBMX	>sp|Q9Y490|TLN1	305	777	RBMX-305-TLN1-777	391	2541	6	inter
>sp|P18206|VINC	>sp|O75369|FLNB	294	1770	VINC-294-FLNB-1770	1134	2602	6	inter
>sp|P09493|TPM1	>sp|P49321|NASP	176	628	TPM1-176-NASP-628	284	788	6	inter
>sp|P55084|ECHB	>sp|P48681|NEST	124	903	ECHB-124-NEST-903	474	1621	6	inter
>sp|P35579|MYH9	>sp|Q99460|PSMD1	542	831	MYH9-542-PSMD1-831	1960	953	6	inter
>tr|E7EX44|E7EX44	>sp|P78371|TCPB	18	214	E7EX44-18-TCPB-214	557	535	6	inter
>sp|O75390|CISY	>sp|P21333|FLNA	30	344	CISY-30-FLNA-344	466	2647	6	inter
>sp|P78417|GSTO1	>sp|Q9UHD8|SEPT9	215	176	GSTO1-215-SEPT9-176	241	586	6	inter
>sp|P26583|HMGB2	>sp|P09429|HMGB1	176	105	HMGB2-176-HMGB1-105	209	215	6	inter
>sp|P49327|FAS	>sp|P15559|NQO1	45	8	FAS-45-NQO1-8	2511	274	6	inter
>sp|Q07955|SRSF1	>sp|P00441|SODC	105	83	SRSF1-105-SODC-83	248	154	6	inter
>sp|Q00839|HNRPU	>sp|Q15942|ZYX	715	13	HNRPU-715-ZYX-13	825	572	6	inter
>sp|Q16543|CDC37	>sp|P31939|PUR9	118	55	CDC37-118-PUR9-55	378	592	6	inter
>sp|P22234|PUR6	>sp|P10809|CH60	410	110	PUR6-410-CH60-110	425	573	6	inter
>sp|Q13162|PRDX4	>sp|P09104|ENOG	73	242	PRDX4-73-ENOG-242	271	434	6	inter
>sp|P09936|UCHL1	>sp|P09936|UCHL1	145	10	UCHL1-145-UCHL1-10	223	223	6	intra
>sp|Q92522|H1X	>sp|P67936|TPM4	136	24	H1X-136-TPM4-24	213	248	6	inter
>sp|Q07065|CKAP4	>sp|P38646|GRP75	17	213	CKAP4-17-GRP75-213	602	679	6	inter
>sp|O43143|DHX15	>sp|P20340|RAB6A	678	178	DHX15-678-RAB6A-178	795	208	6	inter
>sp|P62195|PRS8	>sp|Q15424|SAFB1	150	894	PRS8-150-SAFB1-894	406	915	6	inter
>sp|P62851|RS25	>sp|P13521|SCG2	70	328	RS25-70-SCG2-328	125	617	6	inter
>sp|P46821|MAP1B	>sp|P49327|FAS	1785	1600	MAP1B-1785-FAS-1600	2468	2511	6	inter
>sp|P15311|EZRI	>sp|Q14157|UBP2L	338	357	EZRI-338-UBP2L-357	586	1087	6	inter
>sp|Q00839|HNRPU	>sp|Q00839|HNRPU	628	259	HNRPU-628-HNRPU-259	825	825	6	intra
>sp|P80723|BASP1	>sp|O75369|FLNB	80	2333	BASP1-80-FLNB-2333	227	2602	6	inter
>sp|Q86V81|THOC4	>sp|Q08945|SSRP1	211	667	THOC4-211-SSRP1-667	257	709	6	inter
>sp|O43143|DHX15	>decoy_40	483	273	DHX15-483-decoy_40-273	795	739	6	decoy
>sp|P63261|ACTG	>sp|P46783|RS10	323	128	ACTG-323-RS10-128	375	165	6	inter
>sp|P68104|EF1A1	>sp|Q05639|EF1A2	93	91	EF1A1-93-EF1A2-91	462	463	6	inter
>sp|P05204|HMGN2	>sp|Q9P0M6|H2AW	10	129	HMGN2-10-H2AW-129	90	372	6	inter
>sp|P27824|CALX	>sp|Q9UJZ1|STML2	525	223	CALX-525-STML2-223	592	356	6	inter
>sp|P60174|TPIS	>sp|Q14697|GANAB	115	620	TPIS-115-GANAB-620	286	944	6	inter
>sp|Q14444|CAPR1	>decoy_10	227	56	CAPR1-227-decoy_10-56	709	739	6	decoy
>sp|P18206|VINC	>sp|P18206|VINC	276	674	VINC-276-VINC-674	1134	1134	6	intra
>sp|Q15424|SAFB1	>sp|Q9Y237|PIN4	789	21	SAFB1-789-PIN4-21	915	131	6	inter
>sp|Q8IZV5|RDH10	>sp|P19338|NUCL	42	678	RDH10-42-NUCL-678	341	710	6	inter
>sp|P07814|SYEP	>sp|P63261|ACTG	182	52	SYEP-182-ACTG-52	1512	375	6	inter
>sp|P61019|RAB2A	>sp|Q02952|AKA12	136	251	RAB2A-136-AKA12-251	212	1782	6	inter
>sp|P30101|PDIA3	>sp|P46776|RL27A	417	67	PDIA3-417-RL27A-67	505	148	6	inter
>sp|Q13442|HAP28	>sp|P08670|VIME	4	166	HAP28-4-VIME-166	181	466	6	inter
>sp|P54136|SYRC	>sp|P49327|FAS	444	721	SYRC-444-FAS-721	660	2511	6	inter
>sp|Q52LJ0|FA98B	>sp|Q92522|H1X	284	133	FA98B-284-H1X-133	330	213	6	inter
>sp|P48681|NEST	>sp|P05455|LA	108	126	NEST-108-LA-126	1621	408	6	inter
>sp|P62136|PP1A	>sp|P27824|CALX	254	226	PP1A-254-CALX-226	330	592	6	inter
>sp|Q00325|MPCP	>sp|O43707|ACTN4	37	293	MPCP-37-ACTN4-293	362	911	6	inter
>sp|Q08211|DHX9	>sp|P07900|HS90A	511	556	DHX9-511-HS90A-556	1270	732	6	inter
>sp|P62263|RS14	>decoy_19	113	1496	RS14-113-decoy_19-1496	151	739	6	decoy
>sp|Q9H910|JUPI2	>sp|P63261|ACTG	143	30	JUPI2-143-ACTG-30	190	375	6	inter
>sp|P39023|RL3	>sp|Q01082|SPTB2	166	1995	RL3-166-SPTB2-1995	403	2364	6	inter
>sp|Q9UJU6|DBNL	>sp|Q8N8S7|ENAH	305	29	DBNL-305-ENAH-29	430	591	6	inter
>sp|O95433|AHSA1	>sp|P49327|FAS	8	2369	AHSA1-8-FAS-2369	338	2511	6	inter
>sp|P36578|RL4	>sp|P37837|TALDO	344	110	RL4-344-TALDO-110	427	337	6	inter
>sp|P22695|QCR2	>sp|P62258|1433E	106	72	QCR2-106-1433E-72	453	255	6	inter
>sp|Q14315|FLNC	>sp|Q07021|C1QBP	2322	47	FLNC-2322-C1QBP-47	2725	282	6	inter
>sp|Q15942|ZYX	>decoy_16	288	596	ZYX-288-decoy_16-596	572	739	6	decoy
>sp|Q00610|CLH1	>decoy_44	918	73	CLH1-918-decoy_44-73	1675	739	6	decoy
>sp|P49755|TMEDA	>sp|P40925|MDHC	135	318	TMEDA-135-MDHC-318	219	334	6	inter
>sp|O94886|CSCL1	>sp|O60664|PLIN3	747	143	CSCL1-747-PLIN3-143	807	434	6	inter
>sp|O14737|PDCD5	>sp|P20290|BTF3	62	10	PDCD5-62-BTF3-10	125	206	6	inter
>sp|Q9Y237|PIN4	>sp|P15880|RS2	34	267	PIN4-34-RS2-267	131	293	6	inter
>sp|P49327|FAS	>sp|Q09666|AHNK	1701	1671	FAS-1701-AHNK-1671	2511	5890	6	inter
>sp|Q07065|CKAP4	>sp|Q96EP5|DAZP1	11	199	CKAP4-11-DAZP1-199	602	407	6	inter
>sp|P53396|ACLY	>sp|Q02878|RL6	785	108	ACLY-785-RL6-108	1101	288	6	inter
>tr|E9PRY8|E9PRY8	>sp|P63261|ACTG	594	30	E9PRY8-594-ACTG-30	697	375	6	inter
>sp|P68036|UB2L3	>sp|Q9Y4L1|HYOU1	20	934	UB2L3-20-HYOU1-934	154	999	6	inter
>sp|Q16181|SEPT7	>sp|Q12765|SCRN1	403	9	SEPT7-403-SCRN1-9	437	414	6	inter
>sp|P04406|G3P	>sp|Q09666|AHNK	62	1280	G3P-62-AHNK-1280	335	5890	6	inter
>sp|P55084|ECHB	>sp|O76021|RL1D1	124	395	ECHB-124-RL1D1-395	474	490	6	inter
>sp|P11387|TOP1	>sp|P26583|HMGB2	395	60	TOP1-395-HMGB2-60	765	209	6	inter
>decoy_15	>sp|Q92499|DDX1	391	411	decoy_15-391-DDX1-411	246	740	6	decoy
>sp|P59998|ARPC4	>sp|P07814|SYEP	79	932	ARPC4-79-SYEP-932	168	1512	6	inter
>sp|P62805|H4	>sp|Q13148|TADBP	87	185	H4-87-TADBP-185	103	414	6	inter
>sp|P17844|DDX5	>sp|Q96DI7|SNR40	17	171	DDX5-17-SNR40-171	614	357	6	inter
>sp|P09661|RU2A	>sp|O43776|SYNC	185	500	RU2A-185-SYNC-500	255	548	6	inter
>sp|P09972|ALDOC	>sp|P29966|MARCS	37	97	ALDOC-37-MARCS-97	364	332	6	inter
>sp|P16152|CBR1	>sp|P62244|RS15A	105	108	CBR1-105-RS15A-108	277	130	6	inter
>sp|P12814|ACTN1	>sp|P62333|PRS10	54	71	ACTN1-54-PRS10-71	892	389	6	inter
>sp|Q14697|GANAB	>sp|O14828|SCAM3	680	340	GANAB-680-SCAM3-340	944	347	6	inter
>sp|P13591|NCAM1	>decoy_24	611	487	NCAM1-611-decoy_24-487	858	739	6	decoy
>sp|Q09666|AHNK	>sp|P40939|ECHA	1531	402	AHNK-1531-ECHA-402	5890	763	6	inter
>sp|Q13435|SF3B2	>sp|O75369|FLNB	348	725	SF3B2-348-FLNB-725	895	2602	6	inter
>sp|P02545|LMNA	>sp|O75494|SRS10	129	148	LMNA-129-SRS10-148	664	262	6	inter
>sp|P50914|RL14	>sp|P08133|ANXA6	152	365	RL14-152-ANXA6-365	215	673	6	inter
>sp|Q16576|RBBP7	>sp|Q15287|RNPS1	216	291	RBBP7-216-RNPS1-291	425	305	6	inter
>sp|P61247|RS3A	>sp|P61247|RS3A	102	36	RS3A-102-RS3A-36	264	264	6	intra
>sp|P68104|EF1A1	>sp|Q92522|H1X	93	133	EF1A1-93-H1X-133	462	213	6	inter
>sp|P62995|TRA2B	>sp|Q92598|HS105	271	243	TRA2B-271-HS105-243	288	858	6	inter
>sp|Q92522|H1X	>sp|P10412|H14	154	73	H1X-154-H14-73	213	219	6	inter
>sp|P35637|FUS	>sp|P22087|FBRL	323	113	FUS-323-FBRL-113	526	321	6	inter
>sp|P08670|VIME	>sp|P08670|VIME	289	51	VIME-289-VIME-51	466	466	6	intra
>sp|P08670|VIME	>sp|P08670|VIME	61	284	VIME-61-VIME-284	466	466	6	intra
>sp|O75369|FLNB	>tr|E9PRY8|E9PRY8	349	59	FLNB-349-E9PRY8-59	2602	697	6	inter
>sp|Q9Y383|LC7L2	>sp|P12081|SYHC	356	97	LC7L2-356-SYHC-97	392	509	6	inter
>sp|P02545|LMNA	>sp|P02545|LMNA	231	243	LMNA-231-LMNA-243	664	664	6	intra
>sp|P49257|LMAN1	>sp|P07814|SYEP	368	1225	LMAN1-368-SYEP-1225	510	1512	6	inter
>sp|Q9UBS4|DJB11	>tr|A8MXP9|A8MXP9	53	504	DJB11-53-A8MXP9-504	358	895	6	inter
>sp|O76021|RL1D1	>sp|P12268|IMDH2	425	503	RL1D1-425-IMDH2-503	490	514	6	inter
>sp|P06454|PTMA	>tr|E7EVA0|E7EVA0	27	2151	PTMA-27-E7EVA0-2151	111	2297	6	inter
>tr|E7EVA0|E7EVA0	>sp|O43143|DHX15	1640	483	E7EVA0-1640-DHX15-483	2297	795	6	inter
>sp|Q92522|H1X	>sp|P17066|HSP76	154	559	H1X-154-HSP76-559	213	643	6	inter
>sp|P10412|H14	>sp|P10412|H14	79	99	H14-79-H14-99	219	219	6	intra
>sp|P05023|AT1A1	>sp|Q9H2X9|S12A5	453	11	AT1A1-453-S12A5-11	1023	1139	6	inter
>sp|P18206|VINC	>sp|Q9UI30|TR112	525	56	VINC-525-TR112-56	1134	125	6	inter
>sp|P48681|NEST	>sp|P12268|IMDH2	155	503	NEST-155-IMDH2-503	1621	514	6	inter
>sp|P05783|K1C18	>sp|P55072|TERA	310	76	K1C18-310-TERA-76	430	806	6	inter
>sp|P25786|PSA1	>sp|O43809|CPSF5	57	119	PSA1-57-CPSF5-119	263	227	6	inter
>decoy_26	>sp|P60842|IF4A1	306	247	decoy_26-306-IF4A1-247	246	406	6	decoy
>sp|P30041|PRDX6	>sp|P11142|HSP7C	104	61	PRDX6-104-HSP7C-61	224	646	6	inter
>sp|P61604|CH10	>sp|P55884|EIF3B	64	349	CH10-64-EIF3B-349	102	814	6	inter
>tr|E7EX44|E7EX44	>sp|O76021|RL1D1	436	395	E7EX44-436-RL1D1-395	557	490	6	inter
>sp|O00193|SMAP	>sp|P78371|TCPB	53	147	SMAP-53-TCPB-147	183	535	6	inter
>sp|P09651|ROA1	>decoy_20	10	443	ROA1-10-decoy_20-443	372	739	6	decoy
>sp|P05141|ADT2	>sp|P12236|ADT3	147	73	ADT2-147-ADT3-73	298	298	6	inter
>sp|Q06323|PSME1	>sp|P52272|HNRPM	66	230	PSME1-66-HNRPM-230	249	730	6	inter
>sp|Q09666|AHNK	>sp|Q9Y237|PIN4	175	42	AHNK-175-PIN4-42	5890	131	6	inter
>sp|Q8NC51|PAIRB	>tr|Q5JXI8|Q5JXI8	384	225	PAIRB-384-Q5JXI8-225	408	257	6	inter
>sp|P07237|PDIA1	>sp|P14625|ENPL	37	602	PDIA1-37-ENPL-602	508	803	6	inter
>sp|Q13247|SRSF6	>sp|Q09666|AHNK	138	5826	SRSF6-138-AHNK-5826	344	5890	6	inter
>sp|O43707|ACTN4	>decoy_42	463	84	ACTN4-463-decoy_42-84	911	739	6	decoy
>sp|P11940|PABP1	>sp|P13010|XRCC5	262	194	PABP1-262-XRCC5-194	636	732	6	inter
>sp|Q13813|SPTN1	>sp|P08670|VIME	587	333	SPTN1-587-VIME-333	2472	466	6	inter
>sp|Q07020|RL18	>sp|Q99460|PSMD1	150	483	RL18-150-PSMD1-483	188	953	6	inter
>sp|P11940|PABP1	>sp|P49006|MRP	630	17	PABP1-630-MRP-17	636	195	6	inter
>sp|P46821|MAP1B	>sp|P46821|MAP1B	643	2304	MAP1B-643-MAP1B-2304	2468	2468	6	intra
>sp|Q92499|DDX1	>sp|P46821|MAP1B	618	1242	DDX1-618-MAP1B-1242	740	2468	6	inter
>sp|Q09666|AHNK	>sp|Q16629|SRSF7	523	222	AHNK-523-SRSF7-222	5890	238	6	inter
>sp|Q07955|SRSF1	>sp|Q09666|AHNK	197	5757	SRSF1-197-AHNK-5757	248	5890	6	inter
>sp|P18621|RL17	>sp|P68032|ACTC	69	76	RL17-69-ACTC-76	184	377	6	inter
>sp|P13591|NCAM1	>sp|P47914|RL29	814	141	NCAM1-814-RL29-141	858	159	6	inter
>sp|Q92499|DDX1	>sp|Q9Y237|PIN4	692	6	DDX1-692-PIN4-6	740	131	6	inter
>sp|Q9NVA2|SEP11	>sp|P08670|VIME	357	199	SEP11-357-VIME-199	429	466	6	inter
>sp|P25788|PSA3	>sp|Q09666|AHNK	80	262	PSA3-80-AHNK-262	255	5890	6	inter
>sp|P19105|ML12A	>sp|P26583|HMGB2	156	37	ML12A-156-HMGB2-37	171	209	6	inter
>sp|P28799|GRN	>sp|P12277|KCRB	581	24	GRN-581-KCRB-24	593	381	6	inter
>sp|P61247|RS3A	>sp|P28799|GRN	91	426	RS3A-91-GRN-426	264	593	6	inter
>sp|P31947|1433S	>sp|P61224|RAP1B	136	25	1433S-136-RAP1B-25	248	184	6	inter
>sp|P17096|HMGA1	>sp|P48681|NEST	21	85	HMGA1-21-NEST-85	107	1621	6	inter
>decoy_39	>sp|Q00325|MPCP	237	37	decoy_39-237-MPCP-37	246	362	6	decoy
>sp|P39748|FEN1	>sp|P51991|ROA3	351	209	FEN1-351-ROA3-209	380	378	6	inter
>tr|E7EVA0|E7EVA0	>sp|Q02952|AKA12	1938	1360	E7EVA0-1938-AKA12-1360	2297	1782	6	inter
>sp|P01584|IL1B	>sp|P08670|VIME	69	17	IL1B-69-VIME-17	269	466	6	inter
>sp|P23246|SFPQ	>sp|P55072|TERA	675	74	SFPQ-675-TERA-74	707	806	6	inter
>sp|P62805|H4	>sp|Q93045|STMN2	88	153	H4-88-STMN2-153	103	179	6	inter
>sp|P80723|BASP1	>sp|Q9H910|JUPI2	78	158	BASP1-78-JUPI2-158	227	190	6	inter
>sp|P62995|TRA2B	>sp|P08238|HS90B	24	549	TRA2B-24-HS90B-549	288	724	6	inter
>sp|P23526|SAHH	>sp|Q9Y5S9|RBM8A	15	43	SAHH-15-RBM8A-43	432	174	6	inter
>sp|P48681|NEST	>sp|O00571|DDX3X	1138	606	NEST-1138-DDX3X-606	1621	662	6	inter
>decoy_36	>decoy_19	146	1569	decoy_36-146-decoy_19-1569	246	739	6	decoy
>sp|Q9Y4L1|HYOU1	>sp|P35580|MYH10	678	1012	HYOU1-678-MYH10-1012	999	1976	6	inter
>sp|Q14444|CAPR1	>sp|P04406|G3P	615	130	CAPR1-615-G3P-130	709	335	6	inter
>sp|P39023|RL3	>sp|P23526|SAHH	186	206	RL3-186-SAHH-206	403	432	6	inter
>sp|Q14247|SRC8	>sp|Q9H1E3|NUCKS	200	211	SRC8-200-NUCKS-211	550	243	6	inter
>sp|P33316|DUT	>sp|Q16352|AINX	56	36	DUT-56-AINX-36	252	499	6	inter
>sp|P08670|VIME	>sp|Q08211|DHX9	21	1029	VIME-21-DHX9-1029	466	1270	6	inter
>sp|P11940|PABP1	>sp|P63220|RS21	182	35	PABP1-182-RS21-35	636	83	6	inter
>sp|P52597|HNRPF	>sp|Q9Y3I0|RTCB	160	255	HNRPF-160-RTCB-255	415	505	6	inter
>sp|P46821|MAP1B	>sp|P39023|RL3	698	230	MAP1B-698-RL3-230	2468	403	6	inter
>sp|P63261|ACTG	>sp|O75369|FLNB	369	2109	ACTG-369-FLNB-2109	375	2602	6	inter
>sp|P11413|G6PD	>sp|P53396|ACLY	208	344	G6PD-208-ACLY-344	515	1101	6	inter
>sp|P09936|UCHL1	>sp|P07900|HS90A	120	641	UCHL1-120-HS90A-641	223	732	6	inter
>decoy_47	>decoy_47	232	232	decoy_47-232-decoy_47-232	246	739	6	decoy
>sp|Q9UK76|JUPI1	>sp|Q9UK76|JUPI1	55	33	JUPI1-55-JUPI1-33	154	154	6	intra
>sp|P31153|METK2	>sp|P55209|NP1L1	69	155	METK2-69-NP1L1-155	395	391	6	inter
>sp|Q9BPU6|DPYL5	>sp|P27824|CALX	111	177	DPYL5-111-CALX-177	564	592	6	inter
>decoy_52	>sp|Q93045|STMN2	20	163	decoy_52-20-STMN2-163	246	179	6	decoy
>decoy_52	>sp|P14866|HNRPL	20	38	decoy_52-20-HNRPL-38	246	589	6	decoy
>sp|P51858|HDGF	>sp|P31939|PUR9	176	54	HDGF-176-PUR9-54	240	592	6	inter
>sp|P55084|ECHB	>sp|O76021|RL1D1	124	399	ECHB-124-RL1D1-399	474	490	6	inter
>sp|P62314|SMD1	>sp|Q09666|AHNK	113	5255	SMD1-113-AHNK-5255	119	5890	6	inter
>sp|O76021|RL1D1	>sp|P61158|ARP3	456	219	RL1D1-456-ARP3-219	490	418	6	inter
>sp|Q9NP97|DLRB1	>sp|P14678|RSMB	81	104	DLRB1-81-RSMB-104	96	240	6	inter
>sp|P05198|IF2A	>sp|P61981|1433G	138	143	IF2A-138-1433G-143	315	247	6	inter
>sp|P16152|CBR1	>sp|P17677|NEUM	193	93	CBR1-193-NEUM-93	277	238	6	inter
>sp|P09972|ALDOC	>sp|P00338|LDHA	51	91	ALDOC-51-LDHA-91	364	332	6	inter
>sp|P08670|VIME	>sp|P08670|VIME	333	26	VIME-333-VIME-26	466	466	6	intra
>sp|P35232|PHB	>sp|Q07955|SRSF1	139	102	PHB-139-SRSF1-102	272	248	6	inter
>sp|O75369|FLNB	>sp|P43487|RANG	2228	171	FLNB-2228-RANG-171	2602	201	6	inter
>sp|P05198|IF2A	>sp|P80723|BASP1	7	30	IF2A-7-BASP1-30	315	227	6	inter
>sp|P55084|ECHB	>sp|P25705|ATPA	356	435	ECHB-356-ATPA-435	474	553	6	inter
>sp|Q9P2X0|DPM3	>sp|P13797|PLST	81	327	DPM3-81-PLST-327	92	630	6	inter
>sp|Q969H8|MYDGF	>sp|P62333|PRS10	152	197	MYDGF-152-PRS10-197	173	389	6	inter
>sp|P08670|VIME	>sp|P08670|VIME	433	40	VIME-433-VIME-40	466	466	6	intra
>sp|O14737|PDCD5	>sp|Q8N8S7|ENAH	38	29	PDCD5-38-ENAH-29	125	591	6	inter
>sp|Q14247|SRC8	>sp|P13693|TCTP	93	29	SRC8-93-TCTP-29	550	172	6	inter
>sp|P51148|RAB5C	>sp|Q86V81|THOC4	10	48	RAB5C-10-THOC4-48	216	257	6	inter
>sp|P12004|PCNA	>sp|P12004|PCNA	3	60	PCNA-3-PCNA-60	261	261	6	intra
>sp|Q01082|SPTB2	>sp|P80723|BASP1	220	16	SPTB2-220-BASP1-16	2364	227	6	inter
>sp|Q9BPU6|DPYL5	>tr|G3V4W0|G3V4W0	111	162	DPYL5-111-G3V4W0-162	564	262	6	inter
>sp|P62851|RS25	>sp|P37802|TAGL2	70	49	RS25-70-TAGL2-49	125	199	6	inter
>decoy_15	>sp|Q05639|EF1A2	380	410	decoy_15-380-EF1A2-410	246	463	6	decoy
>sp|P05023|AT1A1	>sp|P17301|ITA2	382	286	AT1A1-382-ITA2-286	1023	1181	6	inter
>sp|P63208|SKP1	>sp|O43707|ACTN4	161	639	SKP1-161-ACTN4-639	163	911	6	inter
>sp|P53396|ACLY	>sp|P63261|ACTG	685	302	ACLY-685-ACTG-302	1101	375	6	inter
>sp|P35579|MYH9	>sp|Q13347|EIF3I	1470	297	MYH9-1470-EIF3I-297	1960	325	6	inter
>sp|O43143|DHX15	>sp|Q13283|G3BP1	191	439	DHX15-191-G3BP1-439	795	466	6	inter
>decoy_24	>sp|P08670|VIME	5	254	decoy_24-5-VIME-254	246	466	6	decoy
>sp|Q00688|FKBP3	>sp|P04406|G3P	16	98	FKBP3-16-G3P-98	224	335	6	inter
>sp|Q99714|HCD2	>sp|O75915|PRAF3	20	169	HCD2-20-PRAF3-169	261	188	6	inter
>decoy_2	>sp|P06748|NPM	52	36	decoy_2-52-NPM-36	246	294	6	decoy
>sp|O43390|HNRPR	>sp|P62979|RS27A	423	21	HNRPR-423-RS27A-21	633	156	6	inter
>tr|G3V4W0|G3V4W0	>decoy_29	214	216	G3V4W0-214-decoy_29-216	262	739	6	decoy
>sp|P49321|NASP	>sp|Q09666|AHNK	725	2861	NASP-725-AHNK-2861	788	5890	6	inter
>decoy_19	>sp|Q13813|SPTN1	463	624	decoy_19-463-SPTN1-624	246	2472	6	decoy
>sp|P21333|FLNA	>sp|P08670|VIME	1080	333	FLNA-1080-VIME-333	2647	466	6	inter
>sp|P17096|HMGA1	>sp|O00231|PSD11	74	197	HMGA1-74-PSD11-197	107	422	6	inter
>decoy_8	>sp|Q86U42|PABP2	37	12	decoy_8-37-PABP2-12	246	306	6	decoy
>sp|P23246|SFPQ	>sp|P19338|NUCL	338	459	SFPQ-338-NUCL-459	707	710	6	inter
>decoy_3	>sp|P50402|EMD	496	26	decoy_3-496-EMD-26	246	254	6	decoy
>sp|P62851|RS25	>sp|P50454|SERPH	70	51	RS25-70-SERPH-51	125	418	6	inter
>sp|P60174|TPIS	>sp|P60174|TPIS	145	110	TPIS-145-TPIS-110	286	286	6	intra
>sp|Q13526|PIN1	>sp|P07900|HS90A	75	527	PIN1-75-HS90A-527	163	732	6	inter
>sp|P35579|MYH9	>sp|P00367|DHE3	1470	195	MYH9-1470-DHE3-195	1960	558	6	inter
>sp|O14737|PDCD5	>sp|Q07065|CKAP4	75	11	PDCD5-75-CKAP4-11	125	602	6	inter
>sp|O75874|IDHC	>sp|P40227|TCPZ	78	112	IDHC-78-TCPZ-112	414	531	6	inter
>sp|Q9H2X9|S12A5	>sp|Q9UKM9|RALY	30	73	S12A5-30-RALY-73	1139	306	6	inter
>sp|P14625|ENPL	>sp|P00367|DHE3	599	493	ENPL-599-DHE3-493	803	558	6	inter
>sp|Q07065|CKAP4	>sp|P01584|IL1B	548	198	CKAP4-548-IL1B-198	602	269	6	inter
>sp|O75821|EIF3G	>sp|P22466|GALA	277	46	EIF3G-277-GALA-46	320	123	6	inter
>sp|Q9UHD8|SEPT9	>sp|Q15084|PDIA6	100	227	SEPT9-100-PDIA6-227	586	440	6	inter
>sp|P04406|G3P	>sp|Q13148|TADBP	129	282	G3P-129-TADBP-282	335	414	6	inter
>sp|P49368|TCPG	>sp|P23528|COF1	224	143	TCPG-224-COF1-143	545	166	6	inter
>sp|P80723|BASP1	>sp|O00571|DDX3X	78	56	BASP1-78-DDX3X-56	227	662	6	inter
>sp|Q8NC51|PAIRB	>sp|P40227|TCPZ	47	233	PAIRB-47-TCPZ-233	408	531	6	inter
>sp|P08238|HS90B	>decoy_9	48	73	HS90B-48-decoy_9-73	724	739	6	decoy
>sp|P31939|PUR9	>sp|Q9UHD8|SEPT9	8	85	PUR9-8-SEPT9-85	592	586	6	inter
>sp|Q8NC51|PAIRB	>sp|P46777|RL5	46	233	PAIRB-46-RL5-233	408	297	6	inter
>sp|Q02952|AKA12	>sp|P26641|EF1G	1044	265	AKA12-1044-EF1G-265	1782	437	6	inter
>sp|P20290|BTF3	>tr|E7EVA0|E7EVA0	9	1640	BTF3-9-E7EVA0-1640	206	2297	6	inter
>sp|O75369|FLNB	>sp|Q9Y4L1|HYOU1	476	931	FLNB-476-HYOU1-931	2602	999	6	inter
>sp|Q7KZF4|SND1	>sp|Q7KZF4|SND1	49	101	SND1-49-SND1-101	910	910	6	intra
>sp|P38646|GRP75	>sp|P54136|SYRC	668	463	GRP75-668-SYRC-463	679	660	6	inter
>sp|Q15843|NEDD8	>tr|A0A1W2PNV4|A0A1W2PNV4	18	444	NEDD8-18-A0A1W2PNV4-444	81	684	6	inter
>sp|P09661|RU2A	>sp|P52272|HNRPM	185	400	RU2A-185-HNRPM-400	255	730	6	inter
>sp|P48681|NEST	>sp|Q9P0L0|VAPA	227	214	NEST-227-VAPA-214	1621	249	6	inter
>sp|Q15019|SEPT2	>sp|P14678|RSMB	177	123	SEPT2-177-RSMB-123	361	240	6	inter
>sp|P05556|ITB1	>sp|P67936|TPM4	212	24	ITB1-212-TPM4-24	798	248	6	inter
>sp|Q99714|HCD2	>sp|Q99714|HCD2	140	68	HCD2-140-HCD2-68	261	261	6	intra
>sp|Q14247|SRC8	>sp|P53396|ACLY	114	502	SRC8-114-ACLY-502	550	1101	6	inter
>sp|P35580|MYH10	>sp|Q01130|SRSF2	1460	48	MYH10-1460-SRSF2-48	1976	221	6	inter
>sp|Q8TDD1|DDX54	>sp|P37802|TAGL2	10	45	DDX54-10-TAGL2-45	881	199	6	inter
>sp|Q09666|AHNK	>sp|O14828|SCAM3	337	318	AHNK-337-SCAM3-318	5890	347	6	inter
>tr|Q5TCU3|Q5TCU3	>sp|P61978|HNRPK	214	269	Q5TCU3-214-HNRPK-269	284	463	6	inter
>sp|Q99880|H2B1L	>sp|P14625|ENPL	119	618	H2B1L-119-ENPL-618	126	803	6	inter
>sp|Q13263|TIF1B	>sp|O00571|DDX3X	320	56	TIF1B-320-DDX3X-56	835	662	6	inter
>sp|P10412|H14	>sp|P09429|HMGB1	145	93	H14-145-HMGB1-93	219	215	6	inter
>sp|Q9Y4L1|HYOU1	>sp|P06748|NPM	657	40	HYOU1-657-NPM-40	999	294	6	inter
>sp|P12236|ADT3	>sp|P08133|ANXA6	144	604	ADT3-144-ANXA6-604	298	673	6	inter
>decoy_37	>sp|O14813|PHX2A	587	241	decoy_37-587-PHX2A-241	246	284	6	decoy
>sp|P11021|BIP	>sp|P48681|NEST	589	905	BIP-589-NEST-905	654	1621	6	inter
>sp|P08133|ANXA6	>sp|P18621|RL17	109	143	ANXA6-109-RL17-143	673	184	6	inter
>sp|P40925|MDHC	>sp|P07814|SYEP	304	483	MDHC-304-SYEP-483	334	1512	6	inter
>sp|P05783|K1C18	>sp|P48681|NEST	233	112	K1C18-233-NEST-112	430	1621	6	inter
>sp|P48681|NEST	>sp|P26378|ELAV4	79	351	NEST-79-ELAV4-351	1621	380	6	inter
>tr|A8MXP9|A8MXP9	>sp|Q04760|LGUL	312	133	A8MXP9-312-LGUL-133	895	184	6	inter
>sp|P18206|VINC	>sp|Q92598|HS105	828	50	VINC-828-HS105-50	1134	858	6	inter
>sp|Q8IZV5|RDH10	>sp|P60900|PSA6	42	174	RDH10-42-PSA6-174	341	246	6	inter
>sp|O94760|DDAH1	>sp|P31689|DNJA1	7	336	DDAH1-7-DNJA1-336	285	397	6	inter
>sp|Q13813|SPTN1	>sp|P15311|EZRI	1076	222	SPTN1-1076-EZRI-222	2472	586	6	inter
>sp|Q13526|PIN1	>sp|Q16629|SRSF7	124	225	PIN1-124-SRSF7-225	163	238	6	inter
>sp|O43809|CPSF5	>sp|P46821|MAP1B	85	2201	CPSF5-85-MAP1B-2201	227	2468	6	inter
>sp|P61158|ARP3	>sp|P06733|ENOA	259	117	ARP3-259-ENOA-117	418	434	6	inter
>sp|Q92841|DDX17	>sp|P58546|MTPN	562	77	DDX17-562-MTPN-77	729	118	6	inter
>sp|P46821|MAP1B	>sp|Q12904|AIMP1	2339	117	MAP1B-2339-AIMP1-117	2468	312	6	inter
>sp|Q9Y4L1|HYOU1	>sp|Q01082|SPTB2	678	1091	HYOU1-678-SPTB2-1091	999	2364	6	inter
>sp|O75821|EIF3G	>decoy_19	235	498	EIF3G-235-decoy_19-498	320	739	6	decoy
>tr|A0A1W2PNV4|A0A1W2PNV4	>sp|P23528|COF1	681	60	A0A1W2PNV4-681-COF1-60	684	166	6	inter
>sp|Q09028|RBBP4	>sp|O75369|FLNB	217	1776	RBBP4-217-FLNB-1776	425	2602	6	inter
>sp|P13639|EF2	>sp|P46821|MAP1B	267	1001	EF2-267-MAP1B-1001	858	2468	6	inter
>sp|P62847|RS24	>sp|P83731|RL24	38	154	RS24-38-RL24-154	133	157	6	inter
>sp|P20700|LMNB1	>sp|P31939|PUR9	152	400	LMNB1-152-PUR9-400	586	592	6	inter
>sp|P38159|RBMX	>sp|P62805|H4	115	87	RBMX-115-H4-87	391	103	6	inter
>sp|O43852|CALU	>sp|P55786|PSA	32	737	CALU-32-PSA-737	315	919	6	inter
>sp|P63261|ACTG	>sp|P31150|GDIA	35	68	ACTG-35-GDIA-68	375	447	6	inter
>sp|P49006|MRP	>sp|P63261|ACTG	84	52	MRP-84-ACTG-52	195	375	6	inter
>sp|P62873|GBB1	>sp|O14979|HNRDL	61	325	GBB1-61-HNRDL-325	340	420	6	inter
>sp|P62851|RS25	>sp|P62851|RS25	69	116	RS25-69-RS25-116	125	125	6	intra
>sp|Q9NQC3|RTN4	>sp|P53004|BIEA	430	202	RTN4-430-BIEA-202	1192	296	6	inter
>sp|P46776|RL27A	>sp|P60660|MYL6	103	103	RL27A-103-MYL6-103	148	151	6	inter
>decoy_17	>sp|P30101|PDIA3	40	319	decoy_17-40-PDIA3-319	246	505	6	decoy
>sp|Q16543|CDC37	>sp|P04075|ALDOA	115	252	CDC37-115-ALDOA-252	378	364	6	inter
>sp|Q99623|PHB2	>sp|P46821|MAP1B	19	1385	PHB2-19-MAP1B-1385	299	2468	6	inter
>sp|P60174|TPIS	>sp|P78371|TCPB	236	351	TPIS-236-TCPB-351	286	535	6	inter
>sp|O75494|SRS10	>sp|P13667|PDIA4	236	604	SRS10-236-PDIA4-604	262	645	6	inter
>sp|P46821|MAP1B	>sp|P68036|UB2L3	578	59	MAP1B-578-UB2L3-59	2468	154	6	inter
>sp|P62750|RL23A	>sp|P60660|MYL6	12	110	RL23A-12-MYL6-110	156	151	6	inter
>sp|Q14697|GANAB	>sp|P19338|NUCL	680	114	GANAB-680-NUCL-114	944	710	6	inter
>sp|O43852|CALU	>decoy_19	66	459	CALU-66-decoy_19-459	315	739	6	decoy
>sp|P62841|RS15	>decoy_25	135	229	RS15-135-decoy_25-229	145	739	6	decoy
>tr|D6R9P3|D6R9P3	>tr|H0YAZ4|H0YAZ4	259	55	D6R9P3-259-H0YAZ4-55	280	111	6	inter
>sp|P62753|RS6	>sp|P36957|ODO2	125	100	RS6-125-ODO2-100	249	453	6	inter
>decoy_33	>sp|P62266|RS23	78	39	decoy_33-78-RS23-39	246	143	6	decoy
>sp|Q14247|SRC8	>sp|P18669|PGAM1	345	99	SRC8-345-PGAM1-99	550	254	6	inter
>sp|P20340|RAB6A	>sp|P60842|IF4A1	177	247	RAB6A-177-IF4A1-247	208	406	6	inter
>sp|Q92522|H1X	>sp|P26038|MOES	154	449	H1X-154-MOES-449	213	577	6	inter
>tr|A0A087WWU8|A0A087WWU8	>sp|P13797|PLST	120	326	A0A087WWU8-120-PLST-326	227	630	6	inter
>sp|P14866|HNRPL	>sp|Q13409|DC1I2	41	246	HNRPL-41-DC1I2-246	589	638	6	inter
>sp|P08670|VIME	>sp|P20290|BTF3	44	12	VIME-44-BTF3-12	466	206	6	inter
>sp|P06733|ENOA	>sp|P67809|YBOX1	235	259	ENOA-235-YBOX1-259	434	324	6	inter
>sp|Q86V81|THOC4	>tr|E7EVA0|E7EVA0	221	1937	THOC4-221-E7EVA0-1937	257	2297	6	inter
>sp|P17677|NEUM	>sp|Q9UJU6|DBNL	109	229	NEUM-109-DBNL-229	238	430	6	inter
>decoy_40	>sp|Q13200|PSMD2	509	620	decoy_40-509-PSMD2-620	246	908	6	decoy
>sp|Q9ULV4|COR1C	>sp|P49327|FAS	192	641	COR1C-192-FAS-641	474	2511	6	inter
>sp|P22695|QCR2	>sp|P31930|QCR1	110	407	QCR2-110-QCR1-407	453	480	6	inter
>sp|P13639|EF2	>sp|P68032|ACTC	27	76	EF2-27-ACTC-76	858	377	6	inter
>sp|P52565|GDIR1	>sp|P46778|RL21	109	28	GDIR1-109-RL21-28	204	160	6	inter
>sp|Q9Y3F4|STRAP	>sp|Q99880|H2B1L	78	103	STRAP-78-H2B1L-103	350	126	6	inter
>sp|P26373|RL13	>sp|Q9ULV4|COR1C	206	435	RL13-206-COR1C-435	211	474	6	inter
>sp|P98179|RBM3	>sp|P39748|FEN1	93	40	RBM3-93-FEN1-40	157	380	6	inter
>sp|P05023|AT1A1	>sp|Q9H1E3|NUCKS	666	210	AT1A1-666-NUCKS-210	1023	243	6	inter
>sp|P35637|FUS	>decoy_52	402	113	FUS-402-decoy_52-113	526	739	6	decoy
>sp|Q07955|SRSF1	>sp|P08670|VIME	103	333	SRSF1-103-VIME-333	248	466	6	inter
>sp|P20700|LMNB1	>sp|O14979|HNRDL	152	100	LMNB1-152-HNRDL-100	586	420	6	inter
>sp|P05023|AT1A1	>tr|A0A1C7CYX9|A0A1C7CYX9	840	560	AT1A1-840-A0A1C7CYX9-560	1023	677	6	inter
>sp|P51991|ROA3	>sp|O75494|SRS10	64	83	ROA3-64-SRS10-83	378	262	6	inter
>sp|P08708|RS17	>sp|P08865|RSSA	77	95	RS17-77-RSSA-95	135	295	6	inter
>sp|Q07065|CKAP4	>sp|O76021|RL1D1	6	420	CKAP4-6-RL1D1-420	602	490	6	inter
>sp|P31939|PUR9	>sp|P46783|RS10	261	44	PUR9-261-RS10-44	592	165	6	inter
>sp|Q9P2X0|DPM3	>sp|O96008|TOM40	78	186	DPM3-78-TOM40-186	92	361	6	inter
>sp|Q9HB71|CYBP	>sp|P61978|HNRPK	215	297	CYBP-215-HNRPK-297	228	463	6	inter
>sp|Q01844|EWS	>sp|P61163|ACTZ	480	57	EWS-480-ACTZ-57	656	376	6	inter
>sp|P05026|AT1B1	>sp|P08670|VIME	141	230	AT1B1-141-VIME-230	303	466	6	inter
>sp|Q99880|H2B1L	>decoy_19	81	1446	H2B1L-81-decoy_19-1446	126	739	6	decoy
>sp|P07814|SYEP	>sp|P46821|MAP1B	1324	703	SYEP-1324-MAP1B-703	1512	2468	6	inter
>sp|Q09666|AHNK	>tr|K7ELL7|K7ELL7	5619	131	AHNK-5619-K7ELL7-131	5890	535	6	inter
>sp|P06748|NPM	>sp|O75369|FLNB	149	2333	NPM-149-FLNB-2333	294	2602	6	inter
>sp|Q16658|FSCN1	>sp|Q14247|SRC8	404	155	FSCN1-404-SRC8-155	493	550	6	inter
>sp|O43175|SERA	>tr|A8MXP9|A8MXP9	388	622	SERA-388-A8MXP9-622	533	895	6	inter
>sp|Q01082|SPTB2	>sp|P68104|EF1A1	1230	410	SPTB2-1230-EF1A1-410	2364	462	6	inter
>sp|P20042|IF2B	>sp|O14828|SCAM3	195	340	IF2B-195-SCAM3-340	333	347	6	inter
>sp|P13693|TCTP	>sp|Q15942|ZYX	29	177	TCTP-29-ZYX-177	172	572	6	inter
>sp|P68431|H31	>sp|Q99880|H2B1L	80	102	H31-80-H2B1L-102	136	126	6	inter
>sp|Q9NR30|DDX21	>sp|P35579|MYH9	711	1651	DDX21-711-MYH9-1651	783	1960	6	inter
>sp|O43399|TPD54	>sp|P21796|VDAC1	161	44	TPD54-161-VDAC1-44	206	283	6	inter
>sp|P07437|TBB5	>sp|P23526|SAHH	55	227	TBB5-55-SAHH-227	444	432	6	inter
>sp|P23246|SFPQ	>sp|P40926|MDHM	15	244	SFPQ-15-MDHM-244	707	338	6	inter
>sp|Q14315|FLNC	>sp|O95865|DDAH2	2488	191	FLNC-2488-DDAH2-191	2725	285	6	inter
>sp|Q12905|ILF2	>sp|P05388|RLA0	10	124	ILF2-10-RLA0-124	390	317	6	inter
>sp|P05455|LA	>sp|P49755|TMEDA	172	80	LA-172-TMEDA-80	408	219	6	inter
>sp|P50991|TCPD	>sp|P35637|FUS	487	481	TCPD-487-FUS-481	539	526	6	inter
>sp|P39019|RS19	>sp|Q99880|H2B1L	137	103	RS19-137-H2B1L-103	145	126	6	inter
>sp|Q02952|AKA12	>sp|P46821|MAP1B	1322	2302	AKA12-1322-MAP1B-2302	1782	2468	6	inter
>sp|Q86V81|THOC4	>sp|Q14157|UBP2L	48	450	THOC4-48-UBP2L-450	257	1087	6	inter
>sp|Q13813|SPTN1	>sp|P15311|EZRI	1282	338	SPTN1-1282-EZRI-338	2472	586	6	inter
>sp|Q14315|FLNC	>sp|Q00610|CLH1	1649	154	FLNC-1649-CLH1-154	2725	1675	6	inter
>sp|P11387|TOP1	>sp|Q15424|SAFB1	72	54	TOP1-72-SAFB1-54	765	915	6	inter
>sp|Q99733|NP1L4	>sp|Q96DI7|SNR40	153	82	NP1L4-153-SNR40-82	375	357	6	inter
>sp|Q99873|ANM1	>sp|P14625|ENPL	190	615	ANM1-190-ENPL-615	371	803	6	inter
>sp|P11142|HSP7C	>sp|P68032|ACTC	318	76	HSP7C-318-ACTC-76	646	377	6	inter
>sp|P62826|RAN	>sp|P62826|RAN	34	48	RAN-34-RAN-48	216	216	6	intra
>sp|P05141|ADT2	>sp|O14813|PHX2A	146	157	ADT2-146-PHX2A-157	298	284	6	inter
>sp|Q13283|G3BP1	>sp|P25705|ATPA	420	114	G3BP1-420-ATPA-114	466	553	6	inter
>sp|P55884|EIF3B	>sp|Q00839|HNRPU	339	194	EIF3B-339-HNRPU-194	814	825	6	inter
>sp|Q92769|HDAC2	>sp|P08238|HS90B	463	634	HDAC2-463-HS90B-634	488	724	6	inter
>sp|Q13442|HAP28	>sp|Q9Y490|TLN1	6	1232	HAP28-6-TLN1-1232	181	2541	6	inter
>sp|P80723|BASP1	>sp|Q01082|SPTB2	192	924	BASP1-192-SPTB2-924	227	2364	6	inter
>decoy_28	>sp|Q8IZV5|RDH10	30	225	decoy_28-30-RDH10-225	246	341	6	decoy
>sp|Q86U42|PABP2	>sp|Q99714|HCD2	9	62	PABP2-9-HCD2-62	306	261	6	inter
>sp|P16152|CBR1	>sp|Q9Y265|RUVB1	49	117	CBR1-49-RUVB1-117	277	456	6	inter
>sp|P28074|PSB5	>sp|O60506|HNRPQ	74	524	PSB5-74-HNRPQ-524	263	623	6	inter
>sp|Q02952|AKA12	>sp|Q92841|DDX17	718	447	AKA12-718-DDX17-447	1782	729	6	inter
>sp|P07954|FUMH	>sp|P49327|FAS	419	1815	FUMH-419-FAS-1815	510	2511	6	inter
>sp|P17844|DDX5	>sp|P50991|TCPD	20	160	DDX5-20-TCPD-160	614	539	6	inter
>sp|P25789|PSA4	>sp|Q14247|SRC8	243	155	PSA4-243-SRC8-155	261	550	6	inter
>sp|Q8NC51|PAIRB	>sp|Q01082|SPTB2	46	2265	PAIRB-46-SPTB2-2265	408	2364	6	inter
>sp|P14625|ENPL	>sp|Q13813|SPTN1	148	1727	ENPL-148-SPTN1-1727	803	2472	6	inter
>sp|P22695|QCR2	>sp|Q92841|DDX17	110	449	QCR2-110-DDX17-449	453	729	6	inter
>sp|P19338|NUCL	>sp|O75369|FLNB	668	1906	NUCL-668-FLNB-1906	710	2602	6	inter
>sp|P05023|AT1A1	>sp|P21333|FLNA	369	1528	AT1A1-369-FLNA-1528	1023	2647	6	inter
>sp|O43143|DHX15	>sp|Q15287|RNPS1	412	27	DHX15-412-RNPS1-27	795	305	6	inter
>sp|P62805|H4	>sp|P41250|GARS	88	498	H4-88-GARS-498	103	739	6	inter
>sp|P37802|TAGL2	>sp|P07195|LDHB	13	90	TAGL2-13-LDHB-90	199	334	6	inter
[truncated: 4,624 more rows]

## Sheet: RA_PMA
Supplementary Data 4: Cross-link in RA/PMA differentiated SH-SY5Y cells.
Cells were differentiated using RA and cross-linked with formaldehyde. Cross-links were analysed with 'Formaldehyde Cross-link Analyser' (see Methods section for details). The accession numbers of the cross-linked proteins (protein_a and protein_b), the cross-linking site (abs_pos_a and abs_pos_b), the protein length, the score of the identified cross-link and the cross-linking type are given. Th…
protein_a	protein_b	abs_pos_a	abs_pos_b	crosslinks_ab	length_protein_a	length_protein_b	score	crosslink_type
>sp|P46781|RS9	>sp|P46781|RS9	137	145	RS9-137-RS9-145	194	194	1	intra
>sp|P08670|VIME	>sp|P08670|VIME	126	433	VIME-126-VIME-433	466	466	1	intra
>sp|P08865|RSSA	>sp|P15880|RS2	124	62	RSSA-124-RS2-62	295	293	1	inter
>sp|P08238|HS90B	>sp|P08238|HS90B	78	279	HS90B-78-HS90B-279	724	724	1	intra
>sp|P08670|VIME	>sp|P08670|VIME	443	137	VIME-443-VIME-137	466	466	1	intra
>sp|P62857|RS28	>sp|P62857|RS28	18	31	RS28-18-RS28-31	69	69	1	intra
>sp|P22626|ROA2	>sp|P22626|ROA2	151	161	ROA2-151-ROA2-161	353	353	1	intra
>sp|P68431|H31	>sp|P0C0S8|H2A1	60	85	H31-60-H2A1-85	136	130	1	inter
>sp|P40939|ECHA	>sp|P40939|ECHA	212	225	ECHA-212-ECHA-225	763	763	1	intra
>sp|P63261|ACTG	>tr|A0A087WWU8|A0A087WWU8	332	21	ACTG-332-A0A087WWU8-21	375	227	1	inter
>sp|P62826|RAN	>sp|P62826|RAN	139	148	RAN-139-RAN-148	216	216	1	intra
>sp|Q16658|FSCN1	>sp|Q16658|FSCN1	245	234	FSCN1-245-FSCN1-234	493	493	1	intra
>sp|P14625|ENPL	>sp|P14625|ENPL	591	540	ENPL-591-ENPL-540	803	803	1	intra
>sp|P62805|H4	>sp|P33778|H2B1B	88	81	H4-88-H2B1B-81	103	126	1	inter
>sp|P62857|RS28	>sp|P62857|RS28	10	60	RS28-10-RS28-60	69	69	1	intra
>sp|P11142|HSP7C	>sp|P11142|HSP7C	420	318	HSP7C-420-HSP7C-318	646	646	1	intra
>sp|P00338|LDHA	>sp|P07195|LDHB	19	90	LDHA-19-LDHB-90	332	334	1	inter
>sp|P08670|VIME	>sp|P08670|VIME	166	22	VIME-166-VIME-22	466	466	1	intra
>sp|Q02543|RL18A	>sp|Q02543|RL18A	13	27	RL18A-13-RL18A-27	176	176	1	intra
>sp|P07355|ANXA2	>sp|P07355|ANXA2	301	20	ANXA2-301-ANXA2-20	339	339	1	intra
>sp|P14618|KPYM	>sp|P14618|KPYM	252	287	KPYM-252-KPYM-287	531	531	1	intra
>sp|P08670|VIME	>sp|P08670|VIME	75	372	VIME-75-VIME-372	466	466	1	intra
>sp|P39019|RS19	>sp|P39019|RS19	107	34	RS19-107-RS19-34	145	145	1	intra
>sp|P08238|HS90B	>sp|P08238|HS90B	335	432	HS90B-335-HS90B-432	724	724	1	intra
>sp|P08238|HS90B	>sp|P07900|HS90A	280	82	HS90B-280-HS90A-82	724	732	1	inter
>sp|P42704|LPPRC	>sp|P42704|LPPRC	1159	1123	LPPRC-1159-LPPRC-1123	1394	1394	1	intra
>sp|P08238|HS90B	>sp|P08238|HS90B	432	343	HS90B-432-HS90B-343	724	724	1	intra
>sp|P08670|VIME	>sp|P08670|VIME	443	446	VIME-443-VIME-446	466	466	1	intra
>sp|P10412|H14	>sp|P16401|H15	104	62	H14-104-H15-62	219	226	1	inter
>sp|P13639|EF2	>sp|P13639|EF2	629	644	EF2-629-EF2-644	858	858	1	intra
>sp|P46781|RS9	>sp|P62861|RS30	22	47	RS9-22-RS30-47	194	59	1	inter
>sp|P14625|ENPL	>sp|P14625|ENPL	591	541	ENPL-591-ENPL-541	803	803	1	intra
>sp|P08670|VIME	>sp|P08670|VIME	75	166	VIME-75-VIME-166	466	466	1	intra
>sp|P13667|PDIA4	>sp|P13667|PDIA4	160	103	PDIA4-160-PDIA4-103	645	645	1	intra
>sp|Q14103|HNRPD	>sp|Q00839|HNRPU	135	566	HNRPD-135-HNRPU-566	355	825	1	inter
>sp|P02545|LMNA	>sp|P02545|LMNA	341	287	LMNA-341-LMNA-287	664	664	1	intra
>sp|P62805|H4	>sp|Q99880|H2B1L	75	95	H4-75-H2B1L-95	103	126	1	inter
>sp|P62937|PPIA	>sp|P62937|PPIA	152	60	PPIA-152-PPIA-60	165	165	1	intra
>sp|P61604|CH10	>sp|P61604|CH10	62	49	CH10-62-CH10-49	102	102	1	intra
>sp|Q9Y3U8|RL36	>sp|P26373|RL13	23	82	RL36-23-RL13-82	105	211	1	inter
>sp|P07900|HS90A	>sp|P07900|HS90A	343	440	HS90A-343-HS90A-440	732	732	1	intra
>sp|P05556|ITB1	>sp|P05556|ITB1	98	112	ITB1-98-ITB1-112	798	798	1	intra
>sp|P14625|ENPL	>sp|P14625|ENPL	408	395	ENPL-408-ENPL-395	803	803	1	intra
>sp|P31943|HNRH1	>sp|P31943|HNRH1	185	160	HNRH1-185-HNRH1-160	449	449	1	intra
>sp|P07900|HS90A	>sp|P07900|HS90A	440	351	HS90A-440-HS90A-351	732	732	1	intra
>sp|P63261|ACTG	>sp|P63261|ACTG	35	51	ACTG-35-ACTG-51	375	375	1	intra
>sp|P61353|RL27	>sp|P61353|RL27	71	40	RL27-71-RL27-40	136	136	1	intra
>sp|P61254|RL26	>sp|P61254|RL26	108	70	RL26-108-RL26-70	145	145	1	intra
>sp|P33778|H2B1B	>sp|P62805|H4	81	88	H2B1B-81-H4-88	126	103	1	inter
>sp|P62873|GBB1	>sp|P62879|GBB2	20	33	GBB1-20-GBB2-33	340	340	1	inter
>sp|P08670|VIME	>sp|P08670|VIME	277	108	VIME-277-VIME-108	466	466	1	intra
>sp|P08670|VIME	>sp|P08670|VIME	443	119	VIME-443-VIME-119	466	466	1	intra
>tr|A0A087WWU8|A0A087WWU8	>sp|P63261|ACTG	61	320	A0A087WWU8-61-ACTG-320	227	375	1	inter
>sp|P13639|EF2	>sp|P13639|EF2	279	266	EF2-279-EF2-266	858	858	1	intra
>sp|P14625|ENPL	>sp|P14625|ENPL	472	508	ENPL-472-ENPL-508	803	803	1	intra
>sp|P08670|VIME	>sp|P08670|VIME	318	230	VIME-318-VIME-230	466	466	2	intra
>sp|P12277|KCRB	>sp|P12277|KCRB	318	375	KCRB-318-KCRB-375	381	381	2	intra
>sp|P60842|IF4A1	>sp|P60842|IF4A1	252	376	IF4A1-252-IF4A1-376	406	406	2	intra
>sp|O00231|PSD11	>sp|O00231|PSD11	162	151	PSD11-162-PSD11-151	422	422	2	intra
>sp|P13639|EF2	>sp|Q9NX63|MIC19	603	37	EF2-603-MIC19-37	858	227	2	inter
>sp|P14625|ENPL	>sp|P14625|ENPL	100	446	ENPL-100-ENPL-446	803	803	2	intra
>sp|P14625|ENPL	>sp|P14625|ENPL	602	690	ENPL-602-ENPL-690	803	803	1	intra
>sp|P10809|CH60	>sp|Q09666|AHNK	400	5375	CH60-400-AHNK-5375	573	5890	1	inter
>sp|P0C0S8|H2A1	>sp|Q99880|H2B1L	27	42	H2A1-27-H2B1L-42	130	126	1	inter
>sp|P48643|TCPE	>sp|P48643|TCPE	223	388	TCPE-223-TCPE-388	541	541	1	intra
>sp|P13639|EF2	>sp|P13639|EF2	279	267	EF2-279-EF2-267	858	858	1	intra
>sp|Q00839|HNRPU	>sp|Q00839|HNRPU	624	260	HNRPU-624-HNRPU-260	825	825	1	intra
>sp|P08670|VIME	>sp|P08670|VIME	407	457	VIME-407-VIME-457	466	466	1	intra
>sp|P62280|RS11	>sp|P62280|RS11	27	18	RS11-27-RS11-18	158	158	1	intra
>sp|P08670|VIME	>sp|P08670|VIME	69	372	VIME-69-VIME-372	466	466	1	intra
>sp|P19105|ML12A	>sp|P19105|ML12A	169	158	ML12A-169-ML12A-158	171	171	1	intra
>sp|Q13813|SPTN1	>sp|Q13813|SPTN1	1859	1850	SPTN1-1859-SPTN1-1850	2472	2472	1	intra
>sp|P50395|GDIB	>sp|P50395|GDIB	85	413	GDIB-85-GDIB-413	445	445	1	intra
>sp|P42766|RL35	>sp|P42766|RL35	16	27	RL35-16-RL35-27	123	123	1	intra
>sp|P62424|RL7A	>sp|P62424|RL7A	118	132	RL7A-118-RL7A-132	266	266	1	intra
>sp|P10412|H14	>sp|P10412|H14	79	41	H14-79-H14-41	219	219	1	intra
>sp|Q99880|H2B1L	>sp|P62805|H4	91	75	H2B1L-91-H4-75	126	103	1	inter
>sp|P15880|RS2	>sp|P15880|RS2	69	272	RS2-69-RS2-272	293	293	1	intra
>sp|P35998|PRS7	>sp|P62191|PRS4	429	284	PRS7-429-PRS4-284	433	440	1	inter
>sp|P05556|ITB1	>sp|P05556|ITB1	98	131	ITB1-98-ITB1-131	798	798	1	intra
>sp|P63261|ACTG	>tr|A0A087WWU8|A0A087WWU8	332	61	ACTG-332-A0A087WWU8-61	375	227	1	inter
>sp|P63104|1433Z	>sp|P63104|1433Z	125	149	1433Z-125-1433Z-149	245	245	2	intra
>sp|P63261|ACTG	>tr|A0A087WWU8|A0A087WWU8	332	99	ACTG-332-A0A087WWU8-99	375	227	2	inter
>sp|P68431|H31	>sp|P0C0S8|H2A1	47	111	H31-47-H2A1-111	136	130	2	inter
>sp|P60468|SC61B	>sp|P0C0S8|H2A1	24	25	SC61B-24-H2A1-25	96	130	2	inter
>sp|P14678|RSMB	>sp|P62314|SMD1	53	56	RSMB-53-SMD1-56	240	119	2	inter
>sp|P23526|SAHH	>sp|P23526|SAHH	210	324	SAHH-210-SAHH-324	432	432	2	intra
>sp|P61978|HNRPK	>sp|P61978|HNRPK	42	29	HNRPK-42-HNRPK-29	463	463	1	intra
>sp|P14618|KPYM	>sp|P14618|KPYM	276	199	KPYM-276-KPYM-199	531	531	1	intra
>sp|P33778|H2B1B	>sp|P62805|H4	81	87	H2B1B-81-H4-87	126	103	1	inter
>sp|P31939|PUR9	>sp|P31939|PUR9	138	59	PUR9-138-PUR9-59	592	592	1	intra
>sp|P08670|VIME	>sp|P08670|VIME	193	198	VIME-193-VIME-198	466	466	1	intra
>sp|P02545|LMNA	>sp|P02545|LMNA	271	360	LMNA-271-LMNA-360	664	664	1	intra
>sp|P78371|TCPB	>sp|P50991|TCPD	227	202	TCPB-227-TCPD-202	535	539	1	inter
>sp|P63261|ACTG	>tr|A0A087WWU8|A0A087WWU8	332	63	ACTG-332-A0A087WWU8-63	375	227	1	inter
>sp|P39019|RS19	>sp|P39019|RS19	21	50	RS19-21-RS19-50	145	145	1	intra
>sp|P23381|SYWC	>sp|P23381|SYWC	323	339	SYWC-323-SYWC-339	471	471	1	intra
>sp|P29401|TKT	>sp|P29401|TKT	21	293	TKT-21-TKT-293	623	623	1	intra
>tr|Q32Q12|Q32Q12	>tr|Q32Q12|Q32Q12	260	38	Q32Q12-260-Q32Q12-38	292	292	1	intra
>sp|P46778|RL21	>sp|P46778|RL21	97	29	RL21-97-RL21-29	160	160	1	intra
>sp|Q99623|PHB2	>sp|P35232|PHB	206	187	PHB2-206-PHB-187	299	272	1	inter
>sp|P10809|CH60	>sp|P10809|CH60	78	425	CH60-78-CH60-425	573	573	1	intra
>sp|P21980|TGM2	>sp|P21980|TGM2	595	644	TGM2-595-TGM2-644	687	687	1	intra
>sp|P35579|MYH9	>sp|P35579|MYH9	439	218	MYH9-439-MYH9-218	1960	1960	1	intra
>sp|P19338|NUCL	>sp|P19338|NUCL	433	459	NUCL-433-NUCL-459	710	710	1	intra
>sp|P20700|LMNB1	>sp|P20700|LMNB1	106	97	LMNB1-106-LMNB1-97	586	586	2	intra
>sp|O43809|CPSF5	>sp|P13639|EF2	77	42	CPSF5-77-EF2-42	227	858	2	inter
>sp|P11142|HSP7C	>sp|P11142|HSP7C	267	61	HSP7C-267-HSP7C-61	646	646	2	intra
>sp|P35579|MYH9	>sp|P60660|MYL6	1464	48	MYH9-1464-MYL6-48	1960	151	2	inter
>sp|P62913|RL11	>sp|P62913|RL11	175	93	RL11-175-RL11-93	178	178	2	intra
>sp|P68032|ACTC	>sp|P63261|ACTG	202	107	ACTC-202-ACTG-107	377	375	2	inter
>tr|A8MXP9|A8MXP9	>tr|A8MXP9|A8MXP9	527	504	A8MXP9-527-A8MXP9-504	895	895	2	intra
>sp|P23284|PPIB	>sp|P23284|PPIB	93	108	PPIB-93-PPIB-108	216	216	2	intra
>sp|P62937|PPIA	>sp|P62937|PPIA	39	126	PPIA-39-PPIA-126	165	165	2	intra
>sp|P08670|VIME	>sp|P08670|VIME	119	44	VIME-119-VIME-44	466	466	2	intra
>sp|P08670|VIME	>sp|P08670|VIME	44	333	VIME-44-VIME-333	466	466	1	intra
>sp|P14618|KPYM	>sp|P14618|KPYM	273	79	KPYM-273-KPYM-79	531	531	1	intra
>sp|P38646|GRP75	>sp|P38646|GRP75	289	297	GRP75-289-GRP75-297	679	679	1	intra
>sp|P0C0S8|H2A1	>sp|P68431|H31	124	47	H2A1-124-H31-47	130	136	1	inter
>sp|P11021|BIP	>sp|P11021|BIP	442	345	BIP-442-BIP-345	654	654	1	intra
>sp|P08238|HS90B	>sp|P08238|HS90B	683	648	HS90B-683-HS90B-648	724	724	1	intra
>sp|Q02790|FKBP4	>sp|Q02790|FKBP4	211	169	FKBP4-211-FKBP4-169	459	459	1	intra
>sp|P30101|PDIA3	>sp|P30101|PDIA3	429	490	PDIA3-429-PDIA3-490	505	505	1	intra
>sp|Q99880|H2B1L	>sp|Q99880|H2B1L	40	67	H2B1L-40-H2B1L-67	126	126	1	intra
>sp|P63261|ACTG	>sp|P63261|ACTG	35	52	ACTG-35-ACTG-52	375	375	1	intra
>sp|Q96AE4|FUBP1	>sp|Q96AE4|FUBP1	327	316	FUBP1-327-FUBP1-316	644	644	1	intra
>sp|P10412|H14	>sp|P10412|H14	59	104	H14-59-H14-104	219	219	1	intra
>sp|P08670|VIME	>sp|P08670|VIME	166	44	VIME-166-VIME-44	466	466	1	intra
>tr|A8MXP9|A8MXP9	>tr|A8MXP9|A8MXP9	155	141	A8MXP9-155-A8MXP9-141	895	895	1	intra
>sp|O75874|IDHC	>sp|O75874|IDHC	96	143	IDHC-96-IDHC-143	414	414	1	intra
>sp|P50991|TCPD	>sp|P50991|TCPD	494	55	TCPD-494-TCPD-55	539	539	1	intra
>sp|P07305|H10	>sp|P07305|H10	48	67	H10-48-H10-67	194	194	1	intra
>sp|Q13263|TIF1B	>sp|Q13263|TIF1B	258	247	TIF1B-258-TIF1B-247	835	835	1	intra
>sp|P39019|RS19	>sp|P39019|RS19	21	51	RS19-21-RS19-51	145	145	1	intra
>sp|P10412|H14	>sp|P16401|H15	79	44	H14-79-H15-44	219	226	1	inter
>sp|Q15056|IF4H	>sp|Q15056|IF4H	117	126	IF4H-117-IF4H-126	248	248	2	intra
>sp|P42766|RL35	>sp|P42766|RL35	17	62	RL35-17-RL35-62	123	123	2	intra
>sp|P08670|VIME	>sp|P08670|VIME	221	166	VIME-221-VIME-166	466	466	2	intra
>sp|P0C0S8|H2A1	>sp|Q99880|H2B1L	34	40	H2A1-34-H2B1L-40	130	126	2	inter
>sp|P78371|TCPB	>sp|P48643|TCPE	260	270	TCPB-260-TCPE-270	535	541	2	inter
>sp|P08670|VIME	>sp|P08670|VIME	75	230	VIME-75-VIME-230	466	466	2	intra
>sp|P08670|VIME	>sp|P08670|VIME	69	299	VIME-69-VIME-299	466	466	2	intra
>sp|P09651|ROA1	>sp|P09651|ROA1	144	154	ROA1-144-ROA1-154	372	372	3	intra
>sp|P42766|RL35	>sp|P26373|RL13	121	54	RL35-121-RL13-54	123	211	3	inter
>sp|P60866|RS20	>sp|P60866|RS20	53	16	RS20-53-RS20-16	119	119	3	intra
>sp|P52597|HNRPF	>sp|Q07021|C1QBP	171	89	HNRPF-171-C1QBP-89	415	282	3	inter
>sp|P27695|APEX1	>sp|P27695|APEX1	199	192	APEX1-199-APEX1-192	318	318	3	intra
>sp|P56199|ITA1	>sp|P56199|ITA1	899	852	ITA1-899-ITA1-852	1179	1179	3	intra
>sp|P30050|RL12	>sp|P30050|RL12	52	78	RL12-52-RL12-78	165	165	2	intra
>sp|P08670|VIME	>sp|P08670|VIME	192	182	VIME-192-VIME-182	466	466	2	intra
>sp|P63261|ACTG	>sp|P67936|TPM4	332	99	ACTG-332-TPM4-99	375	248	2	inter
>sp|P68431|H31	>sp|P68431|H31	53	60	H31-53-H31-60	136	136	2	intra
>sp|P08670|VIME	>sp|P08670|VIME	75	192	VIME-75-VIME-192	466	466	2	intra
>sp|P35579|MYH9	>sp|P35579|MYH9	1048	1064	MYH9-1048-MYH9-1064	1960	1960	2	intra
>sp|Q71UI9|H2AV	>sp|P55209|NP1L1	79	112	H2AV-79-NP1L1-112	128	391	1	inter
>sp|P23284|PPIB	>sp|P23284|PPIB	177	103	PPIB-177-PPIB-103	216	216	1	intra
>sp|P08670|VIME	>sp|P08670|VIME	119	414	VIME-119-VIME-414	466	466	1	intra
>sp|P61247|RS3A	>sp|P61247|RS3A	179	190	RS3A-179-RS3A-190	264	264	1	intra
>sp|Q71U36|TBA1A	>sp|Q71U36|TBA1A	161	223	TBA1A-161-TBA1A-223	451	451	1	intra
>sp|P35579|MYH9	>sp|P35579|MYH9	1217	1091	MYH9-1217-MYH9-1091	1960	1960	1	intra
>sp|P29401|TKT	>sp|P29401|TKT	497	535	TKT-497-TKT-535	623	623	1	intra
>sp|O43707|ACTN4	>sp|O43707|ACTN4	179	205	ACTN4-179-ACTN4-205	911	911	1	intra
>sp|P28070|PSB4	>sp|P28072|PSB6	235	231	PSB4-235-PSB6-231	264	239	1	inter
>sp|P60842|IF4A1	>sp|P60842|IF4A1	376	254	IF4A1-376-IF4A1-254	406	406	1	intra
>sp|Q99880|H2B1L	>sp|P62805|H4	81	88	H2B1L-81-H4-88	126	103	1	inter
>sp|P62269|RS18	>sp|P62269|RS18	30	61	RS18-30-RS18-61	152	152	1	intra
>sp|P46777|RL5	>sp|P46777|RL5	114	254	RL5-114-RL5-254	297	297	1	intra
>sp|Q13813|SPTN1	>sp|Q13813|SPTN1	786	853	SPTN1-786-SPTN1-853	2472	2472	1	intra
>sp|P07237|PDIA1	>sp|P07237|PDIA1	37	90	PDIA1-37-PDIA1-90	508	508	1	intra
>sp|O43707|ACTN4	>sp|P12814|ACTN1	765	353	ACTN4-765-ACTN1-353	911	892	1	inter
>sp|P20700|LMNB1	>sp|P20700|LMNB1	538	525	LMNB1-538-LMNB1-525	586	586	1	intra
>sp|Q9Y3U8|RL36	>sp|P26373|RL13	23	83	RL36-23-RL13-83	105	211	1	inter
>sp|P08670|VIME	>sp|P08670|VIME	44	372	VIME-44-VIME-372	466	466	1	intra
>sp|P08670|VIME	>sp|P08670|VIME	10	372	VIME-10-VIME-372	466	466	1	intra
>sp|P11142|HSP7C	>sp|P11142|HSP7C	354	335	HSP7C-354-HSP7C-335	646	646	1	intra
>sp|P30101|PDIA3	>sp|P30101|PDIA3	277	342	PDIA3-277-PDIA3-342	505	505	1	intra
>sp|P35580|MYH10	>sp|P60660|MYL6	814	21	MYH10-814-MYL6-21	1976	151	1	inter
>sp|P08670|VIME	>sp|P08670|VIME	22	230	VIME-22-VIME-230	466	466	1	intra
>sp|P78371|TCPB	>sp|P48643|TCPE	255	270	TCPB-255-TCPE-270	535	541	1	inter
>sp|P61247|RS3A	>sp|P61247|RS3A	179	192	RS3A-179-RS3A-192	264	264	1	intra
>sp|P35232|PHB	>sp|Q99623|PHB2	204	209	PHB-204-PHB2-209	272	299	1	inter
>sp|P49721|PSB2	>sp|P49721|PSB2	160	195	PSB2-160-PSB2-195	201	201	1	intra
>sp|P62269|RS18	>sp|P62269|RS18	73	100	RS18-73-RS18-100	152	152	1	intra
>sp|P62805|H4	>sp|Q99880|H2B1L	11	102	H4-11-H2B1L-102	103	126	1	inter
>sp|O75369|FLNB	>sp|O75369|FLNB	952	967	FLNB-952-FLNB-967	2602	2602	1	intra
>sp|Q01518|CAP1	>sp|P63261|ACTG	401	35	CAP1-401-ACTG-35	475	375	1	inter
>sp|P35579|MYH9	>sp|P35579|MYH9	761	713	MYH9-761-MYH9-713	1960	1960	1	intra
>sp|P08238|HS90B	>sp|P08238|HS90B	562	634	HS90B-562-HS90B-634	724	724	2	intra
>sp|P08670|VIME	>sp|P08670|VIME	341	230	VIME-341-VIME-230	466	466	2	intra
>sp|P11142|HSP7C	>sp|P11142|HSP7C	267	62	HSP7C-267-HSP7C-62	646	646	2	intra
>sp|P27797|CALR	>sp|P27797|CALR	163	148	CALR-163-CALR-148	417	417	2	intra
>sp|P61956|SUMO2	>sp|P61956|SUMO2	17	29	SUMO2-17-SUMO2-29	95	95	1	intra
>sp|O75874|IDHC	>sp|O75874|IDHC	209	127	IDHC-209-IDHC-127	414	414	1	intra
>sp|Q07021|C1QBP	>sp|Q07021|C1QBP	102	89	C1QBP-102-C1QBP-89	282	282	1	intra
>sp|O75369|FLNB	>sp|O75369|FLNB	31	43	FLNB-31-FLNB-43	2602	2602	1	intra
>sp|P08670|VIME	>sp|P08670|VIME	192	191	VIME-192-VIME-191	466	466	1	intra
>sp|P35579|MYH9	>sp|P35579|MYH9	79	726	MYH9-79-MYH9-726	1960	1960	1	intra
>sp|P08670|VIME	>sp|P08670|VIME	10	333	VIME-10-VIME-333	466	466	1	intra
>sp|P15880|RS2	>sp|P08865|RSSA	64	124	RS2-64-RSSA-124	293	295	1	inter
>sp|P34897|GLYM	>sp|P34897|GLYM	470	403	GLYM-470-GLYM-403	504	504	1	intra
>sp|P63261|ACTG	>tr|A0A087WWU8|A0A087WWU8	332	104	ACTG-332-A0A087WWU8-104	375	227	1	inter
>sp|P12081|SYHC	>sp|P12081|SYHC	402	69	SYHC-402-SYHC-69	509	509	1	intra
>sp|P21980|TGM2	>sp|P21980|TGM2	425	440	TGM2-425-TGM2-440	687	687	1	intra
>sp|P61247|RS3A	>sp|P61247|RS3A	25	52	RS3A-25-RS3A-52	264	264	1	intra
>sp|P10809|CH60	>sp|P10809|CH60	139	78	CH60-139-CH60-78	573	573	1	intra
>sp|P08670|VIME	>sp|P08670|VIME	230	153	VIME-230-VIME-153	466	466	1	intra
>sp|P08670|VIME	>sp|P08670|VIME	193	191	VIME-193-VIME-191	466	466	1	intra
>sp|P11142|HSP7C	>sp|P11142|HSP7C	346	311	HSP7C-346-HSP7C-311	646	646	1	intra
>sp|P08670|VIME	>sp|P08670|VIME	289	385	VIME-289-VIME-385	466	466	1	intra
>sp|P08238|HS90B	>sp|P08238|HS90B	432	344	HS90B-432-HS90B-344	724	724	1	intra
>sp|P62851|RS25	>sp|P62851|RS25	57	73	RS25-57-RS25-73	125	125	1	intra
>sp|Q15084|PDIA6	>sp|Q15084|PDIA6	326	381	PDIA6-326-PDIA6-381	440	440	1	intra
>sp|P08670|VIME	>sp|P08670|VIME	75	333	VIME-75-VIME-333	466	466	1	intra
>sp|P27824|CALX	>sp|P27824|CALX	225	200	CALX-225-CALX-200	592	592	1	intra
>sp|P06733|ENOA	>sp|P06733|ENOA	332	297	ENOA-332-ENOA-297	434	434	1	intra
>sp|P08670|VIME	>sp|P08670|VIME	230	40	VIME-230-VIME-40	466	466	1	intra
>sp|Q99714|HCD2	>sp|Q99714|HCD2	76	140	HCD2-76-HCD2-140	261	261	1	intra
>sp|P08670|VIME	>sp|P08670|VIME	231	153	VIME-231-VIME-153	466	466	1	intra
>sp|P63261|ACTG	>sp|P63261|ACTG	46	57	ACTG-46-ACTG-57	375	375	1	intra
>sp|P04075|ALDOA	>sp|P04075|ALDOA	95	22	ALDOA-95-ALDOA-22	364	364	1	intra
>sp|P11021|BIP	>sp|P11021|BIP	382	361	BIP-382-BIP-361	654	654	1	intra
>sp|P12956|XRCC6	>sp|P12956|XRCC6	322	333	XRCC6-322-XRCC6-333	609	609	2	intra
>sp|Q99623|PHB2	>sp|P35232|PHB	215	193	PHB2-215-PHB-193	299	272	2	inter
>sp|Q07021|C1QBP	>sp|Q07021|C1QBP	99	89	C1QBP-99-C1QBP-89	282	282	2	intra
>sp|P62857|RS28	>sp|P46782|RS5	49	142	RS28-49-RS5-142	69	204	2	inter
>sp|P08670|VIME	>sp|P08670|VIME	407	44	VIME-407-VIME-44	466	466	2	intra
>sp|P68371|TBB4B	>sp|P68371|TBB4B	247	258	TBB4B-247-TBB4B-258	445	445	2	intra
>sp|P08670|VIME	>sp|P08670|VIME	443	433	VIME-443-VIME-433	466	466	3	intra
>sp|P11021|BIP	>sp|P11021|BIP	293	86	BIP-293-BIP-86	654	654	3	intra
>sp|P35579|MYH9	>sp|P35579|MYH9	238	218	MYH9-238-MYH9-218	1960	1960	3	intra
>sp|Q01082|SPTB2	>sp|Q01082|SPTB2	506	489	SPTB2-506-SPTB2-489	2364	2364	3	intra
>sp|P62805|H4	>sp|P05023|AT1A1	88	605	H4-88-AT1A1-605	103	1023	3	inter
>sp|P36542|ATPG	>sp|P36542|ATPG	141	152	ATPG-141-ATPG-152	298	298	3	intra
>sp|P30101|PDIA3	>sp|P30101|PDIA3	469	448	PDIA3-469-PDIA3-448	505	505	3	intra
>sp|Q15370|ELOB	>sp|Q9ULV4|COR1C	41	234	ELOB-41-COR1C-234	118	474	3	inter
>sp|P23528|COF1	>sp|P23528|COF1	149	161	COF1-149-COF1-161	166	166	2	intra
>sp|Q9Y2Q3|GSTK1	>sp|Q9Y2Q3|GSTK1	167	106	GSTK1-167-GSTK1-106	226	226	2	intra
>sp|P08670|VIME	>sp|P08670|VIME	299	372	VIME-299-VIME-372	466	466	2	intra
>sp|Q07666|KHDR1	>sp|Q07666|KHDR1	211	200	KHDR1-211-KHDR1-200	443	443	2	intra
>sp|P46781|RS9	>sp|P11021|BIP	40	86	RS9-40-BIP-86	194	654	3	inter
>sp|P13667|PDIA4	>sp|P13667|PDIA4	615	590	PDIA4-615-PDIA4-590	645	645	3	intra
>sp|P08670|VIME	>sp|P08670|VIME	165	108	VIME-165-VIME-108	466	466	3	intra
>sp|Q9NTK5|OLA1	>sp|Q9NTK5|OLA1	321	334	OLA1-321-OLA1-334	396	396	3	intra
>sp|P00505|AATM	>sp|P00505|AATM	87	342	AATM-87-AATM-342	430	430	3	intra
>sp|Q00839|HNRPU	>sp|Q00839|HNRPU	597	584	HNRPU-597-HNRPU-584	825	825	2	intra
>sp|P11413|G6PD	>sp|P11413|G6PD	399	208	G6PD-399-G6PD-208	515	515	2	intra
>sp|P07900|HS90A	>sp|P07900|HS90A	570	642	HS90A-570-HS90A-642	732	732	2	intra
>sp|P19338|NUCL	>sp|P19338|NUCL	543	557	NUCL-543-NUCL-557	710	710	2	intra
>decoy_8	>sp|P11021|BIP	2	86	decoy_8-2-BIP-86	246	654	2	decoy
>sp|P22234|PUR6	>sp|P22234|PUR6	310	412	PUR6-310-PUR6-412	425	425	2	intra
>sp|O15144|ARPC2	>sp|P61158|ARP3	264	64	ARPC2-264-ARP3-64	300	418	2	inter
>sp|P46781|RS9	>sp|P46781|RS9	50	27	RS9-50-RS9-27	194	194	2	intra
>sp|P08670|VIME	>sp|P08670|VIME	329	230	VIME-329-VIME-230	466	466	2	intra
>sp|P08670|VIME	>sp|P08670|VIME	108	153	VIME-108-VIME-153	466	466	2	intra
>sp|Q02878|RL6	>sp|Q02878|RL6	205	258	RL6-205-RL6-258	288	288	2	intra
>sp|P08133|ANXA6	>sp|P08133|ANXA6	81	272	ANXA6-81-ANXA6-272	673	673	2	intra
>sp|P60842|IF4A1	>sp|P60842|IF4A1	366	54	IF4A1-366-IF4A1-54	406	406	3	intra
>sp|P06744|G6PI	>sp|P06744|G6PI	554	429	G6PI-554-G6PI-429	558	558	3	intra
>tr|Q32Q12|Q32Q12	>tr|Q32Q12|Q32Q12	194	275	Q32Q12-194-Q32Q12-275	292	292	3	intra
>sp|P12236|ADT3	>sp|P63261|ACTG	147	302	ADT3-147-ACTG-302	298	375	3	inter
>sp|Q00325|MPCP	>tr|B1AK87|B1AK87	221	250	MPCP-221-B1AK87-250	362	260	3	inter
>sp|P26038|MOES	>sp|P26038|MOES	325	179	MOES-325-MOES-179	577	577	2	intra
>sp|P21980|TGM2	>sp|P21980|TGM2	464	452	TGM2-464-TGM2-452	687	687	2	intra
>tr|E9PRY8|E9PRY8	>tr|E9PRY8|E9PRY8	468	486	E9PRY8-468-E9PRY8-486	697	697	2	intra
>sp|P18077|RL35A	>sp|P18077|RL35A	13	25	RL35A-13-RL35A-25	110	110	2	intra
>sp|Q9Y3C6|PPIL1	>sp|Q9Y3C6|PPIL1	51	151	PPIL1-51-PPIL1-151	166	166	2	intra
>sp|P08670|VIME	>sp|P08670|VIME	75	407	VIME-75-VIME-407	466	466	2	intra
>sp|Q08945|SSRP1	>sp|Q08945|SSRP1	302	321	SSRP1-302-SSRP1-321	709	709	2	intra
>sp|Q15181|IPYR	>sp|Q15181|IPYR	59	84	IPYR-59-IPYR-84	289	289	2	intra
>sp|P09936|UCHL1	>sp|P09936|UCHL1	209	72	UCHL1-209-UCHL1-72	223	223	2	intra
>sp|P22314|UBA1	>sp|P22314|UBA1	887	877	UBA1-887-UBA1-877	1058	1058	2	intra
>sp|P16615|AT2A2	>sp|P16615|AT2A2	139	127	AT2A2-139-AT2A2-127	1042	1042	3	intra
>sp|P08670|VIME	>sp|P08670|VIME	407	277	VIME-407-VIME-277	466	466	3	intra
>sp|P08670|VIME	>sp|P08670|VIME	443	132	VIME-443-VIME-132	466	466	3	intra
>sp|Q9NVA2|SEP11	>sp|P08670|VIME	357	197	SEP11-357-VIME-197	429	466	3	inter
>sp|P68104|EF1A1	>sp|P24534|EF1B	252	149	EF1A1-252-EF1B-149	462	225	3	inter
>sp|Q8NBS9|TXND5	>sp|Q8NBS9|TXND5	429	401	TXND5-429-TXND5-401	432	432	3	intra
>sp|Q9NVA2|SEP11	>sp|P08670|VIME	357	199	SEP11-357-VIME-199	429	466	3	inter
>sp|P09936|UCHL1	>sp|P09936|UCHL1	69	209	UCHL1-69-UCHL1-209	223	223	3	intra
>sp|Q71U36|TBA1A	>sp|Q71U36|TBA1A	161	105	TBA1A-161-TBA1A-105	451	451	3	intra
>sp|Q00839|HNRPU	>sp|Q00839|HNRPU	624	259	HNRPU-624-HNRPU-259	825	825	2	intra
>sp|P62191|PRS4	>sp|P62191|PRS4	368	357	PRS4-368-PRS4-357	440	440	2	intra
>sp|P43686|PRS6B	>sp|P43686|PRS6B	253	129	PRS6B-253-PRS6B-129	418	418	2	intra
>sp|P67936|TPM4	>sp|P63261|ACTG	31	302	TPM4-31-ACTG-302	248	375	2	inter
>sp|P14625|ENPL	>sp|P14625|ENPL	599	555	ENPL-599-ENPL-555	803	803	2	intra
>sp|P37802|TAGL2	>sp|P37802|TAGL2	84	96	TAGL2-84-TAGL2-96	199	199	2	intra
>sp|P26038|MOES	>sp|P26038|MOES	162	174	MOES-162-MOES-174	577	577	2	intra
>sp|P68104|EF1A1	>sp|P68104|EF1A1	392	434	EF1A1-392-EF1A1-434	462	462	2	intra
>sp|P12956|XRCC6	>sp|P12956|XRCC6	468	522	XRCC6-468-XRCC6-522	609	609	2	intra
>sp|P04075|ALDOA	>sp|P04075|ALDOA	22	95	ALDOA-22-ALDOA-95	364	364	1	intra
>sp|P52566|GDIR2	>sp|P52566|GDIR2	120	62	GDIR2-120-GDIR2-62	201	201	1	intra
>sp|P62942|FKB1A	>sp|P62942|FKB1A	54	28	FKB1A-54-FKB1A-28	108	108	1	intra
>sp|P18669|PGAM1	>sp|P18669|PGAM1	112	128	PGAM1-112-PGAM1-128	254	254	1	intra
>sp|P08670|VIME	>sp|P08670|VIME	317	356	VIME-317-VIME-356	466	466	1	intra
>sp|P08670|VIME	>sp|P08670|VIME	372	40	VIME-372-VIME-40	466	466	1	intra
>sp|O60506|HNRPQ	>sp|O60506|HNRPQ	250	275	HNRPQ-250-HNRPQ-275	623	623	1	intra
>sp|P61923|COPZ1	>sp|P61923|COPZ1	44	23	COPZ1-44-COPZ1-23	177	177	1	intra
>sp|P08670|VIME	>sp|P08670|VIME	372	51	VIME-372-VIME-51	466	466	1	intra
>sp|P06733|ENOA	>sp|P06733|ENOA	418	145	ENOA-418-ENOA-145	434	434	1	intra
>sp|P04406|G3P	>sp|P04406|G3P	193	239	G3P-193-G3P-239	335	335	1	intra
>sp|P23246|SFPQ	>sp|Q15233|NONO	471	304	SFPQ-471-NONO-304	707	471	1	inter
>sp|P08670|VIME	>sp|P08670|VIME	191	191	VIME-191-VIME-191	466	466	1	intra
>sp|P63261|ACTG	>sp|P67936|TPM4	320	21	ACTG-320-TPM4-21	375	248	1	inter
>sp|Q12905|ILF2	>sp|Q12905|ILF2	325	53	ILF2-325-ILF2-53	390	390	1	intra
>sp|Q13813|SPTN1	>sp|Q13813|SPTN1	1766	1837	SPTN1-1766-SPTN1-1837	2472	2472	1	intra
>sp|P08670|VIME	>sp|P08670|VIME	433	457	VIME-433-VIME-457	466	466	1	intra
>sp|P08670|VIME	>sp|P08670|VIME	230	61	VIME-230-VIME-61	466	466	1	intra
>sp|P59998|ARPC4	>sp|P59998|ARPC4	79	52	ARPC4-79-ARPC4-52	168	168	1	intra
>sp|P11142|HSP7C	>sp|P11142|HSP7C	269	61	HSP7C-269-HSP7C-61	646	646	1	intra
>sp|P26038|MOES	>sp|P26038|MOES	260	247	MOES-260-MOES-247	577	577	1	intra
>sp|P10809|CH60	>sp|P10809|CH60	227	302	CH60-227-CH60-302	573	573	1	intra
>sp|O15144|ARPC2	>sp|O15144|ARPC2	185	197	ARPC2-185-ARPC2-197	300	300	1	intra
>sp|Q71U36|TBA1A	>sp|Q71U36|TBA1A	397	413	TBA1A-397-TBA1A-413	451	451	1	intra
>sp|P23528|COF1	>sp|P23528|COF1	161	143	COF1-161-COF1-143	166	166	1	intra
>sp|O75367|H2AY	>sp|O75367|H2AY	246	262	H2AY-246-H2AY-262	372	372	1	intra
>sp|P84077|ARF1	>sp|P84077|ARF1	139	90	ARF1-139-ARF1-90	181	181	1	intra
>sp|P31153|METK2	>sp|P31153|METK2	258	278	METK2-258-METK2-278	395	395	1	intra
>sp|P08670|VIME	>sp|P08670|VIME	372	303	VIME-372-VIME-303	466	466	1	intra
>sp|P68431|H31	>sp|P68431|H31	60	48	H31-60-H31-48	136	136	1	intra
>sp|P16401|H15	>sp|P10412|H14	62	99	H15-62-H14-99	226	219	1	inter
>sp|P67809|YBOX1	>sp|P67809|YBOX1	60	129	YBOX1-60-YBOX1-129	324	324	1	intra
>sp|O75964|ATP5L	>sp|O75964|ATP5L	61	46	ATP5L-61-ATP5L-46	103	103	1	intra
>sp|Q07065|CKAP4	>sp|Q07065|CKAP4	401	404	CKAP4-401-CKAP4-404	602	602	1	intra
>sp|O43707|ACTN4	>sp|O43707|ACTN4	318	331	ACTN4-318-ACTN4-331	911	911	1	intra
>sp|P63261|ACTG	>sp|P63261|ACTG	200	107	ACTG-200-ACTG-107	375	375	1	intra
>sp|P55884|EIF3B	>sp|P55884|EIF3B	756	768	EIF3B-756-EIF3B-768	814	814	1	intra
>sp|P09651|ROA1	>sp|P09651|ROA1	100	68	ROA1-100-ROA1-68	372	372	1	intra
>sp|Q00610|CLH1	>sp|Q00610|CLH1	1504	1491	CLH1-1504-CLH1-1491	1675	1675	1	intra
>sp|P00558|PGK1	>sp|P00558|PGK1	328	287	PGK1-328-PGK1-287	417	417	1	intra
>sp|P23284|PPIB	>sp|P23284|PPIB	139	174	PPIB-139-PPIB-174	216	216	1	intra
>sp|P14618|KPYM	>sp|P14618|KPYM	69	376	KPYM-69-KPYM-376	531	531	1	intra
>sp|P14618|KPYM	>sp|P14618|KPYM	121	199	KPYM-121-KPYM-199	531	531	1	intra
>sp|P60866|RS20	>sp|P23396|RS3	27	20	RS20-27-RS3-20	119	243	1	inter
>sp|Q16658|FSCN1	>sp|Q16658|FSCN1	357	370	FSCN1-357-FSCN1-370	493	493	1	intra
>sp|O43707|ACTN4	>sp|O43707|ACTN4	765	372	ACTN4-765-ACTN4-372	911	911	1	intra
>sp|Q71U36|TBA1A	>sp|Q71U36|TBA1A	161	71	TBA1A-161-TBA1A-71	451	451	1	intra
>sp|P34932|HSP74	>sp|P34932|HSP74	324	339	HSP74-324-HSP74-339	840	840	1	intra
>sp|Q92734|TFG	>sp|Q92734|TFG	20	52	TFG-20-TFG-52	400	400	1	intra
>sp|P33778|H2B1B	>sp|P33778|H2B1B	81	81	H2B1B-81-H2B1B-81	126	126	1	intra
>sp|P35580|MYH10	>sp|P35580|MYH10	199	138	MYH10-199-MYH10-138	1976	1976	1	intra
>sp|Q9NX63|MIC19	>sp|Q16891|MIC60	171	557	MIC19-171-MIC60-557	227	758	1	inter
>tr|A0A087WWU8|A0A087WWU8	>sp|P63261|ACTG	149	323	A0A087WWU8-149-ACTG-323	227	375	1	inter
>sp|P09429|HMGB1	>sp|P09429|HMGB1	121	105	HMGB1-121-HMGB1-105	215	215	1	intra
>sp|Q99623|PHB2	>sp|P35232|PHB	264	247	PHB2-264-PHB-247	299	272	1	inter
>sp|P08670|VIME	>sp|P08670|VIME	446	460	VIME-446-VIME-460	466	466	1	intra
>sp|P08670|VIME	>sp|P08670|VIME	61	333	VIME-61-VIME-333	466	466	1	intra
>sp|P08670|VIME	>sp|P08670|VIME	153	230	VIME-153-VIME-230	466	466	1	intra
>sp|P61604|CH10	>sp|P61604|CH10	35	23	CH10-35-CH10-23	102	102	1	intra
>sp|Q99497|PARK7	>sp|Q99497|PARK7	9	36	PARK7-9-PARK7-36	189	189	1	intra
>sp|Q00325|MPCP	>sp|Q00325|MPCP	300	195	MPCP-300-MPCP-195	362	362	1	intra
>sp|Q08945|SSRP1	>sp|Q08945|SSRP1	573	557	SSRP1-573-SSRP1-557	709	709	1	intra
>sp|P12814|ACTN1	>sp|O43707|ACTN4	746	372	ACTN1-746-ACTN4-372	892	911	1	inter
>sp|P62913|RL11	>sp|P62906|RL10A	45	71	RL11-45-RL10A-71	178	217	1	inter
>sp|P30101|PDIA3	>sp|P30101|PDIA3	126	70	PDIA3-126-PDIA3-70	505	505	1	intra
>sp|O00571|DDX3X	>sp|O00571|DDX3X	484	497	DDX3X-484-DDX3X-497	662	662	1	intra
>sp|Q12905|ILF2	>sp|Q12906|ILF3	52	317	ILF2-52-ILF3-317	390	894	1	inter
>sp|P25705|ATPA	>sp|P25705|ATPA	178	344	ATPA-178-ATPA-344	553	553	1	intra
>sp|P63261|ACTG	>sp|P09493|TPM1	323	22	ACTG-323-TPM1-22	375	284	1	inter
>sp|P10809|CH60	>sp|P10809|CH60	412	69	CH60-412-CH60-69	573	573	1	intra
>sp|P08670|VIME	>sp|P08670|VIME	137	457	VIME-137-VIME-457	466	466	1	intra
>sp|P08670|VIME	>sp|P08670|VIME	69	137	VIME-69-VIME-137	466	466	1	intra
>sp|P08670|VIME	>sp|P08670|VIME	69	289	VIME-69-VIME-289	466	466	1	intra
>sp|P08670|VIME	>sp|P08670|VIME	192	199	VIME-192-VIME-199	466	466	1	intra
>sp|P61604|CH10	>sp|P61604|CH10	23	46	CH10-23-CH10-46	102	102	1	intra
>sp|P78371|TCPB	>sp|P78371|TCPB	522	20	TCPB-522-TCPB-20	535	535	1	intra
>sp|Q13200|PSMD2	>sp|Q13200|PSMD2	748	351	PSMD2-748-PSMD2-351	908	908	1	intra
>sp|P10809|CH60	>sp|P10809|CH60	412	230	CH60-412-CH60-230	573	573	1	intra
>sp|P63261|ACTG	>sp|P67936|TPM4	323	24	ACTG-323-TPM4-24	375	248	1	inter
>sp|P60903|S10AA	>sp|P07355|ANXA2	34	227	S10AA-34-ANXA2-227	97	339	1	inter
>sp|Q9HDC9|APMAP	>sp|Q9HDC9|APMAP	245	189	APMAP-245-APMAP-189	416	416	1	intra
>tr|A0A087WWU8|A0A087WWU8	>sp|P63261|ACTG	36	302	A0A087WWU8-36-ACTG-302	227	375	1	inter
>sp|P08670|VIME	>sp|P08670|VIME	166	61	VIME-166-VIME-61	466	466	1	intra
>sp|P13639|EF2	>sp|Q09666|AHNK	279	2554	EF2-279-AHNK-2554	858	5890	1	inter
>sp|P08670|VIME	>sp|P08670|VIME	192	61	VIME-192-VIME-61	466	466	1	intra
>sp|P62906|RL10A	>sp|P62906|RL10A	125	86	RL10A-125-RL10A-86	217	217	1	intra
>sp|Q71U36|TBA1A	>sp|Q71U36|TBA1A	399	413	TBA1A-399-TBA1A-413	451	451	1	intra
>sp|P08238|HS90B	>sp|P08238|HS90B	499	549	HS90B-499-HS90B-549	724	724	1	intra
>sp|P21980|TGM2	>sp|P21980|TGM2	425	438	TGM2-425-TGM2-438	687	687	1	intra
>sp|P07900|HS90A	>sp|P08238|HS90B	82	279	HS90A-82-HS90B-279	732	724	1	inter
>sp|P07900|HS90A	>sp|P07900|HS90A	642	557	HS90A-642-HS90A-557	732	732	1	intra
>sp|P13987|CD59	>sp|P13987|CD59	62	74	CD59-62-CD59-74	128	128	1	intra
>sp|Q16643|DREB	>sp|P63261|ACTG	234	302	DREB-234-ACTG-302	649	375	1	inter
>sp|P13667|PDIA4	>sp|P13667|PDIA4	115	175	PDIA4-115-PDIA4-175	645	645	1	intra
>sp|P12814|ACTN1	>sp|P12814|ACTN1	746	353	ACTN1-746-ACTN1-353	892	892	1	intra
>sp|P63261|ACTG	>sp|P63261|ACTG	367	107	ACTG-367-ACTG-107	375	375	1	intra
>sp|P05023|AT1A1	>sp|P05023|AT1A1	514	486	AT1A1-514-AT1A1-486	1023	1023	1	intra
>sp|P35579|MYH9	>sp|P60660|MYL6	1467	48	MYH9-1467-MYL6-48	1960	151	1	inter
>sp|P30101|PDIA3	>sp|P30101|PDIA3	126	140	PDIA3-126-PDIA3-140	505	505	1	intra
>sp|Q12906|ILF3	>sp|Q12906|ILF3	123	193	ILF3-123-ILF3-193	894	894	1	intra
>sp|Q14103|HNRPD	>sp|Q14103|HNRPD	93	147	HNRPD-93-HNRPD-147	355	355	1	intra
>sp|P35579|MYH9	>sp|P35579|MYH9	1489	1491	MYH9-1489-MYH9-1491	1960	1960	1	intra
>sp|P35579|MYH9	>sp|P35579|MYH9	1524	1534	MYH9-1524-MYH9-1534	1960	1960	1	intra
>sp|P07195|LDHB	>sp|P07195|LDHB	16	90	LDHB-16-LDHB-90	334	334	1	intra
>sp|O75369|FLNB	>sp|O75369|FLNB	843	753	FLNB-843-FLNB-753	2602	2602	1	intra
>sp|P13667|PDIA4	>sp|P13667|PDIA4	355	377	PDIA4-355-PDIA4-377	645	645	1	intra
>sp|P63261|ACTG	>tr|A0A087WWU8|A0A087WWU8	320	23	ACTG-320-A0A087WWU8-23	375	227	1	inter
>sp|P10809|CH60	>sp|P10809|CH60	78	424	CH60-78-CH60-424	573	573	1	intra
>sp|P61247|RS3A	>sp|P61247|RS3A	258	239	RS3A-258-RS3A-239	264	264	1	intra
>sp|P37802|TAGL2	>sp|P67936|TPM4	12	111	TAGL2-12-TPM4-111	199	248	1	inter
>sp|P14625|ENPL	>sp|P14625|ENPL	82	170	ENPL-82-ENPL-170	803	803	1	intra
>sp|Q15056|IF4H	>sp|Q15056|IF4H	245	229	IF4H-245-IF4H-229	248	248	1	intra
>sp|P63261|ACTG	>tr|A0A087WWU8|A0A087WWU8	323	140	ACTG-323-A0A087WWU8-140	375	227	1	inter
>sp|P25786|PSA1	>sp|P25786|PSA1	57	208	PSA1-57-PSA1-208	263	263	1	intra
>sp|P63261|ACTG	>tr|A0A087WWU8|A0A087WWU8	323	143	ACTG-323-A0A087WWU8-143	375	227	1	inter
>sp|P08670|VIME	>sp|P08670|VIME	289	61	VIME-289-VIME-61	466	466	1	intra
>sp|P60660|MYL6	>sp|P60660|MYL6	88	48	MYL6-88-MYL6-48	151	151	1	intra
>sp|P14625|ENPL	>sp|P14625|ENPL	674	395	ENPL-674-ENPL-395	803	803	1	intra
>sp|P29401|TKT	>sp|P29401|TKT	324	483	TKT-324-TKT-483	623	623	1	intra
>sp|P19105|ML12A	>sp|P19105|ML12A	169	157	ML12A-169-ML12A-157	171	171	1	intra
>sp|P14625|ENPL	>sp|P14625|ENPL	401	401	ENPL-401-ENPL-401	803	803	1	intra
>sp|P14618|KPYM	>sp|P14618|KPYM	69	105	KPYM-69-KPYM-105	531	531	1	intra
>sp|P35579|MYH9	>sp|P35579|MYH9	1491	1491	MYH9-1491-MYH9-1491	1960	1960	1	intra
>sp|P08670|VIME	>sp|P08670|VIME	69	198	VIME-69-VIME-198	466	466	1	intra
>sp|P08670|VIME	>sp|P08670|VIME	22	333	VIME-22-VIME-333	466	466	1	intra
>sp|P06733|ENOA	>sp|P06733|ENOA	61	44	ENOA-61-ENOA-44	434	434	1	intra
>sp|P41091|IF2G	>sp|P41091|IF2G	468	432	IF2G-468-IF2G-432	472	472	1	intra
>sp|P37802|TAGL2	>sp|P09493|TPM1	12	144	TAGL2-12-TPM1-144	199	284	1	inter
>sp|Q15084|PDIA6	>sp|Q15084|PDIA6	326	384	PDIA6-326-PDIA6-384	440	440	1	intra
>sp|P37802|TAGL2	>tr|A0A087WWU8|A0A087WWU8	12	108	TAGL2-12-A0A087WWU8-108	199	227	1	inter
>sp|P61158|ARP3	>sp|P61158|ARP3	47	64	ARP3-47-ARP3-64	418	418	1	intra
>sp|O14818|PSA7	>sp|O14818|PSA7	34	154	PSA7-34-PSA7-154	248	248	1	intra
>sp|Q14697|GANAB	>sp|Q14697|GANAB	180	225	GANAB-180-GANAB-225	944	944	1	intra
>sp|P21980|TGM2	>sp|P21980|TGM2	425	444	TGM2-425-TGM2-444	687	687	1	intra
>sp|P08670|VIME	>sp|P08670|VIME	164	108	VIME-164-VIME-108	466	466	1	intra
>sp|P06748|NPM	>sp|P06748|NPM	263	286	NPM-263-NPM-286	294	294	1	intra
>sp|P48643|TCPE	>sp|Q99832|TCPH	138	166	TCPE-138-TCPH-166	541	543	1	inter
>sp|Q01082|SPTB2	>sp|Q01082|SPTB2	1816	1883	SPTB2-1816-SPTB2-1883	2364	2364	1	intra
>sp|P09651|ROA1	>sp|P09651|ROA1	345	362	ROA1-345-ROA1-362	372	372	1	intra
>sp|P08708|RS17	>sp|P63244|RACK1	27	166	RS17-27-RACK1-166	135	317	1	inter
>sp|P08670|VIME	>sp|P08670|VIME	10	137	VIME-10-VIME-137	466	466	1	intra
>sp|P08670|VIME	>sp|P08670|VIME	164	90	VIME-164-VIME-90	466	466	1	intra
>sp|P00558|PGK1	>sp|P00558|PGK1	329	287	PGK1-329-PGK1-287	417	417	1	intra
>sp|P41091|IF2G	>sp|P41091|IF2G	283	255	IF2G-283-IF2G-255	472	472	1	intra
>sp|P35232|PHB	>sp|Q99623|PHB2	203	209	PHB-203-PHB2-209	272	299	1	inter
>sp|O75369|FLNB	>sp|O75369|FLNB	843	817	FLNB-843-FLNB-817	2602	2602	1	intra
>sp|P62805|H4	>sp|P62805|H4	31	54	H4-31-H4-54	103	103	1	intra
>sp|P62805|H4	>sp|Q99880|H2B1L	75	103	H4-75-H2B1L-103	103	126	1	inter
>sp|P46777|RL5	>sp|P46777|RL5	194	236	RL5-194-RL5-236	297	297	1	intra
>sp|P07195|LDHB	>sp|P00338|LDHA	16	91	LDHB-16-LDHA-91	334	332	1	inter
>sp|P08670|VIME	>sp|P08670|VIME	192	197	VIME-192-VIME-197	466	466	1	intra
>sp|P08670|VIME	>sp|P08670|VIME	316	356	VIME-316-VIME-356	466	466	1	intra
>sp|P10809|CH60	>sp|P10809|CH60	130	130	CH60-130-CH60-130	573	573	1	intra
>sp|P08670|VIME	>sp|P08670|VIME	166	40	VIME-166-VIME-40	466	466	1	intra
>sp|P39023|RL3	>sp|P56537|IF6	369	77	RL3-369-IF6-77	403	245	1	inter
>sp|O75369|FLNB	>sp|O75369|FLNB	1556	1577	FLNB-1556-FLNB-1577	2602	2602	1	intra
>sp|Q9UHD8|SEPT9	>sp|Q9UHD8|SEPT9	333	346	SEPT9-333-SEPT9-346	586	586	1	intra
>sp|P36578|RL4	>sp|P36578|RL4	255	23	RL4-255-RL4-23	427	427	1	intra
>sp|P08670|VIME	>sp|P08670|VIME	191	199	VIME-191-VIME-199	466	466	1	intra
>sp|P60842|IF4A1	>sp|P60842|IF4A1	377	254	IF4A1-377-IF4A1-254	406	406	1	intra
>sp|Q07065|CKAP4	>sp|Q07065|CKAP4	221	234	CKAP4-221-CKAP4-234	602	602	1	intra
>sp|P08670|VIME	>sp|P08670|VIME	69	230	VIME-69-VIME-230	466	466	1	intra
>sp|P37802|TAGL2	>tr|A0A087WWU8|A0A087WWU8	12	111	TAGL2-12-A0A087WWU8-111	199	227	1	inter
>sp|Q9HDC9|APMAP	>sp|Q9HDC9|APMAP	245	188	APMAP-245-APMAP-188	416	416	1	intra
>sp|P63261|ACTG	>sp|P09493|TPM1	323	176	ACTG-323-TPM1-176	375	284	1	inter
>sp|P63261|ACTG	>tr|H7BYY1|H7BYY1	323	150	ACTG-323-H7BYY1-150	375	248	1	inter
>sp|P08670|VIME	>sp|P08670|VIME	192	198	VIME-192-VIME-198	466	466	1	intra
>sp|P63261|ACTG	>sp|P68032|ACTC	35	85	ACTG-35-ACTC-85	375	377	1	inter
>sp|Q00610|CLH1	>sp|Q00610|CLH1	93	72	CLH1-93-CLH1-72	1675	1675	1	intra
>sp|P06576|ATPB	>sp|P06576|ATPB	128	74	ATPB-128-ATPB-74	529	529	1	intra
>sp|P32119|PRDX2	>sp|P32119|PRDX2	115	18	PRDX2-115-PRDX2-18	198	198	1	intra
>sp|P08670|VIME	>sp|P08670|VIME	119	457	VIME-119-VIME-457	466	466	1	intra
>sp|P37837|TALDO	>sp|P37837|TALDO	118	80	TALDO-118-TALDO-80	337	337	1	intra
>tr|A0A087WWU8|A0A087WWU8	>sp|P63261|ACTG	72	323	A0A087WWU8-72-ACTG-323	227	375	1	inter
>sp|P35579|MYH9	>sp|P35579|MYH9	1188	1202	MYH9-1188-MYH9-1202	1960	1960	1	intra
>sp|O75369|FLNB	>sp|O75369|FLNB	941	967	FLNB-941-FLNB-967	2602	2602	1	intra
>sp|P62805|H4	>sp|Q99880|H2B1L	88	81	H4-88-H2B1L-81	103	126	1	inter
>sp|O15240|VGF	>sp|O15240|VGF	275	289	VGF-275-VGF-289	615	615	1	intra
>sp|P08670|VIME	>sp|P08670|VIME	446	457	VIME-446-VIME-457	466	466	1	intra
>sp|P28074|PSB5	>sp|P28074|PSB5	86	249	PSB5-86-PSB5-249	263	263	1	intra
>sp|P63261|ACTG	>tr|A0A087WWU8|A0A087WWU8	323	21	ACTG-323-A0A087WWU8-21	375	227	1	inter
>sp|P62280|RS11	>sp|P62280|RS11	149	128	RS11-149-RS11-128	158	158	1	intra
>sp|P13667|PDIA4	>sp|P13667|PDIA4	590	607	PDIA4-590-PDIA4-607	645	645	1	intra
>tr|B1AK87|B1AK87	>tr|B1AK87|B1AK87	90	72	B1AK87-90-B1AK87-72	260	260	1	intra
>sp|P08670|VIME	>sp|P08670|VIME	328	230	VIME-328-VIME-230	466	466	1	intra
>sp|P17987|TCPA	>sp|P17987|TCPA	491	504	TCPA-491-TCPA-504	556	556	1	intra
>sp|P63261|ACTG	>tr|A0A087WWU8|A0A087WWU8	320	63	ACTG-320-A0A087WWU8-63	375	227	1	inter
>sp|P67936|TPM4	>sp|P63261|ACTG	149	323	TPM4-149-ACTG-323	248	375	1	inter
>sp|P35579|MYH9	>sp|P35579|MYH9	1188	1201	MYH9-1188-MYH9-1201	1960	1960	1	intra
>sp|P0C0S8|H2A1	>sp|Q99880|H2B1L	111	61	H2A1-111-H2B1L-61	130	126	1	inter
>sp|P10809|CH60	>sp|P10809|CH60	82	110	CH60-82-CH60-110	573	573	1	intra
>sp|P63261|ACTG	>tr|A0A087WWU8|A0A087WWU8	323	63	ACTG-323-A0A087WWU8-63	375	227	1	inter
>sp|Q99832|TCPH	>sp|Q99832|TCPH	394	409	TCPH-394-TCPH-409	543	543	1	intra
>sp|P08670|VIME	>sp|P08670|VIME	137	61	VIME-137-VIME-61	466	466	1	intra
>sp|O14818|PSA7	>sp|O14818|PSA7	210	221	PSA7-210-PSA7-221	248	248	1	intra
>sp|P08670|VIME	>sp|P08670|VIME	10	230	VIME-10-VIME-230	466	466	1	intra
>tr|Q32Q12|Q32Q12	>sp|P15531|NDKA	38	122	Q32Q12-38-NDKA-122	292	152	1	inter
>sp|P63261|ACTG	>tr|A0A087WWU8|A0A087WWU8	323	23	ACTG-323-A0A087WWU8-23	375	227	1	inter
>sp|P08670|VIME	>sp|P08670|VIME	75	137	VIME-75-VIME-137	466	466	1	intra
>sp|P08670|VIME	>sp|P08670|VIME	372	61	VIME-372-VIME-61	466	466	1	intra
>sp|P14625|ENPL	>sp|P14625|ENPL	600	690	ENPL-600-ENPL-690	803	803	1	intra
>sp|P23528|COF1	>sp|P23528|COF1	28	64	COF1-28-COF1-64	166	166	1	intra
>sp|Q08211|DHX9	>sp|Q08211|DHX9	469	376	DHX9-469-DHX9-376	1270	1270	1	intra
>sp|P08670|VIME	>sp|P08670|VIME	191	197	VIME-191-VIME-197	466	466	1	intra
>sp|Q02952|AKA12	>sp|Q02952|AKA12	610	593	AKA12-610-AKA12-593	1782	1782	1	intra
>sp|P61247|RS3A	>sp|P61247|RS3A	52	97	RS3A-52-RS3A-97	264	264	1	intra
>sp|P10412|H14	>sp|P10412|H14	59	99	H14-59-H14-99	219	219	1	intra
>sp|P29401|TKT	>sp|P29401|TKT	239	196	TKT-239-TKT-196	623	623	1	intra
>sp|Q71U36|TBA1A	>sp|Q71U36|TBA1A	329	223	TBA1A-329-TBA1A-223	451	451	1	intra
>sp|Q9Y490|TLN1	>sp|Q9Y490|TLN1	834	880	TLN1-834-TLN1-880	2541	2541	1	intra
>sp|P63261|ACTG	>tr|A0A087WWU8|A0A087WWU8	320	21	ACTG-320-A0A087WWU8-21	375	227	1	inter
>sp|Q13347|EIF3I	>sp|Q13347|EIF3I	193	207	EIF3I-193-EIF3I-207	325	325	1	intra
>sp|P26038|MOES	>sp|P26038|MOES	531	545	MOES-531-MOES-545	577	577	1	intra
>sp|P62851|RS25	>sp|P62851|RS25	110	69	RS25-110-RS25-69	125	125	1	intra
>sp|P08670|VIME	>sp|P08670|VIME	164	230	VIME-164-VIME-230	466	466	1	intra
>sp|P63261|ACTG	>sp|P68032|ACTC	35	76	ACTG-35-ACTC-76	375	377	1	inter
>sp|P13639|EF2	>sp|P13639|EF2	603	590	EF2-603-EF2-590	858	858	1	intra
>sp|P04406|G3P	>sp|P04406|G3P	193	207	G3P-193-G3P-207	335	335	1	intra
>sp|P61353|RL27	>sp|P61353|RL27	56	56	RL27-56-RL27-56	136	136	1	intra
>sp|P68431|H31	>sp|O75367|H2AY	47	108	H31-47-H2AY-108	136	372	2	inter
>sp|P08670|VIME	>sp|P08670|VIME	75	198	VIME-75-VIME-198	466	466	2	intra
>sp|P23284|PPIB	>sp|P23284|PPIB	166	124	PPIB-166-PPIB-124	216	216	2	intra
>sp|Q00325|MPCP	>sp|Q00325|MPCP	221	195	MPCP-221-MPCP-195	362	362	2	intra
>sp|P08670|VIME	>sp|P08670|VIME	193	192	VIME-193-VIME-192	466	466	2	intra
>sp|O15511|ARPC5	>sp|P59998|ARPC4	147	49	ARPC5-147-ARPC4-49	151	168	2	inter
>sp|P61313|RL15	>sp|P61313|RL15	151	137	RL15-151-RL15-137	204	204	2	intra
>sp|P20700|LMNB1	>sp|P02545|LMNA	393	47	LMNB1-393-LMNA-47	586	664	2	inter
>sp|P63244|RACK1	>sp|P63244|RACK1	123	144	RACK1-123-RACK1-144	317	317	2	intra
>sp|P59998|ARPC4	>sp|O15144|ARPC2	165	197	ARPC4-165-ARPC2-197	168	300	2	inter
>sp|P62847|RS24	>sp|P62847|RS24	38	96	RS24-38-RS24-96	133	133	2	intra
>sp|P07195|LDHB	>sp|P00338|LDHA	155	11	LDHB-155-LDHA-11	334	332	3	inter
>sp|P22626|ROA2	>sp|Q13151|ROA0	151	147	ROA2-151-ROA0-147	353	305	3	inter
>sp|P68431|H31	>sp|Q71UI9|H2AV	60	88	H31-60-H2AV-88	136	128	3	inter
>sp|P26373|RL13	>sp|P46776|RL27A	162	103	RL13-162-RL27A-103	211	148	3	inter
>sp|Q12904|AIMP1	>sp|P54136|SYRC	32	26	AIMP1-32-SYRC-26	312	660	3	inter
>sp|P62805|H4	>sp|Q99880|H2B1L	75	94	H4-75-H2B1L-94	103	126	2	inter
>sp|P12236|ADT3	>sp|P05141|ADT2	242	147	ADT3-242-ADT2-147	298	298	2	inter
>sp|P63261|ACTG	>sp|Q16643|DREB	323	233	ACTG-323-DREB-233	375	649	2	inter
>sp|P08133|ANXA6	>sp|P08133|ANXA6	294	575	ANXA6-294-ANXA6-575	673	673	2	intra
>sp|Q92598|HS105	>sp|Q92598|HS105	735	747	HS105-735-HS105-747	858	858	2	intra
>sp|Q02543|RL18A	>sp|P18077|RL35A	167	30	RL18A-167-RL35A-30	176	110	2	inter
>sp|Q16643|DREB	>sp|P63261|ACTG	234	323	DREB-234-ACTG-323	649	375	2	inter
>sp|Q01082|SPTB2	>sp|Q13813|SPTN1	1569	920	SPTB2-1569-SPTN1-920	2364	2472	3	inter
>sp|P08670|VIME	>sp|P08670|VIME	299	374	VIME-299-VIME-374	466	466	3	intra
>sp|Q71U36|TBA1A	>sp|Q71U36|TBA1A	399	223	TBA1A-399-TBA1A-223	451	451	3	intra
>sp|P22314|UBA1	>sp|P22314|UBA1	188	76	UBA1-188-UBA1-76	1058	1058	3	intra
>sp|P08670|VIME	>sp|P08670|VIME	300	372	VIME-300-VIME-372	466	466	2	intra
>sp|P08670|VIME	>sp|P08670|VIME	192	192	VIME-192-VIME-192	466	466	2	intra
>sp|P11142|HSP7C	>sp|P11142|HSP7C	266	61	HSP7C-266-HSP7C-61	646	646	2	intra
>tr|A0A1C7CYX9|A0A1C7CYX9	>tr|A0A1C7CYX9|A0A1C7CYX9	369	387	A0A1C7CYX9-369-A0A1C7CYX9-387	677	677	2	intra
>sp|P09429|HMGB1	>sp|P26583|HMGB2	121	105	HMGB1-121-HMGB2-105	215	209	2	inter
>sp|P08670|VIME	>sp|P08670|VIME	69	446	VIME-69-VIME-446	466	466	2	intra
>sp|P38646|GRP75	>sp|P38646|GRP75	314	115	GRP75-314-GRP75-115	679	679	2	intra
>sp|P62873|GBB1	>sp|P62873|GBB1	20	33	GBB1-20-GBB1-33	340	340	2	intra
>sp|Q99880|H2B1L	>sp|Q99880|H2B1L	41	52	H2B1L-41-H2B1L-52	126	126	3	intra
>sp|Q15019|SEPT2	>sp|Q15019|SEPT2	195	189	SEPT2-195-SEPT2-189	361	361	3	intra
>sp|P46782|RS5	>sp|P62249|RS16	46	113	RS5-46-RS16-113	204	146	3	inter
>sp|P00338|LDHA	>sp|P00338|LDHA	19	91	LDHA-19-LDHA-91	332	332	3	intra
>sp|Q92522|H1X	>sp|Q92522|H1X	74	84	H1X-74-H1X-84	213	213	3	intra
>sp|P83731|RL24	>sp|P62753|RS6	78	127	RL24-78-RS6-127	157	249	4	inter
>sp|P08238|HS90B	>sp|P07900|HS90A	353	353	HS90B-353-HS90A-353	724	732	4	inter
>sp|P08238|HS90B	>sp|P08238|HS90B	410	454	HS90B-410-HS90B-454	724	724	4	intra
>sp|Q13263|TIF1B	>sp|P33778|H2B1B	486	81	TIF1B-486-H2B1B-81	835	126	4	inter
>sp|Q93045|STMN2	>sp|P62851|RS25	8	73	STMN2-8-RS25-73	179	125	4	inter
>sp|P49411|EFTU	>sp|P49411|EFTU	335	294	EFTU-335-EFTU-294	452	452	4	intra
>sp|Q00765|REEP5	>sp|Q99880|H2B1L	33	110	REEP5-33-H2B1L-110	189	126	4	inter
>sp|P46778|RL21	>sp|P47914|RL29	91	34	RL21-91-RL29-34	160	159	4	inter
>sp|P55884|EIF3B	>sp|P55884|EIF3B	462	500	EIF3B-462-EIF3B-500	814	814	4	intra
>sp|P68104|EF1A1	>sp|P68104|EF1A1	66	93	EF1A1-66-EF1A1-93	462	462	4	intra
>sp|O15144|ARPC2	>sp|O15144|ARPC2	272	264	ARPC2-272-ARPC2-264	300	300	4	intra
>sp|O75369|FLNB	>sp|P46783|RS10	2310	154	FLNB-2310-RS10-154	2602	165	4	inter
>sp|P42166|LAP2A	>sp|P0C0S8|H2A1	92	25	LAP2A-92-H2A1-25	694	130	4	inter
>sp|P35579|MYH9	>sp|P35579|MYH9	1875	1883	MYH9-1875-MYH9-1883	1960	1960	4	intra
>sp|P08670|VIME	>sp|P08670|VIME	69	192	VIME-69-VIME-192	466	466	4	intra
>sp|P11142|HSP7C	>sp|P11142|HSP7C	261	61	HSP7C-261-HSP7C-61	646	646	4	intra
>sp|P0C0S8|H2A1	>sp|P0C0S8|H2A1	34	41	H2A1-34-H2A1-41	130	130	4	intra
>sp|P07305|H10	>sp|P68104|EF1A1	120	234	H10-120-EF1A1-234	194	462	4	inter
>sp|P08238|HS90B	>sp|P08238|HS90B	410	453	HS90B-410-HS90B-453	724	724	4	intra
>sp|Q13162|PRDX4	>sp|Q06830|PRDX1	107	135	PRDX4-107-PRDX1-135	271	199	4	inter
>sp|O00299|CLIC1	>sp|O00299|CLIC1	55	45	CLIC1-55-CLIC1-45	241	241	4	intra
>sp|P07195|LDHB	>sp|P29401|TKT	154	573	LDHB-154-TKT-573	334	623	4	inter
>sp|Q15019|SEPT2	>sp|Q15019|SEPT2	304	318	SEPT2-304-SEPT2-318	361	361	3	intra
>sp|P27635|RL10	>sp|P27635|RL10	27	123	RL10-27-RL10-123	214	214	3	intra
>sp|P14618|KPYM	>sp|P14618|KPYM	340	216	KPYM-340-KPYM-216	531	531	3	intra
>sp|P78371|TCPB	>sp|P50991|TCPD	126	29	TCPB-126-TCPD-29	535	539	3	inter
>sp|P62857|RS28	>sp|P62857|RS28	10	39	RS28-10-RS28-39	69	69	2	intra
>sp|P04899|GNAI2	>sp|P04899|GNAI2	205	187	GNAI2-205-GNAI2-187	355	355	2	intra
>sp|P48643|TCPE	>sp|P48643|TCPE	384	233	TCPE-384-TCPE-233	541	541	2	intra
>sp|P46777|RL5	>sp|P46777|RL5	253	80	RL5-253-RL5-80	297	297	2	intra
>sp|P48681|NEST	>sp|P08670|VIME	228	230	NEST-228-VIME-230	1621	466	2	inter
>sp|P08670|VIME	>sp|P08670|VIME	193	197	VIME-193-VIME-197	466	466	3	intra
>sp|O43707|ACTN4	>sp|O43707|ACTN4	454	530	ACTN4-454-ACTN4-530	911	911	3	intra
>sp|P63261|ACTG	>sp|P09493|TPM1	332	140	ACTG-332-TPM1-140	375	284	3	inter
>sp|P14625|ENPL	>sp|P14625|ENPL	74	153	ENPL-74-ENPL-153	803	803	3	intra
>sp|P48681|NEST	>sp|P08670|VIME	237	230	NEST-237-VIME-230	1621	466	3	inter
>sp|Q01813|PFKAP	>sp|P68104|EF1A1	704	93	PFKAP-704-EF1A1-93	784	462	3	inter
>tr|A0A087WWU8|A0A087WWU8	>sp|P63261|ACTG	61	323	A0A087WWU8-61-ACTG-323	227	375	2	inter
>sp|P46821|MAP1B	>sp|P46821|MAP1B	509	408	MAP1B-509-MAP1B-408	2468	2468	2	intra
>sp|P08670|VIME	>sp|P08670|VIME	69	333	VIME-69-VIME-333	466	466	2	intra
>sp|P05556|ITB1	>sp|P05556|ITB1	676	687	ITB1-676-ITB1-687	798	798	3	intra
>sp|P13639|EF2	>sp|P13639|EF2	629	642	EF2-629-EF2-642	858	858	3	intra
>sp|P08238|HS90B	>sp|P08238|HS90B	562	633	HS90B-562-HS90B-633	724	724	3	intra
>sp|P31948|STIP1	>sp|P11021|BIP	393	86	STIP1-393-BIP-86	543	654	3	inter
>sp|P18754|RCC1	>sp|P04406|G3P	213	239	RCC1-213-G3P-239	421	335	6	inter
>sp|P62241|RS8	>sp|P62805|H4	149	54	RS8-149-H4-54	208	103	6	inter
>sp|P33778|H2B1B	>sp|Q09666|AHNK	81	5521	H2B1B-81-AHNK-5521	126	5890	6	inter
>sp|P17096|HMGA1	>sp|P50914|RL14	52	186	HMGA1-52-RL14-186	107	215	6	inter
>sp|P37802|TAGL2	>sp|P37802|TAGL2	158	141	TAGL2-158-TAGL2-141	199	199	6	intra
>tr|A0A087WWU8|A0A087WWU8	>sp|P09493|TPM1	110	156	A0A087WWU8-110-TPM1-156	227	284	6	inter
>sp|P30101|PDIA3	>sp|O75369|FLNB	467	741	PDIA3-467-FLNB-741	505	2602	6	inter
>sp|P12236|ADT3	>sp|P62805|H4	42	70	ADT3-42-H4-70	298	103	6	inter
>sp|O76021|RL1D1	>sp|P61604|CH10	381	23	RL1D1-381-CH10-23	490	102	6	inter
>sp|Q9Y5B9|SP16H	>sp|P62805|H4	499	87	SP16H-499-H4-87	1047	103	6	inter
>sp|Q01082|SPTB2	>sp|Q13813|SPTN1	1712	727	SPTB2-1712-SPTN1-727	2364	2472	6	inter
>sp|P08670|VIME	>sp|Q9UJU6|DBNL	230	141	VIME-230-DBNL-141	466	430	6	inter
>sp|P00568|KAD1	>sp|P13667|PDIA4	60	155	KAD1-60-PDIA4-155	194	645	6	inter
>sp|Q9NVA2|SEP11	>sp|P08670|VIME	392	372	SEP11-392-VIME-372	429	466	6	inter
>sp|P52209|6PGD	>sp|P52209|6PGD	253	253	6PGD-253-6PGD-253	483	483	6	intra
>sp|P35579|MYH9	>sp|P60660|MYL6	1469	73	MYH9-1469-MYL6-73	1960	151	6	inter
>sp|P30101|PDIA3	>sp|P62191|PRS4	126	356	PDIA3-126-PRS4-356	505	440	6	inter
>sp|P33778|H2B1B	>sp|P84098|RL19	81	60	H2B1B-81-RL19-60	126	196	6	inter
>sp|P42766|RL35	>sp|Q9Y490|TLN1	42	1034	RL35-42-TLN1-1034	123	2541	6	inter
>sp|P00558|PGK1	>sp|P00558|PGK1	136	67	PGK1-136-PGK1-67	417	417	6	intra
>sp|P0C0S8|H2A1	>sp|P0C0S8|H2A1	10	25	H2A1-10-H2A1-25	130	130	6	intra
>sp|P48681|NEST	>sp|Q12906|ILF3	615	193	NEST-615-ILF3-193	1621	894	6	inter
>sp|Q9NVA2|SEP11	>sp|P08670|VIME	357	191	SEP11-357-VIME-191	429	466	6	inter
>sp|P08670|VIME	>sp|P08670|VIME	192	179	VIME-192-VIME-179	466	466	6	intra
>sp|P62805|H4	>sp|P62805|H4	63	30	H4-63-H4-30	103	103	6	intra
>sp|P83731|RL24	>sp|P83731|RL24	99	88	RL24-99-RL24-88	157	157	6	intra
>sp|Q13185|CBX3	>sp|P09651|ROA1	8	68	CBX3-8-ROA1-68	183	372	6	inter
>sp|P08670|VIME	>sp|P46778|RL21	191	125	VIME-191-RL21-125	466	160	6	inter
>sp|O60925|PFD1	>sp|P60660|MYL6	114	48	PFD1-114-MYL6-48	122	151	6	inter
>sp|P09972|ALDOC	>sp|P0C0S8|H2A1	19	111	ALDOC-19-H2A1-111	364	130	6	inter
>sp|O75367|H2AY	>sp|O75367|H2AY	313	262	H2AY-313-H2AY-262	372	372	6	intra
>sp|Q9UBS4|DJB11	>sp|P06748|NPM	295	286	DJB11-295-NPM-286	358	294	6	inter
>sp|Q71U36|TBA1A	>sp|P68371|TBB4B	397	344	TBA1A-397-TBB4B-344	451	445	6	inter
>sp|Q13813|SPTN1	>sp|P40926|MDHM	1426	61	SPTN1-1426-MDHM-61	2472	338	6	inter
>sp|Q09666|AHNK	>sp|P00338|LDHA	4923	223	AHNK-4923-LDHA-223	5890	332	6	inter
>sp|Q15459|SF3A1	>sp|P08670|VIME	494	230	SF3A1-494-VIME-230	793	466	6	inter
>sp|P12004|PCNA	>sp|P12004|PCNA	145	105	PCNA-145-PCNA-105	261	261	6	intra
>sp|P84098|RL19	>sp|P18124|RL7	103	146	RL19-103-RL7-146	196	248	6	inter
>sp|P63261|ACTG	>sp|P62913|RL11	367	49	ACTG-367-RL11-49	375	178	6	inter
>sp|P13667|PDIA4	>sp|P13667|PDIA4	382	325	PDIA4-382-PDIA4-325	645	645	2	intra
>sp|P07900|HS90A	>sp|P07900|HS90A	180	79	HS90A-180-HS90A-79	732	732	2	intra
>sp|P27635|RL10	>sp|P27635|RL10	123	110	RL10-123-RL10-110	214	214	2	intra
>sp|P21796|VDAC1	>sp|P21796|VDAC1	69	44	VDAC1-69-VDAC1-44	283	283	2	intra
>sp|P49368|TCPG	>sp|P49368|TCPG	135	413	TCPG-135-TCPG-413	545	545	2	intra
>sp|P08670|VIME	>sp|P08670|VIME	150	433	VIME-150-VIME-433	466	466	2	intra
>sp|P14625|ENPL	>sp|P14625|ENPL	93	446	ENPL-93-ENPL-446	803	803	2	intra
>sp|P16615|AT2A2	>sp|P16615|AT2A2	673	647	AT2A2-673-AT2A2-647	1042	1042	2	intra
>sp|P63261|ACTG	>sp|P67936|TPM4	323	140	ACTG-323-TPM4-140	375	248	2	inter
>sp|P08670|VIME	>sp|P08670|VIME	22	289	VIME-22-VIME-289	466	466	2	intra
>sp|P62081|RS7	>sp|P62081|RS7	157	157	RS7-157-RS7-157	194	194	2	intra
>sp|P68371|TBB4B	>sp|Q71U36|TBA1A	258	223	TBB4B-258-TBA1A-223	445	451	2	inter
>sp|P23284|PPIB	>sp|P23284|PPIB	177	138	PPIB-177-PPIB-138	216	216	2	intra
>sp|Q9Y3U8|RL36	>sp|Q9Y3U8|RL36	62	94	RL36-62-RL36-94	105	105	2	intra
>sp|P42766|RL35	>sp|P62750|RL23A	31	80	RL35-31-RL23A-80	123	156	2	inter
>sp|Q1KMD3|HNRL2	>sp|Q1KMD3|HNRL2	477	328	HNRL2-477-HNRL2-328	747	747	2	intra
>sp|P07305|H10	>sp|P07305|H10	92	81	H10-92-H10-81	194	194	2	intra
>sp|P62937|PPIA	>tr|H7BYY1|H7BYY1	126	163	PPIA-126-H7BYY1-163	165	248	2	inter
>sp|P68371|TBB4B	>sp|P68371|TBB4B	344	329	TBB4B-344-TBB4B-329	445	445	2	intra
>sp|P11142|HSP7C	>sp|P0DMV8|HS71A	269	61	HSP7C-269-HS71A-61	646	641	2	inter
>sp|P0C0S8|H2A1	>sp|P0C0S8|H2A1	96	96	H2A1-96-H2A1-96	130	130	2	intra
>sp|Q15233|NONO	>sp|Q15233|NONO	103	85	NONO-103-NONO-85	471	471	2	intra
>sp|P21980|TGM2	>sp|P21980|TGM2	421	446	TGM2-421-TGM2-446	687	687	2	intra
>sp|P09936|UCHL1	>sp|P09936|UCHL1	209	190	UCHL1-209-UCHL1-190	223	223	2	intra
>sp|P08670|VIME	>sp|P08670|VIME	446	61	VIME-446-VIME-61	466	466	2	intra
>sp|P08670|VIME	>sp|P08670|VIME	446	153	VIME-446-VIME-153	466	466	2	intra
>sp|P62851|RS25	>sp|P62851|RS25	110	70	RS25-110-RS25-70	125	125	2	intra
>sp|P08670|VIME	>sp|P08670|VIME	230	332	VIME-230-VIME-332	466	466	2	intra
>sp|P35579|MYH9	>sp|P35579|MYH9	400	658	MYH9-400-MYH9-658	1960	1960	2	intra
>sp|P14618|KPYM	>sp|P14618|KPYM	276	304	KPYM-276-KPYM-304	531	531	2	intra
>sp|Q00610|CLH1	>sp|Q00610|CLH1	389	359	CLH1-389-CLH1-359	1675	1675	2	intra
>sp|P35579|MYH9	>sp|P35579|MYH9	1203	1203	MYH9-1203-MYH9-1203	1960	1960	2	intra
>sp|P08670|VIME	>sp|P08670|VIME	446	164	VIME-446-VIME-164	466	466	2	intra
>sp|P29401|TKT	>sp|P29401|TKT	309	483	TKT-309-TKT-483	623	623	2	intra
>sp|P55072|TERA	>sp|P55072|TERA	761	628	TERA-761-TERA-628	806	806	2	intra
>sp|P08238|HS90B	>sp|P08238|HS90B	499	546	HS90B-499-HS90B-546	724	724	2	intra
>sp|P63261|ACTG	>sp|P63261|ACTG	35	83	ACTG-35-ACTG-83	375	375	2	intra
>sp|P08670|VIME	>sp|P08670|VIME	22	372	VIME-22-VIME-372	466	466	2	intra
>sp|P07900|HS90A	>sp|P07900|HS90A	180	78	HS90A-180-HS90A-78	732	732	2	intra
>sp|P48681|NEST	>sp|P48681|NEST	1138	1152	NEST-1138-NEST-1152	1621	1621	2	intra
>sp|O60506|HNRPQ	>sp|O60506|HNRPQ	351	276	HNRPQ-351-HNRPQ-276	623	623	2	intra
>sp|P14618|KPYM	>sp|P14618|KPYM	273	287	KPYM-273-KPYM-287	531	531	2	intra
>sp|P50990|TCPQ	>sp|P50990|TCPQ	314	295	TCPQ-314-TCPQ-295	548	548	2	intra
>sp|P08670|VIME	>sp|P08670|VIME	289	374	VIME-289-VIME-374	466	466	2	intra
>sp|P60660|MYL6	>sp|P35579|MYH9	103	171	MYL6-103-MYH9-171	151	1960	2	inter
>sp|P08670|VIME	>sp|P08670|VIME	44	230	VIME-44-VIME-230	466	466	2	intra
>sp|P20042|IF2B	>sp|P20042|IF2B	72	54	IF2B-72-IF2B-54	333	333	2	intra
>sp|Q00839|HNRPU	>sp|Q00839|HNRPU	628	259	HNRPU-628-HNRPU-259	825	825	2	intra
>sp|P08670|VIME	>sp|P08670|VIME	230	51	VIME-230-VIME-51	466	466	2	intra
>sp|P14618|KPYM	>sp|P54727|RD23B	121	60	KPYM-121-RD23B-60	531	409	2	inter
>sp|P62195|PRS8	>sp|P62195|PRS8	354	383	PRS8-354-PRS8-383	406	406	2	intra
>tr|G3V4W0|G3V4W0	>tr|G3V4W0|G3V4W0	68	84	G3V4W0-68-G3V4W0-84	262	262	2	intra
>sp|Q99880|H2B1L	>sp|P62805|H4	110	70	H2B1L-110-H4-70	126	103	2	inter
>sp|P62491|RB11A	>sp|P62491|RB11A	180	119	RB11A-180-RB11A-119	216	216	2	intra
>sp|P05556|ITB1	>sp|P05556|ITB1	103	170	ITB1-103-ITB1-170	798	798	2	intra
>sp|P42766|RL35	>sp|P42766|RL35	42	27	RL35-42-RL35-27	123	123	2	intra
>sp|Q13813|SPTN1	>sp|Q13813|SPTN1	871	803	SPTN1-871-SPTN1-803	2472	2472	2	intra
>sp|Q9Y4L1|HYOU1	>sp|Q9Y4L1|HYOU1	271	110	HYOU1-271-HYOU1-110	999	999	2	intra
>sp|P21980|TGM2	>sp|P21980|TGM2	421	444	TGM2-421-TGM2-444	687	687	2	intra
>sp|O15511|ARPC5	>sp|O15511|ARPC5	141	102	ARPC5-141-ARPC5-102	151	151	2	intra
>sp|P10809|CH60	>sp|P10809|CH60	66	484	CH60-66-CH60-484	573	573	2	intra
>sp|P08670|VIME	>sp|P08670|VIME	75	289	VIME-75-VIME-289	466	466	2	intra
>sp|Q13813|SPTN1	>sp|Q01082|SPTB2	1146	1427	SPTN1-1146-SPTB2-1427	2472	2364	2	inter
>sp|P40429|RL13A	>sp|P18077|RL35A	30	30	RL13A-30-RL35A-30	203	110	2	inter
>sp|P37802|TAGL2	>sp|P63261|ACTG	192	107	TAGL2-192-ACTG-107	199	375	2	inter
>sp|P49458|SRP09	>sp|P37108|SRP14	58	88	SRP09-58-SRP14-88	86	136	2	inter
>sp|P08670|VIME	>sp|P08670|VIME	277	284	VIME-277-VIME-284	466	466	2	intra
>sp|P17844|DDX5	>sp|P17844|DDX5	202	221	DDX5-202-DDX5-221	614	614	2	intra
>sp|P23284|PPIB	>sp|P23284|PPIB	108	81	PPIB-108-PPIB-81	216	216	2	intra
>sp|P08670|VIME	>sp|P08670|VIME	279	284	VIME-279-VIME-284	466	466	2	intra
>sp|P09622|DLDH	>sp|P09622|DLDH	435	112	DLDH-435-DLDH-112	509	509	2	intra
>sp|P21980|TGM2	>sp|P21980|TGM2	670	557	TGM2-670-TGM2-557	687	687	2	intra
>sp|P08670|VIME	>sp|P08670|VIME	44	289	VIME-44-VIME-289	466	466	2	intra
>sp|P63261|ACTG	>sp|P63261|ACTG	51	51	ACTG-51-ACTG-51	375	375	2	intra
>sp|P08670|VIME	>sp|P08670|VIME	433	460	VIME-433-VIME-460	466	466	2	intra
>sp|Q99623|PHB2	>sp|Q99623|PHB2	94	111	PHB2-94-PHB2-111	299	299	2	intra
>sp|Q14103|HNRPD	>sp|Q14103|HNRPD	93	149	HNRPD-93-HNRPD-149	355	355	2	intra
>sp|P14618|KPYM	>sp|P14618|KPYM	121	219	KPYM-121-KPYM-219	531	531	2	intra
>sp|P09936|UCHL1	>sp|P09936|UCHL1	128	143	UCHL1-128-UCHL1-143	223	223	2	intra
>sp|P11142|HSP7C	>sp|P08238|HS90B	96	65	HSP7C-96-HS90B-65	646	724	2	inter
>sp|P13667|PDIA4	>sp|P13667|PDIA4	355	380	PDIA4-355-PDIA4-380	645	645	2	intra
>sp|P46781|RS9	>sp|P46781|RS9	50	50	RS9-50-RS9-50	194	194	2	intra
>sp|Q9P0L0|VAPA	>sp|Q9P0L0|VAPA	55	105	VAPA-55-VAPA-105	249	249	2	intra
>sp|P62424|RL7A	>sp|P62424|RL7A	241	82	RL7A-241-RL7A-82	266	266	2	intra
>sp|P50914|RL14	>sp|P32969|RL9	30	11	RL14-30-RL9-11	215	192	2	inter
>sp|P00338|LDHA	>sp|P00338|LDHA	78	15	LDHA-78-LDHA-15	332	332	2	intra
>sp|P06733|ENOA	>sp|P06733|ENOA	400	191	ENOA-400-ENOA-191	434	434	2	intra
>sp|Q71U36|TBA1A	>sp|Q71U36|TBA1A	161	89	TBA1A-161-TBA1A-89	451	451	2	intra
>sp|P63261|ACTG	>sp|P63261|ACTG	35	74	ACTG-35-ACTG-74	375	375	2	intra
>sp|P62917|RL8	>sp|P62424|RL7A	68	44	RL8-68-RL7A-44	257	266	2	inter
>sp|P06733|ENOA	>sp|P06733|ENOA	67	44	ENOA-67-ENOA-44	434	434	2	intra
>sp|P10809|CH60	>sp|P10809|CH60	94	49	CH60-94-CH60-49	573	573	2	intra
>sp|P62081|RS7	>sp|P62081|RS7	83	170	RS7-83-RS7-170	194	194	2	intra
>sp|P11021|BIP	>sp|P11021|BIP	373	335	BIP-373-BIP-335	654	654	2	intra
>sp|O43707|ACTN4	>sp|O43707|ACTN4	318	332	ACTN4-318-ACTN4-332	911	911	2	intra
>sp|P63244|RACK1	>sp|P63244|RACK1	53	43	RACK1-53-RACK1-43	317	317	2	intra
>sp|P62805|H4	>sp|Q99880|H2B1L	14	102	H4-14-H2B1L-102	103	126	2	inter
>sp|P06733|ENOA	>sp|P06733|ENOA	235	44	ENOA-235-ENOA-44	434	434	2	intra
>sp|P39748|FEN1	>sp|P39748|FEN1	258	270	FEN1-258-FEN1-270	380	380	2	intra
>sp|O60506|HNRPQ	>sp|O43390|HNRPR	250	278	HNRPQ-250-HNRPR-278	623	633	2	inter
>sp|P10809|CH60	>sp|P10809|CH60	93	49	CH60-93-CH60-49	573	573	2	intra
>sp|P55072|TERA	>sp|P55072|TERA	236	371	TERA-236-TERA-371	806	806	2	intra
>sp|P26038|MOES	>sp|P26038|MOES	302	288	MOES-302-MOES-288	577	577	2	intra
>sp|P31943|HNRH1	>sp|P31943|HNRH1	185	107	HNRH1-185-HNRH1-107	449	449	2	intra
>sp|Q08945|SSRP1	>sp|Q08945|SSRP1	62	48	SSRP1-62-SSRP1-48	709	709	2	intra
>sp|P62191|PRS4	>sp|P62191|PRS4	368	356	PRS4-368-PRS4-356	440	440	2	intra
>sp|Q9Y3F4|STRAP	>sp|Q9Y3F4|STRAP	67	114	STRAP-67-STRAP-114	350	350	2	intra
>sp|P63261|ACTG	>sp|P35579|MYH9	323	366	ACTG-323-MYH9-366	375	1960	2	inter
>sp|P55084|ECHB	>sp|P55084|ECHB	400	358	ECHB-400-ECHB-358	474	474	2	intra
>sp|Q12907|LMAN2	>sp|Q12907|LMAN2	94	133	LMAN2-94-LMAN2-133	356	356	2	intra
>sp|P35579|MYH9	>sp|P35579|MYH9	440	218	MYH9-440-MYH9-218	1960	1960	2	intra
>tr|E7EX44|E7EX44	>tr|E7EX44|E7EX44	488	467	E7EX44-488-E7EX44-467	557	557	2	intra
>sp|P08238|HS90B	>sp|P08238|HS90B	546	634	HS90B-546-HS90B-634	724	724	2	intra
>sp|P30101|PDIA3	>sp|P30101|PDIA3	126	69	PDIA3-126-PDIA3-69	505	505	2	intra
>sp|P08670|VIME	>sp|P08670|VIME	446	150	VIME-446-VIME-150	466	466	2	intra
>sp|P30085|KCY	>sp|P30085|KCY	50	35	KCY-50-KCY-35	196	196	2	intra
>sp|P62937|PPIA	>sp|P62937|PPIA	130	142	PPIA-130-PPIA-142	165	165	2	intra
>sp|P35579|MYH9	>sp|P35579|MYH9	761	761	MYH9-761-MYH9-761	1960	1960	3	intra
>sp|P63220|RS21	>sp|P05386|RLA1	69	42	RS21-69-RLA1-42	83	114	3	inter
>sp|P62263|RS14	>sp|P62857|RS28	126	60	RS14-126-RS28-60	151	69	3	inter
>sp|Q00688|FKBP3	>sp|Q00688|FKBP3	107	178	FKBP3-107-FKBP3-178	224	224	3	intra
>sp|P08670|VIME	>sp|P08670|VIME	407	61	VIME-407-VIME-61	466	466	3	intra
>sp|P40939|ECHA	>sp|P40939|ECHA	629	641	ECHA-629-ECHA-641	763	763	3	intra
>sp|P02545|LMNA	>sp|P20700|LMNB1	55	243	LMNA-55-LMNB1-243	664	586	3	inter
>sp|P62701|RS4X	>sp|P46781|RS9	261	76	RS4X-261-RS9-76	263	194	3	inter
>sp|P02545|LMNA	>sp|P02545|LMNA	96	105	LMNA-96-LMNA-105	664	664	3	intra
>sp|P08670|VIME	>sp|P08670|VIME	69	119	VIME-69-VIME-119	466	466	3	intra
>sp|P08670|VIME	>sp|P08670|VIME	153	433	VIME-153-VIME-433	466	466	3	intra
>sp|P08670|VIME	>sp|P08670|VIME	75	284	VIME-75-VIME-284	466	466	3	intra
>sp|P25705|ATPA	>sp|P25705|ATPA	534	426	ATPA-534-ATPA-426	553	553	2	intra
>sp|P08133|ANXA6	>sp|P08133|ANXA6	107	147	ANXA6-107-ANXA6-147	673	673	2	intra
>sp|P26038|MOES	>sp|P26038|MOES	260	246	MOES-260-MOES-246	577	577	2	intra
>sp|P62805|H4	>sp|P07305|H10	63	130	H4-63-H10-130	103	194	2	inter
>sp|P62937|PPIA	>sp|P62937|PPIA	51	39	PPIA-51-PPIA-39	165	165	2	intra
>sp|P08758|ANXA5	>sp|P08758|ANXA5	23	37	ANXA5-23-ANXA5-37	320	320	2	intra
>sp|Q99880|H2B1L	>sp|P62805|H4	95	71	H2B1L-95-H4-71	126	103	2	inter
>sp|P52597|HNRPF	>sp|P52597|HNRPF	187	160	HNRPF-187-HNRPF-160	415	415	2	intra
>sp|Q14697|GANAB	>sp|Q14697|GANAB	225	195	GANAB-225-GANAB-195	944	944	2	intra
>sp|Q7KZF4|SND1	>sp|Q7KZF4|SND1	882	903	SND1-882-SND1-903	910	910	2	intra
>sp|P68431|H31	>sp|Q9P0M6|H2AW	47	114	H31-47-H2AW-114	136	372	2	inter
>sp|P62805|H4	>sp|P62805|H4	31	63	H4-31-H4-63	103	103	2	intra
>sp|P68036|UB2L3	>sp|P68036|UB2L3	71	37	UB2L3-71-UB2L3-37	154	154	2	intra
>sp|P22626|ROA2	>sp|P22626|ROA2	105	31	ROA2-105-ROA2-31	353	353	2	intra
>sp|P04406|G3P	>sp|P04406|G3P	129	152	G3P-129-G3P-152	335	335	2	intra
>sp|Q15233|NONO	>sp|Q15233|NONO	248	304	NONO-248-NONO-304	471	471	2	intra
>sp|P23528|COF1	>sp|P23528|COF1	121	140	COF1-121-COF1-140	166	166	2	intra
>sp|Q99880|H2B1L	>sp|P0C0S8|H2A1	116	25	H2B1L-116-H2A1-25	126	130	2	inter
>sp|P67809|YBOX1	>sp|P67809|YBOX1	129	86	YBOX1-129-YBOX1-86	324	324	2	intra
>sp|P09493|TPM1	>sp|P09493|TPM1	156	142	TPM1-156-TPM1-142	284	284	2	intra
>sp|P08238|HS90B	>sp|P08238|HS90B	175	65	HS90B-175-HS90B-65	724	724	2	intra
>sp|P00367|DHE3	>sp|P00367|DHE3	77	411	DHE3-77-DHE3-411	558	558	2	intra
>sp|P06748|NPM	>sp|P06748|NPM	199	36	NPM-199-NPM-36	294	294	2	intra
>sp|P08670|VIME	>sp|P08670|VIME	316	303	VIME-316-VIME-303	466	466	2	intra
>sp|P18669|PGAM1	>sp|P18669|PGAM1	113	99	PGAM1-113-PGAM1-99	254	254	2	intra
>sp|P06733|ENOA	>sp|P06733|ENOA	332	295	ENOA-332-ENOA-295	434	434	2	intra
>sp|P18621|RL17	>sp|P18621|RL17	11	161	RL17-11-RL17-161	184	184	2	intra
>sp|P10809|CH60	>sp|P10809|CH60	302	227	CH60-302-CH60-227	573	573	2	intra
>sp|P63261|ACTG	>sp|P63261|ACTG	91	51	ACTG-91-ACTG-51	375	375	2	intra
>sp|P36957|ODO2	>sp|P36957|ODO2	160	140	ODO2-160-ODO2-140	453	453	2	intra
>sp|Q9NX63|MIC19	>sp|Q16891|MIC60	172	557	MIC19-172-MIC60-557	227	758	2	inter
>sp|P07900|HS90A	>sp|P07900|HS90A	641	557	HS90A-641-HS90A-557	732	732	2	intra
>sp|P62979|RS27A	>sp|P62979|RS27A	70	21	RS27A-70-RS27A-21	156	156	2	intra
>sp|P08670|VIME	>sp|P08670|VIME	372	85	VIME-372-VIME-85	466	466	2	intra
>sp|P08670|VIME	>sp|P08670|VIME	69	166	VIME-69-VIME-166	466	466	2	intra
>sp|Q9HB71|CYBP	>sp|Q9HB71|CYBP	118	101	CYBP-118-CYBP-101	228	228	2	intra
>sp|P14618|KPYM	>sp|P14618|KPYM	121	220	KPYM-121-KPYM-220	531	531	2	intra
>sp|P29401|TKT	>sp|P29401|TKT	600	483	TKT-600-TKT-483	623	623	2	intra
>sp|P10809|CH60	>sp|P10809|CH60	413	69	CH60-413-CH60-69	573	573	2	intra
>sp|Q15084|PDIA6	>sp|Q15084|PDIA6	327	384	PDIA6-327-PDIA6-384	440	440	2	intra
>sp|O43852|CALU	>sp|O43852|CALU	279	300	CALU-279-CALU-300	315	315	2	intra
>sp|Q07065|CKAP4	>sp|Q07065|CKAP4	281	281	CKAP4-281-CKAP4-281	602	602	2	intra
>sp|Q9Y490|TLN1	>sp|Q9Y490|TLN1	2137	2015	TLN1-2137-TLN1-2015	2541	2541	2	intra
>sp|P35579|MYH9	>sp|P35579|MYH9	1411	1425	MYH9-1411-MYH9-1425	1960	1960	2	intra
>sp|P04843|RPN1	>sp|P04843|RPN1	120	98	RPN1-120-RPN1-98	607	607	2	intra
>sp|Q9UQ80|PA2G4	>sp|Q9UQ80|PA2G4	361	165	PA2G4-361-PA2G4-165	394	394	2	intra
>sp|P14625|ENPL	>sp|P14625|ENPL	599	615	ENPL-599-ENPL-615	803	803	2	intra
>sp|P48681|NEST	>sp|P48681|NEST	1139	1153	NEST-1139-NEST-1153	1621	1621	2	intra
>sp|Q16643|DREB	>sp|P63261|ACTG	233	302	DREB-233-ACTG-302	649	375	2	inter
>sp|P25398|RS12	>sp|O60869|EDF1	98	80	RS12-98-EDF1-80	132	148	2	inter
>sp|P35580|MYH10	>sp|P35580|MYH10	1531	1541	MYH10-1531-MYH10-1541	1976	1976	2	intra
>sp|P09651|ROA1	>sp|P22626|ROA2	138	122	ROA1-138-ROA2-122	372	353	2	inter
>sp|P09936|UCHL1	>sp|P09936|UCHL1	128	115	UCHL1-128-UCHL1-115	223	223	2	intra
>sp|P00558|PGK1	>sp|P00558|PGK1	129	171	PGK1-129-PGK1-171	417	417	2	intra
>sp|P63261|ACTG	>sp|P09493|TPM1	323	24	ACTG-323-TPM1-24	375	284	2	inter
>sp|P63261|ACTG	>tr|Q5HYB6|Q5HYB6	320	169	ACTG-320-Q5HYB6-169	375	232	2	inter
>sp|P83731|RL24	>sp|P62753|RS6	67	39	RL24-67-RS6-39	157	249	2	inter
>sp|P11413|G6PD	>sp|P11413|G6PD	94	79	G6PD-94-G6PD-79	515	515	2	intra
>sp|P29401|TKT	>sp|P29401|TKT	250	239	TKT-250-TKT-239	623	623	2	intra
>tr|A0A087WWU8|A0A087WWU8	>tr|A0A087WWU8|A0A087WWU8	120	106	A0A087WWU8-120-A0A087WWU8-106	227	227	2	intra
>sp|P02545|LMNA	>sp|P02545|LMNA	231	243	LMNA-231-LMNA-243	664	664	2	intra
>sp|P63261|ACTG	>sp|P67936|TPM4	323	99	ACTG-323-TPM4-99	375	248	2	inter
>sp|P63261|ACTG	>sp|P09493|TPM1	320	221	ACTG-320-TPM1-221	375	284	2	inter
>sp|Q9NQC3|RTN4	>sp|Q9NQC3|RTN4	1176	1165	RTN4-1176-RTN4-1165	1192	1192	2	intra
>sp|P63261|ACTG	>tr|H7BYY1|H7BYY1	320	181	ACTG-320-H7BYY1-181	375	248	2	inter
>sp|P23284|PPIB	>sp|Q92598|HS105	138	231	PPIB-138-HS105-231	216	858	3	inter
>sp|P62805|H4	>sp|P62805|H4	75	75	H4-75-H4-75	103	103	3	intra
>sp|Q13838|DX39B	>sp|Q13838|DX39B	136	335	DX39B-136-DX39B-335	428	428	3	intra
>sp|P61247|RS3A	>sp|P61247|RS3A	91	239	RS3A-91-RS3A-239	264	264	3	intra
>sp|O14979|HNRDL	>sp|P08670|VIME	75	372	HNRDL-75-VIME-372	420	466	3	inter
>sp|P14625|ENPL	>sp|P14625|ENPL	100	260	ENPL-100-ENPL-260	803	803	3	intra
>sp|P30044|PRDX5	>sp|P30044|PRDX5	144	154	PRDX5-144-PRDX5-154	214	214	3	intra
>sp|O15240|VGF	>sp|O15240|VGF	173	197	VGF-173-VGF-197	615	615	3	intra
>sp|P08238|HS90B	>sp|P08238|HS90B	344	314	HS90B-344-HS90B-314	724	724	3	intra
>sp|P62195|PRS8	>sp|P62191|PRS4	160	404	PRS8-160-PRS4-404	406	440	3	inter
>sp|P60842|IF4A1	>sp|P60842|IF4A1	316	304	IF4A1-316-IF4A1-304	406	406	3	intra
>sp|P68371|TBB4B	>sp|P68371|TBB4B	159	258	TBB4B-159-TBB4B-258	445	445	3	intra
>sp|P08238|HS90B	>sp|P08238|HS90B	352	390	HS90B-352-HS90B-390	724	724	3	intra
>tr|B1AK87|B1AK87	>tr|B1AK87|B1AK87	209	187	B1AK87-209-B1AK87-187	260	260	3	intra
>sp|Q14697|GANAB	>sp|Q14697|GANAB	442	471	GANAB-442-GANAB-471	944	944	3	intra
>sp|P14625|ENPL	>sp|P14625|ENPL	687	651	ENPL-687-ENPL-651	803	803	3	intra
>sp|P30086|PEBP1	>sp|P30086|PEBP1	81	71	PEBP1-81-PEBP1-71	187	187	3	intra
>sp|P08758|ANXA5	>sp|P08758|ANXA5	94	85	ANXA5-94-ANXA5-85	320	320	3	intra
>sp|P35579|MYH9	>sp|P60660|MYL6	1469	88	MYH9-1469-MYL6-88	1960	151	3	inter
>sp|P26641|EF1G	>sp|Q01082|SPTB2	231	489	EF1G-231-SPTB2-489	437	2364	3	inter
>sp|P08670|VIME	>sp|P08670|VIME	75	108	VIME-75-VIME-108	466	466	3	intra
>sp|Q99623|PHB2	>sp|Q99623|PHB2	259	230	PHB2-259-PHB2-230	299	299	3	intra
>sp|P68371|TBB4B	>sp|P68371|TBB4B	53	10	TBB4B-53-TBB4B-10	445	445	3	intra
>sp|Q99733|NP1L4	>sp|Q99733|NP1L4	191	101	NP1L4-191-NP1L4-101	375	375	3	intra
>sp|P52907|CAZA1	>tr|B1AK87|B1AK87	278	90	CAZA1-278-B1AK87-90	286	260	3	inter
>sp|P62805|H4	>sp|P12277|KCRB	88	165	H4-88-KCRB-165	103	381	5	inter
>sp|Q99880|H2B1L	>sp|P0C0S8|H2A1	125	25	H2B1L-125-H2A1-25	126	130	5	inter
>sp|P11766|ADHX	>sp|P11766|ADHX	373	350	ADHX-373-ADHX-350	374	374	5	intra
>sp|P52565|GDIR1	>sp|P52565|GDIR1	203	174	GDIR1-203-GDIR1-174	204	204	5	intra
>sp|P08865|RSSA	>sp|P63220|RS21	56	77	RSSA-56-RS21-77	295	83	5	inter
>sp|P55884|EIF3B	>sp|P62851|RS25	362	69	EIF3B-362-RS25-69	814	125	5	inter
>sp|P14618|KPYM	>sp|P14618|KPYM	504	376	KPYM-504-KPYM-376	531	531	5	intra
>sp|P11142|HSP7C	>sp|P11142|HSP7C	260	61	HSP7C-260-HSP7C-61	646	646	5	intra
>sp|P13639|EF2	>sp|P13639|EF2	64	449	EF2-64-EF2-449	858	858	5	intra
>sp|Q08945|SSRP1	>sp|Q08945|SSRP1	215	226	SSRP1-215-SSRP1-226	709	709	5	intra
>sp|O43242|PSMD3	>sp|O43242|PSMD3	89	206	PSMD3-89-PSMD3-206	534	534	5	intra
>sp|P29401|TKT	>sp|P29401|TKT	318	345	TKT-318-TKT-345	623	623	5	intra
>sp|P16403|H12	>sp|Q99880|H2B1L	31	110	H12-31-H2B1L-110	213	126	5	inter
>sp|Q01082|SPTB2	>sp|P08238|HS90B	1537	633	SPTB2-1537-HS90B-633	2364	724	5	inter
>sp|Q9BS26|ERP44	>sp|P63261|ACTG	123	332	ERP44-123-ACTG-332	406	375	5	inter
>sp|O14828|SCAM3	>sp|P63261|ACTG	340	107	SCAM3-340-ACTG-107	347	375	5	inter
>sp|P17844|DDX5	>sp|Q92841|DDX17	202	278	DDX5-202-DDX17-278	614	729	5	inter
>sp|P50990|TCPQ	>sp|P50990|TCPQ	322	330	TCPQ-322-TCPQ-330	548	548	5	intra
>sp|P06733|ENOA	>sp|P06733|ENOA	433	366	ENOA-433-ENOA-366	434	434	5	intra
>sp|P62854|RS26	>sp|P62277|RS13	92	86	RS26-92-RS13-86	115	151	5	inter
>sp|O14531|DPYL4	>sp|P29401|TKT	242	573	DPYL4-242-TKT-573	572	623	5	inter
>sp|P0C0S8|H2A1	>sp|P33778|H2B1B	27	42	H2A1-27-H2B1B-42	130	126	5	inter
>sp|P83731|RL24	>sp|P62805|H4	153	88	RL24-153-H4-88	157	103	5	inter
>sp|P62280|RS11	>sp|P62847|RS24	43	93	RS11-43-RS24-93	158	133	5	inter
>sp|P26373|RL13	>sp|P63261|ACTG	133	105	RL13-133-ACTG-105	211	375	5	inter
>sp|P52272|HNRPM	>sp|Q9Y3U8|RL36	483	93	HNRPM-483-RL36-93	730	105	5	inter
>sp|P09455|RET1	>sp|P52566|GDIR2	28	62	RET1-28-GDIR2-62	135	201	5	inter
>sp|Q09666|AHNK	>sp|P08670|VIME	3287	372	AHNK-3287-VIME-372	5890	466	5	inter
>sp|P62266|RS23	>sp|Q9NTK5|OLA1	65	334	RS23-65-OLA1-334	143	396	5	inter
>sp|P13639|EF2	>sp|Q6IBS0|TWF2	279	145	EF2-279-TWF2-145	858	349	5	inter
>sp|P23246|SFPQ	>sp|Q15233|NONO	290	128	SFPQ-290-NONO-128	707	471	5	inter
>sp|O15145|ARPC3	>sp|P62424|RL7A	169	44	ARPC3-169-RL7A-44	178	266	5	inter
>sp|P14618|KPYM	>sp|O75947|ATP5H	121	75	KPYM-121-ATP5H-75	531	161	5	inter
>sp|P23284|PPIB	>sp|P23284|PPIB	128	177	PPIB-128-PPIB-177	216	216	5	intra
>sp|P09936|UCHL1	>sp|P09936|UCHL1	204	190	UCHL1-204-UCHL1-190	223	223	5	intra
>sp|P62314|SMD1	>sp|Q07065|CKAP4	96	422	SMD1-96-CKAP4-422	119	602	5	inter
>sp|Q9Y3I0|RTCB	>sp|Q02878|RL6	249	132	RTCB-249-RL6-132	505	288	5	inter
>sp|P63220|RS21	>sp|Q00839|HNRPU	69	196	RS21-69-HNRPU-196	83	825	5	inter
>sp|P53396|ACLY	>sp|P53396|ACLY	32	54	ACLY-32-ACLY-54	1101	1101	5	intra
>sp|P62917|RL8	>sp|P32969|RL9	246	14	RL8-246-RL9-14	257	192	5	inter
>sp|Q13347|EIF3I	>sp|Q13347|EIF3I	266	276	EIF3I-266-EIF3I-276	325	325	5	intra
>sp|O43707|ACTN4	>sp|P39687|AN32A	862	78	ACTN4-862-AN32A-78	911	249	5	inter
>sp|Q15008|PSMD6	>sp|O00231|PSD11	376	403	PSMD6-376-PSD11-403	389	422	5	inter
>sp|P32969|RL9	>sp|P32969|RL9	35	14	RL9-35-RL9-14	192	192	5	intra
>sp|Q06323|PSME1	>sp|P11021|BIP	82	86	PSME1-82-BIP-86	249	654	5	inter
>sp|P23528|COF1	>sp|P20618|PSB1	130	99	COF1-130-PSB1-99	166	241	5	inter
>sp|P04075|ALDOA	>sp|P04075|ALDOA	151	107	ALDOA-151-ALDOA-107	364	364	5	intra
>sp|P33778|H2B1B	>sp|Q99880|H2B1L	40	67	H2B1B-40-H2B1L-67	126	126	5	inter
>sp|P35579|MYH9	>sp|P35579|MYH9	267	583	MYH9-267-MYH9-583	1960	1960	5	intra
>sp|Q13185|CBX3	>sp|Q13185|CBX3	42	49	CBX3-42-CBX3-49	183	183	5	intra
>sp|O75369|FLNB	>sp|O75369|FLNB	260	340	FLNB-260-FLNB-340	2602	2602	5	intra
>sp|P35580|MYH10	>sp|P63261|ACTG	1770	107	MYH10-1770-ACTG-107	1976	375	3	inter
>sp|P23526|SAHH	>sp|P23526|SAHH	42	396	SAHH-42-SAHH-396	432	432	3	intra
>sp|Q9NZZ3|CHMP5	>sp|Q9NZZ3|CHMP5	32	40	CHMP5-32-CHMP5-40	219	219	3	intra
>sp|P11021|BIP	>sp|P11021|BIP	279	267	BIP-279-BIP-267	654	654	5	intra
>sp|P21980|TGM2	>sp|P21980|TGM2	430	440	TGM2-430-TGM2-440	687	687	5	intra
>sp|P42766|RL35	>sp|P39748|FEN1	121	374	RL35-121-FEN1-374	123	380	5	inter
>sp|P62805|H4	>sp|P08238|HS90B	54	279	H4-54-HS90B-279	103	724	5	inter
>sp|P22626|ROA2	>sp|P51991|ROA3	151	175	ROA2-151-ROA3-175	353	378	5	inter
>sp|Q15233|NONO	>sp|Q15233|NONO	67	122	NONO-67-NONO-122	471	471	5	intra
>sp|P09429|HMGB1	>sp|Q92598|HS105	121	231	HMGB1-121-HS105-231	215	858	5	inter
>sp|P50454|SERPH	>sp|P50454|SERPH	378	305	SERPH-378-SERPH-305	418	418	5	intra
>sp|P83731|RL24	>sp|P83731|RL24	22	7	RL24-22-RL24-7	157	157	5	intra
>sp|P60174|TPIS	>sp|P61247|RS3A	39	52	TPIS-39-RS3A-52	286	264	5	inter
>sp|P0C0S8|H2A1	>sp|P0C0S8|H2A1	8	25	H2A1-8-H2A1-25	130	130	5	intra
>sp|P11142|HSP7C	>sp|P0DMV8|HS71A	260	61	HSP7C-260-HS71A-61	646	641	5	inter
>sp|P00367|DHE3	>sp|P00367|DHE3	141	222	DHE3-141-DHE3-222	558	558	5	intra
>sp|O75369|FLNB	>sp|O75369|FLNB	844	752	FLNB-844-FLNB-752	2602	2602	5	intra
>sp|P23396|RS3	>sp|P62913|RL11	60	74	RS3-60-RL11-74	243	178	5	inter
>sp|P35579|MYH9	>sp|P35579|MYH9	1921	1928	MYH9-1921-MYH9-1928	1960	1960	5	intra
>sp|P09493|TPM1	>sp|P63261|ACTG	133	332	TPM1-133-ACTG-332	284	375	5	inter
>sp|P62805|H4	>sp|O95865|DDAH2	75	191	H4-75-DDAH2-191	103	285	5	inter
>sp|P08238|HS90B	>sp|P08238|HS90B	581	549	HS90B-581-HS90B-549	724	724	5	intra
>sp|P83916|CBX1	>sp|P83916|CBX1	109	117	CBX1-109-CBX1-117	185	185	5	intra
>sp|P08621|RU17	>sp|P35579|MYH9	197	1512	RU17-197-MYH9-1512	437	1960	5	inter
>sp|P08134|RHOC	>sp|P50991|TCPD	180	284	RHOC-180-TCPD-284	193	539	5	inter
>sp|P54136|SYRC	>sp|Q12904|AIMP1	70	68	SYRC-70-AIMP1-68	660	312	5	inter
>sp|P62258|1433E	>sp|P62258|1433E	60	50	1433E-60-1433E-50	255	255	5	intra
>sp|O43707|ACTN4	>sp|P12814|ACTN1	454	511	ACTN4-454-ACTN1-511	911	892	5	inter
>sp|P68371|TBB4B	>sp|P16949|STMN1	159	118	TBB4B-159-STMN1-118	445	149	5	inter
>sp|Q13561|DCTN2	>sp|Q13561|DCTN2	76	88	DCTN2-76-DCTN2-88	401	401	5	intra
>tr|A0A087WWU8|A0A087WWU8	>tr|A0A087WWU8|A0A087WWU8	110	120	A0A087WWU8-110-A0A087WWU8-120	227	227	5	intra
>sp|Q9HDC9|APMAP	>sp|P18669|PGAM1	415	99	APMAP-415-PGAM1-99	416	254	5	inter
>sp|P68104|EF1A1	>sp|P11413|G6PD	448	396	EF1A1-448-G6PD-396	462	515	5	inter
>sp|Q01082|SPTB2	>sp|Q01082|SPTB2	42	49	SPTB2-42-SPTB2-49	2364	2364	5	intra
>sp|P08670|VIME	>sp|P08670|VIME	279	407	VIME-279-VIME-407	466	466	5	intra
>sp|P21980|TGM2	>sp|P21980|TGM2	678	670	TGM2-678-TGM2-670	687	687	5	intra
>sp|P27797|CALR	>sp|P27797|CALR	363	57	CALR-363-CALR-57	417	417	5	intra
>sp|P00558|PGK1	>sp|P00558|PGK1	144	152	PGK1-144-PGK1-152	417	417	5	intra
>sp|Q9NR30|DDX21	>sp|Q12906|ILF3	569	193	DDX21-569-ILF3-193	783	894	5	inter
>sp|P17987|TCPA	>sp|P23284|PPIB	107	107	TCPA-107-PPIB-107	556	216	5	inter
>sp|P35580|MYH10	>sp|P0C0S8|H2A1	665	85	MYH10-665-H2A1-85	1976	130	5	inter
>sp|P13639|EF2	>sp|P13639|EF2	341	42	EF2-341-EF2-42	858	858	6	intra
>sp|Q9P258|RCC2	>sp|Q9P258|RCC2	185	201	RCC2-185-RCC2-201	522	522	6	intra
>sp|P08670|VIME	>sp|P08670|VIME	165	230	VIME-165-VIME-230	466	466	6	intra
>sp|Q14195|DPYL3	>tr|A0A1C7CYX9|A0A1C7CYX9	13	159	DPYL3-13-A0A1C7CYX9-159	570	677	6	inter
>sp|P63279|UBC9	>sp|P61978|HNRPK	55	429	UBC9-55-HNRPK-429	158	463	6	inter
>sp|Q96B54|ZN428	>sp|O75369|FLNB	77	967	ZN428-77-FLNB-967	188	2602	6	inter
>sp|P55072|TERA	>sp|P55072|TERA	384	102	TERA-384-TERA-102	806	806	6	intra
>sp|P12236|ADT3	>sp|P05141|ADT2	144	162	ADT3-144-ADT2-162	298	298	6	inter
>sp|P26641|EF1G	>sp|P26641|EF1G	224	182	EF1G-224-EF1G-182	437	437	6	intra
>sp|Q13561|DCTN2	>sp|Q13561|DCTN2	287	290	DCTN2-287-DCTN2-290	401	401	6	intra
>sp|Q00610|CLH1	>sp|Q00610|CLH1	1251	846	CLH1-1251-CLH1-846	1675	1675	6	intra
>sp|P27797|CALR	>sp|P27797|CALR	156	197	CALR-156-CALR-197	417	417	6	intra
>sp|P13639|EF2	>sp|P13639|EF2	433	445	EF2-433-EF2-445	858	858	6	intra
>sp|P07900|HS90A	>sp|P07900|HS90A	570	641	HS90A-570-HS90A-641	732	732	6	intra
>sp|P0DMV8|HS71A	>sp|P0DMV8|HS71A	346	310	HS71A-346-HS71A-310	641	641	6	intra
>sp|Q9Y4L1|HYOU1	>sp|Q9Y4L1|HYOU1	884	810	HYOU1-884-HYOU1-810	999	999	6	intra
>sp|Q00839|HNRPU	>sp|Q00839|HNRPU	559	355	HNRPU-559-HNRPU-355	825	825	6	intra
>sp|P60174|TPIS	>sp|P60174|TPIS	175	212	TPIS-175-TPIS-212	286	286	2	intra
>sp|P08670|VIME	>sp|P08670|VIME	333	40	VIME-333-VIME-40	466	466	2	intra
>sp|P63261|ACTG	>tr|A0A087WWU8|A0A087WWU8	323	22	ACTG-323-A0A087WWU8-22	375	227	2	inter
>sp|Q01082|SPTB2	>sp|Q01082|SPTB2	1938	2008	SPTB2-1938-SPTB2-2008	2364	2364	2	intra
>sp|Q7KZF4|SND1	>sp|Q7KZF4|SND1	49	101	SND1-49-SND1-101	910	910	2	intra
>sp|O75369|FLNB	>sp|O75369|FLNB	2099	2020	FLNB-2099-FLNB-2020	2602	2602	2	intra
>sp|P35579|MYH9	>sp|P35579|MYH9	35	23	MYH9-35-MYH9-23	1960	1960	2	intra
>sp|P14618|KPYM	>sp|P14618|KPYM	121	216	KPYM-121-KPYM-216	531	531	2	intra
>sp|Q92598|HS105	>sp|Q92598|HS105	62	231	HS105-62-HS105-231	858	858	2	intra
>sp|Q12906|ILF3	>sp|Q12905|ILF2	317	53	ILF3-317-ILF2-53	894	390	2	inter
>sp|P08670|VIME	>sp|O00571|DDX3X	433	419	VIME-433-DDX3X-419	466	662	2	inter
>sp|P08238|HS90B	>sp|P11142|HSP7C	69	96	HS90B-69-HSP7C-96	724	646	2	inter
>sp|P37802|TAGL2	>sp|P37802|TAGL2	17	131	TAGL2-17-TAGL2-131	199	199	2	intra
>sp|P52943|CRIP2	>sp|P52943|CRIP2	106	84	CRIP2-106-CRIP2-84	208	208	2	intra
>sp|P37802|TAGL2	>sp|P37802|TAGL2	17	50	TAGL2-17-TAGL2-50	199	199	2	intra
>tr|G5E9Q6|G5E9Q6	>tr|G5E9Q6|G5E9Q6	99	64	G5E9Q6-99-G5E9Q6-64	188	188	2	intra
>sp|Q13263|TIF1B	>sp|Q13263|TIF1B	258	243	TIF1B-258-TIF1B-243	835	835	2	intra
>sp|P62280|RS11	>sp|P62241|RS8	26	163	RS11-26-RS8-163	158	208	2	inter
>sp|P15880|RS2	>sp|P15880|RS2	61	153	RS2-61-RS2-153	293	293	2	intra
>sp|P08670|VIME	>sp|P08670|VIME	75	433	VIME-75-VIME-433	466	466	2	intra
>sp|P68104|EF1A1	>sp|P68104|EF1A1	450	279	EF1A1-450-EF1A1-279	462	462	2	intra
>sp|Q562R1|ACTBL	>sp|P63261|ACTG	303	302	ACTBL-303-ACTG-302	376	375	2	inter
>sp|P08670|VIME	>sp|P08670|VIME	310	230	VIME-310-VIME-230	466	466	2	intra
>sp|P35579|MYH9	>sp|P35579|MYH9	350	366	MYH9-350-MYH9-366	1960	1960	2	intra
>sp|P23284|PPIB	>sp|P23284|PPIB	153	174	PPIB-153-PPIB-174	216	216	2	intra
>sp|Q99832|TCPH	>sp|Q99832|TCPH	43	166	TCPH-43-TCPH-166	543	543	2	intra
>sp|P07900|HS90A	>sp|P07900|HS90A	624	640	HS90A-624-HS90A-640	732	732	2	intra
>sp|P30153|2AAA	>sp|P30153|2AAA	190	121	2AAA-190-2AAA-121	589	589	2	intra
>sp|P63261|ACTG	>tr|A0A087WWU8|A0A087WWU8	323	104	ACTG-323-A0A087WWU8-104	375	227	2	inter
>sp|Q13838|DX39B	>sp|Q13838|DX39B	263	390	DX39B-263-DX39B-390	428	428	2	intra
>sp|P08670|VIME	>sp|P48681|NEST	372	201	VIME-372-NEST-201	466	1621	2	inter
>sp|P63261|ACTG	>sp|P09493|TPM1	323	140	ACTG-323-TPM1-140	375	284	2	inter
>sp|P25705|ATPA	>sp|P25705|ATPA	237	520	ATPA-237-ATPA-520	553	553	2	intra
>sp|P29401|TKT	>sp|P29401|TKT	598	293	TKT-598-TKT-293	623	623	2	intra
>sp|P48681|NEST	>sp|P48681|NEST	1153	1173	NEST-1153-NEST-1173	1621	1621	2	intra
>sp|P31689|DNJA1	>sp|P31689|DNJA1	291	305	DNJA1-291-DNJA1-305	397	397	2	intra
>sp|P09874|PARP1	>sp|P09874|PARP1	810	828	PARP1-810-PARP1-828	1014	1014	2	intra
>sp|P08238|HS90B	>sp|P08238|HS90B	398	326	HS90B-398-HS90B-326	724	724	2	intra
>sp|P26583|HMGB2	>sp|P26583|HMGB2	121	105	HMGB2-121-HMGB2-105	209	209	2	intra
>sp|P37802|TAGL2	>sp|P63261|ACTG	12	302	TAGL2-12-ACTG-302	199	375	2	inter
>sp|P18124|RL7	>sp|P18124|RL7	27	16	RL7-27-RL7-16	248	248	2	intra
>sp|Q71U36|TBA1A	>sp|Q71U36|TBA1A	223	364	TBA1A-223-TBA1A-364	451	451	2	intra
>sp|P08670|VIME	>sp|P08670|VIME	126	446	VIME-126-VIME-446	466	466	2	intra
>sp|P29401|TKT	>sp|P29401|TKT	21	109	TKT-21-TKT-109	623	623	2	intra
>sp|O75369|FLNB	>sp|O75369|FLNB	687	708	FLNB-687-FLNB-708	2602	2602	2	intra
>sp|P25705|ATPA	>sp|P25705|ATPA	423	534	ATPA-423-ATPA-534	553	553	2	intra
>sp|P27824|CALX	>sp|P27824|CALX	124	107	CALX-124-CALX-107	592	592	2	intra
>sp|P55884|EIF3B	>sp|P46781|RS9	558	145	EIF3B-558-RS9-145	814	194	2	inter
>sp|P16401|H15	>sp|P10412|H14	63	99	H15-63-H14-99	226	219	2	inter
>sp|P62424|RL7A	>sp|P62917|RL8	250	138	RL7A-250-RL8-138	266	257	2	inter
>sp|P68104|EF1A1	>sp|P68104|EF1A1	391	434	EF1A1-391-EF1A1-434	462	462	2	intra
>sp|P68104|EF1A1	>sp|P68104|EF1A1	390	93	EF1A1-390-EF1A1-93	462	462	2	intra
>sp|P08670|VIME	>sp|P08670|VIME	191	198	VIME-191-VIME-198	466	466	2	intra
>sp|P08238|HS90B	>sp|P08238|HS90B	616	632	HS90B-616-HS90B-632	724	724	2	intra
>sp|P26038|MOES	>sp|P26038|MOES	325	183	MOES-325-MOES-183	577	577	2	intra
>sp|Q96AE4|FUBP1	>sp|Q96AE4|FUBP1	316	276	FUBP1-316-FUBP1-276	644	644	2	intra
>sp|O75369|FLNB	>sp|O75369|FLNB	1581	1556	FLNB-1581-FLNB-1556	2602	2602	2	intra
>sp|Q01813|PFKAP	>sp|P11142|HSP7C	14	164	PFKAP-14-HSP7C-164	784	646	2	inter
>sp|P29373|RABP2	>sp|P29373|RABP2	104	76	RABP2-104-RABP2-76	138	138	2	intra
>sp|P04792|HSPB1	>sp|P04792|HSPB1	119	186	HSPB1-119-HSPB1-186	205	205	2	intra
>sp|P61604|CH10	>sp|P61604|CH10	48	74	CH10-48-CH10-74	102	102	2	intra
>sp|P23528|COF1	>sp|P23528|COF1	161	141	COF1-161-COF1-141	166	166	2	intra
>sp|Q9HB71|CYBP	>sp|Q9HB71|CYBP	152	82	CYBP-152-CYBP-82	228	228	2	intra
>sp|P11142|HSP7C	>sp|P11142|HSP7C	346	310	HSP7C-346-HSP7C-310	646	646	2	intra
>sp|P62937|PPIA	>sp|P62937|PPIA	26	39	PPIA-26-PPIA-39	165	165	2	intra
>sp|P07195|LDHB	>sp|P00338|LDHA	155	15	LDHB-155-LDHA-15	334	332	2	inter
>sp|P11021|BIP	>sp|P11021|BIP	119	132	BIP-119-BIP-132	654	654	2	intra
>sp|P00338|LDHA	>sp|P00338|LDHA	324	312	LDHA-324-LDHA-312	332	332	3	intra
>sp|P68104|EF1A1	>sp|P68104|EF1A1	448	93	EF1A1-448-EF1A1-93	462	462	3	intra
>sp|P38159|RBMX	>sp|P38159|RBMX	98	88	RBMX-98-RBMX-88	391	391	3	intra
>sp|P13639|EF2	>sp|P13639|EF2	406	67	EF2-406-EF2-67	858	858	3	intra
>sp|P62937|PPIA	>sp|P62937|PPIA	149	85	PPIA-149-PPIA-85	165	165	3	intra
>sp|P35579|MYH9	>sp|P35580|MYH10	238	225	MYH9-238-MYH10-225	1960	1976	3	inter
>sp|P08238|HS90B	>sp|P08238|HS90B	432	432	HS90B-432-HS90B-432	724	724	3	intra
>sp|P42765|THIM	>sp|P13639|EF2	141	42	THIM-141-EF2-42	397	858	3	inter
>sp|Q99880|H2B1L	>sp|P0C0S8|H2A1	123	25	H2B1L-123-H2A1-25	126	130	3	inter
>sp|P13667|PDIA4	>sp|P13667|PDIA4	215	267	PDIA4-215-PDIA4-267	645	645	3	intra
>sp|Q9Y5B9|SP16H	>sp|P63261|ACTG	642	323	SP16H-642-ACTG-323	1047	375	3	inter
>sp|P30101|PDIA3	>sp|P30101|PDIA3	415	475	PDIA3-415-PDIA3-475	505	505	3	intra
>sp|P26599|PTBP1	>sp|P26599|PTBP1	59	141	PTBP1-59-PTBP1-141	531	531	3	intra
>sp|Q9UBS4|DJB11	>sp|Q9UBS4|DJB11	159	210	DJB11-159-DJB11-210	358	358	5	intra
>sp|P10809|CH60	>tr|E9PPX6|E9PPX6	400	27	CH60-400-E9PPX6-27	573	45	5	inter
>sp|P31948|STIP1	>sp|P31948|STIP1	158	168	STIP1-158-STIP1-168	543	543	5	intra
>sp|Q969H8|MYDGF	>sp|Q969H8|MYDGF	172	144	MYDGF-172-MYDGF-144	173	173	5	intra
>tr|A0A1C7CYX9|A0A1C7CYX9	>tr|A0A1C7CYX9|A0A1C7CYX9	500	582	A0A1C7CYX9-500-A0A1C7CYX9-582	677	677	5	intra
>sp|Q9Y490|TLN1	>sp|P62937|PPIA	1219	60	TLN1-1219-PPIA-60	2541	165	5	inter
>sp|P40939|ECHA	>sp|P13639|EF2	288	42	ECHA-288-EF2-42	763	858	5	inter
>sp|P08238|HS90B	>sp|P08238|HS90B	353	390	HS90B-353-HS90B-390	724	724	5	intra
>sp|O60664|PLIN3	>sp|P11021|BIP	123	86	PLIN3-123-BIP-86	434	654	5	inter
>sp|P14625|ENPL	>sp|P14625|ENPL	507	472	ENPL-507-ENPL-472	803	803	5	intra
>sp|Q07065|CKAP4	>sp|P11142|HSP7C	105	61	CKAP4-105-HSP7C-61	602	646	5	inter
>sp|P50454|SERPH	>sp|P08238|HS90B	340	634	SERPH-340-HS90B-634	418	724	5	inter
>sp|P08670|VIME	>sp|P08670|VIME	135	446	VIME-135-VIME-446	466	466	5	intra
>sp|P11142|HSP7C	>sp|P0DMV8|HS71A	267	61	HSP7C-267-HS71A-61	646	641	5	inter
>sp|Q9UI15|TAGL3	>sp|P62805|H4	85	88	TAGL3-85-H4-88	199	103	5	inter
>sp|P09429|HMGB1	>sp|Q9Y696|CLIC4	121	116	HMGB1-121-CLIC4-116	215	253	5	inter
>sp|Q02878|RL6	>sp|P07900|HS90A	216	642	RL6-216-HS90A-642	288	732	5	inter
>sp|P49411|EFTU	>sp|P49411|EFTU	285	320	EFTU-285-EFTU-320	452	452	5	intra
>sp|P60842|IF4A1	>sp|P60842|IF4A1	252	377	IF4A1-252-IF4A1-377	406	406	5	intra
>sp|P30040|ERP29	>sp|P30040|ERP29	73	63	ERP29-73-ERP29-63	261	261	5	intra
>sp|P14868|SYDC	>sp|P39023|RL3	125	354	SYDC-125-RL3-354	501	403	5	inter
>sp|P49327|FAS	>sp|Q71UI9|H2AV	1756	27	FAS-1756-H2AV-27	2511	128	5	inter
>sp|P43686|PRS6B	>sp|P62191|PRS4	279	258	PRS6B-279-PRS4-258	418	440	5	inter
>sp|P63261|ACTG	>sp|P67936|TPM4	332	104	ACTG-332-TPM4-104	375	248	5	inter
>sp|P84098|RL19	>sp|P55060|XPO2	159	25	RL19-159-XPO2-25	196	971	5	inter
>sp|P34932|HSP74	>sp|Q92598|HS105	72	231	HSP74-72-HS105-231	840	858	5	inter
>sp|P04075|ALDOA	>sp|P14618|KPYM	106	121	ALDOA-106-KPYM-121	364	531	5	inter
>decoy_8	>sp|P46783|RS10	2	61	decoy_8-2-RS10-61	246	165	5	decoy
>sp|P68431|H31	>sp|P0C0S8|H2A1	135	96	H31-135-H2A1-96	136	130	5	inter
>sp|P18077|RL35A	>sp|P11142|HSP7C	18	61	RL35A-18-HSP7C-61	110	646	5	inter
>sp|Q9P0L0|VAPA	>sp|Q9P0L0|VAPA	202	214	VAPA-202-VAPA-214	249	249	6	intra
>sp|O43707|ACTN4	>sp|O43707|ACTN4	179	206	ACTN4-179-ACTN4-206	911	911	6	intra
>sp|Q15233|NONO	>sp|Q15233|NONO	65	103	NONO-65-NONO-103	471	471	6	intra
>sp|Q07666|KHDR1	>sp|Q07666|KHDR1	200	210	KHDR1-200-KHDR1-210	443	443	6	intra
>sp|Q09028|RBBP4	>decoy_43	346	73	RBBP4-346-decoy_43-73	425	318	6	decoy
>sp|P60866|RS20	>sp|P60866|RS20	53	14	RS20-53-RS20-14	119	119	6	intra
>sp|P35580|MYH10	>sp|P35580|MYH10	768	720	MYH10-768-MYH10-720	1976	1976	6	intra
>sp|P78371|TCPB	>sp|P48643|TCPE	282	273	TCPB-282-TCPE-273	535	541	6	inter
>sp|P08670|VIME	>sp|P08670|VIME	407	22	VIME-407-VIME-22	466	466	6	intra
>sp|P43686|PRS6B	>sp|P43686|PRS6B	406	361	PRS6B-406-PRS6B-361	418	418	6	intra
>tr|Q32Q12|Q32Q12	>tr|Q32Q12|Q32Q12	185	277	Q32Q12-185-Q32Q12-277	292	292	6	intra
>sp|P20618|PSB1	>sp|P19338|NUCL	26	133	PSB1-26-NUCL-133	241	710	6	inter
>sp|Q71U36|TBA1A	>sp|P68363|TBA1B	333	346	TBA1A-333-TBA1B-346	451	451	6	inter
>sp|P27348|1433T	>tr|A0A087WWU8|A0A087WWU8	5	120	1433T-5-A0A087WWU8-120	245	227	6	inter
>sp|P43490|NAMPT	>sp|P43490|NAMPT	475	213	NAMPT-475-NAMPT-213	491	491	6	intra
>sp|P60842|IF4A1	>sp|P60842|IF4A1	376	376	IF4A1-376-IF4A1-376	406	406	6	intra
>sp|Q12907|LMAN2	>sp|P61604|CH10	147	49	LMAN2-147-CH10-49	356	102	6	inter
>sp|P23526|SAHH	>sp|P23526|SAHH	15	28	SAHH-15-SAHH-28	432	432	6	intra
>sp|Q14195|DPYL3	>sp|Q14195|DPYL3	264	282	DPYL3-264-DPYL3-282	570	570	6	intra
>sp|O15144|ARPC2	>sp|O15144|ARPC2	154	170	ARPC2-154-ARPC2-170	300	300	6	intra
>sp|P48047|ATPO	>sp|P25705|ATPA	195	94	ATPO-195-ATPA-94	213	553	6	inter
>sp|P62750|RL23A	>sp|O76021|RL1D1	12	132	RL23A-12-RL1D1-132	156	490	6	inter
>sp|P68104|EF1A1	>sp|P68104|EF1A1	93	279	EF1A1-93-EF1A1-279	462	462	6	intra
>sp|Q05639|EF1A2	>sp|P61604|CH10	447	46	EF1A2-447-CH10-46	463	102	6	inter
>sp|Q9Y237|PIN4	>sp|Q9Y237|PIN4	56	70	PIN4-56-PIN4-70	131	131	6	intra
>sp|P21980|TGM2	>sp|P21980|TGM2	421	468	TGM2-421-TGM2-468	687	687	6	intra
>tr|A0A1C7CYX9|A0A1C7CYX9	>sp|Q14195|DPYL3	582	33	A0A1C7CYX9-582-DPYL3-33	677	570	6	inter
>sp|P30084|ECHM	>sp|P30084|ECHM	209	205	ECHM-209-ECHM-205	290	290	6	intra
>sp|P10809|CH60	>sp|P10809|CH60	353	381	CH60-353-CH60-381	573	573	6	intra
>sp|P08670|VIME	>sp|P08670|VIME	150	230	VIME-150-VIME-230	466	466	6	intra
>sp|P07437|TBB5	>sp|P07437|TBB5	55	288	TBB5-55-TBB5-288	444	444	6	intra
>sp|P62899|RL31	>sp|P62899|RL31	62	104	RL31-62-RL31-104	125	125	6	intra
>sp|P31948|STIP1	>sp|P14618|KPYM	6	105	STIP1-6-KPYM-105	543	531	6	inter
>sp|P07437|TBB5	>sp|P68371|TBB4B	55	55	TBB5-55-TBB4B-55	444	445	6	inter
>sp|P68371|TBB4B	>sp|P08670|VIME	356	137	TBB4B-356-VIME-137	445	466	6	inter
>sp|P12814|ACTN1	>sp|P12814|ACTN1	92	56	ACTN1-92-ACTN1-56	892	892	6	intra
>sp|P05556|ITB1	>sp|P05556|ITB1	131	115	ITB1-131-ITB1-115	798	798	6	intra
>sp|P50454|SERPH	>sp|P50454|SERPH	305	384	SERPH-305-SERPH-384	418	418	6	intra
>sp|P12236|ADT3	>sp|P12236|ADT3	242	42	ADT3-242-ADT3-42	298	298	6	intra
>sp|Q15084|PDIA6	>sp|Q15084|PDIA6	73	145	PDIA6-73-PDIA6-145	440	440	6	intra
>sp|P48681|NEST	>sp|P48681|NEST	175	175	NEST-175-NEST-175	1621	1621	6	intra
>sp|P08670|VIME	>sp|P08670|VIME	61	132	VIME-61-VIME-132	466	466	6	intra
>sp|P23528|COF1	>sp|P23528|COF1	28	60	COF1-28-COF1-60	166	166	6	intra
>sp|P36542|ATPG	>sp|P36542|ATPG	55	254	ATPG-55-ATPG-254	298	298	6	intra
>sp|P38646|GRP75	>sp|P38646|GRP75	463	370	GRP75-463-GRP75-370	679	679	6	intra
>sp|Q01082|SPTB2	>sp|Q01082|SPTB2	1816	1887	SPTB2-1816-SPTB2-1887	2364	2364	6	intra
>sp|P68104|EF1A1	>sp|P36957|ODO2	49	232	EF1A1-49-ODO2-232	462	453	6	inter
>sp|P29966|MARCS	>sp|P10412|H14	6	104	MARCS-6-H14-104	332	219	6	inter
>sp|P08670|VIME	>sp|P08670|VIME	119	22	VIME-119-VIME-22	466	466	6	intra
>sp|P68104|EF1A1	>sp|P68104|EF1A1	390	434	EF1A1-390-EF1A1-434	462	462	6	intra
>sp|P08670|VIME	>sp|P08670|VIME	299	44	VIME-299-VIME-44	466	466	6	intra
>sp|P55072|TERA	>sp|P55072|TERA	305	349	TERA-305-TERA-349	806	806	6	intra
>sp|P63261|ACTG	>sp|P55209|NP1L1	323	156	ACTG-323-NP1L1-156	375	391	6	inter
>sp|P10809|CH60	>sp|P10809|CH60	425	413	CH60-425-CH60-413	573	573	6	intra
>sp|Q9Y4L1|HYOU1	>sp|Q9Y4L1|HYOU1	305	88	HYOU1-305-HYOU1-88	999	999	6	intra
>sp|P08670|VIME	>sp|P08670|VIME	230	230	VIME-230-VIME-230	466	466	6	intra
>sp|Q99497|PARK7	>sp|Q99497|PARK7	187	141	PARK7-187-PARK7-141	189	189	6	intra
>sp|P15121|ALDR	>sp|P15121|ALDR	270	219	ALDR-270-ALDR-219	316	316	6	intra
>sp|P23528|COF1	>sp|P23528|COF1	27	60	COF1-27-COF1-60	166	166	6	intra
>sp|P63261|ACTG	>sp|P67936|TPM4	323	144	ACTG-323-TPM4-144	375	248	6	inter
>sp|P50991|TCPD	>sp|P50991|TCPD	491	153	TCPD-491-TCPD-153	539	539	6	intra
>sp|P63261|ACTG	>tr|A0A087WWU8|A0A087WWU8	320	140	ACTG-320-A0A087WWU8-140	375	227	6	inter
>sp|P07737|PROF1	>sp|P63261|ACTG	123	367	PROF1-123-ACTG-367	140	375	6	inter
>sp|P08670|VIME	>sp|P08670|VIME	150	137	VIME-150-VIME-137	466	466	6	intra
>sp|P48643|TCPE	>sp|P48643|TCPE	335	357	TCPE-335-TCPE-357	541	541	6	intra
>sp|P00367|DHE3	>sp|P00367|DHE3	208	198	DHE3-208-DHE3-198	558	558	6	intra
>sp|P60842|IF4A1	>sp|P23284|PPIB	377	139	IF4A1-377-PPIB-139	406	216	6	inter
>sp|Q99880|H2B1L	>sp|Q99880|H2B1L	40	52	H2B1L-40-H2B1L-52	126	126	6	intra
>sp|P22087|FBRL	>sp|P22087|FBRL	312	296	FBRL-312-FBRL-296	321	321	6	intra
>sp|P12814|ACTN1	>sp|P07900|HS90A	748	642	ACTN1-748-HS90A-642	892	732	6	inter
>sp|P61247|RS3A	>sp|P61247|RS3A	91	232	RS3A-91-RS3A-232	264	264	6	intra
>sp|Q02952|AKA12	>sp|P12004|PCNA	1117	105	AKA12-1117-PCNA-105	1782	261	6	inter
>sp|Q15046|SYK	>sp|Q15046|SYK	160	143	SYK-160-SYK-143	597	597	6	intra
>sp|P63261|ACTG	>tr|H7BYY1|H7BYY1	323	145	ACTG-323-H7BYY1-145	375	248	6	inter
>sp|P06733|ENOA	>sp|P06733|ENOA	191	20	ENOA-191-ENOA-20	434	434	6	intra
>tr|A0A087WWU8|A0A087WWU8	>tr|A0A087WWU8|A0A087WWU8	61	61	A0A087WWU8-61-A0A087WWU8-61	227	227	6	intra
>sp|P48681|NEST	>sp|P48681|NEST	1126	1148	NEST-1126-NEST-1148	1621	1621	6	intra
>sp|P63261|ACTG	>tr|E7EX44|E7EX44	323	348	ACTG-323-E7EX44-348	375	557	6	inter
>sp|P08670|VIME	>sp|P08670|VIME	166	26	VIME-166-VIME-26	466	466	6	intra
>sp|P08670|VIME	>sp|P08670|VIME	69	433	VIME-69-VIME-433	466	466	6	intra
>sp|P68371|TBB4B	>sp|Q71U36|TBA1A	165	96	TBB4B-165-TBA1A-96	445	451	6	inter
>sp|P12081|SYHC	>sp|P12081|SYHC	17	34	SYHC-17-SYHC-34	509	509	6	intra
>sp|P07108|ACBP	>sp|P14625|ENPL	44	395	ACBP-44-ENPL-395	87	803	6	inter
>sp|P63261|ACTG	>tr|H7BYY1|H7BYY1	323	181	ACTG-323-H7BYY1-181	375	248	6	inter
>sp|P04792|HSPB1	>sp|P04792|HSPB1	9	106	HSPB1-9-HSPB1-106	205	205	6	intra
>sp|P60866|RS20	>sp|P23396|RS3	27	19	RS20-27-RS3-19	119	243	6	inter
>sp|P42704|LPPRC	>sp|P42704|LPPRC	193	235	LPPRC-193-LPPRC-235	1394	1394	6	intra
>sp|Q71U36|TBA1A	>sp|Q71U36|TBA1A	161	413	TBA1A-161-TBA1A-413	451	451	6	intra
>sp|P60842|IF4A1	>sp|P60842|IF4A1	377	377	IF4A1-377-IF4A1-377	406	406	6	intra
>sp|Q01518|CAP1	>sp|Q01518|CAP1	67	22	CAP1-67-CAP1-22	475	475	6	intra
>sp|P08670|VIME	>sp|P08670|VIME	137	40	VIME-137-VIME-40	466	466	6	intra
>sp|P33778|H2B1B	>sp|P04075|ALDOA	81	22	H2B1B-81-ALDOA-22	126	364	6	inter
>sp|P00338|LDHA	>sp|P00338|LDHA	312	223	LDHA-312-LDHA-223	332	332	6	intra
>sp|P09493|TPM1	>sp|P09493|TPM1	35	43	TPM1-35-TPM1-43	284	284	6	intra
>sp|P40227|TCPZ	>sp|P40227|TCPZ	276	270	TCPZ-276-TCPZ-270	531	531	6	intra
>sp|P08133|ANXA6	>sp|P08133|ANXA6	575	590	ANXA6-575-ANXA6-590	673	673	6	intra
>sp|Q71U36|TBA1A	>sp|Q71U36|TBA1A	161	255	TBA1A-161-TBA1A-255	451	451	6	intra
>sp|P23284|PPIB	>sp|P23284|PPIB	124	138	PPIB-124-PPIB-138	216	216	6	intra
>sp|P16615|AT2A2	>sp|P38159|RBMX	520	88	AT2A2-520-RBMX-88	1042	391	6	inter
>sp|P62937|PPIA	>sp|P62937|PPIA	126	127	PPIA-126-PPIA-127	165	165	6	intra
>sp|P23284|PPIB	>sp|P23284|PPIB	124	77	PPIB-124-PPIB-77	216	216	6	intra
>sp|Q01518|CAP1	>sp|Q01518|CAP1	208	28	CAP1-208-CAP1-28	475	475	6	intra
>sp|P62805|H4	>sp|P62805|H4	88	88	H4-88-H4-88	103	103	6	intra
>sp|P31943|HNRH1	>sp|P31943|HNRH1	185	195	HNRH1-185-HNRH1-195	449	449	6	intra
>sp|O14737|PDCD5	>sp|P49368|TCPG	48	78	PDCD5-48-TCPG-78	125	545	6	inter
>sp|P63261|ACTG	>sp|Q16643|DREB	323	262	ACTG-323-DREB-262	375	649	6	inter
>sp|Q71U36|TBA1A	>sp|Q71U36|TBA1A	333	413	TBA1A-333-TBA1A-413	451	451	6	intra
>sp|P62805|H4	>sp|P31947|1433S	75	50	H4-75-1433S-50	103	248	6	inter
>sp|Q9Y4L1|HYOU1	>sp|Q13509|TBB3	527	370	HYOU1-527-TBB3-370	999	450	6	inter
>sp|P63261|ACTG	>sp|P63261|ACTG	367	51	ACTG-367-ACTG-51	375	375	6	intra
>sp|P46821|MAP1B	>sp|P30044|PRDX5	668	152	MAP1B-668-PRDX5-152	2468	214	6	inter
>sp|P21980|TGM2	>sp|Q13813|SPTN1	425	1343	TGM2-425-SPTN1-1343	687	2472	6	inter
>sp|P23284|PPIB	>sp|P23284|PPIB	124	146	PPIB-124-PPIB-146	216	216	6	intra
>sp|P21980|TGM2	>sp|P21980|TGM2	421	471	TGM2-421-TGM2-471	687	687	6	intra
>sp|P30101|PDIA3	>sp|P30101|PDIA3	339	320	PDIA3-339-PDIA3-320	505	505	6	intra
>sp|P63261|ACTG	>tr|A0A087WWU8|A0A087WWU8	323	99	ACTG-323-A0A087WWU8-99	375	227	6	inter
>sp|P08670|VIME	>sp|P08670|VIME	372	179	VIME-372-VIME-179	466	466	6	intra
>sp|P10412|H14	>sp|P61923|COPZ1	104	174	H14-104-COPZ1-174	219	177	6	inter
>sp|Q9NVA2|SEP11	>sp|P08670|VIME	357	61	SEP11-357-VIME-61	429	466	6	inter
>sp|P48681|NEST	>sp|P48681|NEST	541	524	NEST-541-NEST-524	1621	1621	6	intra
>sp|P62805|H4	>sp|P62805|H4	87	87	H4-87-H4-87	103	103	6	intra
>sp|Q01518|CAP1	>sp|Q01518|CAP1	67	28	CAP1-67-CAP1-28	475	475	6	intra
>sp|P22626|ROA2	>sp|P09651|ROA1	117	98	ROA2-117-ROA1-98	353	372	6	inter
>sp|P68431|H31	>sp|Q99880|H2B1L	80	102	H31-80-H2B1L-102	136	126	6	inter
>sp|Q01082|SPTB2	>sp|Q01082|SPTB2	471	454	SPTB2-471-SPTB2-454	2364	2364	6	intra
>decoy_3	>sp|P52565|GDIR1	3	106	decoy_3-3-GDIR1-106	456	204	6	decoy
>sp|P0DMV8|HS71A	>sp|P0DMV8|HS71A	420	318	HS71A-420-HS71A-318	641	641	6	intra
>tr|Q5H8X8|Q5H8X8	>sp|P62701|RS4X	129	142	Q5H8X8-129-RS4X-142	139	263	6	inter
>sp|Q71U36|TBA1A	>sp|Q71U36|TBA1A	105	53	TBA1A-105-TBA1A-53	451	451	6	intra
>sp|P06748|NPM	>sp|P06748|NPM	147	36	NPM-147-NPM-36	294	294	6	intra
>sp|P08670|VIME	>sp|P08670|VIME	10	433	VIME-10-VIME-433	466	466	6	intra
>sp|Q01082|SPTB2	>sp|Q01082|SPTB2	221	221	SPTB2-221-SPTB2-221	2364	2364	6	intra
>sp|P08670|VIME	>sp|Q9NVA2|SEP11	192	357	VIME-192-SEP11-357	466	429	6	inter
>sp|P07437|TBB5	>sp|P68371|TBB4B	55	114	TBB5-55-TBB4B-114	444	445	6	inter
>sp|P16401|H15	>sp|P48643|TCPE	173	273	H15-173-TCPE-273	226	541	6	inter
>sp|P56199|ITA1	>sp|P56199|ITA1	767	867	ITA1-767-ITA1-867	1179	1179	6	intra
>sp|P21980|TGM2	>sp|P21980|TGM2	440	440	TGM2-440-TGM2-440	687	687	6	intra
>sp|Q01813|PFKAP	>sp|Q01813|PFKAP	689	390	PFKAP-689-PFKAP-390	784	784	6	intra
>sp|Q08945|SSRP1	>sp|Q9Y5B9|SP16H	60	520	SSRP1-60-SP16H-520	709	1047	6	inter
>sp|Q07955|SRSF1	>sp|Q07955|SRSF1	37	75	SRSF1-37-SRSF1-75	248	248	6	intra
>sp|P60842|IF4A1	>sp|P60842|IF4A1	376	247	IF4A1-376-IF4A1-247	406	406	6	intra
>sp|P14625|ENPL	>sp|P14625|ENPL	472	472	ENPL-472-ENPL-472	803	803	6	intra
>sp|P30101|PDIA3	>sp|P30101|PDIA3	102	119	PDIA3-102-PDIA3-119	505	505	6	intra
>sp|P21980|TGM2	>sp|P21980|TGM2	32	252	TGM2-32-TGM2-252	687	687	6	intra
>sp|O14979|HNRDL	>sp|P08670|VIME	75	299	HNRDL-75-VIME-299	420	466	6	inter
>sp|P62805|H4	>sp|P63261|ACTG	88	326	H4-88-ACTG-326	103	375	6	inter
>sp|P63261|ACTG	>tr|A0A087WWU8|A0A087WWU8	323	67	ACTG-323-A0A087WWU8-67	375	227	6	inter
>sp|P35579|MYH9	>sp|P35579|MYH9	1365	1365	MYH9-1365-MYH9-1365	1960	1960	6	intra
>sp|P10599|THIO	>sp|P10599|THIO	43	43	THIO-43-THIO-43	105	105	6	intra
>sp|Q01813|PFKAP	>sp|P16615|AT2A2	689	720	PFKAP-689-AT2A2-720	784	1042	6	inter
>sp|P36957|ODO2	>sp|P36957|ODO2	270	253	ODO2-270-ODO2-253	453	453	6	intra
>sp|P08670|VIME	>sp|P08670|VIME	44	137	VIME-44-VIME-137	466	466	6	intra
>sp|P62805|H4	>sp|P0C0S8|H2A1	100	109	H4-100-H2A1-109	103	130	6	inter
>sp|P62805|H4	>sp|P33778|H2B1B	88	70	H4-88-H2B1B-70	103	126	6	inter
>sp|P63261|ACTG	>sp|P35580|MYH10	323	373	ACTG-323-MYH10-373	375	1976	6	inter
>sp|P62805|H4	>sp|P62805|H4	88	87	H4-88-H4-87	103	103	6	intra
>sp|P08670|VIME	>sp|P08670|VIME	385	294	VIME-385-VIME-294	466	466	6	intra
>sp|P08670|VIME	>sp|P08670|VIME	289	457	VIME-289-VIME-457	466	466	6	intra
>sp|P46781|RS9	>sp|P55884|EIF3B	157	544	RS9-157-EIF3B-544	194	814	6	inter
>sp|Q71U36|TBA1A	>sp|Q71U36|TBA1A	333	223	TBA1A-333-TBA1A-223	451	451	6	intra
>sp|P63261|ACTG	>sp|P55209|NP1L1	332	156	ACTG-332-NP1L1-156	375	391	6	inter
>sp|P23526|SAHH	>sp|P23526|SAHH	398	29	SAHH-398-SAHH-29	432	432	6	intra
>sp|P09874|PARP1	>sp|P09874|PARP1	588	600	PARP1-588-PARP1-600	1014	1014	6	intra
>sp|P62244|RS15A	>sp|P15880|RS2	67	256	RS15A-67-RS2-256	130	293	6	inter
>sp|Q71U36|TBA1A	>sp|Q71U36|TBA1A	71	96	TBA1A-71-TBA1A-96	451	451	6	intra
>sp|Q9NVA2|SEP11	>sp|P08670|VIME	357	198	SEP11-357-VIME-198	429	466	6	inter
>sp|O00154|BACH	>sp|O00154|BACH	377	162	BACH-377-BACH-162	380	380	6	intra
>sp|P23246|SFPQ	>sp|Q15233|NONO	345	128	SFPQ-345-NONO-128	707	471	6	inter
>sp|P63261|ACTG	>sp|P09493|TPM1	320	176	ACTG-320-TPM1-176	375	284	6	inter
>sp|P07237|PDIA1	>sp|P07237|PDIA1	203	216	PDIA1-203-PDIA1-216	508	508	6	intra
>sp|P08670|VIME	>sp|P08670|VIME	279	108	VIME-279-VIME-108	466	466	6	intra
>sp|P11387|TOP1	>sp|P11387|TOP1	472	480	TOP1-472-TOP1-480	765	765	6	intra
>sp|P17301|ITA2	>sp|P17301|ITA2	720	720	ITA2-720-ITA2-720	1181	1181	6	intra
>sp|P49721|PSB2	>sp|P49721|PSB2	159	193	PSB2-159-PSB2-193	201	201	6	intra
>sp|O43707|ACTN4	>sp|O43707|ACTN4	445	463	ACTN4-445-ACTN4-463	911	911	6	intra
>sp|P62937|PPIA	>sp|P62937|PPIA	85	67	PPIA-85-PPIA-67	165	165	6	intra
>decoy_47	>sp|P62195|PRS8	38	385	decoy_47-38-PRS8-385	456	406	6	decoy
>sp|P62847|RS24	>sp|P62701|RS4X	16	90	RS24-16-RS4X-90	133	263	6	inter
>sp|P18206|VINC	>sp|P18206|VINC	1121	987	VINC-1121-VINC-987	1134	1134	6	intra
>sp|P07900|HS90A	>sp|P08238|HS90B	180	63	HS90A-180-HS90B-63	732	724	6	inter
>sp|Q13435|SF3B2	>sp|P46777|RL5	610	236	SF3B2-610-RL5-236	895	297	6	inter
>sp|P22234|PUR6	>sp|P22234|PUR6	209	209	PUR6-209-PUR6-209	425	425	6	intra
>sp|O95881|TXD12	>sp|O95881|TXD12	162	162	TXD12-162-TXD12-162	172	172	6	intra
>sp|P14625|ENPL	>sp|P14625|ENPL	71	79	ENPL-71-ENPL-79	803	803	6	intra
>sp|P10412|H14	>sp|P10412|H14	59	105	H14-59-H14-105	219	219	6	intra
>sp|P09429|HMGB1	>sp|P48681|NEST	121	1152	HMGB1-121-NEST-1152	215	1621	6	inter
>sp|Q01082|SPTB2	>sp|Q01082|SPTB2	1268	1345	SPTB2-1268-SPTB2-1345	2364	2364	6	intra
>sp|P62805|H4	>sp|O43707|ACTN4	75	326	H4-75-ACTN4-326	103	911	6	inter
>sp|Q00610|CLH1	>sp|Q00610|CLH1	83	107	CLH1-83-CLH1-107	1675	1675	6	intra
>sp|P46821|MAP1B	>sp|P46821|MAP1B	372	60	MAP1B-372-MAP1B-60	2468	2468	6	intra
>sp|P08670|VIME	>sp|P08670|VIME	119	51	VIME-119-VIME-51	466	466	6	intra
>sp|P08670|VIME	>sp|P08670|VIME	137	433	VIME-137-VIME-433	466	466	6	intra
>sp|P36957|ODO2	>sp|P36957|ODO2	435	444	ODO2-435-ODO2-444	453	453	6	intra
>sp|P50991|TCPD	>sp|P50991|TCPD	491	431	TCPD-491-TCPD-431	539	539	6	intra
>sp|P61956|SUMO2	>sp|P61956|SUMO2	40	29	SUMO2-40-SUMO2-29	95	95	6	intra
>tr|A0A087WWU8|A0A087WWU8	>sp|P63261|ACTG	99	326	A0A087WWU8-99-ACTG-326	227	375	6	inter
>sp|Q92688|AN32B	>sp|Q92688|AN32B	95	78	AN32B-95-AN32B-78	251	251	6	intra
>sp|P08670|VIME	>sp|P08670|VIME	433	113	VIME-433-VIME-113	466	466	6	intra
>sp|P68104|EF1A1	>sp|P68104|EF1A1	390	428	EF1A1-390-EF1A1-428	462	462	6	intra
>sp|P14618|KPYM	>sp|P14618|KPYM	121	198	KPYM-121-KPYM-198	531	531	6	intra
>sp|P63261|ACTG	>sp|P07900|HS90A	323	196	ACTG-323-HS90A-196	375	732	6	inter
>sp|P08670|VIME	>sp|P08670|VIME	10	289	VIME-10-VIME-289	466	466	6	intra
>tr|E7EX44|E7EX44	>tr|E7EX44|E7EX44	158	141	E7EX44-158-E7EX44-141	557	557	6	intra
>sp|P26599|PTBP1	>sp|P26599|PTBP1	55	131	PTBP1-55-PTBP1-131	531	531	6	intra
>sp|P35579|MYH9	>sp|P35579|MYH9	1274	1287	MYH9-1274-MYH9-1287	1960	1960	6	intra
>sp|Q9Y265|RUVB1	>sp|Q9Y230|RUVB2	452	325	RUVB1-452-RUVB2-325	456	463	6	inter
>sp|Q71U36|TBA1A	>sp|Q71U36|TBA1A	364	413	TBA1A-364-TBA1A-413	451	451	6	intra
>sp|P02545|LMNA	>sp|P62805|H4	373	88	LMNA-373-H4-88	664	103	6	inter
>sp|P14625|ENPL	>sp|P14625|ENPL	600	555	ENPL-600-ENPL-555	803	803	6	intra
>sp|P19105|ML12A	>sp|P19105|ML12A	165	26	ML12A-165-ML12A-26	171	171	6	intra
>tr|H7BYY1|H7BYY1	>sp|P63261|ACTG	176	320	H7BYY1-176-ACTG-320	248	375	6	inter
>sp|P11142|HSP7C	>sp|P10809|CH60	325	424	HSP7C-325-CH60-424	646	573	6	inter
>sp|P08133|ANXA6	>sp|P08133|ANXA6	413	385	ANXA6-413-ANXA6-385	673	673	6	intra
>sp|P12956|XRCC6	>sp|P13010|XRCC5	258	555	XRCC6-258-XRCC5-555	609	732	6	inter
>sp|P78371|TCPB	>sp|P50991|TCPD	266	268	TCPB-266-TCPD-268	535	539	6	inter
>sp|P62805|H4	>sp|P10606|COX5B	63	12	H4-63-COX5B-12	103	129	6	inter
>sp|P62701|RS4X	>sp|P62701|RS4X	75	142	RS4X-75-RS4X-142	263	263	6	intra
>sp|Q14103|HNRPD	>sp|Q14103|HNRPD	93	192	HNRPD-93-HNRPD-192	355	355	6	intra
>sp|Q71U36|TBA1A	>sp|Q71U36|TBA1A	89	364	TBA1A-89-TBA1A-364	451	451	6	intra
>sp|P08670|VIME	>sp|P08670|VIME	102	284	VIME-102-VIME-284	466	466	6	intra
>sp|P42704|LPPRC	>sp|P42704|LPPRC	1055	1084	LPPRC-1055-LPPRC-1084	1394	1394	6	intra
>sp|P35579|MYH9	>sp|P35579|MYH9	1524	1508	MYH9-1524-MYH9-1508	1960	1960	6	intra
>sp|P08670|VIME	>sp|P08670|VIME	166	51	VIME-166-VIME-51	466	466	6	intra
>sp|P08670|VIME	>sp|P08670|VIME	44	132	VIME-44-VIME-132	466	466	6	intra
>sp|P37802|TAGL2	>sp|P37802|TAGL2	17	165	TAGL2-17-TAGL2-165	199	199	6	intra
>tr|A0A087WWU8|A0A087WWU8	>tr|A0A087WWU8|A0A087WWU8	21	21	A0A087WWU8-21-A0A087WWU8-21	227	227	6	intra
>sp|P63261|ACTG	>sp|P68032|ACTC	30	76	ACTG-30-ACTC-76	375	377	6	inter
>sp|P62241|RS8	>sp|P62241|RS8	133	118	RS8-133-RS8-118	208	208	6	intra
>sp|P13667|PDIA4	>sp|P13667|PDIA4	323	382	PDIA4-323-PDIA4-382	645	645	6	intra
>sp|Q96A72|MGN2	>sp|Q96A72|MGN2	15	77	MGN2-15-MGN2-77	148	148	6	intra
>decoy_47	>sp|P35579|MYH9	39	549	decoy_47-39-MYH9-549	456	1960	6	decoy
>sp|P63261|ACTG	>sp|P63261|ACTG	320	320	ACTG-320-ACTG-320	375	375	6	intra
>sp|P15880|RS2	>sp|P15880|RS2	288	83	RS2-288-RS2-83	293	293	6	intra
>sp|P63261|ACTG	>sp|P67936|TPM4	332	21	ACTG-332-TPM4-21	375	248	6	inter
>sp|Q04917|1433F	>sp|Q04917|1433F	165	209	1433F-165-1433F-209	246	246	6	intra
>sp|P14625|ENPL	>sp|P14625|ENPL	600	615	ENPL-600-ENPL-615	803	803	6	intra
>sp|P63261|ACTG	>sp|P09493|TPM1	323	135	ACTG-323-TPM1-135	375	284	6	inter
>sp|P62805|H4	>sp|Q99880|H2B1L	11	95	H4-11-H2B1L-95	103	126	6	inter
>sp|P14868|SYDC	>sp|P14868|SYDC	61	37	SYDC-61-SYDC-37	501	501	6	intra
>sp|P02545|LMNA	>sp|P20700|LMNB1	267	23	LMNA-267-LMNB1-23	664	586	6	inter
>sp|P68371|TBB4B	>sp|Q13509|TBB3	322	370	TBB4B-322-TBB3-370	445	450	6	inter
>sp|P48681|NEST	>sp|P08670|VIME	78	61	NEST-78-VIME-61	1621	466	6	inter
>sp|P08670|VIME	>sp|P08670|VIME	279	90	VIME-279-VIME-90	466	466	6	intra
>sp|Q99832|TCPH	>sp|P48643|TCPE	166	142	TCPH-166-TCPE-142	543	541	6	inter
>sp|P35579|MYH9	>sp|P60660|MYL6	1476	72	MYH9-1476-MYL6-72	1960	151	6	inter
>sp|P23396|RS3	>sp|P23396|RS3	15	15	RS3-15-RS3-15	243	243	6	intra
>sp|P08670|VIME	>sp|P08670|VIME	132	457	VIME-132-VIME-457	466	466	6	intra
>sp|P23284|PPIB	>sp|Q92598|HS105	139	230	PPIB-139-HS105-230	216	858	6	inter
>tr|Q5JXI8|Q5JXI8	>sp|P11142|HSP7C	140	47	Q5JXI8-140-HSP7C-47	257	646	6	inter
>sp|P46783|RS10	>sp|P46783|RS10	22	71	RS10-22-RS10-71	165	165	6	intra
>sp|Q15008|PSMD6	>sp|P11413|G6PD	122	191	PSMD6-122-G6PD-191	389	515	6	inter
>sp|Q16181|SEPT7	>sp|Q9NVA2|SEP11	340	335	SEPT7-340-SEP11-335	437	429	6	inter
>sp|P00558|PGK1	>sp|P08670|VIME	256	294	PGK1-256-VIME-294	417	466	6	inter
>sp|Q04837|SSBP	>sp|Q04837|SSBP	60	77	SSBP-60-SSBP-77	148	148	6	intra
>sp|P12956|XRCC6	>sp|P13010|XRCC5	258	540	XRCC6-258-XRCC5-540	609	732	6	inter
>sp|P10599|THIO	>sp|P10599|THIO	89	89	THIO-89-THIO-89	105	105	6	intra
>sp|Q09666|AHNK	>sp|P00558|PGK1	3313	165	AHNK-3313-PGK1-165	5890	417	6	inter
>sp|P09874|PARP1	>sp|P09874|PARP1	588	605	PARP1-588-PARP1-605	1014	1014	6	intra
>sp|O75874|IDHC	>sp|Q92499|DDX1	413	409	IDHC-413-DDX1-409	414	740	6	inter
>sp|P29401|TKT	>sp|P29401|TKT	345	483	TKT-345-TKT-483	623	623	6	intra
>sp|P07437|TBB5	>sp|P68371|TBB4B	55	91	TBB5-55-TBB4B-91	444	445	6	inter
>sp|Q13200|PSMD2	>sp|Q13200|PSMD2	361	756	PSMD2-361-PSMD2-756	908	908	6	intra
>sp|P08670|VIME	>sp|P08670|VIME	75	119	VIME-75-VIME-119	466	466	6	intra
>sp|P04075|ALDOA	>sp|P04075|ALDOA	325	51	ALDOA-325-ALDOA-51	364	364	6	intra
>sp|P11940|PABP1	>sp|P11940|PABP1	265	192	PABP1-265-PABP1-192	636	636	6	intra
>sp|P84098|RL19	>sp|P62081|RS7	193	44	RL19-193-RS7-44	196	194	6	inter
>sp|P29401|TKT	>sp|P29401|TKT	239	190	TKT-239-TKT-190	623	623	6	intra
>sp|Q02543|RL18A	>sp|Q02543|RL18A	36	129	RL18A-36-RL18A-129	176	176	6	intra
>sp|P35579|MYH9	>sp|P60660|MYL6	730	90	MYH9-730-MYL6-90	1960	151	6	inter
>sp|O76021|RL1D1	>sp|Q9UHD8|SEPT9	463	346	RL1D1-463-SEPT9-346	490	586	6	inter
>sp|P07737|PROF1	>sp|P63261|ACTG	83	107	PROF1-83-ACTG-107	140	375	6	inter
>sp|P53396|ACLY	>sp|P53396|ACLY	548	389	ACLY-548-ACLY-389	1101	1101	6	intra
>sp|P08670|VIME	>sp|P08670|VIME	192	51	VIME-192-VIME-51	466	466	6	intra
>sp|Q02952|AKA12	>sp|Q02952|AKA12	1092	1080	AKA12-1092-AKA12-1080	1782	1782	6	intra
>sp|P63261|ACTG	>tr|A0A087WWU8|A0A087WWU8	320	22	ACTG-320-A0A087WWU8-22	375	227	6	inter
>sp|Q15084|PDIA6	>sp|Q15084|PDIA6	327	381	PDIA6-327-PDIA6-381	440	440	6	intra
>sp|P22626|ROA2	>sp|P22626|ROA2	104	31	ROA2-104-ROA2-31	353	353	6	intra
>sp|P09651|ROA1	>sp|P09651|ROA1	100	157	ROA1-100-ROA1-157	372	372	6	intra
>sp|P84098|RL19	>sp|P62277|RS13	178	86	RL19-178-RS13-86	196	151	6	inter
>sp|Q92734|TFG	>decoy_43	20	114	TFG-20-decoy_43-114	400	181	7	decoy
>sp|P17096|HMGA1	>sp|Q5SSJ5|HP1B3	52	544	HMGA1-52-HP1B3-544	107	553	7	inter
>sp|Q13838|DX39B	>sp|Q86V81|THOC4	180	244	DX39B-180-THOC4-244	428	257	7	inter
>sp|Q09666|AHNK	>sp|O75369|FLNB	2855	1142	AHNK-2855-FLNB-1142	5890	2602	7	inter
>sp|P08758|ANXA5	>sp|Q16352|AINX	23	36	ANXA5-23-AINX-36	320	499	7	inter
>sp|P00505|AATM	>sp|Q96AE4|FUBP1	144	243	AATM-144-FUBP1-243	430	644	7	inter
>sp|P23246|SFPQ	>sp|P35579|MYH9	345	412	SFPQ-345-MYH9-412	707	1960	7	inter
>sp|P23246|SFPQ	>tr|A0A1C7CYX9|A0A1C7CYX9	205	27	SFPQ-205-A0A1C7CYX9-27	707	677	7	inter
>sp|Q14974|IMB1	>sp|P09622|DLDH	188	139	IMB1-188-DLDH-139	876	509	7	inter
>sp|P28072|PSB6	>sp|P06748|NPM	236	36	PSB6-236-NPM-36	239	294	7	inter
>sp|P35579|MYH9	>sp|P18669|PGAM1	1499	99	MYH9-1499-PGAM1-99	1960	254	7	inter
>sp|P62913|RL11	>sp|P68431|H31	91	48	RL11-91-H31-48	178	136	7	inter
>sp|P08670|VIME	>sp|Q99623|PHB2	193	19	VIME-193-PHB2-19	466	299	7	inter
>sp|Q02952|AKA12	>sp|P12814|ACTN1	613	310	AKA12-613-ACTN1-310	1782	892	7	inter
>sp|Q8NC51|PAIRB	>sp|Q8NC51|PAIRB	107	99	PAIRB-107-PAIRB-99	408	408	7	intra
>sp|O00231|PSD11	>sp|O00231|PSD11	191	217	PSD11-191-PSD11-217	422	422	7	intra
>sp|P54136|SYRC	>sp|P62328|TYB4	85	27	SYRC-85-TYB4-27	660	44	7	inter
>sp|P55060|XPO2	>sp|P18077|RL35A	22	30	XPO2-22-RL35A-30	971	110	7	inter
>sp|P20700|LMNB1	>sp|P02545|LMNA	266	360	LMNB1-266-LMNA-360	586	664	7	inter
>sp|P09622|DLDH	>sp|Q92499|DDX1	150	443	DLDH-150-DDX1-443	509	740	7	inter
>sp|P09661|RU2A	>sp|Q9UBS4|DJB11	73	327	RU2A-73-DJB11-327	255	358	7	inter
>sp|P13639|EF2	>sp|P13639|EF2	603	853	EF2-603-EF2-853	858	858	7	intra
>sp|P35580|MYH10	>sp|P49721|PSB2	199	191	MYH10-199-PSB2-191	1976	201	7	inter
>sp|P48681|NEST	>sp|P08238|HS90B	1479	314	NEST-1479-HS90B-314	1621	724	7	inter
>sp|Q00610|CLH1	>sp|Q00610|CLH1	1541	1516	CLH1-1541-CLH1-1516	1675	1675	7	intra
>sp|Q99623|PHB2	>sp|Q04760|LGUL	15	91	PHB2-15-LGUL-91	299	184	7	inter
>sp|Q5SSJ5|HP1B3	>sp|P09493|TPM1	541	22	HP1B3-541-TPM1-22	553	284	7	inter
>sp|P62241|RS8	>sp|O43390|HNRPR	16	328	RS8-16-HNRPR-328	208	633	7	inter
>sp|P16403|H12	>sp|P08670|VIME	146	230	H12-146-VIME-230	213	466	7	inter
>sp|P35998|PRS7	>sp|O14818|PSA7	206	221	PRS7-206-PSA7-221	433	248	7	inter
>sp|P27824|CALX	>sp|P62805|H4	577	87	CALX-577-H4-87	592	103	7	inter
>sp|Q969H8|MYDGF	>sp|P62258|1433E	152	72	MYDGF-152-1433E-72	173	255	7	inter
>sp|P55072|TERA	>sp|Q92598|HS105	283	192	TERA-283-HS105-192	806	858	7	inter
>sp|P08670|VIME	>sp|P08670|VIME	69	108	VIME-69-VIME-108	466	466	7	intra
>sp|P61160|ARP2	>sp|P61160|ARP2	392	372	ARP2-392-ARP2-372	394	394	7	intra
>sp|Q9Y230|RUVB2	>sp|P62857|RS28	130	31	RUVB2-130-RS28-31	463	69	7	inter
>sp|Q9NZZ3|CHMP5	>sp|Q09666|AHNK	115	1147	CHMP5-115-AHNK-1147	219	5890	7	inter
>sp|P35579|MYH9	>sp|P35580|MYH10	1489	1498	MYH9-1489-MYH10-1498	1960	1976	7	inter
>sp|P23246|SFPQ	>sp|P11413|G6PD	205	191	SFPQ-205-G6PD-191	707	515	7	inter
>sp|P62701|RS4X	>sp|O75964|ATP5L	75	20	RS4X-75-ATP5L-20	263	103	7	inter
>tr|B1AK87|B1AK87	>sp|P62805|H4	250	87	B1AK87-250-H4-87	260	103	7	inter
>sp|P08133|ANXA6	>sp|P08133|ANXA6	642	361	ANXA6-642-ANXA6-361	673	673	7	intra
>sp|P10412|H14	>sp|Q99714|HCD2	104	179	H14-104-HCD2-179	219	261	7	inter
>sp|P17844|DDX5	>sp|P17844|DDX5	467	467	DDX5-467-DDX5-467	614	614	7	intra
>sp|P53396|ACLY	>sp|P55010|IF5	785	256	ACLY-785-IF5-256	1101	431	7	inter
>sp|P37837|TALDO	>sp|Q9Y490|TLN1	77	2015	TALDO-77-TLN1-2015	337	2541	7	inter
>sp|P53999|TCP4	>sp|P53999|TCP4	48	66	TCP4-48-TCP4-66	127	127	7	intra
>sp|P10412|H14	>sp|P18206|VINC	59	380	H14-59-VINC-380	219	1134	7	inter
>sp|P06703|S10A6	>sp|P14618|KPYM	32	273	S10A6-32-KPYM-273	90	531	7	inter
>sp|Q96HC4|PDLI5	>sp|Q92522|H1X	302	154	PDLI5-302-H1X-154	596	213	7	inter
>tr|E7EX44|E7EX44	>sp|Q15181|IPYR	381	204	E7EX44-381-IPYR-204	557	289	7	inter
>sp|P26038|MOES	>sp|P26038|MOES	376	449	MOES-376-MOES-449	577	577	7	intra
>decoy_8	>sp|P11021|BIP	2	86	decoy_8-2-BIP-86	456	654	7	decoy
>sp|P18669|PGAM1	>sp|P18669|PGAM1	116	99	PGAM1-116-PGAM1-99	254	254	7	intra
>sp|Q15459|SF3A1	>sp|P08670|VIME	481	372	SF3A1-481-VIME-372	793	466	7	inter
>sp|P05023|AT1A1	>sp|P40926|MDHM	84	61	AT1A1-84-MDHM-61	1023	338	7	inter
>sp|P09972|ALDOC	>sp|P09972|ALDOC	67	67	ALDOC-67-ALDOC-67	364	364	7	intra
>sp|Q15366|PCBP2	>sp|P31948|STIP1	29	246	PCBP2-29-STIP1-246	365	543	7	inter
>sp|Q53FA7|QORX	>sp|P49321|NASP	189	40	QORX-189-NASP-40	332	788	7	inter
>sp|P08670|VIME	>sp|P08670|VIME	22	433	VIME-22-VIME-433	466	466	7	intra
>sp|P62805|H4	>sp|P26373|RL13	75	27	H4-75-RL13-27	103	211	7	inter
>sp|P08238|HS90B	>sp|P11142|HSP7C	289	83	HS90B-289-HSP7C-83	724	646	7	inter
>sp|Q09666|AHNK	>sp|P51970|NDUA8	4942	68	AHNK-4942-NDUA8-68	5890	172	7	inter
>sp|P62314|SMD1	>sp|P62805|H4	100	88	SMD1-100-H4-88	119	103	7	inter
>sp|P05141|ADT2	>sp|P08670|VIME	149	230	ADT2-149-VIME-230	298	466	7	inter
>sp|P05386|RLA1	>sp|Q14247|SRC8	31	213	RLA1-31-SRC8-213	114	550	7	inter
>sp|Q13813|SPTN1	>sp|P62805|H4	1365	88	SPTN1-1365-H4-88	2472	103	7	inter
>sp|P09493|TPM1	>sp|P68104|EF1A1	18	47	TPM1-18-EF1A1-47	284	462	7	inter
>sp|P30153|2AAA	>sp|O75369|FLNB	326	2131	2AAA-326-FLNB-2131	589	2602	7	inter
>sp|P63261|ACTG	>tr|Q32Q12|Q32Q12	367	68	ACTG-367-Q32Q12-68	375	292	7	inter
>sp|P02545|LMNA	>sp|P20700|LMNB1	393	243	LMNA-393-LMNB1-243	664	586	7	inter
>sp|P36578|RL4	>sp|P30153|2AAA	360	140	RL4-360-2AAA-140	427	589	7	inter
>sp|P68371|TBB4B	>sp|P68371|TBB4B	258	386	TBB4B-258-TBB4B-386	445	445	7	intra
>sp|Q9Y3U8|RL36	>sp|Q9NR30|DDX21	62	665	RL36-62-DDX21-665	105	783	7	inter
>sp|P39019|RS19	>sp|P08670|VIME	35	44	RS19-35-VIME-44	145	466	7	inter
>sp|P40227|TCPZ	>sp|P40227|TCPZ	276	269	TCPZ-276-TCPZ-269	531	531	7	intra
>tr|E9PRY8|E9PRY8	>sp|Q9Y490|TLN1	591	323	E9PRY8-591-TLN1-323	697	2541	7	inter
>sp|Q01082|SPTB2	>sp|Q99880|H2B1L	1067	42	SPTB2-1067-H2B1L-42	2364	126	7	inter
>sp|P52272|HNRPM	>sp|P83731|RL24	415	154	HNRPM-415-RL24-154	730	157	7	inter
>sp|P63261|ACTG	>sp|P63261|ACTG	35	77	ACTG-35-ACTG-77	375	375	7	intra
>sp|O75367|H2AY	>sp|P78371|TCPB	246	368	H2AY-246-TCPB-368	372	535	7	inter
>sp|P62805|H4	>tr|A8MXP9|A8MXP9	88	263	H4-88-A8MXP9-263	103	895	7	inter
>sp|P68431|H31	>sp|P0C0S8|H2A1	135	109	H31-135-H2A1-109	136	130	7	inter
>sp|Q14315|FLNC	>sp|Q14697|GANAB	2236	442	FLNC-2236-GANAB-442	2725	944	7	inter
>sp|Q92522|H1X	>sp|P23381|SYWC	30	339	H1X-30-SYWC-339	213	471	7	inter
>sp|P62805|H4	>sp|P12004|PCNA	88	85	H4-88-PCNA-85	103	261	7	inter
>sp|Q15084|PDIA6	>sp|P08670|VIME	167	385	PDIA6-167-VIME-385	440	466	7	inter
>sp|P35579|MYH9	>sp|P35579|MYH9	1087	1087	MYH9-1087-MYH9-1087	1960	1960	7	intra
>sp|P12277|KCRB	>sp|P12277|KCRB	312	312	KCRB-312-KCRB-312	381	381	7	intra
>sp|P08670|VIME	>sp|P11940|PABP1	137	189	VIME-137-PABP1-189	466	636	7	inter
>sp|P14618|KPYM	>sp|P14618|KPYM	139	121	KPYM-139-KPYM-121	531	531	7	intra
>sp|P62917|RL8	>sp|P11021|BIP	232	302	RL8-232-BIP-302	257	654	7	inter
>sp|P21333|FLNA	>sp|P62753|RS6	982	39	FLNA-982-RS6-39	2647	249	7	inter
>sp|P62314|SMD1	>sp|Q9P0L0|VAPA	96	122	SMD1-96-VAPA-122	119	249	7	inter
>sp|Q09666|AHNK	>sp|P68104|EF1A1	4801	93	AHNK-4801-EF1A1-93	5890	462	7	inter
>sp|P63261|ACTG	>sp|Q07065|CKAP4	35	461	ACTG-35-CKAP4-461	375	602	7	inter
>sp|P46821|MAP1B	>sp|P26038|MOES	2289	247	MAP1B-2289-MOES-247	2468	577	7	inter
>sp|Q9Y4L1|HYOU1	>sp|P07437|TBB5	527	370	HYOU1-527-TBB5-370	999	444	7	inter
>sp|Q08945|SSRP1	>sp|Q13263|TIF1B	573	517	SSRP1-573-TIF1B-517	709	835	7	inter
>decoy_46	>sp|Q96PK6|RBM14	969	148	decoy_46-969-RBM14-148	456	669	7	decoy
>decoy_26	>sp|P04792|HSPB1	105	186	decoy_26-105-HSPB1-186	456	205	7	decoy
>sp|Q01518|CAP1	>sp|P09972|ALDOC	213	22	CAP1-213-ALDOC-22	475	364	7	inter
>sp|P48735|IDHP	>sp|P36578|RL4	188	23	IDHP-188-RL4-23	452	427	7	inter
>sp|P08670|VIME	>sp|P08670|VIME	119	119	VIME-119-VIME-119	466	466	7	intra
>sp|P06576|ATPB	>sp|P55786|PSA	14	43	ATPB-14-PSA-43	529	919	7	inter
>sp|O14880|MGST3	>sp|O75947|ATP5H	146	72	MGST3-146-ATP5H-72	152	161	7	inter
>sp|P17844|DDX5	>sp|P36578|RL4	30	423	DDX5-30-RL4-423	614	427	7	inter
>sp|Q9Y5B9|SP16H	>sp|P62805|H4	499	88	SP16H-499-H4-88	1047	103	7	inter
>sp|P35268|RL22	>sp|P08670|VIME	18	132	RL22-18-VIME-132	128	466	7	inter
>sp|P16949|STMN1	>sp|P16949|STMN1	22	23	STMN1-22-STMN1-23	149	149	7	intra
>sp|P55786|PSA	>sp|Q09666|AHNK	741	2379	PSA-741-AHNK-2379	919	5890	7	inter
>sp|Q09666|AHNK	>sp|P20340|RAB6A	4337	177	AHNK-4337-RAB6A-177	5890	208	7	inter
>sp|Q16352|AINX	>sp|Q96AG4|LRC59	35	224	AINX-35-LRC59-224	499	307	7	inter
>sp|P16615|AT2A2	>sp|P11142|HSP7C	134	544	AT2A2-134-HSP7C-544	1042	646	7	inter
>sp|Q16181|SEPT7	>sp|Q9NVA2|SEP11	340	319	SEPT7-340-SEP11-319	437	429	7	inter
>sp|P46821|MAP1B	>sp|Q02790|FKBP4	727	169	MAP1B-727-FKBP4-169	2468	459	7	inter
>sp|P68431|H31	>sp|P0C0S8|H2A1	53	111	H31-53-H2A1-111	136	130	7	inter
>sp|P33778|H2B1B	>sp|Q99880|H2B1L	40	52	H2B1B-40-H2B1L-52	126	126	7	inter
>sp|P35580|MYH10	>sp|P08670|VIME	48	446	MYH10-48-VIME-446	1976	466	7	inter
>sp|P04075|ALDOA	>decoy_35	22	17	ALDOA-22-decoy_35-17	364	181	7	decoy
>sp|P12236|ADT3	>sp|P61313|RL15	164	137	ADT3-164-RL15-137	298	204	7	inter
>decoy_9	>sp|O43852|CALU	516	182	decoy_9-516-CALU-182	456	315	7	decoy
>sp|P18085|ARF4	>sp|P16949|STMN1	147	69	ARF4-147-STMN1-69	180	149	7	inter
>sp|P35579|MYH9	>sp|P18669|PGAM1	965	99	MYH9-965-PGAM1-99	1960	254	7	inter
>sp|Q562R1|ACTBL	>sp|Q12906|ILF3	213	193	ACTBL-213-ILF3-193	376	894	7	inter
>sp|P10809|CH60	>sp|P09874|PARP1	478	609	CH60-478-PARP1-609	573	1014	7	inter
>sp|P08670|VIME	>sp|P08670|VIME	407	164	VIME-407-VIME-164	466	466	7	intra
>sp|P22314|UBA1	>sp|Q00688|FKBP3	132	104	UBA1-132-FKBP3-104	1058	224	7	inter
>tr|A8MXP9|A8MXP9	>sp|P0DMV8|HS71A	707	61	A8MXP9-707-HS71A-61	895	641	7	inter
>sp|Q13813|SPTN1	>sp|P10809|CH60	1991	230	SPTN1-1991-CH60-230	2472	573	7	inter
>sp|P37802|TAGL2	>sp|Q12904|AIMP1	12	71	TAGL2-12-AIMP1-71	199	312	7	inter
>decoy_8	>sp|Q15365|PCBP1	2	87	decoy_8-2-PCBP1-87	456	356	7	decoy
>sp|P10412|H14	>sp|Q00325|MPCP	147	195	H14-147-MPCP-195	219	362	7	inter
>sp|Q9Y4L1|HYOU1	>sp|P68371|TBB4B	527	370	HYOU1-527-TBB4B-370	999	445	7	inter
>sp|P46821|MAP1B	>sp|Q09666|AHNK	705	1612	MAP1B-705-AHNK-1612	2468	5890	7	inter
>sp|P62277|RS13	>sp|P15311|EZRI	98	51	RS13-98-EZRI-51	151	586	7	inter
>sp|P52272|HNRPM	>sp|P52272|HNRPM	722	722	HNRPM-722-HNRPM-722	730	730	7	intra
>sp|P21333|FLNA	>sp|P60660|MYL6	767	91	FLNA-767-MYL6-91	2647	151	7	inter
>sp|P34932|HSP74	>sp|P13667|PDIA4	324	219	HSP74-324-PDIA4-219	840	645	7	inter
>sp|P08670|VIME	>sp|Q02790|FKBP4	192	326	VIME-192-FKBP4-326	466	459	7	inter
>sp|Q9Y5B9|SP16H	>sp|P50991|TCPD	219	50	SP16H-219-TCPD-50	1047	539	7	inter
>sp|P60174|TPIS	>sp|Q9Y5B9|SP16H	39	223	TPIS-39-SP16H-223	286	1047	7	inter
>sp|Q09666|AHNK	>sp|P22314|UBA1	5440	665	AHNK-5440-UBA1-665	5890	1058	7	inter
>sp|P35579|MYH9	>sp|P08238|HS90B	400	634	MYH9-400-HS90B-634	1960	724	7	inter
>sp|P37802|TAGL2	>sp|P50914|RL14	12	152	TAGL2-12-RL14-152	199	215	7	inter
>sp|Q14697|GANAB	>sp|P39656|OST48	131	57	GANAB-131-OST48-57	944	456	7	inter
>decoy_47	>sp|Q92522|H1X	39	137	decoy_47-39-H1X-137	456	213	7	decoy
>sp|P68104|EF1A1	>sp|P08670|VIME	51	433	EF1A1-51-VIME-433	462	466	7	inter
>sp|Q00839|HNRPU	>sp|Q00839|HNRPU	27	34	HNRPU-27-HNRPU-34	825	825	7	intra
>sp|P00338|LDHA	>sp|O75947|ATP5H	313	53	LDHA-313-ATP5H-53	332	161	7	inter
>sp|P13639|EF2	>sp|Q00839|HNRPU	279	226	EF2-279-HNRPU-226	858	825	7	inter
>sp|Q92945|FUBP2	>sp|P42166|LAP2A	327	260	FUBP2-327-LAP2A-260	711	694	7	inter
>sp|P08621|RU17	>sp|P07195|LDHB	197	315	RU17-197-LDHB-315	437	334	7	inter
>decoy_8	>sp|P46783|RS10	2	61	decoy_8-2-RS10-61	456	165	7	decoy
>sp|P22087|FBRL	>sp|Q14247|SRC8	251	212	FBRL-251-SRC8-212	321	550	7	inter
>sp|P20700|LMNB1	>sp|P52907|CAZA1	152	99	LMNB1-152-CAZA1-99	586	286	7	inter
>sp|P46779|RL28	>sp|Q16643|DREB	94	233	RL28-94-DREB-233	137	649	7	inter
>sp|Q00610|CLH1	>sp|Q00610|CLH1	161	198	CLH1-161-CLH1-198	1675	1675	7	intra
>sp|P78371|TCPB	>sp|Q09666|AHNK	227	5454	TCPB-227-AHNK-5454	535	5890	7	inter
>tr|A0A3B3IUA2|A0A3B3IUA2	>sp|Q9HDC9|APMAP	30	188	A0A3B3IUA2-30-APMAP-188	272	416	7	inter
>sp|Q09666|AHNK	>sp|P55072|TERA	561	284	AHNK-561-TERA-284	5890	806	7	inter
>sp|Q9UI15|TAGL3	>sp|P35580|MYH10	73	138	TAGL3-73-MYH10-138	199	1976	7	inter
>sp|P42704|LPPRC	>sp|P46777|RL5	17	254	LPPRC-17-RL5-254	1394	297	7	inter
>sp|Q15942|ZYX	>sp|P37802|TAGL2	325	50	ZYX-325-TAGL2-50	572	199	7	inter
>sp|P49321|NASP	>sp|P08670|VIME	166	230	NASP-166-VIME-230	788	466	7	inter
>sp|Q92522|H1X	>sp|P39023|RL3	152	150	H1X-152-RL3-150	213	403	7	inter
>sp|Q13435|SF3B2	>sp|P07900|HS90A	558	352	SF3B2-558-HS90A-352	895	732	7	inter
>sp|Q92688|AN32B	>sp|P62701|RS4X	95	166	AN32B-95-RS4X-166	251	263	7	inter
>sp|Q14195|DPYL3	>tr|A0A1C7CYX9|A0A1C7CYX9	13	560	DPYL3-13-A0A1C7CYX9-560	570	677	7	inter
>decoy_45	>sp|Q13561|DCTN2	131	276	decoy_45-131-DCTN2-276	456	401	7	decoy
>decoy_9	>sp|P35579|MYH9	491	1064	decoy_9-491-MYH9-1064	456	1960	7	decoy
>sp|P04075|ALDOA	>sp|P09972|ALDOC	312	51	ALDOA-312-ALDOC-51	364	364	7	inter
>sp|P08670|VIME	>sp|P09104|ENOG	166	172	VIME-166-ENOG-172	466	434	7	inter
>sp|O76021|RL1D1	>sp|P60842|IF4A1	378	377	RL1D1-378-IF4A1-377	490	406	7	inter
>sp|P15880|RS2	>sp|Q00765|REEP5	207	182	RS2-207-REEP5-182	293	189	7	inter
>sp|P08708|RS17	>sp|Q16891|MIC60	27	363	RS17-27-MIC60-363	135	758	7	inter
>sp|P15559|NQO1	>sp|Q8NC51|PAIRB	28	289	NQO1-28-PAIRB-289	274	408	7	inter
>sp|P10412|H14	>sp|Q09666|AHNK	99	1202	H14-99-AHNK-1202	219	5890	7	inter
>decoy_9	>sp|P08670|VIME	233	230	decoy_9-233-VIME-230	456	466	7	decoy
>sp|Q9Y490|TLN1	>sp|P63261|ACTG	1518	323	TLN1-1518-ACTG-323	2541	375	7	inter
>sp|P07602|SAP	>sp|P08670|VIME	329	446	SAP-329-VIME-446	524	466	7	inter
>sp|P07355|ANXA2	>sp|O75874|IDHC	278	147	ANXA2-278-IDHC-147	339	414	7	inter
>sp|P51665|PSMD7	>decoy_48	308	102	PSMD7-308-decoy_48-102	324	181	7	decoy
>sp|P62805|H4	>sp|Q16181|SEPT7	88	395	H4-88-SEPT7-395	103	437	7	inter
>sp|P41091|IF2G	>sp|P49368|TCPG	283	39	IF2G-283-TCPG-39	472	545	7	inter
>sp|P47914|RL29	>sp|P14625|ENPL	38	446	RL29-38-ENPL-446	159	803	7	inter
>sp|Q96B54|ZN428	>sp|P58546|MTPN	146	77	ZN428-146-MTPN-77	188	118	7	inter
>sp|O75915|PRAF3	>sp|P63261|ACTG	154	320	PRAF3-154-ACTG-320	188	375	7	inter
>sp|P46821|MAP1B	>sp|P13639|EF2	1855	590	MAP1B-1855-EF2-590	2468	858	7	inter
>sp|P36957|ODO2	>sp|P33778|H2B1B	435	81	ODO2-435-H2B1B-81	453	126	7	inter
>sp|P68371|TBB4B	>sp|P08670|VIME	356	230	TBB4B-356-VIME-230	445	466	7	inter
>sp|P62861|RS30	>sp|P62861|RS30	57	47	RS30-57-RS30-47	59	59	7	intra
>sp|P48681|NEST	>sp|P68431|H31	23	80	NEST-23-H31-80	1621	136	7	inter
>sp|P50502|F10A1	>sp|Q14315|FLNC	158	104	F10A1-158-FLNC-104	369	2725	7	inter
>sp|P08670|VIME	>sp|P08670|VIME	69	407	VIME-69-VIME-407	466	466	7	intra
>sp|P08670|VIME	>sp|P67936|TPM4	191	49	VIME-191-TPM4-49	466	248	7	inter
>sp|P42704|LPPRC	>tr|A0A087WWU8|A0A087WWU8	52	61	LPPRC-52-A0A087WWU8-61	1394	227	7	inter
>sp|P23396|RS3	>sp|P46783|RS10	60	89	RS3-60-RS10-89	243	165	7	inter
>sp|P11940|PABP1	>sp|P11940|PABP1	330	100	PABP1-330-PABP1-100	636	636	7	intra
>sp|P83731|RL24	>sp|P62851|RS25	126	69	RL24-126-RS25-69	157	125	7	inter
>sp|P09622|DLDH	>sp|O75367|H2AY	279	108	DLDH-279-H2AY-108	509	372	7	inter
>sp|O43143|DHX15	>sp|Q1KMD3|HNRL2	667	328	DHX15-667-HNRL2-328	795	747	7	inter
>sp|P30040|ERP29	>sp|P30040|ERP29	259	143	ERP29-259-ERP29-143	261	261	7	intra
>sp|Q07955|SRSF1	>sp|P10809|CH60	37	302	SRSF1-37-CH60-302	248	573	7	inter
>sp|P83731|RL24	>sp|P83731|RL24	107	88	RL24-107-RL24-88	157	157	7	intra
>sp|Q5SSJ5|HP1B3	>tr|H7BYY1|H7BYY1	541	145	HP1B3-541-H7BYY1-145	553	248	7	inter
>sp|P62906|RL10A	>sp|P62906|RL10A	96	125	RL10A-96-RL10A-125	217	217	7	intra
>sp|Q99880|H2B1L	>sp|Q99880|H2B1L	39	67	H2B1L-39-H2B1L-67	126	126	7	intra
>sp|P35579|MYH9	>sp|P35579|MYH9	1524	1510	MYH9-1524-MYH9-1510	1960	1960	7	intra
>sp|Q92688|AN32B	>sp|P11413|G6PD	18	396	AN32B-18-G6PD-396	251	515	7	inter
>sp|Q9UQ80|PA2G4	>sp|P30101|PDIA3	68	70	PA2G4-68-PDIA3-70	394	505	7	inter
>sp|P84098|RL19	>sp|P31943|HNRH1	159	160	RL19-159-HNRH1-160	196	449	7	inter
>sp|Q00610|CLH1	>sp|P46783|RS10	93	25	CLH1-93-RS10-25	1675	165	7	inter
>sp|Q99497|PARK7	>sp|P46821|MAP1B	180	612	PARK7-180-MAP1B-612	189	2468	7	inter
>sp|P08670|VIME	>sp|Q969H8|MYDGF	372	118	VIME-372-MYDGF-118	466	173	7	inter
>sp|P31948|STIP1	>sp|P14625|ENPL	445	395	STIP1-445-ENPL-395	543	803	7	inter
>sp|P21980|TGM2	>sp|P53396|ACLY	685	54	TGM2-685-ACLY-54	687	1101	7	inter
>sp|Q92522|H1X	>sp|Q13435|SF3B2	193	503	H1X-193-SF3B2-503	213	895	7	inter
>sp|P47914|RL29	>sp|P68032|ACTC	120	76	RL29-120-ACTC-76	159	377	7	inter
>sp|P62805|H4	>sp|P36578|RL4	63	232	H4-63-RL4-232	103	427	7	inter
>sp|P07900|HS90A	>sp|P08670|VIME	571	294	HS90A-571-VIME-294	732	466	7	inter
>sp|P40925|MDHC	>sp|P18206|VINC	176	555	MDHC-176-VINC-555	334	1134	7	inter
>sp|P0DMV8|HS71A	>sp|P48047|ATPO	566	195	HS71A-566-ATPO-195	641	213	7	inter
>sp|P48681|NEST	>sp|P35579|MYH9	1479	73	NEST-1479-MYH9-73	1621	1960	7	inter
>sp|P00558|PGK1	>sp|P00558|PGK1	21	12	PGK1-21-PGK1-12	417	417	7	intra
>sp|P68104|EF1A1	>sp|P68104|EF1A1	380	93	EF1A1-380-EF1A1-93	462	462	7	intra
>sp|P19338|NUCL	>sp|Q09666|AHNK	130	619	NUCL-130-AHNK-619	710	5890	7	inter
>sp|P60174|TPIS	>sp|P52272|HNRPM	39	377	TPIS-39-HNRPM-377	286	730	7	inter
>sp|P37802|TAGL2	>decoy_4	85	90	TAGL2-85-decoy_4-90	199	181	7	decoy
>sp|Q9Y490|TLN1	>sp|P62805|H4	2516	87	TLN1-2516-H4-87	2541	103	7	inter
>sp|Q9NQC3|RTN4	>sp|P11021|BIP	396	86	RTN4-396-BIP-86	1192	654	7	inter
>sp|P16401|H15	>sp|Q16543|CDC37	32	89	H15-32-CDC37-89	226	378	7	inter
>sp|P68371|TBB4B	>sp|P07437|TBB5	159	55	TBB4B-159-TBB5-55	445	444	7	inter
>sp|P60842|IF4A1	>sp|P60842|IF4A1	366	243	IF4A1-366-IF4A1-243	406	406	7	intra
>sp|P25398|RS12	>sp|O75369|FLNB	100	1142	RS12-100-FLNB-1142	132	2602	7	inter
>sp|O75947|ATP5H	>sp|P48681|NEST	69	815	ATP5H-69-NEST-815	161	1621	7	inter
>sp|P10809|CH60	>sp|Q99623|PHB2	488	209	CH60-488-PHB2-209	573	299	7	inter
>sp|P11387|TOP1	>sp|P00558|PGK1	215	287	TOP1-215-PGK1-287	765	417	7	inter
>sp|P16949|STMN1	>sp|Q92841|DDX17	76	128	STMN1-76-DDX17-128	149	729	7	inter
>sp|Q96A72|MGN2	>sp|P08670|VIME	112	433	MGN2-112-VIME-433	148	466	7	inter
>sp|P62424|RL7A	>sp|P17844|DDX5	17	34	RL7A-17-DDX5-34	266	614	7	inter
>sp|P78371|TCPB	>sp|P11021|BIP	437	132	TCPB-437-BIP-132	535	654	7	inter
>sp|P62280|RS11	>sp|P10412|H14	26	74	RS11-26-H14-74	158	219	7	inter
>sp|P08670|VIME	>sp|P45880|VDAC2	446	115	VIME-446-VDAC2-115	466	294	7	inter
>sp|P68104|EF1A1	>sp|P16949|STMN1	66	70	EF1A1-66-STMN1-70	462	149	7	inter
>sp|P20700|LMNB1	>sp|P14618|KPYM	6	287	LMNB1-6-KPYM-287	586	531	7	inter
>sp|Q14847|LASP1	>sp|P08670|VIME	198	457	LASP1-198-VIME-457	261	466	7	inter
>sp|P08238|HS90B	>sp|P08238|HS90B	555	499	HS90B-555-HS90B-499	724	724	7	intra
>sp|P13010|XRCC5	>sp|Q15717|ELAV1	486	199	XRCC5-486-ELAV1-199	732	326	7	inter
>sp|Q16643|DREB	>sp|Q09666|AHNK	137	5290	DREB-137-AHNK-5290	649	5890	7	inter
>sp|P08670|VIME	>sp|Q9Y237|PIN4	372	67	VIME-372-PIN4-67	466	131	7	inter
>sp|P29401|TKT	>sp|P29401|TKT	622	573	TKT-622-TKT-573	623	623	7	intra
>sp|P30041|PRDX6	>sp|P08758|ANXA5	179	37	PRDX6-179-ANXA5-37	224	320	7	inter
>sp|P63261|ACTG	>sp|P04075|ALDOA	35	122	ACTG-35-ALDOA-122	375	364	7	inter
>tr|Q32Q12|Q32Q12	>sp|P43490|NAMPT	185	84	Q32Q12-185-NAMPT-84	292	491	7	inter
>sp|Q8NC51|PAIRB	>sp|P08238|HS90B	47	634	PAIRB-47-HS90B-634	408	724	7	inter
>sp|P12236|ADT3	>sp|P62424|RL7A	49	82	ADT3-49-RL7A-82	298	266	7	inter
>sp|P55072|TERA	>sp|P55072|TERA	284	284	TERA-284-TERA-284	806	806	7	intra
>sp|P39023|RL3	>sp|P39023|RL3	361	354	RL3-361-RL3-354	403	403	7	intra
>sp|Q99714|HCD2	>sp|P13639|EF2	256	42	HCD2-256-EF2-42	261	858	7	inter
>sp|O60506|HNRPQ	>tr|A0A087WWU8|A0A087WWU8	520	108	HNRPQ-520-A0A087WWU8-108	623	227	7	inter
>sp|P15559|NQO1	>sp|Q16543|CDC37	28	40	NQO1-28-CDC37-40	274	378	7	inter
>sp|P35579|MYH9	>sp|P35579|MYH9	1785	1798	MYH9-1785-MYH9-1798	1960	1960	7	intra
>sp|P16403|H12	>sp|P16401|H15	210	62	H12-210-H15-62	213	226	7	inter
>sp|P16949|STMN1	>sp|Q99880|H2B1L	36	103	STMN1-36-H2B1L-103	149	126	7	inter
>sp|P18206|VINC	>sp|P09493|TPM1	440	69	VINC-440-TPM1-69	1134	284	7	inter
>sp|P62701|RS4X	>sp|P27348|1433T	118	65	RS4X-118-1433T-65	263	245	7	inter
>tr|D6R9P3|D6R9P3	>sp|P29762|RABP1	140	27	D6R9P3-140-RABP1-27	280	137	7	inter
>sp|P60981|DEST	>sp|P42704|LPPRC	40	743	DEST-40-LPPRC-743	165	1394	7	inter
>decoy_15	>sp|P09493|TPM1	76	69	decoy_15-76-TPM1-69	456	284	7	decoy
>sp|P67936|TPM4	>tr|A0A087WWU8|A0A087WWU8	110	120	TPM4-110-A0A087WWU8-120	248	227	7	inter
>sp|Q01082|SPTB2	>sp|Q13813|SPTN1	1001	1580	SPTB2-1001-SPTN1-1580	2364	2472	7	inter
>sp|Q5SSJ5|HP1B3	>sp|P14618|KPYM	389	376	HP1B3-389-KPYM-376	553	531	7	inter
>sp|Q13435|SF3B2	>sp|P20042|IF2B	417	195	SF3B2-417-IF2B-195	895	333	7	inter
>sp|P25786|PSA1	>sp|Q02952|AKA12	251	1366	PSA1-251-AKA12-1366	263	1782	7	inter
>sp|P13667|PDIA4	>sp|P17301|ITA2	590	814	PDIA4-590-ITA2-814	645	1181	7	inter
>sp|Q9Y230|RUVB2	>sp|Q9Y230|RUVB2	424	423	RUVB2-424-RUVB2-423	463	463	7	intra
>sp|O75083|WDR1	>sp|Q16352|AINX	24	285	WDR1-24-AINX-285	606	499	7	inter
>sp|Q92769|HDAC2	>sp|P60660|MYL6	463	90	HDAC2-463-MYL6-90	488	151	7	inter
>sp|Q9Y265|RUVB1	>sp|Q9Y265|RUVB1	123	390	RUVB1-123-RUVB1-390	456	456	7	intra
>sp|Q15121|PEA15	>sp|P37837|TALDO	106	80	PEA15-106-TALDO-80	130	337	7	inter
>sp|P31948|STIP1	>sp|P52272|HNRPM	106	437	STIP1-106-HNRPM-437	543	730	7	inter
>sp|P18077|RL35A	>sp|P18077|RL35A	92	73	RL35A-92-RL35A-73	110	110	7	intra
>sp|P08670|VIME	>sp|P08670|VIME	10	119	VIME-10-VIME-119	466	466	7	intra
>sp|Q9Y3U8|RL36	>sp|P10412|H14	22	130	RL36-22-H14-130	105	219	7	inter
>sp|P14927|QCR7	>sp|Q9H0U4|RAB1B	76	91	QCR7-76-RAB1B-91	111	201	7	inter
>sp|Q9BPU6|DPYL5	>sp|P18754|RCC1	121	354	DPYL5-121-RCC1-354	564	421	7	inter
>sp|P08238|HS90B	>sp|P31948|STIP1	499	320	HS90B-499-STIP1-320	724	543	7	inter
>tr|E7EX44|E7EX44	>sp|P08758|ANXA5	514	37	E7EX44-514-ANXA5-37	557	320	7	inter
>sp|O43390|HNRPR	>sp|O75369|FLNB	537	1579	HNRPR-537-FLNB-1579	633	2602	7	inter
>sp|Q99832|TCPH	>sp|P48643|TCPE	43	531	TCPH-43-TCPE-531	543	541	7	inter
>sp|P62805|H4	>decoy_17	75	81	H4-75-decoy_17-81	103	181	7	decoy
>sp|P60842|IF4A1	>sp|Q13243|SRSF5	376	152	IF4A1-376-SRSF5-152	406	272	7	inter
>sp|P55072|TERA	>decoy_17	283	82	TERA-283-decoy_17-82	806	181	7	decoy
>sp|P42166|LAP2A	>sp|Q9Y3I0|RTCB	92	447	LAP2A-92-RTCB-447	694	505	7	inter
>sp|P13797|PLST	>sp|Q01130|SRSF2	18	206	PLST-18-SRSF2-206	630	221	7	inter
>sp|Q92945|FUBP2	>sp|P13667|PDIA4	327	175	FUBP2-327-PDIA4-175	711	645	7	inter
>sp|P62195|PRS8	>sp|P62195|PRS8	90	228	PRS8-90-PRS8-228	406	406	7	intra
>sp|Q9BS26|ERP44	>sp|Q99623|PHB2	136	209	ERP44-136-PHB2-209	406	299	7	inter
>sp|Q01130|SRSF2	>sp|P62805|H4	206	71	SRSF2-206-H4-71	221	103	7	inter
>sp|Q96K17|BT3L4	>sp|P13639|EF2	5	590	BT3L4-5-EF2-590	158	858	7	inter
>sp|Q02790|FKBP4	>sp|Q02790|FKBP4	406	414	FKBP4-406-FKBP4-414	459	459	7	intra
>sp|P14618|KPYM	>sp|P14618|KPYM	139	376	KPYM-139-KPYM-376	531	531	7	intra
>decoy_28	>sp|P78371|TCPB	186	146	decoy_28-186-TCPB-146	456	535	7	decoy
>sp|Q99880|H2B1L	>sp|Q16658|FSCN1	28	234	H2B1L-28-FSCN1-234	126	493	7	inter
>sp|P30101|PDIA3	>sp|P60174|TPIS	429	180	PDIA3-429-TPIS-180	505	286	7	inter
>sp|Q02952|AKA12	>sp|Q02952|AKA12	610	610	AKA12-610-AKA12-610	1782	1782	7	intra
>sp|P63220|RS21	>sp|P18077|RL35A	69	8	RS21-69-RL35A-8	83	110	7	inter
>sp|Q15084|PDIA6	>sp|P07355|ANXA2	145	164	PDIA6-145-ANXA2-164	440	339	7	inter
>sp|P78371|TCPB	>sp|Q9UJZ1|STML2	228	229	TCPB-228-STML2-229	535	356	7	inter
>sp|P59998|ARPC4	>sp|Q99880|H2B1L	7	81	ARPC4-7-H2B1L-81	168	126	7	inter
>sp|Q96PK6|RBM14	>sp|P08670|VIME	209	191	RBM14-209-VIME-191	669	466	7	inter
>sp|Q06830|PRDX1	>sp|Q06830|PRDX1	195	180	PRDX1-195-PRDX1-180	199	199	7	intra
>sp|P43490|NAMPT	>sp|P00505|AATM	123	332	NAMPT-123-AATM-332	491	430	7	inter
>sp|P60842|IF4A1	>sp|P60842|IF4A1	172	152	IF4A1-172-IF4A1-152	406	406	7	intra
>sp|P08238|HS90B	>sp|P62979|RS27A	432	42	HS90B-432-RS27A-42	724	156	7	inter
>sp|Q14315|FLNC	>sp|P08238|HS90B	1070	634	FLNC-1070-HS90B-634	2725	724	7	inter
>sp|P30626|SORCN	>sp|Q12906|ILF3	142	193	SORCN-142-ILF3-193	198	894	7	inter
>sp|P18206|VINC	>sp|P18206|VINC	1027	999	VINC-1027-VINC-999	1134	1134	7	intra
>sp|P09211|GSTP1	>sp|Q92598|HS105	187	735	GSTP1-187-HS105-735	210	858	7	inter
>sp|P45880|VDAC2	>sp|P06748|NPM	127	287	VDAC2-127-NPM-287	294	294	7	inter
>tr|E9PRY8|E9PRY8	>tr|E9PRY8|E9PRY8	557	557	E9PRY8-557-E9PRY8-557	697	697	7	intra
>sp|P10412|H14	>sp|P19338|NUCL	104	394	H14-104-NUCL-394	219	710	7	inter
>sp|P63261|ACTG	>sp|Q86V81|THOC4	320	73	ACTG-320-THOC4-73	375	257	7	inter
>sp|P09493|TPM1	>sp|P08670|VIME	44	182	TPM1-44-VIME-182	284	466	7	inter
>sp|P41250|GARS	>sp|Q13263|TIF1B	483	268	GARS-483-TIF1B-268	739	835	7	inter
>sp|P46821|MAP1B	>sp|P14618|KPYM	705	216	MAP1B-705-KPYM-216	2468	531	7	inter
>sp|P48681|NEST	>sp|P49368|TCPG	1479	39	NEST-1479-TCPG-39	1621	545	7	inter
>tr|Q5JXI8|Q5JXI8	>sp|P43487|RANG	140	174	Q5JXI8-140-RANG-174	257	201	7	inter
>sp|P27695|APEX1	>sp|P27695|APEX1	192	192	APEX1-192-APEX1-192	318	318	7	intra
>sp|P21980|TGM2	>tr|A0A087WWU8|A0A087WWU8	685	199	TGM2-685-A0A087WWU8-199	687	227	7	inter
>sp|P19367|HXK1	>sp|P62191|PRS4	906	80	HXK1-906-PRS4-80	917	440	7	inter
>sp|P33778|H2B1B	>sp|Q96C19|EFHD2	81	132	H2B1B-81-EFHD2-132	126	240	7	inter
>sp|P62805|H4	>sp|Q13838|DX39B	88	392	H4-88-DX39B-392	103	428	7	inter
>sp|P61353|RL27	>sp|P34932|HSP74	129	192	RL27-129-HSP74-192	136	840	7	inter
>sp|P30101|PDIA3	>sp|P04843|RPN1	126	276	PDIA3-126-RPN1-276	505	607	7	inter
>sp|P00387|NB5R3	>sp|P00387|NB5R3	238	222	NB5R3-238-NB5R3-222	301	301	7	intra
>sp|O43852|CALU	>sp|P05023|AT1A1	170	33	CALU-170-AT1A1-33	315	1023	7	inter
>sp|P12268|IMDH2	>sp|P62258|1433E	318	77	IMDH2-318-1433E-77	514	255	7	inter
>sp|P61247|RS3A	>tr|A0A087WWU8|A0A087WWU8	12	122	RS3A-12-A0A087WWU8-122	264	227	7	inter
>sp|P14174|MIF	>sp|Q92945|FUBP2	74	469	MIF-74-FUBP2-469	115	711	7	inter
>sp|P35579|MYH9	>sp|P35579|MYH9	206	195	MYH9-206-MYH9-195	1960	1960	7	intra
>sp|P12956|XRCC6	>sp|P12956|XRCC6	549	535	XRCC6-549-XRCC6-535	609	609	7	intra
>sp|P59998|ARPC4	>sp|P33778|H2B1B	7	81	ARPC4-7-H2B1B-81	168	126	7	inter
>sp|Q5SSJ5|HP1B3	>tr|A0A087WWU8|A0A087WWU8	541	63	HP1B3-541-A0A087WWU8-63	553	227	7	inter
>sp|Q7KZF4|SND1	>sp|P08708|RS17	854	27	SND1-854-RS17-27	910	135	7	inter
>sp|P08670|VIME	>sp|O43390|HNRPR	372	278	VIME-372-HNRPR-278	466	633	7	inter
>sp|P11142|HSP7C	>sp|P13667|PDIA4	255	155	HSP7C-255-PDIA4-155	646	645	7	inter
>sp|P22314|UBA1	>sp|P13639|EF2	533	279	UBA1-533-EF2-279	1058	858	7	inter
>sp|P22314|UBA1	>sp|P46821|MAP1B	295	526	UBA1-295-MAP1B-526	1058	2468	7	inter
>sp|Q71U36|TBA1A	>sp|P19367|HXK1	102	861	TBA1A-102-HXK1-861	451	917	7	inter
>sp|P62750|RL23A	>sp|P62750|RL23A	120	120	RL23A-120-RL23A-120	156	156	7	intra
>sp|Q9NZZ3|CHMP5	>sp|P63261|ACTG	57	323	CHMP5-57-ACTG-323	219	375	7	inter
>sp|Q13442|HAP28	>decoy_9	101	516	HAP28-101-decoy_9-516	181	181	7	decoy
>sp|P11142|HSP7C	>sp|P05388|RLA0	338	121	HSP7C-338-RLA0-121	646	317	7	inter
>sp|Q3ZCM7|TBB8	>sp|P23528|COF1	169	161	TBB8-169-COF1-161	444	166	7	inter
>decoy_47	>sp|P11021|BIP	166	86	decoy_47-166-BIP-86	456	654	7	decoy
>sp|P48681|NEST	>sp|P05141|ADT2	187	147	NEST-187-ADT2-147	1621	298	7	inter
>sp|P60842|IF4A1	>sp|Q13243|SRSF5	377	152	IF4A1-377-SRSF5-152	406	272	7	inter
>sp|P62829|RL23	>sp|P62829|RL23	10	42	RL23-10-RL23-42	140	140	7	intra
>tr|Q5JXI8|Q5JXI8	>sp|Q92598|HS105	140	192	Q5JXI8-140-HS105-192	257	858	7	inter
>sp|P23396|RS3	>sp|Q09666|AHNK	60	5826	RS3-60-AHNK-5826	243	5890	7	inter
>sp|P31948|STIP1	>sp|P11142|HSP7C	84	61	STIP1-84-HSP7C-61	543	646	7	inter
>sp|P62314|SMD1	>sp|P25705|ATPA	99	315	SMD1-99-ATPA-315	119	553	7	inter
>sp|P35998|PRS7	>sp|Q13442|HAP28	106	103	PRS7-106-HAP28-103	433	181	7	inter
>sp|Q12904|AIMP1	>sp|Q02952|AKA12	117	593	AIMP1-117-AKA12-593	312	1782	7	inter
>sp|P18206|VINC	>sp|P13797|PLST	644	466	VINC-644-PLST-466	1134	630	7	inter
>sp|P37802|TAGL2	>decoy_48	12	102	TAGL2-12-decoy_48-102	199	181	7	decoy
>sp|P63244|RACK1	>sp|Q99623|PHB2	125	209	RACK1-125-PHB2-209	317	299	7	inter
>tr|A8MXP9|A8MXP9	>sp|P12956|XRCC6	614	333	A8MXP9-614-XRCC6-333	895	609	7	inter
>sp|P26641|EF1G	>sp|P37802|TAGL2	232	131	EF1G-232-TAGL2-131	437	199	7	inter
>sp|P38646|GRP75	>sp|P38646|GRP75	297	297	GRP75-297-GRP75-297	679	679	7	intra
>sp|Q08211|DHX9	>sp|Q08211|DHX9	859	24	DHX9-859-DHX9-24	1270	1270	7	intra
>sp|O14979|HNRDL	>sp|Q13177|PAK2	73	284	HNRDL-73-PAK2-284	420	524	7	inter
>sp|P27695|APEX1	>sp|P20674|COX5A	59	34	APEX1-59-COX5A-34	318	150	7	inter
>sp|P14618|KPYM	>sp|P14618|KPYM	268	268	KPYM-268-KPYM-268	531	531	7	intra
>sp|Q9Y490|TLN1	>sp|Q16891|MIC60	2516	557	TLN1-2516-MIC60-557	2541	758	7	inter
>sp|P49327|FAS	>sp|O75369|FLNB	1588	1227	FAS-1588-FLNB-1227	2511	2602	7	inter
>sp|Q15637|SF01	>sp|P10412|H14	251	104	SF01-251-H14-104	639	219	7	inter
>sp|P09874|PARP1	>sp|P06748|NPM	335	36	PARP1-335-NPM-36	1014	294	7	inter
>sp|Q14444|CAPR1	>sp|P63261|ACTG	165	323	CAPR1-165-ACTG-323	709	375	7	inter
>sp|Q08211|DHX9	>sp|Q99733|NP1L4	815	140	DHX9-815-NP1L4-140	1270	375	7	inter
>sp|P61247|RS3A	>sp|P10809|CH60	247	69	RS3A-247-CH60-69	264	573	7	inter
>sp|P62805|H4	>sp|P38646|GRP75	63	463	H4-63-GRP75-463	103	679	7	inter
>sp|P62805|H4	>sp|Q01082|SPTB2	75	931	H4-75-SPTB2-931	103	2364	7	inter
>sp|Q15084|PDIA6	>sp|Q15084|PDIA6	327	204	PDIA6-327-PDIA6-204	440	440	7	intra
>sp|P26583|HMGB2	>sp|Q14103|HNRPD	63	147	HMGB2-63-HNRPD-147	209	355	7	inter
>sp|P26038|MOES	>sp|P13489|RINI	531	296	MOES-531-RINI-296	577	461	7	inter
>sp|P08621|RU17	>sp|P17677|NEUM	197	44	RU17-197-NEUM-44	437	238	7	inter
>sp|P00338|LDHA	>sp|P00338|LDHA	268	15	LDHA-268-LDHA-15	332	332	7	intra
>sp|P08670|VIME	>sp|P08670|VIME	317	303	VIME-317-VIME-303	466	466	7	intra
>sp|P62805|H4	>tr|G3V4W0|G3V4W0	88	37	H4-88-G3V4W0-37	103	262	7	inter
>sp|Q08945|SSRP1	>sp|Q16891|MIC60	646	557	SSRP1-646-MIC60-557	709	758	7	inter
>sp|Q06323|PSME1	>sp|P08133|ANXA6	75	48	PSME1-75-ANXA6-48	249	673	7	inter
>decoy_40	>sp|Q01082|SPTB2	26	55	decoy_40-26-SPTB2-55	456	2364	7	decoy
>sp|Q14315|FLNC	>sp|O75369|FLNB	275	1227	FLNC-275-FLNB-1227	2725	2602	7	inter
>sp|P10809|CH60	>sp|Q06323|PSME1	298	53	CH60-298-PSME1-53	573	249	7	inter
>sp|P33778|H2B1B	>sp|Q15366|PCBP2	81	317	H2B1B-81-PCBP2-317	126	365	7	inter
>sp|P68104|EF1A1	>sp|P26373|RL13	49	138	EF1A1-49-RL13-138	462	211	7	inter
>sp|P00505|AATM	>sp|P16949|STMN1	144	118	AATM-144-STMN1-118	430	149	7	inter
>sp|P09429|HMGB1	>sp|Q9P258|RCC2	121	432	HMGB1-121-RCC2-432	215	522	7	inter
>sp|P35579|MYH9	>sp|P35579|MYH9	759	350	MYH9-759-MYH9-350	1960	1960	7	intra
>sp|Q9UJU6|DBNL	>sp|Q9UJU6|DBNL	295	295	DBNL-295-DBNL-295	430	430	7	intra
>sp|O00151|PDLI1	>sp|P22234|PUR6	208	119	PDLI1-208-PUR6-119	329	425	7	inter
>sp|P62805|H4	>sp|Q14315|FLNC	75	985	H4-75-FLNC-985	103	2725	7	inter
>sp|Q86V81|THOC4	>sp|Q86V81|THOC4	161	151	THOC4-161-THOC4-151	257	257	7	intra
>sp|P12081|SYHC	>sp|P12081|SYHC	402	402	SYHC-402-SYHC-402	509	509	7	intra
>sp|P06576|ATPB	>sp|Q00325|MPCP	208	195	ATPB-208-MPCP-195	529	362	7	inter
>sp|Q16543|CDC37	>sp|P10412|H14	89	99	CDC37-89-H14-99	378	219	7	inter
>sp|P50990|TCPQ	>decoy_9	332	583	TCPQ-332-decoy_9-583	548	181	7	decoy
>sp|P62805|H4	>sp|P62917|RL8	75	54	H4-75-RL8-54	103	257	7	inter
>sp|P31948|STIP1	>sp|P14618|KPYM	6	376	STIP1-6-KPYM-376	543	531	7	inter
>sp|P55084|ECHB	>sp|Q12905|ILF2	39	53	ECHB-39-ILF2-53	474	390	7	inter
>sp|P11940|PABP1	>sp|P11940|PABP1	284	365	PABP1-284-PABP1-365	636	636	7	intra
>sp|Q7KZF4|SND1	>sp|Q7KZF4|SND1	863	863	SND1-863-SND1-863	910	910	7	intra
>decoy_24	>decoy_24	457	457	decoy_24-457-decoy_24-457	456	181	7	decoy
>sp|O43670|ZN207	>sp|P18669|PGAM1	99	99	ZN207-99-PGAM1-99	478	254	7	inter
>sp|P63218|GBG5	>sp|Q00839|HNRPU	23	260	GBG5-23-HNRPU-260	68	825	7	inter
>sp|O43776|SYNC	>sp|P08670|VIME	88	433	SYNC-88-VIME-433	548	466	7	inter
>sp|Q07666|KHDR1	>sp|P08670|VIME	314	166	KHDR1-314-VIME-166	443	466	7	inter
>sp|Q5SSJ5|HP1B3	>tr|A0A087WWU8|A0A087WWU8	541	23	HP1B3-541-A0A087WWU8-23	553	227	7	inter
>sp|P37802|TAGL2	>sp|P16949|STMN1	12	7	TAGL2-12-STMN1-7	199	149	7	inter
>sp|P99999|CYC	>sp|P00367|DHE3	49	411	CYC-49-DHE3-411	105	558	7	inter
>sp|P23396|RS3	>sp|Q06830|PRDX1	60	147	RS3-60-PRDX1-147	243	199	7	inter
>sp|P04406|G3P	>sp|P53004|BIEA	193	269	G3P-193-BIEA-269	335	296	7	inter
>sp|P62805|H4	>sp|P35579|MYH9	88	772	H4-88-MYH9-772	103	1960	7	inter
>sp|O60506|HNRPQ	>sp|P09493|TPM1	119	144	HNRPQ-119-TPM1-144	623	284	7	inter
>sp|P62750|RL23A	>sp|Q13813|SPTN1	48	853	RL23A-48-SPTN1-853	156	2472	7	inter
>sp|Q01082|SPTB2	>tr|G5E9Q6|G5E9Q6	422	123	SPTB2-422-G5E9Q6-123	2364	188	7	inter
>sp|Q96HC4|PDLI5	>sp|P60660|MYL6	491	21	PDLI5-491-MYL6-21	596	151	7	inter
>sp|Q8NC51|PAIRB	>sp|P26373|RL13	325	82	PAIRB-325-RL13-82	408	211	7	inter
>sp|P18124|RL7	>sp|P61247|RS3A	218	192	RL7-218-RS3A-192	248	264	7	inter
>sp|P60953|CDC42	>sp|P60953|CDC42	148	176	CDC42-148-CDC42-176	191	191	7	intra
>sp|P62805|H4	>sp|Q14247|SRC8	75	354	H4-75-SRC8-354	103	550	7	inter
>sp|Q15008|PSMD6	>sp|P11142|HSP7C	98	61	PSMD6-98-HSP7C-61	389	646	7	inter
>sp|P07237|PDIA1	>sp|P59998|ARPC4	65	52	PDIA1-65-ARPC4-52	508	168	7	inter
>sp|P23246|SFPQ	>sp|Q15233|NONO	335	184	SFPQ-335-NONO-184	707	471	7	inter
>sp|O75367|H2AY	>sp|Q15843|NEDD8	246	20	H2AY-246-NEDD8-20	372	81	7	inter
>sp|P41091|IF2G	>sp|Q16891|MIC60	386	324	IF2G-386-MIC60-324	472	758	7	inter
>sp|O76021|RL1D1	>sp|Q01082|SPTB2	414	2265	RL1D1-414-SPTB2-2265	490	2364	7	inter
>sp|P63261|ACTG	>sp|Q9P2X0|DPM3	332	81	ACTG-332-DPM3-81	375	92	7	inter
>sp|P46821|MAP1B	>sp|P30040|ERP29	2289	229	MAP1B-2289-ERP29-229	2468	261	7	inter
>sp|P13667|PDIA4	>decoy_18	115	86	PDIA4-115-decoy_18-86	645	181	7	decoy
>sp|Q13813|SPTN1	>sp|Q13813|SPTN1	481	524	SPTN1-481-SPTN1-524	2472	2472	7	intra
>sp|Q09666|AHNK	>sp|P51858|HDGF	297	190	AHNK-297-HDGF-190	5890	240	7	inter
>sp|P07858|CATB	>sp|P09874|PARP1	84	427	CATB-84-PARP1-427	339	1014	7	inter
>sp|O43242|PSMD3	>sp|O43242|PSMD3	97	86	PSMD3-97-PSMD3-86	534	534	7	intra
>sp|P00390|GSHR	>sp|P61978|HNRPK	105	29	GSHR-105-HNRPK-29	522	463	7	inter
>sp|P62906|RL10A	>sp|Q16543|CDC37	86	359	RL10A-86-CDC37-359	217	378	7	inter
>sp|O75369|FLNB	>sp|P35579|MYH9	1432	1798	FLNB-1432-MYH9-1798	2602	1960	7	inter
>sp|P04406|G3P	>sp|P63104|1433Z	193	71	G3P-193-1433Z-71	335	245	7	inter
>sp|O75369|FLNB	>sp|P62805|H4	1432	88	FLNB-1432-H4-88	2602	103	7	inter
>sp|P0C0S8|H2A1	>sp|P33778|H2B1B	34	40	H2A1-34-H2B1B-40	130	126	7	inter
>sp|Q09666|AHNK	>sp|P61978|HNRPK	4922	429	AHNK-4922-HNRPK-429	5890	463	7	inter
>sp|P16152|CBR1	>sp|P07305|H10	217	67	CBR1-217-H10-67	277	194	7	inter
>sp|Q9H299|SH3L3	>sp|P11021|BIP	56	86	SH3L3-56-BIP-86	93	654	7	inter
>sp|P62263|RS14	>sp|P52209|6PGD	122	59	RS14-122-6PGD-59	151	483	7	inter
>sp|Q14974|IMB1	>sp|Q14974|IMB1	69	69	IMB1-69-IMB1-69	876	876	7	intra
>sp|P68431|H31	>sp|Q8IUE6|H2A2B	135	105	H31-135-H2A2B-105	136	130	7	inter
>sp|P04843|RPN1	>sp|P53396|ACLY	470	843	RPN1-470-ACLY-843	607	1101	7	inter
>decoy_43	>sp|P60842|IF4A1	73	247	decoy_43-73-IF4A1-247	456	406	7	decoy
>sp|P49006|MRP	>sp|Q09666|AHNK	83	2501	MRP-83-AHNK-2501	195	5890	7	inter
>sp|O60506|HNRPQ	>sp|P18077|RL35A	561	30	HNRPQ-561-RL35A-30	623	110	7	inter
>sp|P20962|PTMS	>sp|P11142|HSP7C	33	164	PTMS-33-HSP7C-164	102	646	7	inter
>sp|P41091|IF2G	>sp|Q9Y490|TLN1	283	835	IF2G-283-TLN1-835	472	2541	7	inter
>sp|P43487|RANG	>sp|P43487|RANG	91	76	RANG-91-RANG-76	201	201	7	intra
>sp|P16615|AT2A2	>sp|P08670|VIME	486	289	AT2A2-486-VIME-289	1042	466	7	inter
>sp|P62805|H4	>sp|Q9Y5B9|SP16H	75	224	H4-75-SP16H-224	103	1047	7	inter
>sp|P27824|CALX	>sp|P80723|BASP1	117	62	CALX-117-BASP1-62	592	227	7	inter
>sp|P50454|SERPH	>sp|P62805|H4	339	75	SERPH-339-H4-75	418	103	7	inter
>sp|Q9Y490|TLN1	>sp|P07237|PDIA1	1785	240	TLN1-1785-PDIA1-240	2541	508	7	inter
>sp|P35232|PHB	>sp|Q13148|TADBP	204	185	PHB-204-TADBP-185	272	414	7	inter
>sp|P55769|NH2L1	>sp|P11940|PABP1	90	183	NH2L1-90-PABP1-183	128	636	7	inter
>sp|P26599|PTBP1	>sp|P40926|MDHM	131	61	PTBP1-131-MDHM-61	531	338	7	inter
>sp|O00151|PDLI1	>decoy_47	252	50	PDLI1-252-decoy_47-50	329	181	7	decoy
>sp|Q99714|HCD2	>sp|P83731|RL24	256	128	HCD2-256-RL24-128	261	157	7	inter
>sp|P19338|NUCL	>sp|Q09666|AHNK	7	4568	NUCL-7-AHNK-4568	710	5890	7	inter
>sp|P26038|MOES	>sp|P06733|ENOA	59	44	MOES-59-ENOA-44	577	434	7	inter
>sp|P20700|LMNB1	>sp|P20700|LMNB1	403	403	LMNB1-403-LMNB1-403	586	586	7	intra
>sp|Q7KZF4|SND1	>sp|Q71U36|TBA1A	863	383	SND1-863-TBA1A-383	910	451	7	inter
>sp|P61978|HNRPK	>sp|P61978|HNRPK	197	175	HNRPK-197-HNRPK-175	463	463	7	intra
>sp|Q14315|FLNC	>sp|P60660|MYL6	1468	48	FLNC-1468-MYL6-48	2725	151	7	inter
>tr|B4DLN1|B4DLN1	>sp|P62805|H4	192	88	B4DLN1-192-H4-88	442	103	7	inter
>sp|P49368|TCPG	>sp|P08670|VIME	211	230	TCPG-211-VIME-230	545	466	7	inter
>sp|P17987|TCPA	>sp|P50991|TCPD	491	43	TCPA-491-TCPD-43	556	539	7	inter
>sp|P37837|TALDO	>sp|P37837|TALDO	128	80	TALDO-128-TALDO-80	337	337	7	intra
>sp|P04075|ALDOA	>sp|P06730|IF4E	22	181	ALDOA-22-IF4E-181	364	217	7	inter
>sp|P12277|KCRB	>sp|P12277|KCRB	318	312	KCRB-318-KCRB-312	381	381	7	intra
>sp|Q99623|PHB2	>sp|P15311|EZRI	264	179	PHB2-264-EZRI-179	299	586	7	inter
>sp|P55209|NP1L1	>sp|P10809|CH60	162	302	NP1L1-162-CH60-302	391	573	7	inter
>sp|P10412|H14	>sp|P50454|SERPH	165	30	H14-165-SERPH-30	219	418	7	inter
>sp|Q9P258|RCC2	>sp|P08670|VIME	184	230	RCC2-184-VIME-230	522	466	7	inter
>sp|Q99460|PSMD1	>sp|Q99832|TCPH	623	409	PSMD1-623-TCPH-409	953	543	7	inter
>sp|P25398|RS12	>sp|P30050|RL12	41	73	RS12-41-RL12-73	132	165	7	inter
>sp|P24539|AT5F1	>sp|P30101|PDIA3	240	467	AT5F1-240-PDIA3-467	256	505	7	inter
>sp|Q99471|PFD5	>sp|P07900|HS90A	121	453	PFD5-121-HS90A-453	154	732	7	inter
>sp|P08670|VIME	>sp|P25398|RS12	9	91	VIME-9-RS12-91	466	132	7	inter
>sp|P50454|SERPH	>sp|Q7KZF4|SND1	295	101	SERPH-295-SND1-101	418	910	7	inter
>sp|P83731|RL24	>sp|P08670|VIME	131	61	RL24-131-VIME-61	157	466	7	inter
>sp|P50990|TCPQ	>sp|O75369|FLNB	332	1227	TCPQ-332-FLNB-1227	548	2602	7	inter
>sp|Q09666|AHNK	>sp|P30101|PDIA3	5454	319	AHNK-5454-PDIA3-319	5890	505	7	inter
>sp|O00151|PDLI1	>sp|Q09666|AHNK	208	2332	PDLI1-208-AHNK-2332	329	5890	7	inter
>sp|P27797|CALR	>sp|P27797|CALR	363	62	CALR-363-CALR-62	417	417	7	intra
>sp|P41091|IF2G	>sp|Q53FA7|QORX	422	190	IF2G-422-QORX-190	472	332	7	inter
>sp|P61247|RS3A	>sp|P61247|RS3A	247	41	RS3A-247-RS3A-41	264	264	7	intra
>sp|O76021|RL1D1	>sp|Q16181|SEPT7	394	322	RL1D1-394-SEPT7-322	490	437	7	inter
>sp|P61224|RAP1B	>sp|P04899|GNAI2	172	171	RAP1B-172-GNAI2-171	184	355	7	inter
>sp|P22695|QCR2	>sp|P62805|H4	92	87	QCR2-92-H4-87	453	103	7	inter
>sp|P62937|PPIA	>sp|P11142|HSP7C	34	61	PPIA-34-HSP7C-61	165	646	7	inter
>sp|P61254|RL26	>sp|P60900|PSA6	56	39	RL26-56-PSA6-39	145	246	7	inter
>sp|P08670|VIME	>sp|P08670|VIME	443	299	VIME-443-VIME-299	466	466	7	intra
>sp|P51572|BAP31	>sp|P08670|VIME	169	230	BAP31-169-VIME-230	246	466	7	inter
>decoy_51	>sp|P30101|PDIA3	20	467	decoy_51-20-PDIA3-467	456	505	7	decoy
>sp|P14868|SYDC	>sp|P07900|HS90A	125	353	SYDC-125-HS90A-353	501	732	7	inter
>sp|Q09666|AHNK	>sp|Q00688|FKBP3	4942	104	AHNK-4942-FKBP3-104	5890	224	7	inter
>sp|P22695|QCR2	>sp|P23396|RS3	92	209	QCR2-92-RS3-209	453	243	7	inter
>sp|P00505|AATM	>sp|Q9NZZ3|CHMP5	144	59	AATM-144-CHMP5-59	430	219	7	inter
>sp|P62851|RS25	>sp|P62851|RS25	91	91	RS25-91-RS25-91	125	125	7	intra
>sp|P68104|EF1A1	>sp|P30084|ECHM	47	279	EF1A1-47-ECHM-279	462	290	7	inter
>sp|P60981|DEST	>sp|P18669|PGAM1	40	99	DEST-40-PGAM1-99	165	254	7	inter
>sp|P39748|FEN1	>sp|P61956|SUMO2	361	6	FEN1-361-SUMO2-6	380	95	7	inter
>sp|P33778|H2B1B	>sp|Q15008|PSMD6	81	125	H2B1B-81-PSMD6-125	126	389	7	inter
>sp|P08670|VIME	>sp|P62805|H4	22	9	VIME-22-H4-9	466	103	7	inter
>sp|P37802|TAGL2	>sp|Q09666|AHNK	12	507	TAGL2-12-AHNK-507	199	5890	7	inter
>sp|P25705|ATPA	>sp|P25705|ATPA	237	189	ATPA-237-ATPA-189	553	553	7	intra
>tr|H0YAZ4|H0YAZ4	>sp|P60900|PSA6	56	27	H0YAZ4-56-PSA6-27	111	246	7	inter
>decoy_18	>sp|Q15102|PA1B3	86	90	decoy_18-86-PA1B3-90	456	231	7	decoy
>sp|Q53FA7|QORX	>sp|O60925|PFD1	38	35	QORX-38-PFD1-35	332	122	7	inter
>sp|P35579|MYH9	>sp|P00568|KAD1	1491	141	MYH9-1491-KAD1-141	1960	194	7	inter
>sp|Q9Y230|RUVB2	>sp|Q9Y230|RUVB2	211	170	RUVB2-211-RUVB2-170	463	463	7	intra
>sp|Q9Y4L1|HYOU1	>sp|O60506|HNRPQ	884	376	HYOU1-884-HNRPQ-376	999	623	6	inter
>sp|P05141|ADT2	>sp|P12236|ADT3	147	159	ADT2-147-ADT3-159	298	298	6	inter
>sp|Q71U36|TBA1A	>sp|Q71U36|TBA1A	161	383	TBA1A-161-TBA1A-383	451	451	6	intra
>sp|P63261|ACTG	>sp|P37802|TAGL2	367	172	ACTG-367-TAGL2-172	375	199	6	inter
>sp|Q96AE4|FUBP1	>sp|Q96AE4|FUBP1	251	184	FUBP1-251-FUBP1-184	644	644	6	intra
>sp|Q1KMD3|HNRL2	>sp|P63104|1433Z	445	12	HNRL2-445-1433Z-12	747	245	6	inter
>sp|Q9UBS4|DJB11	>sp|P63261|ACTG	353	302	DJB11-353-ACTG-302	358	375	6	inter
>sp|P41091|IF2G	>sp|P05198|IF2A	314	272	IF2G-314-IF2A-272	472	315	6	inter
>sp|P48681|NEST	>sp|Q8NC51|PAIRB	212	99	NEST-212-PAIRB-99	1621	408	6	inter
>sp|P00505|AATM	>sp|P00505|AATM	332	332	AATM-332-AATM-332	430	430	6	intra
>sp|Q969H8|MYDGF	>sp|Q969H8|MYDGF	163	136	MYDGF-163-MYDGF-136	173	173	6	intra
>sp|Q96AG4|LRC59	>sp|Q96AG4|LRC59	71	91	LRC59-71-LRC59-91	307	307	6	intra
>sp|P18206|VINC	>sp|P18206|VINC	276	674	VINC-276-VINC-674	1134	1134	6	intra
>sp|P48643|TCPE	>sp|P78371|TCPB	178	129	TCPE-178-TCPB-129	541	535	6	inter
>sp|P21980|TGM2	>sp|P21980|TGM2	425	442	TGM2-425-TGM2-442	687	687	6	intra
>sp|P08238|HS90B	>sp|P08238|HS90B	499	543	HS90B-499-HS90B-543	724	724	6	intra
>sp|P31948|STIP1	>sp|P31948|STIP1	386	357	STIP1-386-STIP1-357	543	543	6	intra
>sp|P50395|GDIB	>sp|P50395|GDIB	85	414	GDIB-85-GDIB-414	445	445	6	intra
>sp|P60900|PSA6	>sp|P60900|PSA6	39	163	PSA6-39-PSA6-163	246	246	6	intra
>sp|P35579|MYH9	>sp|P35579|MYH9	1020	1287	MYH9-1020-MYH9-1287	1960	1960	6	intra
>sp|P14618|KPYM	>sp|P14618|KPYM	82	107	KPYM-82-KPYM-107	531	531	6	intra
>sp|P35579|MYH9	>sp|P35579|MYH9	717	730	MYH9-717-MYH9-730	1960	1960	6	intra
>sp|O15240|VGF	>sp|P08670|VIME	47	414	VGF-47-VIME-414	615	466	6	inter
>sp|P17987|TCPA	>sp|P78371|TCPB	538	62	TCPA-538-TCPB-62	556	535	6	inter
>sp|P35579|MYH9	>sp|P35579|MYH9	771	771	MYH9-771-MYH9-771	1960	1960	6	intra
>sp|Q15181|IPYR	>sp|Q15181|IPYR	65	120	IPYR-65-IPYR-120	289	289	6	intra
>sp|P68104|EF1A1	>sp|P68104|EF1A1	216	234	EF1A1-216-EF1A1-234	462	462	6	intra
>sp|P48681|NEST	>sp|P08670|VIME	69	166	NEST-69-VIME-166	1621	466	6	inter
>sp|P30050|RL12	>sp|P30050|RL12	52	81	RL12-52-RL12-81	165	165	6	intra
>sp|Q99880|H2B1L	>sp|P62805|H4	110	71	H2B1L-110-H4-71	126	103	6	inter
>sp|O43707|ACTN4	>sp|P12814|ACTN1	179	186	ACTN4-179-ACTN1-186	911	892	6	inter
>sp|Q15942|ZYX	>sp|Q15942|ZYX	31	46	ZYX-31-ZYX-46	572	572	6	intra
>sp|P09496|CLCA	>sp|P09496|CLCA	219	243	CLCA-219-CLCA-243	248	248	6	intra
>sp|P20700|LMNB1	>sp|P20700|LMNB1	393	235	LMNB1-393-LMNB1-235	586	586	6	intra
>sp|P37837|TALDO	>sp|P37837|TALDO	120	80	TALDO-120-TALDO-80	337	337	6	intra
>sp|P08670|VIME	>sp|P08670|VIME	385	385	VIME-385-VIME-385	466	466	6	intra
>sp|P35580|MYH10	>sp|P35580|MYH10	212	138	MYH10-212-MYH10-138	1976	1976	6	intra
>sp|P35579|MYH9	>sp|P35579|MYH9	79	93	MYH9-79-MYH9-93	1960	1960	6	intra
[truncated: 813 more rows]

## Sheet: Histone XL undiff
Supplementary Data 4: Inter- and intra-molecular cross-links of histone proteins in undifferentiated SH-SY5Y cells
[truncated: 11 more rows]

[truncated: 5 more sheets: Histone XL RA, Histone XL RA_PMA, Ribosomal XL undiff, Ribosomal XL RA, Ribosomal XL RA_PMA]
